# Supplementary material for: Physiological and transcriptional analyses of developmental stages along sugarcane leaf
Source: BMC Plant Biol. 2015 Dec 29;15:300. doi: 10.1186/s12870-015-0694-z (PMC4696237; doi:10.1186/s12870-015-0694-z)
Supplement: Additional file 2: — Fasta file with the assembly. Transcript assembly as obtained by trinity and submitted to the TSA at NCBI. (BZ2 57956 kb) [file 12870_2015_694_MOESM2_ESM.bz2]

Archive with 1 entries (1 files):
- 12870_2015_694_MOESM2_ESM
