# Supplementary material for: Physiological and transcriptional analyses of developmental stages along sugarcane leaf
Source: BMC Plant Biol. 2015 Dec 29;15:300. doi: 10.1186/s12870-015-0694-z (PMC4696237; doi:10.1186/s12870-015-0694-z)
Supplement: Additional file 3: — Assembled transcripts were annotated with Trinotate ( https://trinotate.github.io/ ). Transcripts were mapped against the databases UniProt, PFAM, UniRef90. Subcellular location was predicted using SignalP. Transmembrane regions were identify by tmHMM. Ribosomal RNA genes were predicted by RNAMMER. All results were loaded into a SQLite DB as per Trinotate instruction and results were exported into tabular format. For details of the format of this table please check https://trinotate.github.io/. (BZ2 9438 kb) [file 12870_2015_694_MOESM3_ESM.bz2]

Archive with 1 entries (1 files):
- 12870_2015_694_MOESM3_ESM
