# Supplementary material for: Physiological and transcriptional analyses of developmental stages along sugarcane leaf
Source: BMC Plant Biol. 2015 Dec 29;15:300. doi: 10.1186/s12870-015-0694-z (PMC4696237; doi:10.1186/s12870-015-0694-z)
Supplement: Additional file 3: — Assembled transcripts were annotated with Trinotate ( https://trinotate.github.io/ ). Transcripts were mapped against the databases UniProt, PFAM, UniRef90. Subcellular location was predicted using SignalP. Transmembrane regions were identify by tmHMM. Ribosomal RNA genes were predicted by RNAMMER. All results were loaded into a SQLite DB as per Trinotate instruction and results were exported into tabular format. For details of the format of this table please check https://trinotate.github.io/. (BZ2 9438 kb) [file 12870_2015_694_MOESM3_ESM.bz2 › 12870_2015_694_MOESM3_ESM]

#gene_id	transcript_id	sprot_Top_BLASTX_hit	TrEMBL_Top_BLASTX_hit	RNAMMER	prot_id	prot_coords	sprot_Top_BLASTP_hit	TrEMBL_Top_BLASTP_hit	Pfam	SignalP	TmHMM	eggnog	gene_ontology_blast	gene_ontology_pfam	transcript	peptide
SP803280_c1_g1	SP803280_c1_g1_i1	.	.	.	.	.	.	.	.	.	.	.	.	.	.	.
SP803280_c4_g1	SP803280_c4_g1_i1	.	.	.	.	.	.	.	.	.	.	.	.	.	.	.
SP803280_c5_g1	SP803280_c5_g1_i1	.	.	.	.	.	.	.	.	.	.	.	.	.	.	.
SP803280_c7_g1	SP803280_c7_g1_i1	.	.	.	.	.	.	.	.	.	.	.	.	.	.	.
SP803280_c9_g1	SP803280_c9_g1_i1	.	.	.	.	.	.	.	.	.	.	.	.	.	.	.
SP803280_c10_g1	SP803280_c10_g1_i1	.	.	.	.	.	.	.	.	.	.	.	.	.	.	.
SP803280_c11_g1	SP803280_c11_g1_i1	.	.	.	.	.	.	.	.	.	.	.	.	.	.	.
SP803280_c14_g1	SP803280_c14_g1_i1	sp|P16273|PRPX_HORVU|tax|4513|^P16273^Q:333-4,H:1-110^74.5%ID^E:6e-43^RecName: Full=Pathogen-related protein;^Eukaryota; Viridiplantae; Streptophyta; Embryophyta; Tracheophyta; Spermatophyta; Magnoliophyta; Liliopsida; Poales; Poaceae; BEP clade; Pooideae; Triticeae; Hordeum	UniRef90_B6TQA1|tax|4577|^B6TQA1|tax|4577|^Q:333-1,H:1-111^91.9%ID^E:1e-52^.^.	.	.	.	.	.	.	.	.	.	GO:0006952^biological_process^defense response`GO:0009607^biological_process^response to biotic stimulus	.	.	.
SP803280_c15_g1	SP803280_c15_g1_i1	.	.	.	.	.	.	.	.	.	.	.	.	.	.	.
SP803280_c25_g1	SP803280_c25_g1_i1	.	UniRef90_C5YLL9|tax|4558|^C5YLL9|tax|4558|^Q:291-1,H:832-928^95.9%ID^E:1e-46^.^.	.	.	.	.	.	.	.	.	.	.	.	.	.
SP803280_c26_g1	SP803280_c26_g1_i1	.	.	.	SP803280_c26_g1_i1|m.2	1-543[+]	.	.	.	.	.	.	.	.	.	.
SP803280_c28_g1	SP803280_c28_g1_i1	.	UniRef90_UPI0003509BDE|tax|4555|^UPI0003509BDE|tax|4555|^Q:232-71,H:142-195^83.3%ID^E:1e-18^.^.	.	.	.	.	.	.	.	.	.	.	.	.	.
SP803280_c32_g1	SP803280_c32_g1_i1	.	UniRef90_K3ZA58|tax|4555|^K3ZA58|tax|4555|^Q:147-1,H:1-50^78%ID^E:4e-12^.^.	.	.	.	.	.	.	.	.	.	.	.	.	.
SP803280_c33_g1	SP803280_c33_g1_i1	.	.	.	.	.	.	.	.	.	.	.	.	.	.	.
SP803280_c34_g1	SP803280_c34_g1_i1	.	UniRef90_C5Y559|tax|147429|^C5Y559|tax|147429|^Q:219-1,H:1-76^90.8%ID^E:9e-33^.^.	.	.	.	.	.	.	.	.	.	.	.	.	.
SP803280_c35_g1	SP803280_c35_g1_i1	.	.	.	.	.	.	.	.	.	.	.	.	.	.	.
SP803280_c37_g1	SP803280_c37_g1_i1	sp|Q9FE20|PBS1_ARATH|tax|3702|^Q9FE20^Q:501-1,H:42-208^78%ID^E:2e-68^RecName: Full=Serine/threonine-protein kinase PBS1;^Eukaryota; Viridiplantae; Streptophyta; Embryophyta; Tracheophyta; Spermatophyta; Magnoliophyta; eudicotyledons; Gunneridae; Pentapetalae; rosids; malvids; Brassicales; Brassicaceae; Camelineae; Arabidopsis	UniRef90_K3YQ98|tax|4555|^K3YQ98|tax|4555|^Q:498-1,H:280-445^95.8%ID^E:3e-86^.^.	.	.	.	.	.	.	.	.	COG0515^Serine Threonine protein kinase	GO:0005886^cellular_component^plasma membrane`GO:0005524^molecular_function^ATP binding`GO:0005515^molecular_function^protein binding`GO:0004672^molecular_function^protein kinase activity`GO:0004674^molecular_function^protein serine/threonine kinase activity`GO:0006952^biological_process^defense response`GO:0042742^biological_process^defense response to bacterium`GO:0009816^biological_process^def…	.	.	.
SP803280_c38_g1	SP803280_c38_g1_i1	.	.	.	.	.	.	.	.	.	.	.	.	.	.	.
SP803280_c41_g1	SP803280_c41_g1_i1	sp|Q9C9L0|CUL3B_ARATH|tax|3702|^Q9C9L0^Q:394-8,H:346-474^79.1%ID^E:6e-56^RecName: Full=Cullin-3B;^Eukaryota; Viridiplantae; Streptophyta; Embryophyta; Tracheophyta; Spermatophyta; Magnoliophyta; eudicotyledons; Gunneridae; Pentapetalae; rosids; malvids; Brassicales; Brassicaceae; Camelineae; Arabidopsis	UniRef90_C0PMD5|tax|4577|^C0PMD5|tax|4577|^Q:394-2,H:88-218^96.9%ID^E:4e-65^.^.	.	.	.	.	.	.	.	.	COG5647^cullin 1	GO:0031461^cellular_component^cullin-RING ubiquitin ligase complex`GO:0005515^molecular_function^protein binding`GO:0009793^biological_process^embryo development ending in seed dormancy`GO:0009960^biological_process^endosperm development`GO:0016567^biological_process^protein ubiquitination`GO:0006511^biological_process^ubiquitin-dependent protein catabolic process	.	.	.
SP803280_c42_g1	SP803280_c42_g1_i1	.	UniRef90_B9V0L8|tax|4530|^B9V0L8|tax|4530|^Q:2-130,H:237-279^79.1%ID^E:5e-11^.^.	.	.	.	.	.	.	.	.	.	.	.	.	.
SP803280_c43_g1	SP803280_c43_g1_i1	.	.	.	.	.	.	.	.	.	.	.	.	.	.	.
SP803280_c45_g1	SP803280_c45_g1_i1	.	UniRef90_B6T3X5|tax|4577|^B6T3X5|tax|4577|^Q:450-1,H:1-151^89.6%ID^E:5e-70^.^.	.	.	.	.	.	.	.	.	.	.	.	.	.
SP803280_c45_g1	SP803280_c45_g1_i2	.	UniRef90_C0PJZ1|tax|4577|^C0PJZ1|tax|4577|^Q:2-334,H:111-222^88.7%ID^E:1e-47^.^.	.	.	.	.	.	.	.	.	.	.	.	.	.
SP803280_c47_g1	SP803280_c47_g1_i1	.	.	.	.	.	.	.	.	.	.	.	.	.	.	.
SP803280_c48_g1	SP803280_c48_g1_i1	.	.	.	.	.	.	.	.	.	.	.	.	.	.	.
SP803280_c51_g1	SP803280_c51_g1_i1	.	.	.	.	.	.	.	.	.	.	.	.	.	.	.
SP803280_c53_g1	SP803280_c53_g1_i1	.	.	.	.	.	.	.	.	.	.	.	.	.	.	.
SP803280_c54_g1	SP803280_c54_g1_i1	.	UniRef90_C5WM45|tax|4558|^C5WM45|tax|4558|^Q:1-360,H:155-274^92.5%ID^E:1e-53^.^.	.	SP803280_c54_g1_i1|m.9	1-360[+]	.	UniRef90_C5WM45|tax|4558|^C5WM45|tax|4558|^Q:1-120,H:155-274^92.5%ID^E:1e-53^.^.	.	.	.	.	.	.	.	.
SP803280_c55_g1	SP803280_c55_g1_i1	.	.	.	.	.	.	.	.	.	.	.	.	.	.	.
SP803280_c56_g1	SP803280_c56_g1_i1	.	UniRef90_K4AI50|tax|4555|^K4AI50|tax|4555|^Q:11-307,H:156-253^77.8%ID^E:1e-39^.^.	.	SP803280_c56_g1_i1|m.10	2-307[+]	.	UniRef90_K4AI50|tax|4555|^K4AI50|tax|4555|^Q:4-102,H:156-253^77.8%ID^E:1e-39^.^.	PF07762.9^DUF1618^Protein of unknown function (DUF1618)^48-88^E:6.7e-08	.	.	.	.	.	.	.
SP803280_c58_g1	SP803280_c58_g1_i1	.	UniRef90_D8L817|tax|147429|^D8L817|tax|147429|^Q:280-197,H:188-215^100%ID^E:1e-06^.^.	.	.	.	.	.	.	.	.	.	.	.	.	.
SP803280_c59_g1	SP803280_c59_g1_i1	.	.	.	.	.	.	.	.	.	.	.	.	.	.	.
SP803280_c62_g1	SP803280_c62_g1_i1	.	.	.	.	.	.	.	.	.	.	.	.	.	.	.
SP803280_c64_g1	SP803280_c64_g1_i1	.	.	.	.	.	.	.	.	.	.	.	.	.	.	.
SP803280_c65_g1	SP803280_c65_g1_i1	.	.	.	.	.	.	.	.	.	.	.	.	.	.	.
SP803280_c66_g1	SP803280_c66_g1_i1	.	UniRef90_Q7XWW3|tax|4530|^Q7XWW3|tax|4530|^Q:171-1,H:721-777^77.2%ID^E:4e-20^.^.	.	.	.	.	.	.	.	.	.	.	.	.	.
SP803280_c68_g1	SP803280_c68_g1_i1	.	.	.	.	.	.	.	.	.	.	.	.	.	.	.
SP803280_c70_g1	SP803280_c70_g1_i1	.	UniRef90_C5XNH3|tax|4558|^C5XNH3|tax|4558|^Q:5-340,H:45-161^87.3%ID^E:4e-46^.^.	.	SP803280_c70_g1_i1|m.12	2-343[+]	.	UniRef90_C5XNH3|tax|4558|^C5XNH3|tax|4558|^Q:2-113,H:45-161^87.3%ID^E:4e-46^.^.	PF12695.2^Abhydrolase_5^Alpha/beta hydrolase family^19-110^E:4.7e-08`PF12697.2^Abhydrolase_6^Alpha/beta hydrolase family^20-111^E:1.6e-13	.	.	.	.	.	.	.
SP803280_c71_g1	SP803280_c71_g1_i1	.	.	.	.	.	.	.	.	.	.	.	.	.	.	.
SP803280_c74_g1	SP803280_c74_g1_i1	.	.	.	.	.	.	.	.	.	.	.	.	.	.	.
SP803280_c75_g1	SP803280_c75_g1_i1	.	.	.	.	.	.	.	.	.	.	.	.	.	.	.
SP803280_c76_g1	SP803280_c76_g1_i1	.	.	.	.	.	.	.	.	.	.	.	.	.	.	.
SP803280_c78_g1	SP803280_c78_g1_i1	.	UniRef90_C5Z763|tax|4558|^C5Z763|tax|4558|^Q:2-172,H:256-316^68.9%ID^E:6e-12^.^.	.	.	.	.	.	.	.	.	.	.	.	.	.
SP803280_c78_g1	SP803280_c78_g1_i2	.	UniRef90_C5Z765|tax|4558|^C5Z765|tax|4558|^Q:9-230,H:150-223^55.8%ID^E:3e-13^.^.	.	.	.	.	.	.	.	.	.	.	.	.	.
SP803280_c79_g1	SP803280_c79_g1_i1	.	.	.	.	.	.	.	.	.	.	.	.	.	.	.
SP803280_c80_g1	SP803280_c80_g1_i1	.	UniRef90_UPI00035137EF|tax|4555|^UPI00035137EF|tax|4555|^Q:2-391,H:330-461^38.1%ID^E:4e-19^.^.	.	SP803280_c80_g1_i1|m.15	2-391[+]	.	UniRef90_UPI00035137EF|tax|4555|^UPI00035137EF|tax|4555|^Q:1-130,H:330-461^38.1%ID^E:4e-19^.^.	.	.	.	.	.	.	.	.
SP803280_c82_g1	SP803280_c82_g1_i1	.	.	.	.	.	.	.	.	.	.	.	.	.	.	.
SP803280_c83_g1	SP803280_c83_g1_i1	.	.	.	.	.	.	.	.	.	.	.	.	.	.	.
SP803280_c84_g1	SP803280_c84_g1_i1	.	UniRef90_UPI0003EA7F7E|tax|4533|^UPI0003EA7F7E|tax|4533|^Q:4-243,H:565-642^45.7%ID^E:2e-08^.^.	.	.	.	.	.	.	.	.	.	.	.	.	.
SP803280_c89_g1	SP803280_c89_g1_i1	.	.	.	.	.	.	.	.	.	.	.	.	.	.	.
SP803280_c90_g1	SP803280_c90_g1_i1	sp|O81644|VILI2_ARATH|tax|3702|^O81644^Q:394-17,H:138-263^78.6%ID^E:1e-54^RecName: Full=Villin-2;^Eukaryota; Viridiplantae; Streptophyta; Embryophyta; Tracheophyta; Spermatophyta; Magnoliophyta; eudicotyledons; Gunneridae; Pentapetalae; rosids; malvids; Brassicales; Brassicaceae; Camelineae; Arabidopsis	UniRef90_B8A0C4|tax|147369|^B8A0C4|tax|147369|^Q:394-5,H:139-268^98.5%ID^E:3e-67^.^.	.	.	.	.	.	.	.	.	.	GO:0005737^cellular_component^cytoplasm`GO:0005856^cellular_component^cytoskeleton`GO:0005515^molecular_function^protein binding`GO:0051017^biological_process^actin filament bundle assembly`GO:0051693^biological_process^actin filament capping	.	.	.
SP803280_c91_g1	SP803280_c91_g1_i1	.	.	.	.	.	.	.	.	.	.	.	.	.	.	.
SP803280_c92_g1	SP803280_c92_g1_i1	.	.	.	.	.	.	.	.	.	.	.	.	.	.	.
SP803280_c94_g1	SP803280_c94_g1_i1	.	.	.	.	.	.	.	.	.	.	.	.	.	.	.
SP803280_c98_g1	SP803280_c98_g1_i1	.	.	.	.	.	.	.	.	.	.	.	.	.	.	.
SP803280_c100_g1	SP803280_c100_g1_i1	.	.	.	.	.	.	.	.	.	.	.	.	.	.	.
SP803280_c103_g1	SP803280_c103_g1_i1	sp|Q9SAA4|B3GT1_ARATH|tax|3702|^Q9SAA4^Q:233-3,H:74-150^64.9%ID^E:6e-21^RecName: Full=Probable beta-1,3-galactosyltransferase 1;^Eukaryota; Viridiplantae; Streptophyta; Embryophyta; Tracheophyta; Spermatophyta; Magnoliophyta; eudicotyledons; Gunneridae; Pentapetalae; rosids; malvids; Brassicales; Brassicaceae; Camelineae; Arabidopsis	UniRef90_K4AB42|tax|147369|^K4AB42|tax|147369|^Q:350-3,H:56-171^92.2%ID^E:3e-52^.^.	.	.	.	.	.	.	.	.	.	GO:0000139^cellular_component^Golgi membrane`GO:0016021^cellular_component^integral component of membrane`GO:0008378^molecular_function^galactosyltransferase activity`GO:0006486^biological_process^protein glycosylation	.	.	.
SP803280_c105_g1	SP803280_c105_g1_i1	sp|Q9FN37|PSKR2_ARATH|tax|3702|^Q9FN37^Q:10-300,H:556-652^41.2%ID^E:1e-10^RecName: Full=Phytosulfokine receptor 2;^Eukaryota; Viridiplantae; Streptophyta; Embryophyta; Tracheophyta; Spermatophyta; Magnoliophyta; eudicotyledons; Gunneridae; Pentapetalae; rosids; malvids; Brassicales; Brassicaceae; Camelineae; Arabidopsis	UniRef90_C5YAI5|tax|4558|^C5YAI5|tax|4558|^Q:1-309,H:426-528^94.2%ID^E:1e-49^.^.	.	SP803280_c105_g1_i1|m.20	1-315[+]	sp|Q9FN37|PSKR2_ARATH|tax|3702|^Q9FN37^Q:4-100,H:556-652^41.2%ID^E:1e-10^RecName: Full=Phytosulfokine receptor 2;^Eukaryota; Viridiplantae; Streptophyta; Embryophyta; Tracheophyta; Spermatophyta; Magnoliophyta; eudicotyledons; Gunneridae; Pentapetalae; rosids; malvids; Brassicales; Brassicaceae; Camelineae; Arabidopsis	UniRef90_C5YAI5|tax|4558|^C5YAI5|tax|4558|^Q:1-103,H:426-528^94.2%ID^E:8e-50^.^.	PF13855.1^LRR_8^Leucine rich repeat^2-44^E:2.8e-06`PF00560.28^LRR_1^Leucine Rich Repeat^10-27^E:0.3`PF00560.28^LRR_1^Leucine Rich Repeat^33-52^E:0.11	.	.	COG4886^leucine Rich Repeat	GO:0009507^cellular_component^chloroplast`GO:0016021^cellular_component^integral component of membrane`GO:0005886^cellular_component^plasma membrane`GO:0005524^molecular_function^ATP binding`GO:0001653^molecular_function^peptide receptor activity`GO:0004674^molecular_function^protein serine/threonine kinase activity`GO:0009611^biological_process^response to wounding`GO:0007165^biological_process^…	GO:0005515^molecular_function^protein binding	.	.
SP803280_c109_g1	SP803280_c109_g1_i1	sp|Q9XE58|SCL14_ARATH|tax|3702|^Q9XE58^Q:304-5,H:316-416^35.6%ID^E:2e-06^RecName: Full=Scarecrow-like protein 14;^Eukaryota; Viridiplantae; Streptophyta; Embryophyta; Tracheophyta; Spermatophyta; Magnoliophyta; eudicotyledons; Gunneridae; Pentapetalae; rosids; malvids; Brassicales; Brassicaceae; Camelineae; Arabidopsis	UniRef90_C5WT99|tax|4558|^C5WT99|tax|4558|^Q:304-2,H:253-353^87.1%ID^E:6e-42^.^.	.	.	.	.	.	.	.	.	.	GO:0005829^cellular_component^cytosol`GO:0005634^cellular_component^nucleus`GO:0003700^molecular_function^sequence-specific DNA binding transcription factor activity`GO:0045893^biological_process^positive regulation of transcription, DNA-templated`GO:0006355^biological_process^regulation of transcription, DNA-templated`GO:0009410^biological_process^response to xenobiotic stimulus`GO:0006351^biolo…	.	.	.
SP803280_c110_g1	SP803280_c110_g1_i1	.	.	.	.	.	.	.	.	.	.	.	.	.	.	.
SP803280_c112_g1	SP803280_c112_g1_i1	.	.	.	.	.	.	.	.	.	.	.	.	.	.	.
SP803280_c113_g1	SP803280_c113_g1_i1	sp|Q2MHE4|HT1_ARATH|tax|3702|^Q2MHE4^Q:380-3,H:19-141^63.3%ID^E:9e-33^RecName: Full=Serine/threonine-protein kinase HT1;^Eukaryota; Viridiplantae; Streptophyta; Embryophyta; Tracheophyta; Spermatophyta; Magnoliophyta; eudicotyledons; Gunneridae; Pentapetalae; rosids; malvids; Brassicales; Brassicaceae; Camelineae; Arabidopsis	UniRef90_K7UI99|tax|4479|^K7UI99|tax|4479|^Q:392-3,H:29-161^91.8%ID^E:4e-59^.^.	.	.	.	.	.	.	.	.	COG0515^Serine Threonine protein kinase	GO:0005524^molecular_function^ATP binding`GO:0004674^molecular_function^protein serine/threonine kinase activity	.	.	.
SP803280_c117_g1	SP803280_c117_g1_i1	.	.	.	.	.	.	.	.	.	.	.	.	.	.	.
SP803280_c118_g1	SP803280_c118_g1_i1	.	UniRef90_C5XFH3|tax|4558|^C5XFH3|tax|4558|^Q:351-1,H:23-141^92.4%ID^E:6e-51^.^.	.	.	.	.	.	.	.	.	.	.	.	.	.
SP803280_c121_g1	SP803280_c121_g1_i1	.	.	.	.	.	.	.	.	.	.	.	.	.	.	.
SP803280_c122_g1	SP803280_c122_g1_i1	.	.	.	.	.	.	.	.	.	.	.	.	.	.	.
SP803280_c124_g1	SP803280_c124_g1_i1	sp|Q9M9S6|UTR3_ARATH|tax|3702|^Q9M9S6^Q:301-77,H:152-226^82.7%ID^E:4e-30^RecName: Full=UDP-galactose/UDP-glucose transporter 3;^Eukaryota; Viridiplantae; Streptophyta; Embryophyta; Tracheophyta; Spermatophyta; Magnoliophyta; eudicotyledons; Gunneridae; Pentapetalae; rosids; malvids; Brassicales; Brassicaceae; Camelineae; Arabidopsis	UniRef90_J3MFF9|tax|4533|^J3MFF9|tax|4533|^Q:301-2,H:195-294^99%ID^E:2e-52^.^.	.	.	.	.	.	.	.	.	.	GO:0030176^cellular_component^integral component of endoplasmic reticulum membrane`GO:0030173^cellular_component^integral component of Golgi membrane`GO:0005460^molecular_function^UDP-glucose transmembrane transporter activity`GO:0008643^biological_process^carbohydrate transport`GO:0009553^biological_process^embryo sac development`GO:0030968^biological_process^endoplasmic reticulum unfolded prote…	.	.	.
SP803280_c127_g1	SP803280_c127_g1_i1	.	.	.	.	.	.	.	.	.	.	.	.	.	.	.
SP803280_c129_g1	SP803280_c129_g1_i1	.	.	.	.	.	.	.	.	.	.	.	.	.	.	.
SP803280_c131_g1	SP803280_c131_g1_i1	sp|Q94AH6|CUL1_ARATH|tax|3702|^Q94AH6^Q:338-3,H:110-221^77.7%ID^E:4e-46^RecName: Full=Cullin-1;^Eukaryota; Viridiplantae; Streptophyta; Embryophyta; Tracheophyta; Spermatophyta; Magnoliophyta; eudicotyledons; Gunneridae; Pentapetalae; rosids; malvids; Brassicales; Brassicaceae; Camelineae; Arabidopsis	UniRef90_M7YQS9|tax|4572|^M7YQS9|tax|4572|^Q:338-3,H:161-272^94.6%ID^E:7e-55^.^.	.	.	.	.	.	.	.	.	COG5647^cullin 1	GO:0000794^cellular_component^condensed nuclear chromosome`GO:0031461^cellular_component^cullin-RING ubiquitin ligase complex`GO:0005737^cellular_component^cytoplasm`GO:0005829^cellular_component^cytosol`GO:0005634^cellular_component^nucleus`GO:0009524^cellular_component^phragmoplast`GO:0005819^cellular_component^spindle`GO:0000151^cellular_component^ubiquitin ligase complex`GO:0005515^molecular_…	.	.	.
SP803280_c132_g1	SP803280_c132_g1_i1	.	.	.	.	.	.	.	.	.	.	.	.	.	.	.
SP803280_c134_g1	SP803280_c134_g1_i1	.	.	.	.	.	.	.	.	.	.	.	.	.	.	.
SP803280_c135_g1	SP803280_c135_g1_i1	.	UniRef90_K4A944|tax|147369|^K4A944|tax|147369|^Q:511-110,H:1-132^94%ID^E:4e-64^.^.	.	.	.	.	.	.	.	.	.	.	.	.	.
SP803280_c136_g1	SP803280_c136_g1_i1	.	UniRef90_C4IYP1|tax|4577|^C4IYP1|tax|4577|^Q:2-205,H:50-121^79.2%ID^E:4e-21^.^.	.	.	.	.	.	.	.	.	.	.	.	.	.
SP803280_c137_g1	SP803280_c137_g1_i1	.	.	.	.	.	.	.	.	.	.	.	.	.	.	.
SP803280_c138_g1	SP803280_c138_g1_i1	.	.	.	.	.	.	.	.	.	.	.	.	.	.	.
SP803280_c139_g1	SP803280_c139_g1_i1	.	.	.	.	.	.	.	.	.	.	.	.	.	.	.
SP803280_c140_g1	SP803280_c140_g1_i1	.	.	.	.	.	.	.	.	.	.	.	.	.	.	.
SP803280_c142_g1	SP803280_c142_g1_i1	.	.	.	.	.	.	.	.	.	.	.	.	.	.	.
SP803280_c144_g1	SP803280_c144_g1_i1	sp|O23755|EF2_BETVU|tax|161934|^O23755^Q:3-536,H:493-669^71.9%ID^E:2e-72^RecName: Full=Elongation factor 2;^Eukaryota; Viridiplantae; Streptophyta; Embryophyta; Tracheophyta; Spermatophyta; Magnoliophyta; eudicotyledons; Gunneridae; Pentapetalae; Caryophyllales; Amaranthaceae; Beta	UniRef90_C5XIE3|tax|4558|^C5XIE3|tax|4558|^Q:3-536,H:493-670^93.8%ID^E:3e-93^.^.	.	SP803280_c144_g1_i1|m.27	3-536[+]	sp|O23755|EF2_BETVU|tax|161934|^O23755^Q:1-178,H:493-669^71.9%ID^E:2e-72^RecName: Full=Elongation factor 2;^Eukaryota; Viridiplantae; Streptophyta; Embryophyta; Tracheophyta; Spermatophyta; Magnoliophyta; eudicotyledons; Gunneridae; Pentapetalae; Caryophyllales; Amaranthaceae; Beta	UniRef90_C5XIE3|tax|4558|^C5XIE3|tax|4558|^Q:1-178,H:493-670^93.8%ID^E:3e-93^.^.	PF14492.1^EFG_II^Elongation Factor G, domain II^2-58^E:9.2e-11`PF03764.13^EFG_IV^Elongation factor G, domain IV^119-178^E:2.2e-14	.	.	.	GO:0005737^cellular_component^cytoplasm`GO:0005525^molecular_function^GTP binding`GO:0003924^molecular_function^GTPase activity`GO:0003746^molecular_function^translation elongation factor activity	GO:0005525^molecular_function^GTP binding	.	.
SP803280_c145_g1	SP803280_c145_g1_i1	.	.	.	.	.	.	.	.	.	.	.	.	.	.	.
SP803280_c149_g1	SP803280_c149_g1_i1	.	.	.	.	.	.	.	.	.	.	.	.	.	.	.
SP803280_c150_g1	SP803280_c150_g1_i1	.	UniRef90_C5Y3L8|tax|4558|^C5Y3L8|tax|4558|^Q:68-322,H:1-85^74.7%ID^E:5e-23^.^.	.	.	.	.	.	.	.	.	.	.	.	.	.
SP803280_c151_g1	SP803280_c151_g1_i1	.	.	.	.	.	.	.	.	.	.	.	.	.	.	.
SP803280_c152_g1	SP803280_c152_g1_i1	.	UniRef90_C5Y7L2|tax|4558|^C5Y7L2|tax|4558|^Q:445-257,H:187-249^49.2%ID^E:3e-07^.^.	.	.	.	.	.	.	.	.	.	.	.	.	.
SP803280_c153_g1	SP803280_c153_g1_i1	.	.	.	SP803280_c153_g1_i1|m.28	1-330[+]	.	.	.	.	.	.	.	.	.	.
SP803280_c154_g1	SP803280_c154_g1_i1	.	.	.	.	.	.	.	.	.	.	.	.	.	.	.
SP803280_c155_g1	SP803280_c155_g1_i1	.	.	.	.	.	.	.	.	.	.	.	.	.	.	.
SP803280_c157_g1	SP803280_c157_g1_i1	.	.	.	.	.	.	.	.	.	.	.	.	.	.	.
SP803280_c158_g1	SP803280_c158_g1_i1	.	.	.	.	.	.	.	.	.	.	.	.	.	.	.
SP803280_c159_g1	SP803280_c159_g1_i1	.	.	.	.	.	.	.	.	.	.	.	.	.	.	.
SP803280_c160_g1	SP803280_c160_g1_i1	.	.	.	.	.	.	.	.	.	.	.	.	.	.	.
SP803280_c161_g1	SP803280_c161_g1_i1	.	.	.	.	.	.	.	.	.	.	.	.	.	.	.
SP803280_c162_g1	SP803280_c162_g1_i1	.	UniRef90_C5WTT4|tax|4558|^C5WTT4|tax|4558|^Q:450-1,H:366-515^97.3%ID^E:3e-81^.^.	.	.	.	.	.	.	.	.	.	.	.	.	.
SP803280_c163_g1	SP803280_c163_g1_i1	.	.	.	SP803280_c163_g1_i1|m.29	2-307[+]	.	.	.	.	.	.	.	.	.	.
SP803280_c165_g1	SP803280_c165_g1_i1	sp|A2XA73|GRF1_ORYSI|tax|4530|^A2XA73^Q:205-303,H:1-32^84.8%ID^E:1e-07^RecName: Full=Growth-regulating factor 1;^Eukaryota; Viridiplantae; Streptophyta; Embryophyta; Tracheophyta; Spermatophyta; Magnoliophyta; Liliopsida; Poales; Poaceae; BEP clade; Ehrhartoideae; Oryzeae; Oryza	UniRef90_C0PFS5|tax|4577|^C0PFS5|tax|4577|^Q:27-302,H:20-109^48.9%ID^E:1e-11^.^.	.	.	.	.	.	.	.	.	.	GO:0005634^cellular_component^nucleus`GO:0005524^molecular_function^ATP binding`GO:0016818^molecular_function^hydrolase activity, acting on acid anhydrides, in phosphorus-containing anhydrides`GO:0006355^biological_process^regulation of transcription, DNA-templated`GO:0030912^biological_process^response to deep water`GO:0009739^biological_process^response to gibberellin`GO:0006351^biological_proc…	.	.	.
SP803280_c167_g1	SP803280_c167_g1_i1	.	.	.	.	.	.	.	.	.	.	.	.	.	.	.
SP803280_c168_g1	SP803280_c168_g1_i1	.	.	.	.	.	.	.	.	.	.	.	.	.	.	.
SP803280_c171_g1	SP803280_c171_g1_i1	.	.	.	.	.	.	.	.	.	.	.	.	.	.	.
SP803280_c172_g1	SP803280_c172_g1_i1	sp|O80992|PYL2_ARATH|tax|3702|^O80992^Q:364-185,H:46-104^60%ID^E:7e-14^RecName: Full=Abscisic acid receptor PYL2;^Eukaryota; Viridiplantae; Streptophyta; Embryophyta; Tracheophyta; Spermatophyta; Magnoliophyta; eudicotyledons; Gunneridae; Pentapetalae; rosids; malvids; Brassicales; Brassicaceae; Camelineae; Arabidopsis	UniRef90_I1NYN7|tax|4527|^I1NYN7|tax|4527|^Q:364-185,H:58-117^80%ID^E:5e-19^.^.	.	.	.	.	.	.	.	.	.	GO:0005737^cellular_component^cytoplasm`GO:0005634^cellular_component^nucleus`GO:0010427^molecular_function^abscisic acid binding`GO:0005515^molecular_function^protein binding`GO:0042803^molecular_function^protein homodimerization activity`GO:0004872^molecular_function^receptor activity`GO:0009738^biological_process^abscisic acid-activated signaling pathway	.	.	.
SP803280_c172_g1	SP803280_c172_g1_i2	sp|O80992|PYL2_ARATH|tax|3702|^O80992^Q:441-262,H:46-104^58.3%ID^E:3e-13^RecName: Full=Abscisic acid receptor PYL2;^Eukaryota; Viridiplantae; Streptophyta; Embryophyta; Tracheophyta; Spermatophyta; Magnoliophyta; eudicotyledons; Gunneridae; Pentapetalae; rosids; malvids; Brassicales; Brassicaceae; Camelineae; Arabidopsis	UniRef90_C0PK92|tax|147429|^C0PK92|tax|147429|^Q:441-262,H:50-109^83.3%ID^E:1e-19^.^.	.	.	.	.	.	.	.	.	.	GO:0005737^cellular_component^cytoplasm`GO:0005634^cellular_component^nucleus`GO:0010427^molecular_function^abscisic acid binding`GO:0005515^molecular_function^protein binding`GO:0042803^molecular_function^protein homodimerization activity`GO:0004872^molecular_function^receptor activity`GO:0009738^biological_process^abscisic acid-activated signaling pathway	.	.	.
SP803280_c174_g1	SP803280_c174_g1_i1	.	UniRef90_C5WRI1|tax|4558|^C5WRI1|tax|4558|^Q:97-336,H:1-82^91.5%ID^E:6e-36^.^.	.	.	.	.	.	.	.	.	.	.	.	.	.
SP803280_c175_g1	SP803280_c175_g1_i1	.	.	.	.	.	.	.	.	.	.	.	.	.	.	.
SP803280_c176_g1	SP803280_c176_g1_i1	.	UniRef90_B6TT56|tax|4577|^B6TT56|tax|4577|^Q:177-464,H:77-168^40.6%ID^E:6e-11^.^.	.	.	.	.	.	.	.	.	.	.	.	.	.
SP803280_c176_g1	SP803280_c176_g1_i2	.	UniRef90_B6TT56|tax|4577|^B6TT56|tax|4577|^Q:124-411,H:77-168^40.6%ID^E:6e-11^.^.	.	.	.	.	.	.	.	.	.	.	.	.	.
SP803280_c177_g1	SP803280_c177_g1_i1	sp|O65567|PP342_ARATH|tax|3702|^O65567^Q:491-3,H:576-738^57.1%ID^E:9e-52^RecName: Full=Pentatricopeptide repeat-containing protein At4g30825, chloroplastic;^Eukaryota; Viridiplantae; Streptophyta; Embryophyta; Tracheophyta; Spermatophyta; Magnoliophyta; eudicotyledons; Gunneridae; Pentapetalae; rosids; malvids; Brassicales; Brassicaceae; Camelineae; Arabidopsis	UniRef90_C5YJF6|tax|4558|^C5YJF6|tax|4558|^Q:491-3,H:607-769^98.2%ID^E:2e-85^.^.	.	.	.	.	.	.	.	.	.	GO:0009507^cellular_component^chloroplast`GO:0005634^cellular_component^nucleus`GO:0007049^biological_process^cell cycle	.	.	.
SP803280_c178_g1	SP803280_c178_g1_i1	.	.	.	.	.	.	.	.	.	.	.	.	.	.	.
SP803280_c180_g1	SP803280_c180_g1_i1	.	.	.	.	.	.	.	.	.	.	.	.	.	.	.
SP803280_c181_g1	SP803280_c181_g1_i1	.	UniRef90_C5YCG7|tax|4558|^C5YCG7|tax|4558|^Q:159-34,H:1-38^85.7%ID^E:5e-09^.^.	.	.	.	.	.	.	.	.	.	.	.	.	.
SP803280_c182_g1	SP803280_c182_g1_i1	.	.	.	.	.	.	.	.	.	.	.	.	.	.	.
SP803280_c185_g1	SP803280_c185_g1_i1	.	.	.	.	.	.	.	.	.	.	.	.	.	.	.
SP803280_c186_g1	SP803280_c186_g1_i1	.	UniRef90_C5WW23|tax|4558|^C5WW23|tax|4558|^Q:709-5,H:436-670^92.3%ID^E:9e-121^.^.	.	.	.	.	.	.	.	.	.	.	.	.	.
SP803280_c187_g1	SP803280_c187_g1_i1	.	.	.	.	.	.	.	.	.	.	.	.	.	.	.
SP803280_c188_g1	SP803280_c188_g1_i1	.	.	.	.	.	.	.	.	.	.	.	.	.	.	.
SP803280_c191_g1	SP803280_c191_g1_i1	.	UniRef90_W5FS10|tax|4565|^W5FS10|tax|4565|^Q:1-369,H:74-203^63.4%ID^E:3e-37^.^.	.	SP803280_c191_g1_i1|m.35	1-369[+]	.	UniRef90_W5FS10|tax|4565|^W5FS10|tax|4565|^Q:1-123,H:74-203^63.4%ID^E:3e-37^.^.	PF13968.1^DUF4220^Domain of unknown function (DUF4220)^8-115^E:1.4e-33	.	.	.	.	.	.	.
SP803280_c192_g1	SP803280_c192_g1_i1	.	.	.	.	.	.	.	.	.	.	.	.	.	.	.
SP803280_c193_g1	SP803280_c193_g1_i1	.	.	.	.	.	.	.	.	.	.	.	.	.	.	.
SP803280_c195_g1	SP803280_c195_g1_i1	.	UniRef90_K3Z6L0|tax|4555|^K3Z6L0|tax|4555|^Q:11-346,H:99-208^69.9%ID^E:9e-33^.^.	.	SP803280_c195_g1_i1|m.36	2-406[+]	.	UniRef90_K3Z6L0|tax|4555|^K3Z6L0|tax|4555|^Q:4-115,H:99-208^69.9%ID^E:9e-33^.^.	PF05633.6^DUF793^Protein of unknown function (DUF793)^4-135^E:6.2e-36	.	.	.	.	.	.	.
SP803280_c197_g1	SP803280_c197_g1_i1	.	.	.	.	.	.	.	.	.	.	.	.	.	.	.
SP803280_c198_g1	SP803280_c198_g1_i1	.	.	.	.	.	.	.	.	.	.	.	.	.	.	.
SP803280_c198_g2	SP803280_c198_g2_i1	.	.	.	.	.	.	.	.	.	.	.	.	.	.	.
SP803280_c200_g1	SP803280_c200_g1_i1	.	.	.	.	.	.	.	.	.	.	.	.	.	.	.
SP803280_c200_g1	SP803280_c200_g1_i2	.	.	.	.	.	.	.	.	.	.	.	.	.	.	.
SP803280_c201_g1	SP803280_c201_g1_i1	sp|Q10P01|LCB1A_ORYSJ|tax|4530|^Q10P01^Q:595-176,H:345-484^85.7%ID^E:3e-60^RecName: Full=Long chain base biosynthesis protein 1a;^Eukaryota; Viridiplantae; Streptophyta; Embryophyta; Tracheophyta; Spermatophyta; Magnoliophyta; Liliopsida; Poales; Poaceae; BEP clade; Ehrhartoideae; Oryzeae; Oryza	UniRef90_Q10P01|tax|4479|^Q10P01|tax|4479|^Q:595-176,H:345-484^85.7%ID^E:1e-58^.^.	.	.	.	.	.	.	.	.	COG0156^8-Amino-7-oxononanoate synthase	GO:0005789^cellular_component^endoplasmic reticulum membrane`GO:0016021^cellular_component^integral component of membrane`GO:0030170^molecular_function^pyridoxal phosphate binding`GO:0004758^molecular_function^serine C-palmitoyltransferase activity`GO:0009058^biological_process^biosynthetic process`GO:0016049^biological_process^cell growth`GO:0043067^biological_process^regulation of programmed ce…	.	.	.
SP803280_c201_g1	SP803280_c201_g1_i2	sp|Q10P01|LCB1A_ORYSJ|tax|4530|^Q10P01^Q:636-217,H:345-484^85.7%ID^E:3e-60^RecName: Full=Long chain base biosynthesis protein 1a;^Eukaryota; Viridiplantae; Streptophyta; Embryophyta; Tracheophyta; Spermatophyta; Magnoliophyta; Liliopsida; Poales; Poaceae; BEP clade; Ehrhartoideae; Oryzeae; Oryza	UniRef90_Q10P01|tax|4479|^Q10P01|tax|4479|^Q:636-217,H:345-484^85.7%ID^E:1e-58^.^.	.	.	.	.	.	.	.	.	COG0156^8-Amino-7-oxononanoate synthase	GO:0005789^cellular_component^endoplasmic reticulum membrane`GO:0016021^cellular_component^integral component of membrane`GO:0030170^molecular_function^pyridoxal phosphate binding`GO:0004758^molecular_function^serine C-palmitoyltransferase activity`GO:0009058^biological_process^biosynthetic process`GO:0016049^biological_process^cell growth`GO:0043067^biological_process^regulation of programmed ce…	.	.	.
SP803280_c202_g1	SP803280_c202_g1_i1	.	UniRef90_B6T479|tax|147369|^B6T479|tax|147369|^Q:295-2,H:1-98^98%ID^E:2e-49^.^.	.	.	.	.	.	.	.	.	.	.	.	.	.
SP803280_c203_g1	SP803280_c203_g1_i1	.	UniRef90_K3ZRT0|tax|147369|^K3ZRT0|tax|147369|^Q:145-2,H:1-52^78.8%ID^E:5e-12^.^.	.	.	.	.	.	.	.	.	.	.	.	.	.
SP803280_c205_g1	SP803280_c205_g1_i1	.	.	.	.	.	.	.	.	.	.	.	.	.	.	.
SP803280_c208_g1	SP803280_c208_g1_i1	.	.	.	.	.	.	.	.	.	.	.	.	.	.	.
SP803280_c210_g1	SP803280_c210_g1_i1	.	.	.	.	.	.	.	.	.	.	.	.	.	.	.
SP803280_c212_g1	SP803280_c212_g1_i1	.	.	.	.	.	.	.	.	.	.	.	.	.	.	.
SP803280_c213_g1	SP803280_c213_g1_i1	.	.	.	.	.	.	.	.	.	.	.	.	.	.	.
SP803280_c213_g1	SP803280_c213_g1_i2	.	.	.	.	.	.	.	.	.	.	.	.	.	.	.
SP803280_c216_g1	SP803280_c216_g1_i1	.	.	.	.	.	.	.	.	.	.	.	.	.	.	.
SP803280_c218_g1	SP803280_c218_g1_i1	.	UniRef90_K3YBV7|tax|4555|^K3YBV7|tax|4555|^Q:1-312,H:170-271^61.7%ID^E:4e-20^.^.	.	.	.	.	.	.	.	.	.	.	.	.	.
SP803280_c219_g1	SP803280_c219_g1_i1	.	.	.	.	.	.	.	.	.	.	.	.	.	.	.
SP803280_c220_g1	SP803280_c220_g1_i1	.	.	.	.	.	.	.	.	.	.	.	.	.	.	.
SP803280_c221_g1	SP803280_c221_g1_i1	sp|O04059|DHBK_SOLLC|tax|4081|^O04059^Q:591-1,H:184-380^75.1%ID^E:8e-81^RecName: Full=Putative 3,4-dihydroxy-2-butanone kinase;^Eukaryota; Viridiplantae; Streptophyta; Embryophyta; Tracheophyta; Spermatophyta; Magnoliophyta; eudicotyledons; Gunneridae; Pentapetalae; asterids; lamiids; Solanales; Solanaceae; Solanoideae; Solaneae; Solanum; Lycopersicon	UniRef90_K4A7E9|tax|147369|^K4A7E9|tax|147369|^Q:591-1,H:184-380^91.9%ID^E:9e-98^.^.	.	.	.	.	.	.	.	.	.	GO:0005524^molecular_function^ATP binding`GO:0004371^molecular_function^glycerone kinase activity`GO:0006071^biological_process^glycerol metabolic process	.	.	.
SP803280_c222_g1	SP803280_c222_g1_i1	.	.	.	.	.	.	.	.	.	.	.	.	.	.	.
SP803280_c225_g1	SP803280_c225_g1_i1	.	.	.	.	.	.	.	.	.	.	.	.	.	.	.
SP803280_c227_g1	SP803280_c227_g1_i1	.	.	.	.	.	.	.	.	.	.	.	.	.	.	.
SP803280_c228_g1	SP803280_c228_g1_i1	.	UniRef90_K3YMP2|tax|4555|^K3YMP2|tax|4555|^Q:253-2,H:31-114^82.1%ID^E:2e-32^.^.	.	.	.	.	.	.	.	.	.	.	.	.	.
SP803280_c230_g1	SP803280_c230_g1_i1	.	.	.	.	.	.	.	.	.	.	.	.	.	.	.
SP803280_c231_g1	SP803280_c231_g1_i1	.	.	.	.	.	.	.	.	.	.	.	.	.	.	.
SP803280_c232_g1	SP803280_c232_g1_i1	.	.	.	.	.	.	.	.	.	.	.	.	.	.	.
SP803280_c234_g1	SP803280_c234_g1_i1	.	.	.	.	.	.	.	.	.	.	.	.	.	.	.
SP803280_c235_g1	SP803280_c235_g1_i1	.	.	.	.	.	.	.	.	.	.	.	.	.	.	.
SP803280_c235_g2	SP803280_c235_g2_i1	.	.	.	.	.	.	.	.	.	.	.	.	.	.	.
SP803280_c237_g1	SP803280_c237_g1_i1	.	.	.	.	.	.	.	.	.	.	.	.	.	.	.
SP803280_c238_g1	SP803280_c238_g1_i1	.	.	.	.	.	.	.	.	.	.	.	.	.	.	.
SP803280_c240_g1	SP803280_c240_g1_i1	.	UniRef90_Q851T7|tax|4530|^Q851T7|tax|4530|^Q:967-779,H:75-137^50.8%ID^E:4e-08^.^.	.	.	.	.	.	.	.	.	.	.	.	.	.
SP803280_c240_g1	SP803280_c240_g1_i2	.	UniRef90_Q851T7|tax|4530|^Q851T7|tax|4530|^Q:924-736,H:75-137^50.8%ID^E:4e-08^.^.	.	.	.	.	.	.	.	.	.	.	.	.	.
SP803280_c241_g1	SP803280_c241_g1_i1	.	.	.	.	.	.	.	.	.	.	.	.	.	.	.
SP803280_c241_g1	SP803280_c241_g1_i2	.	.	.	.	.	.	.	.	.	.	.	.	.	.	.
SP803280_c242_g1	SP803280_c242_g1_i1	.	UniRef90_Q65X82|tax|4530|^Q65X82|tax|4530|^Q:303-491,H:1343-1407^73.8%ID^E:2e-18^.^.	.	.	.	.	.	.	.	.	.	.	.	.	.
SP803280_c243_g1	SP803280_c243_g1_i1	.	UniRef90_K3ZI50|tax|4555|^K3ZI50|tax|4555|^Q:130-729,H:305-501^33.2%ID^E:8e-17^.^.	.	SP803280_c243_g1_i1|m.42	1-756[+]	.	UniRef90_K3ZI50|tax|4555|^K3ZI50|tax|4555|^Q:44-243,H:305-501^33.2%ID^E:8e-17^.^.	.	.	.	.	.	.	.	.
SP803280_c244_g1	SP803280_c244_g1_i1	.	UniRef90_C5YB34|tax|4558|^C5YB34|tax|4558|^Q:2-640,H:123-331^74.3%ID^E:5e-79^.^.	.	SP803280_c244_g1_i1|m.43	2-712[+]	.	UniRef90_C5YB34|tax|4558|^C5YB34|tax|4558|^Q:1-213,H:123-331^74.3%ID^E:4e-79^.^.	PF13532.1^2OG-FeII_Oxy_2^2OG-Fe(II) oxygenase superfamily^3-111^E:4.2e-18`PF03171.15^2OG-FeII_Oxy^2OG-Fe(II) oxygenase superfamily^18-112^E:1.8e-08	.	.	.	.	GO:0016491^molecular_function^oxidoreductase activity`GO:0016706^molecular_function^oxidoreductase activity, acting on paired donors, with incorporation or reduction of molecular oxygen, 2-oxoglutarate as one donor, and incorporation of one atom each of oxygen into both donors`GO:0055114^biological_process^oxidation-reduction process	.	.
SP803280_c246_g1	SP803280_c246_g1_i1	.	.	.	.	.	.	.	.	.	.	.	.	.	.	.
SP803280_c246_g1	SP803280_c246_g1_i2	.	.	.	.	.	.	.	.	.	.	.	.	.	.	.
SP803280_c249_g1	SP803280_c249_g1_i1	sp|Q9ZU91|E133_ARATH|tax|3702|^Q9ZU91^Q:457-257,H:387-453^52.2%ID^E:5e-15^RecName: Full=Glucan endo-1,3-beta-glucosidase 3;^Eukaryota; Viridiplantae; Streptophyta; Embryophyta; Tracheophyta; Spermatophyta; Magnoliophyta; eudicotyledons; Gunneridae; Pentapetalae; rosids; malvids; Brassicales; Brassicaceae; Camelineae; Arabidopsis	UniRef90_C5XAS3|tax|4558|^C5XAS3|tax|4558|^Q:457-227,H:422-500^86.1%ID^E:2e-33^.^.	.	.	.	.	.	.	.	.	.	GO:0031225^cellular_component^anchored component of membrane`GO:0046658^cellular_component^anchored component of plasma membrane`GO:0005886^cellular_component^plasma membrane`GO:0042973^molecular_function^glucan endo-1,3-beta-D-glucosidase activity`GO:0005975^biological_process^carbohydrate metabolic process`GO:0006952^biological_process^defense response	.	.	.
SP803280_c250_g1	SP803280_c250_g1_i1	.	UniRef90_K3Y4N8|tax|4555|^K3Y4N8|tax|4555|^Q:499-594,H:273-304^78.1%ID^E:3e-06^.^.	.	.	.	.	.	.	.	.	.	.	.	.	.
SP803280_c251_g1	SP803280_c251_g1_i1	.	.	.	.	.	.	.	.	.	.	.	.	.	.	.
SP803280_c252_g1	SP803280_c252_g1_i1	sp|P93526|PHYA_SORBI|tax|4558|^P93526^Q:555-19,H:691-869^97.2%ID^E:4e-99^RecName: Full=Phytochrome a;^Eukaryota; Viridiplantae; Streptophyta; Embryophyta; Tracheophyta; Spermatophyta; Magnoliophyta; Liliopsida; Poales; Poaceae; PACMAD clade; Panicoideae; Andropogoneae; Sorghum	UniRef90_P93526|tax|147369|^P93526|tax|147369|^Q:555-19,H:691-869^97.2%ID^E:1e-97^.^.	.	.	.	.	.	.	.	.	COG0642^Histidine kinase	GO:0016020^cellular_component^membrane`GO:0005524^molecular_function^ATP binding`GO:0000155^molecular_function^phosphorelay sensor kinase activity`GO:0009881^molecular_function^photoreceptor activity`GO:0009584^biological_process^detection of visible light`GO:0018298^biological_process^protein-chromophore linkage`GO:0017006^biological_process^protein-tetrapyrrole linkage`GO:0009585^biological_pro…	.	.	.
SP803280_c253_g1	SP803280_c253_g1_i1	.	.	.	.	.	.	.	.	.	.	.	.	.	.	.
SP803280_c255_g1	SP803280_c255_g1_i1	.	.	.	.	.	.	.	.	.	.	.	.	.	.	.
SP803280_c257_g1	SP803280_c257_g1_i1	.	.	.	.	.	.	.	.	.	.	.	.	.	.	.
SP803280_c259_g1	SP803280_c259_g1_i1	.	UniRef90_C5YSD6|tax|4558|^C5YSD6|tax|4558|^Q:361-125,H:930-1008^70.9%ID^E:1e-22^.^.	.	.	.	.	.	.	.	.	.	.	.	.	.
SP803280_c260_g1	SP803280_c260_g1_i1	.	UniRef90_C0HHV7|tax|4577|^C0HHV7|tax|4577|^Q:180-4,H:2-61^83.3%ID^E:1e-17^.^.	.	.	.	.	.	.	.	.	.	.	.	.	.
SP803280_c261_g1	SP803280_c261_g1_i1	.	UniRef90_Q7XW39|tax|4530|^Q7XW39|tax|4530|^Q:67-408,H:379-492^41.7%ID^E:2e-15^.^.	.	.	.	.	.	.	.	.	.	.	.	.	.
SP803280_c262_g1	SP803280_c262_g1_i1	.	UniRef90_I1GTD2|tax|15368|^I1GTD2|tax|15368|^Q:1404-100,H:1-431^83.8%ID^E:2e-208^.^.	.	.	.	.	.	.	.	.	.	.	.	.	.
SP803280_c262_g1	SP803280_c262_g1_i2	.	UniRef90_I1GTD2|tax|15368|^I1GTD2|tax|15368|^Q:1325-3,H:1-437^83.7%ID^E:5e-212^.^.	.	.	.	.	.	.	.	.	.	.	.	.	.
SP803280_c263_g1	SP803280_c263_g1_i1	.	UniRef90_C5YNN3|tax|4558|^C5YNN3|tax|4558|^Q:476-1063,H:7-198^40.4%ID^E:1e-21^.^.	.	.	.	.	.	.	.	.	.	.	.	.	.
SP803280_c264_g1	SP803280_c264_g1_i1	.	.	.	.	.	.	.	.	.	.	.	.	.	.	.
SP803280_c265_g1	SP803280_c265_g1_i1	.	.	.	.	.	.	.	.	.	.	.	.	.	.	.
SP803280_c266_g1	SP803280_c266_g1_i1	.	.	.	.	.	.	.	.	.	.	.	.	.	.	.
SP803280_c267_g1	SP803280_c267_g1_i1	.	.	.	.	.	.	.	.	.	.	.	.	.	.	.
SP803280_c268_g1	SP803280_c268_g1_i1	.	.	.	.	.	.	.	.	.	.	.	.	.	.	.
SP803280_c269_g1	SP803280_c269_g1_i1	.	UniRef90_K3ZQ79|tax|147369|^K3ZQ79|tax|147369|^Q:405-106,H:1000-1099^94%ID^E:1e-49^.^.	.	.	.	.	.	.	.	.	.	.	.	.	.
SP803280_c270_g1	SP803280_c270_g1_i1	.	.	.	.	.	.	.	.	.	.	.	.	.	.	.
SP803280_c271_g1	SP803280_c271_g1_i1	.	.	.	.	.	.	.	.	.	.	.	.	.	.	.
SP803280_c275_g1	SP803280_c275_g1_i1	.	.	.	.	.	.	.	.	.	.	.	.	.	.	.
SP803280_c276_g1	SP803280_c276_g1_i1	.	.	.	.	.	.	.	.	.	.	.	.	.	.	.
SP803280_c277_g1	SP803280_c277_g1_i1	.	UniRef90_B8ATA9|tax|4530|^B8ATA9|tax|4530|^Q:327-136,H:201-264^87.5%ID^E:7e-28^.^.	.	.	.	.	.	.	.	.	.	.	.	.	.
SP803280_c278_g1	SP803280_c278_g1_i1	.	.	.	.	.	.	.	.	.	.	.	.	.	.	.
SP803280_c279_g1	SP803280_c279_g1_i1	.	.	.	.	.	.	.	.	.	.	.	.	.	.	.
SP803280_c280_g1	SP803280_c280_g1_i1	.	.	.	.	.	.	.	.	.	.	.	.	.	.	.
SP803280_c281_g1	SP803280_c281_g1_i1	.	.	.	.	.	.	.	.	.	.	.	.	.	.	.
SP803280_c283_g1	SP803280_c283_g1_i1	sp|P93295|M310_ARATH|tax|3702|^P93295^Q:100-378,H:55-147^44.1%ID^E:3e-19^RecName: Full=Uncharacterized mitochondrial protein AtMg00310;^Eukaryota; Viridiplantae; Streptophyta; Embryophyta; Tracheophyta; Spermatophyta; Magnoliophyta; eudicotyledons; Gunneridae; Pentapetalae; rosids; malvids; Brassicales; Brassicaceae; Camelineae; Arabidopsis	UniRef90_C5XTH1|tax|4558|^C5XTH1|tax|4558|^Q:157-489,H:143-253^91%ID^E:1e-53^.^.	.	.	.	.	.	.	.	.	KOG1075^Retrotransposon protein	GO:0005739^cellular_component^mitochondrion	.	.	.
SP803280_c284_g1	SP803280_c284_g1_i1	.	.	.	.	.	.	.	.	.	.	.	.	.	.	.
SP803280_c286_g1	SP803280_c286_g1_i1	.	UniRef90_C5XEI4|tax|4558|^C5XEI4|tax|4558|^Q:593-144,H:872-1021^68.7%ID^E:1e-51^.^.	.	.	.	.	.	.	.	.	.	.	.	.	.
SP803280_c287_g1	SP803280_c287_g1_i1	.	.	.	.	.	.	.	.	.	.	.	.	.	.	.
SP803280_c288_g1	SP803280_c288_g1_i1	.	.	.	.	.	.	.	.	.	.	.	.	.	.	.
SP803280_c289_g1	SP803280_c289_g1_i1	.	UniRef90_T1LIG7|tax|4572|^T1LIG7|tax|4572|^Q:343-35,H:172-278^33.6%ID^E:2e-07^.^.	.	.	.	.	.	.	.	.	.	.	.	.	.
SP803280_c289_g1	SP803280_c289_g1_i2	.	.	.	.	.	.	.	.	.	.	.	.	.	.	.
SP803280_c290_g1	SP803280_c290_g1_i1	.	UniRef90_K3ZT20|tax|147369|^K3ZT20|tax|147369|^Q:426-1,H:3-144^95.1%ID^E:7e-73^.^.	.	.	.	.	.	.	.	.	.	.	.	.	.
SP803280_c292_g1	SP803280_c292_g1_i1	.	.	.	.	.	.	.	.	.	.	.	.	.	.	.
SP803280_c293_g1	SP803280_c293_g1_i1	.	.	.	.	.	.	.	.	.	.	.	.	.	.	.
SP803280_c294_g1	SP803280_c294_g1_i1	.	.	.	.	.	.	.	.	.	.	.	.	.	.	.
SP803280_c294_g1	SP803280_c294_g1_i2	.	.	.	.	.	.	.	.	.	.	.	.	.	.	.
SP803280_c295_g1	SP803280_c295_g1_i1	.	UniRef90_C5YTD4|tax|4558|^C5YTD4|tax|4558|^Q:330-1,H:154-263^87.3%ID^E:1e-49^.^.	.	.	.	.	.	.	.	.	.	.	.	.	.
SP803280_c297_g1	SP803280_c297_g1_i1	.	.	.	.	.	.	.	.	.	.	.	.	.	.	.
SP803280_c298_g1	SP803280_c298_g1_i1	.	UniRef90_C5Z898|tax|4558|^C5Z898|tax|4558|^Q:5-847,H:64-343^43.4%ID^E:2e-45^.^.	.	.	.	.	.	.	.	.	.	.	.	.	.
SP803280_c300_g1	SP803280_c300_g1_i1	sp|Q71DJ5|LIP1_ARATH|tax|3702|^Q71DJ5^Q:446-3,H:48-193^58.8%ID^E:2e-47^RecName: Full=Triacylglycerol lipase 1;^Eukaryota; Viridiplantae; Streptophyta; Embryophyta; Tracheophyta; Spermatophyta; Magnoliophyta; eudicotyledons; Gunneridae; Pentapetalae; rosids; malvids; Brassicales; Brassicaceae; Camelineae; Arabidopsis	UniRef90_C5X6Q0|tax|4558|^C5X6Q0|tax|4558|^Q:446-3,H:64-211^95.3%ID^E:3e-79^.^.	.	.	.	.	.	.	.	.	COG0596^Alpha beta hydrolase	GO:0005615^cellular_component^extracellular space`GO:0004806^molecular_function^triglyceride lipase activity`GO:0016042^biological_process^lipid catabolic process	.	.	.
SP803280_c301_g1	SP803280_c301_g1_i1	.	UniRef90_UPI000350C5D8|tax|4555|^UPI000350C5D8|tax|4555|^Q:151-312,H:459-512^59.3%ID^E:4e-10^.^.	.	.	.	.	.	.	.	.	.	.	.	.	.
SP803280_c302_g1	SP803280_c302_g1_i1	.	.	.	.	.	.	.	.	.	.	.	.	.	.	.
SP803280_c303_g1	SP803280_c303_g1_i1	.	.	.	.	.	.	.	.	.	.	.	.	.	.	.
SP803280_c304_g1	SP803280_c304_g1_i1	.	.	.	.	.	.	.	.	.	.	.	.	.	.	.
SP803280_c307_g1	SP803280_c307_g1_i1	.	.	.	.	.	.	.	.	.	.	.	.	.	.	.
SP803280_c308_g1	SP803280_c308_g1_i1	.	.	.	.	.	.	.	.	.	.	.	.	.	.	.
SP803280_c308_g1	SP803280_c308_g1_i2	.	UniRef90_Q2QMU2|tax|4530|^Q2QMU2|tax|4530|^Q:247-537,H:27-124^42.9%ID^E:5e-07^.^.	.	.	.	.	.	.	.	.	.	.	.	.	.
SP803280_c311_g1	SP803280_c311_g1_i1	sp|Q00962|POL_CAMVN|tax|10641|^Q00962^Q:455-12,H:268-417^31.6%ID^E:4e-12^RecName: Full=Enzymatic polyprotein;^Viruses; Retro-transcribing viruses; Caulimoviridae; Caulimovirus	UniRef90_Q8SA85|tax|2759|^Q8SA85|tax|2759|^Q:455-3,H:333-483^70.9%ID^E:3e-57^.^.	.	.	.	.	.	.	.	.	.	GO:0004190^molecular_function^aspartic-type endopeptidase activity`GO:0004519^molecular_function^endonuclease activity`GO:0003723^molecular_function^RNA binding`GO:0003964^molecular_function^RNA-directed DNA polymerase activity	.	.	.
SP803280_c312_g1	SP803280_c312_g1_i1	.	.	.	.	.	.	.	.	.	.	.	.	.	.	.
SP803280_c312_g1	SP803280_c312_g1_i2	.	.	.	.	.	.	.	.	.	.	.	.	.	.	.
SP803280_c315_g1	SP803280_c315_g1_i1	sp|Q9LMX4|PPA1_ARATH|tax|3702|^Q9LMX4^Q:232-2,H:27-103^53.2%ID^E:5e-17^RecName: Full=Probable inactive purple acid phosphatase 1;^Eukaryota; Viridiplantae; Streptophyta; Embryophyta; Tracheophyta; Spermatophyta; Magnoliophyta; eudicotyledons; Gunneridae; Pentapetalae; rosids; malvids; Brassicales; Brassicaceae; Camelineae; Arabidopsis	UniRef90_B6U857|tax|4479|^B6U857|tax|4479|^Q:316-2,H:1-107^89.7%ID^E:8e-49^.^.	.	.	.	.	.	.	.	.	COG1409^Hydrolyzes cAMP to 5'-AMP. Plays an important regulatory role in modulating the intracellular concentration of cAMP, thereby influencing cAMP-dependent processes (By similarity)	GO:0005576^cellular_component^extracellular region`GO:0003993^molecular_function^acid phosphatase activity`GO:0046872^molecular_function^metal ion binding	.	.	.
SP803280_c316_g1	SP803280_c316_g1_i1	sp|Q6ZF85|CSLF3_ORYSJ|tax|4530|^Q6ZF85^Q:17-298,H:258-351^67%ID^E:2e-33^RecName: Full=Probable mixed-linked glucan synthase 3;^Eukaryota; Viridiplantae; Streptophyta; Embryophyta; Tracheophyta; Spermatophyta; Magnoliophyta; Liliopsida; Poales; Poaceae; BEP clade; Ehrhartoideae; Oryzeae; Oryza	UniRef90_C5XAX5|tax|4558|^C5XAX5|tax|4558|^Q:2-304,H:249-349^90.1%ID^E:2e-49^.^.	.	SP803280_c316_g1_i1|m.64	2-304[+]	sp|Q6ZF85|CSLF3_ORYSJ|tax|4530|^Q6ZF85^Q:6-99,H:258-351^67%ID^E:2e-33^RecName: Full=Probable mixed-linked glucan synthase 3;^Eukaryota; Viridiplantae; Streptophyta; Embryophyta; Tracheophyta; Spermatophyta; Magnoliophyta; Liliopsida; Poales; Poaceae; BEP clade; Ehrhartoideae; Oryzeae; Oryza	UniRef90_C5XAX5|tax|4558|^C5XAX5|tax|4558|^Q:1-101,H:249-349^90.1%ID^E:2e-49^.^.	PF03552.9^Cellulose_synt^Cellulose synthase^9-93^E:1.7e-11	.	.	COG1215^Glycosyl transferase, family 2	GO:0000139^cellular_component^Golgi membrane`GO:0016021^cellular_component^integral component of membrane`GO:0016760^molecular_function^cellulose synthase (UDP-forming) activity`GO:0030244^biological_process^cellulose biosynthetic process	GO:0016760^molecular_function^cellulose synthase (UDP-forming) activity`GO:0030244^biological_process^cellulose biosynthetic process`GO:0016020^cellular_component^membrane	.	.
SP803280_c318_g1	SP803280_c318_g1_i1	.	.	.	.	.	.	.	.	.	.	.	.	.	.	.
SP803280_c319_g1	SP803280_c319_g1_i1	sp|Q67C40|MPK7_ORYSJ|tax|4530|^Q67C40^Q:2-304,H:133-233^98%ID^E:4e-55^RecName: Full=Mitogen-activated protein kinase 7;^Eukaryota; Viridiplantae; Streptophyta; Embryophyta; Tracheophyta; Spermatophyta; Magnoliophyta; Liliopsida; Poales; Poaceae; BEP clade; Ehrhartoideae; Oryzeae; Oryza	UniRef90_K3Z4U2|tax|147369|^K3Z4U2|tax|147369|^Q:2-304,H:154-254^99%ID^E:3e-54^.^.	.	SP803280_c319_g1_i1|m.65	2-304[+]	sp|Q67C40|MPK7_ORYSJ|tax|4530|^Q67C40^Q:1-101,H:133-233^98%ID^E:4e-55^RecName: Full=Mitogen-activated protein kinase 7;^Eukaryota; Viridiplantae; Streptophyta; Embryophyta; Tracheophyta; Spermatophyta; Magnoliophyta; Liliopsida; Poales; Poaceae; BEP clade; Ehrhartoideae; Oryzeae; Oryza	UniRef90_K3Z4U2|tax|147369|^K3Z4U2|tax|147369|^Q:1-101,H:154-254^99%ID^E:3e-54^.^.	PF00069.20^Pkinase^Protein kinase domain^2-98^E:7.2e-30`PF07714.12^Pkinase_Tyr^Protein tyrosine kinase^2-87^E:9.4e-15	.	.	COG0515^Serine Threonine protein kinase	GO:0005524^molecular_function^ATP binding`GO:0004707^molecular_function^MAP kinase activity`GO:0043622^biological_process^cortical microtubule organization	GO:0004672^molecular_function^protein kinase activity`GO:0005524^molecular_function^ATP binding`GO:0006468^biological_process^protein phosphorylation	.	.
SP803280_c320_g1	SP803280_c320_g1_i1	.	UniRef90_W5GFJ0|tax|4565|^W5GFJ0|tax|4565|^Q:230-316,H:180-208^86.2%ID^E:1e-05^.^.	.	.	.	.	.	.	.	.	.	.	.	.	.
SP803280_c322_g1	SP803280_c322_g1_i1	.	.	.	.	.	.	.	.	.	.	.	.	.	.	.
SP803280_c323_g1	SP803280_c323_g1_i1	.	.	.	.	.	.	.	.	.	.	.	.	.	.	.
SP803280_c323_g1	SP803280_c323_g1_i2	.	.	.	.	.	.	.	.	.	.	.	.	.	.	.
SP803280_c324_g1	SP803280_c324_g1_i1	.	.	.	.	.	.	.	.	.	.	.	.	.	.	.
SP803280_c325_g1	SP803280_c325_g1_i1	.	.	.	.	.	.	.	.	.	.	.	.	.	.	.
SP803280_c326_g1	SP803280_c326_g1_i1	.	.	.	.	.	.	.	.	.	.	.	.	.	.	.
SP803280_c327_g1	SP803280_c327_g1_i1	.	.	.	.	.	.	.	.	.	.	.	.	.	.	.
SP803280_c329_g1	SP803280_c329_g1_i1	.	.	.	.	.	.	.	.	.	.	.	.	.	.	.
SP803280_c329_g2	SP803280_c329_g2_i1	.	.	.	.	.	.	.	.	.	.	.	.	.	.	.
SP803280_c330_g1	SP803280_c330_g1_i1	.	.	.	.	.	.	.	.	.	.	.	.	.	.	.
SP803280_c330_g1	SP803280_c330_g1_i2	.	.	.	.	.	.	.	.	.	.	.	.	.	.	.
SP803280_c331_g1	SP803280_c331_g1_i1	.	UniRef90_Q7XWB0|tax|4530|^Q7XWB0|tax|4530|^Q:281-3,H:648-739^64.5%ID^E:2e-25^.^.	.	.	.	.	.	.	.	.	.	.	.	.	.
SP803280_c332_g1	SP803280_c332_g1_i1	.	UniRef90_C5WTQ6|tax|4558|^C5WTQ6|tax|4558|^Q:2-472,H:345-501^93%ID^E:2e-77^.^.	.	SP803280_c332_g1_i1|m.67	2-499[+]	.	UniRef90_C5WTQ6|tax|4558|^C5WTQ6|tax|4558|^Q:1-157,H:345-501^93%ID^E:2e-77^.^.	PF13414.1^TPR_11^TPR repeat^105-149^E:2.5e-06	.	.	.	.	.	.	.
SP803280_c333_g1	SP803280_c333_g1_i1	.	.	.	.	.	.	.	.	.	.	.	.	.	.	.
SP803280_c333_g1	SP803280_c333_g1_i2	.	.	.	SP803280_c333_g1_i2|m.69	2-412[+]	.	.	.	.	.	.	.	.	.	.
SP803280_c335_g1	SP803280_c335_g1_i1	.	.	.	.	.	.	.	.	.	.	.	.	.	.	.
SP803280_c336_g1	SP803280_c336_g1_i1	.	UniRef90_C5WNB6|tax|4558|^C5WNB6|tax|4558|^Q:388-26,H:4-124^59.5%ID^E:3e-32^.^.	.	.	.	.	.	.	.	.	.	.	.	.	.
SP803280_c336_g1	SP803280_c336_g1_i2	.	UniRef90_C5WNB6|tax|4558|^C5WNB6|tax|4558|^Q:958-596,H:4-124^59.5%ID^E:6e-32^.^.	.	.	.	.	.	.	.	.	.	.	.	.	.
SP803280_c338_g1	SP803280_c338_g1_i1	.	.	.	.	.	.	.	.	.	.	.	.	.	.	.
SP803280_c340_g1	SP803280_c340_g1_i1	.	.	.	.	.	.	.	.	.	.	.	.	.	.	.
SP803280_c342_g1	SP803280_c342_g1_i1	.	.	.	.	.	.	.	.	.	.	.	.	.	.	.
SP803280_c343_g1	SP803280_c343_g1_i1	.	UniRef90_C5XNP0|tax|4558|^C5XNP0|tax|4558|^Q:378-1,H:142-267^96.8%ID^E:1e-62^.^.	.	.	.	.	.	.	.	.	.	.	.	.	.
SP803280_c344_g1	SP803280_c344_g1_i1	.	.	.	.	.	.	.	.	.	.	.	.	.	.	.
SP803280_c345_g1	SP803280_c345_g1_i1	.	.	.	.	.	.	.	.	.	.	.	.	.	.	.
SP803280_c346_g1	SP803280_c346_g1_i1	.	.	.	SP803280_c346_g1_i1|m.71	95-739[+]	.	.	.	.	.	.	.	.	.	.
SP803280_c347_g1	SP803280_c347_g1_i1	.	.	.	.	.	.	.	.	.	.	.	.	.	.	.
SP803280_c349_g1	SP803280_c349_g1_i1	.	UniRef90_UPI000350F32D|tax|4555|^UPI000350F32D|tax|4555|^Q:204-1,H:267-334^76.5%ID^E:5e-20^.^.	.	.	.	.	.	.	.	.	.	.	.	.	.
SP803280_c350_g1	SP803280_c350_g1_i1	.	UniRef90_J3N9T5|tax|4533|^J3N9T5|tax|4533|^Q:314-721,H:307-439^49.3%ID^E:1e-27^.^.	.	SP803280_c350_g1_i1|m.72	2-721[+]	.	UniRef90_J3N9T5|tax|4533|^J3N9T5|tax|4533|^Q:105-240,H:307-439^49.3%ID^E:1e-27^.^.	PF13191.1^AAA_16^AAA ATPase domain^102-161^E:4.6e-07`PF00931.17^NB-ARC^NB-ARC domain^105-239^E:2.1e-22`PF03205.9^MobB^Molybdopterin guanine dinucleotide synthesis protein B^123-167^E:9.1e-05	.	.	.	.	GO:0043531^molecular_function^ADP binding	.	.
SP803280_c351_g1	SP803280_c351_g1_i1	.	UniRef90_C5XEQ4|tax|4558|^C5XEQ4|tax|4558|^Q:132-386,H:1-86^82%ID^E:2e-28^.^.	.	.	.	.	.	.	.	.	.	.	.	.	.
SP803280_c352_g1	SP803280_c352_g1_i1	.	.	.	.	.	.	.	.	.	.	.	.	.	.	.
SP803280_c353_g1	SP803280_c353_g1_i1	.	.	.	.	.	.	.	.	.	.	.	.	.	.	.
SP803280_c354_g1	SP803280_c354_g1_i1	.	.	.	.	.	.	.	.	.	.	.	.	.	.	.
SP803280_c355_g1	SP803280_c355_g1_i1	.	.	.	.	.	.	.	.	.	.	.	.	.	.	.
SP803280_c356_g1	SP803280_c356_g1_i1	.	.	.	.	.	.	.	.	.	.	.	.	.	.	.
SP803280_c357_g1	SP803280_c357_g1_i1	.	.	.	.	.	.	.	.	.	.	.	.	.	.	.
SP803280_c359_g1	SP803280_c359_g1_i1	.	.	.	.	.	.	.	.	.	.	.	.	.	.	.
SP803280_c360_g1	SP803280_c360_g1_i1	.	.	.	.	.	.	.	.	.	.	.	.	.	.	.
SP803280_c361_g1	SP803280_c361_g1_i1	.	.	.	.	.	.	.	.	.	.	.	.	.	.	.
SP803280_c361_g2	SP803280_c361_g2_i1	.	UniRef90_C5YBL8|tax|4558|^C5YBL8|tax|4558|^Q:76-426,H:597-712^53.8%ID^E:6e-30^.^.	.	.	.	.	.	.	.	.	.	.	.	.	.
SP803280_c362_g1	SP803280_c362_g1_i1	.	.	.	.	.	.	.	.	.	.	.	.	.	.	.
SP803280_c364_g1	SP803280_c364_g1_i1	.	.	.	.	.	.	.	.	.	.	.	.	.	.	.
SP803280_c365_g1	SP803280_c365_g1_i1	.	.	.	.	.	.	.	.	.	.	.	.	.	.	.
SP803280_c366_g1	SP803280_c366_g1_i1	.	.	.	.	.	.	.	.	.	.	.	.	.	.	.
SP803280_c370_g1	SP803280_c370_g1_i1	.	.	.	.	.	.	.	.	.	.	.	.	.	.	.
SP803280_c371_g1	SP803280_c371_g1_i1	.	.	.	.	.	.	.	.	.	.	.	.	.	.	.
SP803280_c372_g1	SP803280_c372_g1_i1	.	.	.	.	.	.	.	.	.	.	.	.	.	.	.
SP803280_c374_g1	SP803280_c374_g1_i1	.	.	.	.	.	.	.	.	.	.	.	.	.	.	.
SP803280_c375_g1	SP803280_c375_g1_i1	.	.	.	.	.	.	.	.	.	.	.	.	.	.	.
SP803280_c376_g1	SP803280_c376_g1_i1	.	.	.	.	.	.	.	.	.	.	.	.	.	.	.
SP803280_c378_g1	SP803280_c378_g1_i1	.	UniRef90_UPI000350A3DA|tax|4555|^UPI000350A3DA|tax|4555|^Q:476-3,H:315-469^90.5%ID^E:7e-74^.^.	.	.	.	.	.	.	.	.	.	.	.	.	.
SP803280_c379_g1	SP803280_c379_g1_i1	.	UniRef90_J3MPH2|tax|4533|^J3MPH2|tax|4533|^Q:6-176,H:390-447^58.6%ID^E:2e-08^.^.	.	.	.	.	.	.	.	.	.	.	.	.	.
SP803280_c381_g1	SP803280_c381_g1_i1	.	UniRef90_C5Y9V1|tax|4558|^C5Y9V1|tax|4558|^Q:326-39,H:70-168^42.6%ID^E:2e-09^.^.	.	.	.	.	.	.	.	.	.	.	.	.	.
SP803280_c382_g1	SP803280_c382_g1_i1	.	.	.	.	.	.	.	.	.	.	.	.	.	.	.
SP803280_c384_g1	SP803280_c384_g1_i1	.	.	.	.	.	.	.	.	.	.	.	.	.	.	.
SP803280_c385_g1	SP803280_c385_g1_i1	.	.	.	.	.	.	.	.	.	.	.	.	.	.	.
SP803280_c386_g1	SP803280_c386_g1_i1	.	.	.	.	.	.	.	.	.	.	.	.	.	.	.
SP803280_c389_g1	SP803280_c389_g1_i1	.	.	.	.	.	.	.	.	.	.	.	.	.	.	.
SP803280_c390_g1	SP803280_c390_g1_i1	.	.	.	.	.	.	.	.	.	.	.	.	.	.	.
SP803280_c391_g1	SP803280_c391_g1_i1	sp|B9EXZ6|BAT1_ORYSJ|tax|4530|^B9EXZ6^Q:159-1,H:4-55^60.4%ID^E:6e-08^RecName: Full=Amino-acid permease BAT1 homolog;^Eukaryota; Viridiplantae; Streptophyta; Embryophyta; Tracheophyta; Spermatophyta; Magnoliophyta; Liliopsida; Poales; Poaceae; BEP clade; Ehrhartoideae; Oryzeae; Oryza	UniRef90_B4FG82|tax|4577|^B4FG82|tax|4577|^Q:201-1,H:1-64^83.8%ID^E:8e-21^.^.	.	SP803280_c391_g1_i1|m.83	1-309[+]	.	.	.	.	.	.	.	.	.	.
SP803280_c392_g1	SP803280_c392_g1_i1	.	.	.	.	.	.	.	.	.	.	.	.	.	.	.
SP803280_c393_g1	SP803280_c393_g1_i1	sp|P46014|P2C70_ARATH|tax|3702|^P46014^Q:251-33,H:180-252^67.1%ID^E:1e-19^RecName: Full=Protein phosphatase 2C 70;^Eukaryota; Viridiplantae; Streptophyta; Embryophyta; Tracheophyta; Spermatophyta; Magnoliophyta; eudicotyledons; Gunneridae; Pentapetalae; rosids; malvids; Brassicales; Brassicaceae; Camelineae; Arabidopsis	UniRef90_O49973|tax|4577|^O49973|tax|4577|^Q:575-33,H:66-246^91.7%ID^E:5e-93^.^.	.	.	.	.	.	.	.	.	COG0631^Phosphatase	GO:0016021^cellular_component^integral component of membrane`GO:0046872^molecular_function^metal ion binding`GO:0005515^molecular_function^protein binding`GO:0004722^molecular_function^protein serine/threonine phosphatase activity`GO:0006470^biological_process^protein dephosphorylation	.	.	.
SP803280_c393_g1	SP803280_c393_g1_i2	sp|P46014|P2C70_ARATH|tax|3702|^P46014^Q:233-3,H:180-256^66.2%ID^E:7e-21^RecName: Full=Protein phosphatase 2C 70;^Eukaryota; Viridiplantae; Streptophyta; Embryophyta; Tracheophyta; Spermatophyta; Magnoliophyta; eudicotyledons; Gunneridae; Pentapetalae; rosids; malvids; Brassicales; Brassicaceae; Camelineae; Arabidopsis	UniRef90_O49973|tax|4577|^O49973|tax|4577|^Q:557-3,H:66-250^91.9%ID^E:2e-95^.^.	.	.	.	.	.	.	.	.	COG0631^Phosphatase	GO:0016021^cellular_component^integral component of membrane`GO:0046872^molecular_function^metal ion binding`GO:0005515^molecular_function^protein binding`GO:0004722^molecular_function^protein serine/threonine phosphatase activity`GO:0006470^biological_process^protein dephosphorylation	.	.	.
SP803280_c394_g1	SP803280_c394_g1_i1	.	.	.	.	.	.	.	.	.	.	.	.	.	.	.
SP803280_c396_g1	SP803280_c396_g1_i1	.	UniRef90_C5YMI1|tax|4558|^C5YMI1|tax|4558|^Q:281-18,H:103-190^51.1%ID^E:5e-13^.^.	.	.	.	.	.	.	.	.	.	.	.	.	.
SP803280_c401_g1	SP803280_c401_g1_i1	.	.	.	.	.	.	.	.	.	.	.	.	.	.	.
SP803280_c403_g1	SP803280_c403_g1_i1	.	.	.	.	.	.	.	.	.	.	.	.	.	.	.
SP803280_c404_g1	SP803280_c404_g1_i1	.	.	.	.	.	.	.	.	.	.	.	.	.	.	.
SP803280_c405_g1	SP803280_c405_g1_i1	.	UniRef90_C5Z641|tax|4558|^C5Z641|tax|4558|^Q:24-386,H:1-124^89.5%ID^E:8e-52^.^.	.	.	.	.	.	.	.	.	.	.	.	.	.
SP803280_c406_g1	SP803280_c406_g1_i1	.	.	.	.	.	.	.	.	.	.	.	.	.	.	.
SP803280_c406_g1	SP803280_c406_g1_i2	.	.	.	.	.	.	.	.	.	.	.	.	.	.	.
SP803280_c407_g1	SP803280_c407_g1_i1	.	.	.	.	.	.	.	.	.	.	.	.	.	.	.
SP803280_c408_g1	SP803280_c408_g1_i1	.	.	.	.	.	.	.	.	.	.	.	.	.	.	.
SP803280_c409_g1	SP803280_c409_g1_i1	.	.	.	.	.	.	.	.	.	.	.	.	.	.	.
SP803280_c410_g1	SP803280_c410_g1_i1	.	.	.	.	.	.	.	.	.	.	.	.	.	.	.
SP803280_c411_g1	SP803280_c411_g1_i1	.	UniRef90_K7V0A9|tax|4577|^K7V0A9|tax|4577|^Q:28-249,H:345-415^68.9%ID^E:4e-18^.^.	.	.	.	.	.	.	.	.	.	.	.	.	.
SP803280_c412_g1	SP803280_c412_g1_i1	.	UniRef90_C5WM14|tax|4558|^C5WM14|tax|4558|^Q:307-2,H:1340-1441^78.4%ID^E:9e-41^.^.	.	.	.	.	.	.	.	.	.	.	.	.	.
SP803280_c413_g1	SP803280_c413_g1_i1	.	UniRef90_M7ZBV5|tax|147389|^M7ZBV5|tax|147389|^Q:111-350,H:24-101^57.5%ID^E:5e-16^.^.	.	.	.	.	.	.	.	.	.	.	.	.	.
SP803280_c413_g1	SP803280_c413_g1_i2	.	UniRef90_M7ZBV5|tax|147389|^M7ZBV5|tax|147389|^Q:47-361,H:1-101^53.3%ID^E:7e-19^.^.	.	SP803280_c413_g1_i2|m.90	35-361[+]	.	UniRef90_M7ZBV5|tax|147389|^M7ZBV5|tax|147389|^Q:5-109,H:1-101^53.3%ID^E:6e-19^.^.	PF01657.12^Stress-antifung^Salt stress response/antifungal^46-109^E:1.2e-12	sigP:1^22^0.891^YES	.	.	.	.	.	.
SP803280_c415_g1	SP803280_c415_g1_i1	.	.	.	.	.	.	.	.	.	.	.	.	.	.	.
SP803280_c419_g1	SP803280_c419_g1_i1	sp|Q9LJF5|DRB3_ARATH|tax|3702|^Q9LJF5^Q:307-2,H:83-182^69.6%ID^E:6e-34^RecName: Full=Double-stranded RNA-binding protein 3;^Eukaryota; Viridiplantae; Streptophyta; Embryophyta; Tracheophyta; Spermatophyta; Magnoliophyta; eudicotyledons; Gunneridae; Pentapetalae; rosids; malvids; Brassicales; Brassicaceae; Camelineae; Arabidopsis	UniRef90_B6TTJ3|tax|4577|^B6TTJ3|tax|4577|^Q:307-2,H:83-184^97.1%ID^E:5e-49^.^.	.	.	.	.	.	.	.	.	.	GO:0003723^molecular_function^RNA binding	.	.	.
SP803280_c420_g1	SP803280_c420_g1_i1	.	.	.	.	.	.	.	.	.	.	.	.	.	.	.
SP803280_c423_g1	SP803280_c423_g1_i1	.	.	.	.	.	.	.	.	.	.	.	.	.	.	.
SP803280_c424_g1	SP803280_c424_g1_i1	.	.	.	.	.	.	.	.	.	.	.	.	.	.	.
SP803280_c426_g1	SP803280_c426_g1_i1	.	.	.	.	.	.	.	.	.	.	.	.	.	.	.
SP803280_c427_g1	SP803280_c427_g1_i1	.	.	.	SP803280_c427_g1_i1|m.93	3-602[+]	.	.	.	.	.	.	.	.	.	.
SP803280_c429_g1	SP803280_c429_g1_i1	.	.	.	.	.	.	.	.	.	.	.	.	.	.	.
SP803280_c431_g1	SP803280_c431_g1_i1	.	.	.	.	.	.	.	.	.	.	.	.	.	.	.
SP803280_c432_g1	SP803280_c432_g1_i1	sp|Q9SXC9|MNS5_ARATH|tax|3702|^Q9SXC9^Q:397-2,H:439-571^55.6%ID^E:4e-40^RecName: Full=Probable alpha-mannosidase I MNS5;^Eukaryota; Viridiplantae; Streptophyta; Embryophyta; Tracheophyta; Spermatophyta; Magnoliophyta; eudicotyledons; Gunneridae; Pentapetalae; rosids; malvids; Brassicales; Brassicaceae; Camelineae; Arabidopsis	UniRef90_C5XYX1|tax|4558|^C5XYX1|tax|4558|^Q:397-2,H:438-569^100%ID^E:1e-76^.^.	.	.	.	.	.	.	.	.	.	GO:0005789^cellular_component^endoplasmic reticulum membrane`GO:0016021^cellular_component^integral component of membrane`GO:0005509^molecular_function^calcium ion binding`GO:0004571^molecular_function^mannosyl-oligosaccharide 1,2-alpha-mannosidase activity`GO:0006486^biological_process^protein glycosylation	.	.	.
SP803280_c434_g1	SP803280_c434_g1_i1	.	.	.	.	.	.	.	.	.	.	.	.	.	.	.
SP803280_c435_g1	SP803280_c435_g1_i1	.	.	.	.	.	.	.	.	.	.	.	.	.	.	.
SP803280_c436_g1	SP803280_c436_g1_i1	.	UniRef90_UPI0003512D10|tax|4555|^UPI0003512D10|tax|4555|^Q:220-2,H:3-78^57.1%ID^E:1e-05^.^.	.	.	.	.	.	.	.	.	.	.	.	.	.
SP803280_c437_g1	SP803280_c437_g1_i1	sp|Q9SQ67|COR14_PAPSO|tax|3469|^Q9SQ67^Q:2-163,H:264-318^58.2%ID^E:4e-11^RecName: Full=NADPH-dependent codeinone reductase 1-4;^Eukaryota; Viridiplantae; Streptophyta; Embryophyta; Tracheophyta; Spermatophyta; Magnoliophyta; eudicotyledons; Ranunculales; Papaveraceae; Papaveroideae; Papaver	UniRef90_C5WPW4|tax|4558|^C5WPW4|tax|4558|^Q:2-229,H:271-346^92.1%ID^E:9e-34^.^.	.	.	.	.	.	.	.	.	.	GO:0005829^cellular_component^cytosol`GO:0047036^molecular_function^codeinone reductase (NADPH) activity`GO:0009820^biological_process^alkaloid metabolic process`GO:0055114^biological_process^oxidation-reduction process	.	.	.
SP803280_c439_g1	SP803280_c439_g1_i1	.	.	.	.	.	.	.	.	.	.	.	.	.	.	.
SP803280_c439_g1	SP803280_c439_g1_i2	.	.	.	.	.	.	.	.	.	.	.	.	.	.	.
SP803280_c441_g1	SP803280_c441_g1_i1	.	.	.	.	.	.	.	.	.	.	.	.	.	.	.
SP803280_c442_g1	SP803280_c442_g1_i1	.	.	.	.	.	.	.	.	.	.	.	.	.	.	.
SP803280_c443_g1	SP803280_c443_g1_i1	.	UniRef90_C5XAP8|tax|4558|^C5XAP8|tax|4558|^Q:505-1917,H:177-643^73.5%ID^E:7e-209^.^.	.	SP803280_c443_g1_i1|m.96	136-1938[+]	.	UniRef90_C5XAP8|tax|4558|^C5XAP8|tax|4558|^Q:124-594,H:177-643^73.5%ID^E:6e-209^.^.	PF03108.10^DBD_Tnp_Mut^MuDR family transposase^282-347^E:2.4e-17`PF10551.4^MULE^MULE transposase domain^494-577^E:7.1e-21`PF00872.13^Transposase_mut^Transposase, Mutator family^496-585^E:0.00014	.	.	.	.	GO:0003677^molecular_function^DNA binding`GO:0004803^molecular_function^transposase activity`GO:0006313^biological_process^transposition, DNA-mediated	.	.
SP803280_c443_g1	SP803280_c443_g1_i2	.	UniRef90_C5XAP8|tax|4558|^C5XAP8|tax|4558|^Q:463-1875,H:177-643^73.5%ID^E:7e-209^.^.	.	SP803280_c443_g1_i2|m.97	346-1896[+]	.	UniRef90_C5XAP8|tax|4558|^C5XAP8|tax|4558|^Q:40-510,H:177-643^73.5%ID^E:5e-209^.^.	PF03108.10^DBD_Tnp_Mut^MuDR family transposase^198-263^E:2e-17`PF10551.4^MULE^MULE transposase domain^410-493^E:5.6e-21`PF00872.13^Transposase_mut^Transposase, Mutator family^411-501^E:0.00011	.	.	.	.	GO:0003677^molecular_function^DNA binding`GO:0004803^molecular_function^transposase activity`GO:0006313^biological_process^transposition, DNA-mediated	.	.
SP803280_c444_g1	SP803280_c444_g1_i1	.	.	.	.	.	.	.	.	.	.	.	.	.	.	.
SP803280_c447_g1	SP803280_c447_g1_i1	.	UniRef90_J3MTK2|tax|4479|^J3MTK2|tax|4479|^Q:387-1,H:74-202^94.6%ID^E:2e-67^.^.	.	.	.	.	.	.	.	.	.	.	.	.	.
SP803280_c449_g1	SP803280_c449_g1_i1	.	.	.	.	.	.	.	.	.	.	.	.	.	.	.
SP803280_c450_g1	SP803280_c450_g1_i1	.	UniRef90_D4TC62|tax|427082|^D4TC62|tax|427082|^Q:730-215,H:23-191^52.9%ID^E:2e-39^.^.	.	.	.	.	.	.	.	.	.	.	.	.	.
SP803280_c450_g1	SP803280_c450_g1_i2	.	UniRef90_D4TC62|tax|427082|^D4TC62|tax|427082|^Q:704-189,H:23-191^52.9%ID^E:2e-39^.^.	.	.	.	.	.	.	.	.	.	.	.	.	.
SP803280_c451_g1	SP803280_c451_g1_i1	.	.	.	.	.	.	.	.	.	.	.	.	.	.	.
SP803280_c452_g1	SP803280_c452_g1_i1	.	.	.	.	.	.	.	.	.	.	.	.	.	.	.
SP803280_c453_g1	SP803280_c453_g1_i1	sp|Q2QMG2|MCCA_ORYSJ|tax|4530|^Q2QMG2^Q:585-1,H:312-506^89.7%ID^E:4e-96^RecName: Full=Methylcrotonoyl-CoA carboxylase subunit alpha, mitochondrial;^Eukaryota; Viridiplantae; Streptophyta; Embryophyta; Tracheophyta; Spermatophyta; Magnoliophyta; Liliopsida; Poales; Poaceae; BEP clade; Ehrhartoideae; Oryzeae; Oryza	UniRef90_K3Z433|tax|147369|^K3Z433|tax|147369|^Q:585-1,H:330-524^92.8%ID^E:3e-98^.^.	.	.	.	.	.	.	.	.	COG4770^carboxylase	GO:0022626^cellular_component^cytosolic ribosome`GO:0005759^cellular_component^mitochondrial matrix`GO:0005524^molecular_function^ATP binding`GO:0004075^molecular_function^biotin carboxylase activity`GO:0050897^molecular_function^cobalt ion binding`GO:0004485^molecular_function^methylcrotonoyl-CoA carboxylase activity`GO:0006552^biological_process^leucine catabolic process	.	.	.
SP803280_c454_g1	SP803280_c454_g1_i1	.	.	.	.	.	.	.	.	.	.	.	.	.	.	.
SP803280_c455_g1	SP803280_c455_g1_i1	sp|P42895|ENO2_MAIZE|tax|4577|^P42895^Q:2-391,H:15-144^96.9%ID^E:3e-67^RecName: Full=Enolase 2;^Eukaryota; Viridiplantae; Streptophyta; Embryophyta; Tracheophyta; Spermatophyta; Magnoliophyta; Liliopsida; Poales; Poaceae; PACMAD clade; Panicoideae; Andropogoneae; Zea	UniRef90_UPI000350C691|tax|4555|^UPI000350C691|tax|4555|^Q:2-391,H:14-143^99.2%ID^E:3e-68^.^.	.	SP803280_c455_g1_i1|m.98	2-391[+]	sp|P42895|ENO2_MAIZE|tax|4577|^P42895^Q:1-130,H:15-144^96.9%ID^E:3e-67^RecName: Full=Enolase 2;^Eukaryota; Viridiplantae; Streptophyta; Embryophyta; Tracheophyta; Spermatophyta; Magnoliophyta; Liliopsida; Poales; Poaceae; PACMAD clade; Panicoideae; Andropogoneae; Zea	UniRef90_UPI000350C691|tax|4555|^UPI000350C691|tax|4555|^Q:1-130,H:14-143^99.2%ID^E:3e-68^.^.	PF03952.11^Enolase_N^Enolase, N-terminal domain^1-126^E:1.3e-50	.	.	.	GO:0000015^cellular_component^phosphopyruvate hydratase complex`GO:0000287^molecular_function^magnesium ion binding`GO:0004634^molecular_function^phosphopyruvate hydratase activity`GO:0006096^biological_process^glycolytic process	GO:0000287^molecular_function^magnesium ion binding`GO:0004634^molecular_function^phosphopyruvate hydratase activity`GO:0006096^biological_process^glycolytic process`GO:0000015^cellular_component^phosphopyruvate hydratase complex	.	.
SP803280_c456_g1	SP803280_c456_g1_i1	.	.	.	.	.	.	.	.	.	.	.	.	.	.	.
SP803280_c456_g1	SP803280_c456_g1_i2	.	.	.	.	.	.	.	.	.	.	.	.	.	.	.
SP803280_c457_g1	SP803280_c457_g1_i1	sp|C0LGP4|Y3475_ARATH|tax|3702|^C0LGP4^Q:380-2701,H:71-848^36.2%ID^E:2e-128^RecName: Full=Probable LRR receptor-like serine/threonine-protein kinase At3g47570;^Eukaryota; Viridiplantae; Streptophyta; Embryophyta; Tracheophyta; Spermatophyta; Magnoliophyta; eudicotyledons; Gunneridae; Pentapetalae; rosids; malvids; Brassicales; Brassicaceae; Camelineae; Arabidopsis	UniRef90_I1R089|tax|4527|^I1R089|tax|4527|^Q:170-2701,H:8-853^68.9%ID^E:0^.^.	.	SP803280_c457_g1_i1|m.99	2-2701[+]	sp|C0LGP4|Y3475_ARATH|tax|3702|^C0LGP4^Q:127-900,H:71-848^36.2%ID^E:2e-128^RecName: Full=Probable LRR receptor-like serine/threonine-protein kinase At3g47570;^Eukaryota; Viridiplantae; Streptophyta; Embryophyta; Tracheophyta; Spermatophyta; Magnoliophyta; eudicotyledons; Gunneridae; Pentapetalae; rosids; malvids; Brassicales; Brassicaceae; Camelineae; Arabidopsis	UniRef90_I1R089|tax|4527|^I1R089|tax|4527|^Q:57-900,H:8-853^68.9%ID^E:0^.^.	PF08263.7^LRRNT_2^Leucine rich repeat N-terminal domain^55-93^E:8.3e-09`PF13855.1^LRR_8^Leucine rich repeat^100-158^E:2.6e-07`PF13504.1^LRR_7^Leucine rich repeat^100-107^E:14000`PF00560.28^LRR_1^Leucine Rich Repeat^124-143^E:0.13`PF13504.1^LRR_7^Leucine rich repeat^124-135^E:29`PF13516.1^LRR_6^Leucine Rich repeat^145-162^E:0.57`PF12799.2^LRR_4^Leucine Rich repeats (2 copies)^146-183^E:1.1e-06`PF1…	sigP:1^49^0.531^YES	ExpAA=26.09^PredHel=1^Topology=o698-717i	COG4886^leucine Rich Repeat	GO:0016021^cellular_component^integral component of membrane`GO:0005886^cellular_component^plasma membrane`GO:0005524^molecular_function^ATP binding`GO:0004674^molecular_function^protein serine/threonine kinase activity	GO:0005515^molecular_function^protein binding`GO:0004672^molecular_function^protein kinase activity`GO:0005524^molecular_function^ATP binding`GO:0006468^biological_process^protein phosphorylation	.	.
SP803280_c458_g1	SP803280_c458_g1_i1	.	.	.	.	.	.	.	.	.	.	.	.	.	.	.
SP803280_c461_g1	SP803280_c461_g1_i1	.	.	.	.	.	.	.	.	.	.	.	.	.	.	.
SP803280_c461_g1	SP803280_c461_g1_i2	.	.	.	.	.	.	.	.	.	.	.	.	.	.	.
SP803280_c462_g1	SP803280_c462_g1_i1	.	.	.	.	.	.	.	.	.	.	.	.	.	.	.
SP803280_c462_g2	SP803280_c462_g2_i1	.	.	.	.	.	.	.	.	.	.	.	.	.	.	.
SP803280_c463_g1	SP803280_c463_g1_i1	.	UniRef90_K7UD27|tax|4577|^K7UD27|tax|4577|^Q:314-6,H:614-716^93.2%ID^E:1e-45^.^.	.	.	.	.	.	.	.	.	.	.	.	.	.
SP803280_c463_g1	SP803280_c463_g1_i2	.	.	.	.	.	.	.	.	.	.	.	.	.	.	.
SP803280_c465_g1	SP803280_c465_g1_i1	.	.	.	.	.	.	.	.	.	.	.	.	.	.	.
SP803280_c466_g1	SP803280_c466_g1_i1	.	.	.	.	.	.	.	.	.	.	.	.	.	.	.
SP803280_c468_g1	SP803280_c468_g1_i1	.	.	.	.	.	.	.	.	.	.	.	.	.	.	.
SP803280_c469_g1	SP803280_c469_g1_i1	.	UniRef90_C5YJB9|tax|4558|^C5YJB9|tax|4558|^Q:342-527,H:201-262^54.8%ID^E:2e-11^.^.	.	.	.	.	.	.	.	.	.	.	.	.	.
SP803280_c471_g1	SP803280_c471_g1_i1	.	.	.	.	.	.	.	.	.	.	.	.	.	.	.
SP803280_c472_g1	SP803280_c472_g1_i1	.	.	.	.	.	.	.	.	.	.	.	.	.	.	.
SP803280_c472_g1	SP803280_c472_g1_i2	.	.	.	.	.	.	.	.	.	.	.	.	.	.	.
SP803280_c473_g1	SP803280_c473_g1_i1	.	.	.	.	.	.	.	.	.	.	.	.	.	.	.
SP803280_c473_g1	SP803280_c473_g1_i2	.	.	.	.	.	.	.	.	.	.	.	.	.	.	.
SP803280_c474_g1	SP803280_c474_g1_i1	sp|Q9LZR3|CSLA9_ARATH|tax|3702|^Q9LZR3^Q:35-376,H:87-198^70.2%ID^E:1e-43^RecName: Full=Glucomannan 4-beta-mannosyltransferase 9;^Eukaryota; Viridiplantae; Streptophyta; Embryophyta; Tracheophyta; Spermatophyta; Magnoliophyta; eudicotyledons; Gunneridae; Pentapetalae; rosids; malvids; Brassicales; Brassicaceae; Camelineae; Arabidopsis	UniRef90_C4J3E5|tax|147429|^C4J3E5|tax|147429|^Q:29-376,H:81-195^93.1%ID^E:2e-55^.^.	.	SP803280_c474_g1_i1|m.102	2-376[+]	sp|Q9LZR3|CSLA9_ARATH|tax|3702|^Q9LZR3^Q:12-125,H:87-198^70.2%ID^E:1e-43^RecName: Full=Glucomannan 4-beta-mannosyltransferase 9;^Eukaryota; Viridiplantae; Streptophyta; Embryophyta; Tracheophyta; Spermatophyta; Magnoliophyta; eudicotyledons; Gunneridae; Pentapetalae; rosids; malvids; Brassicales; Brassicaceae; Camelineae; Arabidopsis	UniRef90_C4J3E5|tax|147429|^C4J3E5|tax|147429|^Q:10-125,H:81-195^93.1%ID^E:2e-55^.^.	PF13641.1^Glyco_tranf_2_3^Glycosyltransferase like family 2^25-124^E:7.7e-10`PF00535.21^Glycos_transf_2^Glycosyl transferase family 2^30-124^E:5.6e-05	.	.	COG1215^Glycosyl transferase, family 2	GO:0000139^cellular_component^Golgi membrane`GO:0016021^cellular_component^integral component of membrane`GO:0047259^molecular_function^glucomannan 4-beta-mannosyltransferase activity`GO:0051753^molecular_function^mannan synthase activity`GO:0009294^biological_process^DNA mediated transformation`GO:0097502^biological_process^mannosylation`GO:0009617^biological_process^response to bacterium	.	.	.
SP803280_c475_g1	SP803280_c475_g1_i1	.	UniRef90_B9EYT8|tax|4530|^B9EYT8|tax|4530|^Q:13-273,H:80-166^35.6%ID^E:2e-08^.^.	.	.	.	.	.	.	.	.	.	.	.	.	.
SP803280_c476_g1	SP803280_c476_g1_i1	.	.	.	.	.	.	.	.	.	.	.	.	.	.	.
SP803280_c477_g1	SP803280_c477_g1_i1	.	.	.	.	.	.	.	.	.	.	.	.	.	.	.
SP803280_c478_g1	SP803280_c478_g1_i1	sp|Q10MI9|NAS2_ORYSJ|tax|4530|^Q10MI9^Q:2-349,H:159-275^83.8%ID^E:2e-48^RecName: Full=Nicotianamine synthase 2;^Eukaryota; Viridiplantae; Streptophyta; Embryophyta; Tracheophyta; Spermatophyta; Magnoliophyta; Liliopsida; Poales; Poaceae; BEP clade; Ehrhartoideae; Oryzeae; Oryza	UniRef90_Q8LT19|tax|4577|^Q8LT19|tax|4577|^Q:2-349,H:437-552^94%ID^E:3e-55^.^.	.	SP803280_c478_g1_i1|m.103	2-349[+]	sp|Q10MI9|NAS2_ORYSJ|tax|4530|^Q10MI9^Q:1-116,H:159-275^83.8%ID^E:2e-48^RecName: Full=Nicotianamine synthase 2;^Eukaryota; Viridiplantae; Streptophyta; Embryophyta; Tracheophyta; Spermatophyta; Magnoliophyta; Liliopsida; Poales; Poaceae; BEP clade; Ehrhartoideae; Oryzeae; Oryza	UniRef90_Q8LT19|tax|4577|^Q8LT19|tax|4577|^Q:1-116,H:437-552^94%ID^E:3e-55^.^.	PF03059.11^NAS^Nicotianamine synthase protein^1-116^E:3.7e-51	.	.	.	GO:0030410^molecular_function^nicotianamine synthase activity`GO:0071369^biological_process^cellular response to ethylene stimulus`GO:0071281^biological_process^cellular response to iron ion`GO:0071732^biological_process^cellular response to nitric oxide`GO:0030418^biological_process^nicotianamine biosynthetic process`GO:0010233^biological_process^phloem transport`GO:0009555^biological_process^po…	GO:0030410^molecular_function^nicotianamine synthase activity`GO:0030418^biological_process^nicotianamine biosynthetic process	.	.
SP803280_c480_g1	SP803280_c480_g1_i1	.	UniRef90_C5XLM2|tax|4558|^C5XLM2|tax|4558|^Q:84-338,H:1-86^89.5%ID^E:9e-34^.^.	.	.	.	.	.	.	.	.	.	.	.	.	.
SP803280_c481_g1	SP803280_c481_g1_i1	.	.	.	.	.	.	.	.	.	.	.	.	.	.	.
SP803280_c483_g1	SP803280_c483_g1_i1	.	UniRef90_K3YBS8|tax|4555|^K3YBS8|tax|4555|^Q:75-266,H:1-64^35.9%ID^E:5e-06^.^.	.	SP803280_c483_g1_i1|m.105	3-368[+]	.	UniRef90_K3YBS8|tax|4555|^K3YBS8|tax|4555|^Q:25-88,H:1-64^35.9%ID^E:3e-06^.^.	.	.	.	.	.	.	.	.
SP803280_c484_g1	SP803280_c484_g1_i1	sp|Q8S2G5|GPDH2_ORYSJ^Q8S2G5^Q:320-508,H:1-64^79.7%ID^E:8e-21^RecName: Full=Probable glycerol-3-phosphate dehydrogenase [NAD(+)] 2, cytosolic;^Eukaryota; Viridiplantae; Streptophyta; Embryophyta; Tracheophyta; Spermatophyta; Magnoliophyta; Liliopsida; Poales; Poaceae; BEP clade; Ehrhartoideae; Oryzeae; Oryza	UniRef90_K3XHH2|tax|4479|^K3XHH2|tax|4479|^Q:320-508,H:1-61^85.7%ID^E:1e-21^.^.	.	.	.	.	.	.	.	.	.	GO:0005829^cellular_component^cytosol`GO:0009331^cellular_component^glycerol-3-phosphate dehydrogenase complex`GO:0004367^molecular_function^glycerol-3-phosphate dehydrogenase [NAD+] activity`GO:0051287^molecular_function^NAD binding`GO:0005975^biological_process^carbohydrate metabolic process`GO:0046168^biological_process^glycerol-3-phosphate catabolic process	.	.	.
SP803280_c485_g1	SP803280_c485_g1_i1	.	.	.	.	.	.	.	.	.	.	.	.	.	.	.
SP803280_c486_g1	SP803280_c486_g1_i1	.	.	.	.	.	.	.	.	.	.	.	.	.	.	.
SP803280_c487_g1	SP803280_c487_g1_i1	.	.	.	.	.	.	.	.	.	.	.	.	.	.	.
SP803280_c489_g1	SP803280_c489_g1_i1	.	UniRef90_K4AAF8|tax|4555|^K4AAF8|tax|4555|^Q:234-1,H:1-78^94.9%ID^E:5e-34^.^.	.	.	.	.	.	.	.	.	.	.	.	.	.
SP803280_c490_g1	SP803280_c490_g1_i1	sp|P0C2F6|RNHX1_ARATH|tax|3702|^P0C2F6^Q:740-228,H:18-191^31.4%ID^E:2e-19^RecName: Full=Putative ribonuclease H protein At1g65750;^Eukaryota; Viridiplantae; Streptophyta; Embryophyta; Tracheophyta; Spermatophyta; Magnoliophyta; eudicotyledons; Gunneridae; Pentapetalae; rosids; malvids; Brassicales; Brassicaceae; Camelineae; Arabidopsis	UniRef90_C5WZZ0|tax|4558|^C5WZZ0|tax|4558|^Q:743-3,H:193-439^65.2%ID^E:9e-97^.^.	.	.	.	.	.	.	.	.	.	GO:0046872^molecular_function^metal ion binding`GO:0003676^molecular_function^nucleic acid binding`GO:0004523^molecular_function^RNA-DNA hybrid ribonuclease activity	.	.	.
SP803280_c492_g1	SP803280_c492_g1_i1	.	UniRef90_K7UI79|tax|147429|^K7UI79|tax|147429|^Q:26-325,H:1-101^91.1%ID^E:1e-46^.^.	.	SP803280_c492_g1_i1|m.107	2-328[+]	.	UniRef90_K7UI79|tax|147429|^K7UI79|tax|147429|^Q:9-108,H:1-101^91.1%ID^E:7e-47^.^.	.	.	.	.	.	.	.	.
SP803280_c493_g1	SP803280_c493_g1_i1	.	.	.	.	.	.	.	.	.	.	.	.	.	.	.
SP803280_c495_g1	SP803280_c495_g1_i1	.	.	.	.	.	.	.	.	.	.	.	.	.	.	.
SP803280_c496_g1	SP803280_c496_g1_i1	.	UniRef90_C5Y6W9|tax|4558|^C5Y6W9|tax|4558|^Q:326-9,H:140-246^43%ID^E:5e-11^.^.	.	.	.	.	.	.	.	.	.	.	.	.	.
SP803280_c497_g1	SP803280_c497_g1_i1	.	.	.	.	.	.	.	.	.	.	.	.	.	.	.
SP803280_c498_g1	SP803280_c498_g1_i1	.	UniRef90_C5Z645|tax|4558|^C5Z645|tax|4558|^Q:351-1,H:31-145^84.6%ID^E:9e-45^.^.	.	.	.	.	.	.	.	.	.	.	.	.	.
SP803280_c499_g1	SP803280_c499_g1_i1	.	.	.	.	.	.	.	.	.	.	.	.	.	.	.
SP803280_c500_g1	SP803280_c500_g1_i1	.	.	.	.	.	.	.	.	.	.	.	.	.	.	.
SP803280_c501_g1	SP803280_c501_g1_i1	.	UniRef90_UPI000234F583|tax|15368|^UPI000234F583|tax|15368|^Q:17-766,H:374-623^72.8%ID^E:3e-101^.^.	.	SP803280_c501_g1_i1|m.109	2-760[+]	.	UniRef90_UPI000234F583|tax|15368|^UPI000234F583|tax|15368|^Q:6-252,H:374-620^73.3%ID^E:3e-101^.^.	PF13962.1^PGG^Domain of unknown function^64-171^E:2.4e-19	.	ExpAA=110.64^PredHel=5^Topology=i73-92o107-129i149-171o176-198i219-241o	.	.	.	.	.
SP803280_c503_g1	SP803280_c503_g1_i1	.	.	.	.	.	.	.	.	.	.	.	.	.	.	.
SP803280_c504_g1	SP803280_c504_g1_i1	.	.	.	.	.	.	.	.	.	.	.	.	.	.	.
SP803280_c505_g1	SP803280_c505_g1_i1	.	.	.	.	.	.	.	.	.	.	.	.	.	.	.
SP803280_c506_g1	SP803280_c506_g1_i1	sp|Q8VZG8|Y4885_ARATH|tax|3702|^Q8VZG8^Q:345-40,H:152-251^49%ID^E:4e-15^RecName: Full=Probable LRR receptor-like serine/threonine-protein kinase At4g08850;^Eukaryota; Viridiplantae; Streptophyta; Embryophyta; Tracheophyta; Spermatophyta; Magnoliophyta; eudicotyledons; Gunneridae; Pentapetalae; rosids; malvids; Brassicales; Brassicaceae; Camelineae; Arabidopsis	UniRef90_J3N941|tax|4533|^J3N941|tax|4533|^Q:354-40,H:113-213^73.3%ID^E:3e-31^.^.	.	.	.	.	.	.	.	.	COG0515^Serine Threonine protein kinase	GO:0016021^cellular_component^integral component of membrane`GO:0016020^cellular_component^membrane`GO:0005886^cellular_component^plasma membrane`GO:0009506^cellular_component^plasmodesma`GO:0005524^molecular_function^ATP binding`GO:0004674^molecular_function^protein serine/threonine kinase activity`GO:0004713^molecular_function^protein tyrosine kinase activity	.	.	.
SP803280_c507_g1	SP803280_c507_g1_i1	.	.	.	.	.	.	.	.	.	.	.	.	.	.	.
SP803280_c508_g1	SP803280_c508_g1_i1	.	UniRef90_C5WZD0|tax|4558|^C5WZD0|tax|4558|^Q:147-302,H:8-59^94.2%ID^E:1e-18^.^.	.	.	.	.	.	.	.	.	.	.	.	.	.
SP803280_c509_g1	SP803280_c509_g1_i1	.	UniRef90_Q10IE3|tax|4530|^Q10IE3|tax|4530|^Q:526-68,H:942-1094^72.5%ID^E:1e-62^.^.	.	.	.	.	.	.	.	.	.	.	.	.	.
SP803280_c510_g1	SP803280_c510_g1_i1	.	.	.	.	.	.	.	.	.	.	.	.	.	.	.
SP803280_c511_g1	SP803280_c511_g1_i1	.	.	.	.	.	.	.	.	.	.	.	.	.	.	.
SP803280_c512_g1	SP803280_c512_g1_i1	.	.	.	.	.	.	.	.	.	.	.	.	.	.	.
SP803280_c512_g2	SP803280_c512_g2_i1	.	.	.	.	.	.	.	.	.	.	.	.	.	.	.
SP803280_c513_g1	SP803280_c513_g1_i1	.	.	.	.	.	.	.	.	.	.	.	.	.	.	.
SP803280_c514_g1	SP803280_c514_g1_i1	.	.	.	.	.	.	.	.	.	.	.	.	.	.	.
SP803280_c515_g1	SP803280_c515_g1_i1	.	.	.	.	.	.	.	.	.	.	.	.	.	.	.
SP803280_c519_g1	SP803280_c519_g1_i1	.	.	.	.	.	.	.	.	.	.	.	.	.	.	.
SP803280_c519_g1	SP803280_c519_g1_i2	.	.	.	.	.	.	.	.	.	.	.	.	.	.	.
SP803280_c520_g1	SP803280_c520_g1_i1	.	.	.	.	.	.	.	.	.	.	.	.	.	.	.
SP803280_c521_g1	SP803280_c521_g1_i1	.	.	.	.	.	.	.	.	.	.	.	.	.	.	.
SP803280_c522_g1	SP803280_c522_g1_i1	.	.	.	.	.	.	.	.	.	.	.	.	.	.	.
SP803280_c523_g1	SP803280_c523_g1_i1	.	.	.	.	.	.	.	.	.	.	.	.	.	.	.
SP803280_c524_g1	SP803280_c524_g1_i1	sp|Q9STW5|MACP2_ARATH|tax|3702|^Q9STW5^Q:433-2,H:184-326^60.4%ID^E:2e-45^RecName: Full=MACPF domain-containing protein At4g24290;^Eukaryota; Viridiplantae; Streptophyta; Embryophyta; Tracheophyta; Spermatophyta; Magnoliophyta; eudicotyledons; Gunneridae; Pentapetalae; rosids; malvids; Brassicales; Brassicaceae; Camelineae; Arabidopsis	UniRef90_B4FA40|tax|147429|^B4FA40|tax|147429|^Q:433-2,H:185-328^95.8%ID^E:3e-75^.^.	.	.	.	.	.	.	.	.	.	GO:0005886^cellular_component^plasma membrane`GO:0009626^biological_process^plant-type hypersensitive response	.	.	.
SP803280_c527_g1	SP803280_c527_g1_i1	.	UniRef90_C5XB27|tax|4558|^C5XB27|tax|4558|^Q:242-529,H:3-100^67.3%ID^E:3e-27^.^.	.	SP803280_c527_g1_i1|m.110	227-529[+]	.	UniRef90_C5XB27|tax|4558|^C5XB27|tax|4558|^Q:6-101,H:3-100^67.3%ID^E:1e-27^.^.	.	.	.	.	.	.	.	.
SP803280_c528_g1	SP803280_c528_g1_i1	.	.	.	.	.	.	.	.	.	.	.	.	.	.	.
SP803280_c529_g1	SP803280_c529_g1_i1	sp|Q9SXB4|Y1130_ARATH|tax|3702|^Q9SXB4^Q:4-513,H:414-586^45.1%ID^E:3e-33^RecName: Full=G-type lectin S-receptor-like serine/threonine-protein kinase At1g11300;^Eukaryota; Viridiplantae; Streptophyta; Embryophyta; Tracheophyta; Spermatophyta; Magnoliophyta; eudicotyledons; Gunneridae; Pentapetalae; rosids; malvids; Brassicales; Brassicaceae; Camelineae; Arabidopsis	UniRef90_C5YGN7|tax|4558|^C5YGN7|tax|4558|^Q:1-513,H:421-590^92.4%ID^E:2e-82^.^.	.	SP803280_c529_g1_i1|m.111	1-513[+]	sp|Q9SXB4|Y1130_ARATH|tax|3702|^Q9SXB4^Q:2-171,H:414-586^45.1%ID^E:3e-33^RecName: Full=G-type lectin S-receptor-like serine/threonine-protein kinase At1g11300;^Eukaryota; Viridiplantae; Streptophyta; Embryophyta; Tracheophyta; Spermatophyta; Magnoliophyta; eudicotyledons; Gunneridae; Pentapetalae; rosids; malvids; Brassicales; Brassicaceae; Camelineae; Arabidopsis	UniRef90_C5YGN7|tax|4558|^C5YGN7|tax|4558|^Q:1-171,H:421-590^92.4%ID^E:2e-82^.^.	PF07714.12^Pkinase_Tyr^Protein tyrosine kinase^97-170^E:3.1e-15`PF00069.20^Pkinase^Protein kinase domain^97-170^E:6.2e-12	.	ExpAA=21.87^PredHel=1^Topology=o26-48i	COG0515^Serine Threonine protein kinase	GO:0016021^cellular_component^integral component of membrane`GO:0005886^cellular_component^plasma membrane`GO:0005524^molecular_function^ATP binding`GO:0005516^molecular_function^calmodulin binding`GO:0004674^molecular_function^protein serine/threonine kinase activity`GO:0048544^biological_process^recognition of pollen	GO:0004672^molecular_function^protein kinase activity`GO:0006468^biological_process^protein phosphorylation`GO:0005524^molecular_function^ATP binding	.	.
SP803280_c530_g1	SP803280_c530_g1_i1	.	UniRef90_B9FHJ0|tax|4530|^B9FHJ0|tax|4530|^Q:19-663,H:41-258^75.2%ID^E:5e-90^.^.	.	SP803280_c530_g1_i1|m.112	1-672[+]	.	UniRef90_B9FHJ0|tax|4530|^B9FHJ0|tax|4530|^Q:7-221,H:41-258^75.2%ID^E:5e-90^.^.	PF03101.10^FAR1^FAR1 DNA-binding domain^7-96^E:1.8e-20	.	.	.	.	.	.	.
SP803280_c531_g1	SP803280_c531_g1_i1	.	.	.	.	.	.	.	.	.	.	.	.	.	.	.
SP803280_c532_g1	SP803280_c532_g1_i1	.	.	.	.	.	.	.	.	.	.	.	.	.	.	.
SP803280_c533_g1	SP803280_c533_g1_i1	sp|Q9AR14|PIP15_MAIZE|tax|4577|^Q9AR14^Q:304-131,H:231-288^98.3%ID^E:7e-28^RecName: Full=Aquaporin PIP1-5;^Eukaryota; Viridiplantae; Streptophyta; Embryophyta; Tracheophyta; Spermatophyta; Magnoliophyta; Liliopsida; Poales; Poaceae; PACMAD clade; Panicoideae; Andropogoneae; Zea	UniRef90_Q9SXF8|tax|4479|^Q9SXF8|tax|4479|^Q:304-131,H:231-288^94.8%ID^E:2e-25^.^.	.	.	.	.	.	.	.	.	.	GO:0009941^cellular_component^chloroplast envelope`GO:0016021^cellular_component^integral component of membrane`GO:0005739^cellular_component^mitochondrion`GO:0005886^cellular_component^plasma membrane`GO:0009506^cellular_component^plasmodesma`GO:0005773^cellular_component^vacuole`GO:0015250^molecular_function^water channel activity`GO:0009414^biological_process^response to water deprivation	.	.	.
SP803280_c534_g1	SP803280_c534_g1_i1	.	UniRef90_W4XTF3|tax|7668|^W4XTF3|tax|7668|^Q:40-630,H:173-375^33%ID^E:2e-14^.^.	.	.	.	.	.	.	.	.	.	.	.	.	.
SP803280_c534_g2	SP803280_c534_g2_i1	.	UniRef90_D2A2Q4|tax|7070|^D2A2Q4|tax|7070|^Q:1-354,H:666-783^29.7%ID^E:5e-09^.^.	.	SP803280_c534_g2_i1|m.114	1-363[+]	.	UniRef90_D2A2Q4|tax|7070|^D2A2Q4|tax|7070|^Q:1-118,H:666-783^29.7%ID^E:5e-09^.^.	PF00078.22^RVT_1^Reverse transcriptase (RNA-dependent DNA polymerase)^3-121^E:5.7e-15	.	.	.	.	.	.	.
SP803280_c535_g1	SP803280_c535_g1_i1	sp|P0DL10|TD1_MAIZE|tax|4577|^P0DL10^Q:6-347,H:493-604^37.4%ID^E:3e-10^RecName: Full=Leucine-rich repeat receptor-like kinase protein THICK TASSEL DWARF1;^Eukaryota; Viridiplantae; Streptophyta; Embryophyta; Tracheophyta; Spermatophyta; Magnoliophyta; Liliopsida; Poales; Poaceae; PACMAD clade; Panicoideae; Andropogoneae; Zea	UniRef90_C5Y4L2|tax|4558|^C5Y4L2|tax|4558|^Q:3-368,H:129-250^91.8%ID^E:7e-56^.^.	.	SP803280_c535_g1_i1|m.116	3-368[+]	sp|P0DL10|TD1_MAIZE|tax|4577|^P0DL10^Q:2-115,H:493-604^37.4%ID^E:3e-10^RecName: Full=Leucine-rich repeat receptor-like kinase protein THICK TASSEL DWARF1;^Eukaryota; Viridiplantae; Streptophyta; Embryophyta; Tracheophyta; Spermatophyta; Magnoliophyta; Liliopsida; Poales; Poaceae; PACMAD clade; Panicoideae; Andropogoneae; Zea	UniRef90_C5Y4L2|tax|4558|^C5Y4L2|tax|4558|^Q:1-122,H:129-250^91.8%ID^E:7e-56^.^.	PF13855.1^LRR_8^Leucine rich repeat^2-63^E:5.7e-08	.	.	.	GO:0016021^cellular_component^integral component of membrane`GO:0005524^molecular_function^ATP binding`GO:0004674^molecular_function^protein serine/threonine kinase activity`GO:0030154^biological_process^cell differentiation`GO:0007275^biological_process^multicellular organismal development	GO:0005515^molecular_function^protein binding	.	.
SP803280_c536_g1	SP803280_c536_g1_i1	.	.	.	.	.	.	.	.	.	.	.	.	.	.	.
SP803280_c537_g1	SP803280_c537_g1_i1	sp|P0DL10|TD1_MAIZE|tax|4577|^P0DL10^Q:315-1,H:646-750^95.2%ID^E:4e-52^RecName: Full=Leucine-rich repeat receptor-like kinase protein THICK TASSEL DWARF1;^Eukaryota; Viridiplantae; Streptophyta; Embryophyta; Tracheophyta; Spermatophyta; Magnoliophyta; Liliopsida; Poales; Poaceae; PACMAD clade; Panicoideae; Andropogoneae; Zea	UniRef90_P0DL10|tax|147429|^P0DL10|tax|147429|^Q:315-1,H:646-750^95.2%ID^E:2e-50^.^.	.	SP803280_c537_g1_i1|m.117	1-315[+]	.	.	.	.	.	.	.	.	.	.
SP803280_c539_g1	SP803280_c539_g1_i1	.	.	.	.	.	.	.	.	.	.	.	.	.	.	.
SP803280_c541_g1	SP803280_c541_g1_i1	.	.	.	.	.	.	.	.	.	.	.	.	.	.	.
SP803280_c542_g1	SP803280_c542_g1_i1	.	UniRef90_B4FX43|tax|147429|^B4FX43|tax|147429|^Q:313-32,H:215-308^98.9%ID^E:1e-45^.^.	.	.	.	.	.	.	.	.	.	.	.	.	.
SP803280_c544_g1	SP803280_c544_g1_i1	.	.	.	.	.	.	.	.	.	.	.	.	.	.	.
SP803280_c544_g2	SP803280_c544_g2_i1	.	.	.	SP803280_c544_g2_i1|m.120	1-360[+]	.	.	.	.	.	.	.	.	.	.
SP803280_c545_g1	SP803280_c545_g1_i1	sp|Q680K8|Y1576_ARATH|tax|3702|^Q680K8^Q:420-7,H:1-137^45%ID^E:5e-28^RecName: Full=BTB/POZ domain-containing protein At1g55760;^Eukaryota; Viridiplantae; Streptophyta; Embryophyta; Tracheophyta; Spermatophyta; Magnoliophyta; eudicotyledons; Gunneridae; Pentapetalae; rosids; malvids; Brassicales; Brassicaceae; Camelineae; Arabidopsis	UniRef90_K3YIJ6|tax|4555|^K3YIJ6|tax|4555|^Q:420-7,H:1-138^96.4%ID^E:1e-72^.^.	.	.	.	.	.	.	.	.	.	GO:0016567^biological_process^protein ubiquitination	.	.	.
SP803280_c546_g1	SP803280_c546_g1_i1	.	.	.	.	.	.	.	.	.	.	.	.	.	.	.
SP803280_c547_g1	SP803280_c547_g1_i1	.	UniRef90_Q8LJZ2|tax|4558|^Q8LJZ2|tax|4558|^Q:718-299,H:103-245^35.9%ID^E:2e-12^.^.	.	.	.	.	.	.	.	.	.	.	.	.	.
SP803280_c548_g1	SP803280_c548_g1_i1	.	.	.	.	.	.	.	.	.	.	.	.	.	.	.
SP803280_c549_g1	SP803280_c549_g1_i1	.	.	.	.	.	.	.	.	.	.	.	.	.	.	.
SP803280_c550_g1	SP803280_c550_g1_i1	.	.	.	.	.	.	.	.	.	.	.	.	.	.	.
SP803280_c551_g1	SP803280_c551_g1_i1	.	.	.	.	.	.	.	.	.	.	.	.	.	.	.
SP803280_c552_g1	SP803280_c552_g1_i1	.	.	.	.	.	.	.	.	.	.	.	.	.	.	.
SP803280_c553_g1	SP803280_c553_g1_i1	.	.	.	.	.	.	.	.	.	.	.	.	.	.	.
SP803280_c554_g1	SP803280_c554_g1_i1	.	.	.	.	.	.	.	.	.	.	.	.	.	.	.
SP803280_c556_g1	SP803280_c556_g1_i1	.	.	.	.	.	.	.	.	.	.	.	.	.	.	.
SP803280_c559_g1	SP803280_c559_g1_i1	.	.	.	.	.	.	.	.	.	.	.	.	.	.	.
SP803280_c560_g1	SP803280_c560_g1_i1	.	UniRef90_B6TRD2|tax|147429|^B6TRD2|tax|147429|^Q:1-366,H:36-154^96.7%ID^E:4e-60^.^.	.	SP803280_c560_g1_i1|m.124	1-366[+]	.	UniRef90_B6TRD2|tax|147429|^B6TRD2|tax|147429|^Q:1-122,H:36-154^96.7%ID^E:4e-60^.^.	PF06273.6^eIF-4B^Plant specific eukaryotic initiation factor 4B^3-122^E:8.8e-33	.	.	.	.	.	.	.
SP803280_c562_g1	SP803280_c562_g1_i1	.	.	.	.	.	.	.	.	.	.	.	.	.	.	.
SP803280_c562_g1	SP803280_c562_g1_i2	.	.	.	.	.	.	.	.	.	.	.	.	.	.	.
SP803280_c563_g1	SP803280_c563_g1_i1	.	.	.	.	.	.	.	.	.	.	.	.	.	.	.
SP803280_c564_g1	SP803280_c564_g1_i1	.	.	.	.	.	.	.	.	.	.	.	.	.	.	.
SP803280_c565_g1	SP803280_c565_g1_i1	.	UniRef90_K3ZEF0|tax|4555|^K3ZEF0|tax|4555|^Q:527-676,H:30-82^71.7%ID^E:1e-11^.^.	.	.	.	.	.	.	.	.	.	.	.	.	.
SP803280_c567_g1	SP803280_c567_g1_i1	sp|Q8LBH2|CAP8_ARATH|tax|3702|^Q8LBH2^Q:23-376,H:87-204^71.2%ID^E:3e-42^RecName: Full=Putative clathrin assembly protein At2g01600;^Eukaryota; Viridiplantae; Streptophyta; Embryophyta; Tracheophyta; Spermatophyta; Magnoliophyta; eudicotyledons; Gunneridae; Pentapetalae; rosids; malvids; Brassicales; Brassicaceae; Camelineae; Arabidopsis	UniRef90_C0PJN1|tax|147429|^C0PJN1|tax|147429|^Q:23-379,H:84-202^90.8%ID^E:6e-55^.^.	.	SP803280_c567_g1_i1|m.125	2-379[+]	sp|Q8LBH2|CAP8_ARATH|tax|3702|^Q8LBH2^Q:8-125,H:87-204^71.2%ID^E:3e-42^RecName: Full=Putative clathrin assembly protein At2g01600;^Eukaryota; Viridiplantae; Streptophyta; Embryophyta; Tracheophyta; Spermatophyta; Magnoliophyta; eudicotyledons; Gunneridae; Pentapetalae; rosids; malvids; Brassicales; Brassicaceae; Camelineae; Arabidopsis	UniRef90_C0PJN1|tax|147429|^C0PJN1|tax|147429|^Q:8-126,H:84-202^90.8%ID^E:6e-55^.^.	PF07651.11^ANTH^ANTH domain^8-124^E:3.1e-28	.	.	.	GO:0030118^cellular_component^clathrin coat`GO:0030136^cellular_component^clathrin-coated vesicle`GO:0005905^cellular_component^coated pit`GO:0005794^cellular_component^Golgi apparatus`GO:0016020^cellular_component^membrane`GO:0005886^cellular_component^plasma membrane`GO:0005545^molecular_function^1-phosphatidylinositol binding`GO:0048268^biological_process^clathrin coat assembly`GO:0006897^biol…	GO:0005543^molecular_function^phospholipid binding	.	.
SP803280_c567_g1	SP803280_c567_g1_i2	sp|Q9LVD8|CAP7_ARATH|tax|3702|^Q9LVD8^Q:5-601,H:6-203^75.4%ID^E:5e-81^RecName: Full=Putative clathrin assembly protein At5g57200;^Eukaryota; Viridiplantae; Streptophyta; Embryophyta; Tracheophyta; Spermatophyta; Magnoliophyta; eudicotyledons; Gunneridae; Pentapetalae; rosids; malvids; Brassicales; Brassicaceae; Camelineae; Arabidopsis	UniRef90_C0PJN1|tax|147429|^C0PJN1|tax|147429|^Q:2-604,H:2-202^92%ID^E:3e-101^.^.	.	SP803280_c567_g1_i2|m.126	2-604[+]	sp|Q9LVD8|CAP7_ARATH|tax|3702|^Q9LVD8^Q:2-200,H:6-203^75.4%ID^E:5e-81^RecName: Full=Putative clathrin assembly protein At5g57200;^Eukaryota; Viridiplantae; Streptophyta; Embryophyta; Tracheophyta; Spermatophyta; Magnoliophyta; eudicotyledons; Gunneridae; Pentapetalae; rosids; malvids; Brassicales; Brassicaceae; Camelineae; Arabidopsis	UniRef90_C0PJN1|tax|147429|^C0PJN1|tax|147429|^Q:1-201,H:2-202^92%ID^E:3e-101^.^.	PF07651.11^ANTH^ANTH domain^26-199^E:8.5e-52`PF01417.15^ENTH^ENTH domain^27-122^E:6.4e-08	.	.	.	GO:0030118^cellular_component^clathrin coat`GO:0030136^cellular_component^clathrin-coated vesicle`GO:0005905^cellular_component^coated pit`GO:0005794^cellular_component^Golgi apparatus`GO:0005545^molecular_function^1-phosphatidylinositol binding`GO:0048268^biological_process^clathrin coat assembly`GO:0006897^biological_process^endocytosis	GO:0005543^molecular_function^phospholipid binding	.	.
SP803280_c568_g1	SP803280_c568_g1_i1	.	.	.	.	.	.	.	.	.	.	.	.	.	.	.
SP803280_c569_g1	SP803280_c569_g1_i1	.	UniRef90_Q53PH7|tax|4530|^Q53PH7|tax|4530|^Q:488-15,H:614-772^42.1%ID^E:2e-36^.^.	.	.	.	.	.	.	.	.	.	.	.	.	.
SP803280_c570_g1	SP803280_c570_g1_i1	.	.	.	.	.	.	.	.	.	.	.	.	.	.	.
SP803280_c571_g1	SP803280_c571_g1_i1	.	UniRef90_Q53LQ2|tax|4530|^Q53LQ2|tax|4530|^Q:186-350,H:691-745^69.1%ID^E:7e-13^.^.	.	.	.	.	.	.	.	.	.	.	.	.	.
SP803280_c573_g1	SP803280_c573_g1_i1	.	UniRef90_B4FJV8|tax|147429|^B4FJV8|tax|147429|^Q:168-407,H:1-80^96.3%ID^E:1e-36^.^.	.	SP803280_c573_g1_i1|m.128	3-407[+]	.	UniRef90_B4FJV8|tax|147429|^B4FJV8|tax|147429|^Q:56-135,H:1-80^96.3%ID^E:1e-36^.^.	.	.	.	.	.	.	.	.
SP803280_c574_g1	SP803280_c574_g1_i1	.	.	.	.	.	.	.	.	.	.	.	.	.	.	.
SP803280_c575_g1	SP803280_c575_g1_i1	sp|P43310|PPO_SPIOL|tax|3562|^P43310^Q:293-508,H:566-639^43.2%ID^E:3e-08^RecName: Full=Polyphenol oxidase, chloroplastic;^Eukaryota; Viridiplantae; Streptophyta; Embryophyta; Tracheophyta; Spermatophyta; Magnoliophyta; eudicotyledons; Gunneridae; Pentapetalae; Caryophyllales; Amaranthaceae; Chenopodioideae; Anserineae; Spinacia	UniRef90_C5XMC9|tax|4558|^C5XMC9|tax|4558|^Q:14-517,H:430-598^93.6%ID^E:3e-79^.^.	.	SP803280_c575_g1_i1|m.129	2-520[+]	sp|P43310|PPO_SPIOL|tax|3562|^P43310^Q:98-169,H:566-639^43.2%ID^E:2e-08^RecName: Full=Polyphenol oxidase, chloroplastic;^Eukaryota; Viridiplantae; Streptophyta; Embryophyta; Tracheophyta; Spermatophyta; Magnoliophyta; eudicotyledons; Gunneridae; Pentapetalae; Caryophyllales; Amaranthaceae; Chenopodioideae; Anserineae; Spinacia	UniRef90_C5XMC9|tax|4558|^C5XMC9|tax|4558|^Q:5-172,H:430-598^93.6%ID^E:2e-79^.^.	PF12143.3^PPO1_KFDV^Protein of unknown function (DUF_B2219)^33-170^E:6.9e-47	.	.	.	GO:0009543^cellular_component^chloroplast thylakoid lumen`GO:0004097^molecular_function^catechol oxidase activity`GO:0046872^molecular_function^metal ion binding`GO:0046148^biological_process^pigment biosynthetic process	GO:0004097^molecular_function^catechol oxidase activity`GO:0055114^biological_process^oxidation-reduction process	.	.
SP803280_c576_g1	SP803280_c576_g1_i1	.	.	.	.	.	.	.	.	.	.	.	.	.	.	.
SP803280_c577_g1	SP803280_c577_g1_i1	.	.	.	.	.	.	.	.	.	.	.	.	.	.	.
SP803280_c578_g1	SP803280_c578_g1_i1	.	.	.	.	.	.	.	.	.	.	.	.	.	.	.
SP803280_c581_g1	SP803280_c581_g1_i1	.	.	.	.	.	.	.	.	.	.	.	.	.	.	.
SP803280_c581_g1	SP803280_c581_g1_i2	.	.	.	.	.	.	.	.	.	.	.	.	.	.	.
SP803280_c583_g1	SP803280_c583_g1_i1	.	UniRef90_C5YYV1|tax|4558|^C5YYV1|tax|4558|^Q:428-180,H:433-515^98.8%ID^E:2e-40^.^.	.	.	.	.	.	.	.	.	.	.	.	.	.
SP803280_c586_g1	SP803280_c586_g1_i1	.	.	.	.	.	.	.	.	.	.	.	.	.	.	.
SP803280_c586_g1	SP803280_c586_g1_i2	.	.	.	.	.	.	.	.	.	.	.	.	.	.	.
SP803280_c587_g1	SP803280_c587_g1_i1	sp|A2XUA1|FH2_ORYSI|tax|4530|^A2XUA1^Q:2-544,H:177-360^60.6%ID^E:1e-49^RecName: Full=Formin-like protein 2;^Eukaryota; Viridiplantae; Streptophyta; Embryophyta; Tracheophyta; Spermatophyta; Magnoliophyta; Liliopsida; Poales; Poaceae; BEP clade; Ehrhartoideae; Oryzeae; Oryza	UniRef90_C0PF54|tax|4577|^C0PF54|tax|4577|^Q:2-568,H:182-370^89.9%ID^E:2e-94^.^.	.	SP803280_c587_g1_i1|m.132	2-568[+]	sp|A2XUA1|FH2_ORYSI|tax|4530|^A2XUA1^Q:1-181,H:177-360^60.6%ID^E:1e-49^RecName: Full=Formin-like protein 2;^Eukaryota; Viridiplantae; Streptophyta; Embryophyta; Tracheophyta; Spermatophyta; Magnoliophyta; Liliopsida; Poales; Poaceae; BEP clade; Ehrhartoideae; Oryzeae; Oryza	UniRef90_C0PF54|tax|4577|^C0PF54|tax|4577|^Q:1-189,H:182-370^89.9%ID^E:2e-94^.^.	.	.	.	.	GO:0016021^cellular_component^integral component of membrane	.	.	.
SP803280_c588_g1	SP803280_c588_g1_i1	.	.	.	.	.	.	.	.	.	.	.	.	.	.	.
SP803280_c590_g1	SP803280_c590_g1_i1	sp|Q93VT8|ACLB1_ORYSJ|tax|4530|^Q93VT8^Q:564-1,H:202-389^95.2%ID^E:1e-98^RecName: Full=ATP-citrate synthase beta chain protein 1;^Eukaryota; Viridiplantae; Streptophyta; Embryophyta; Tracheophyta; Spermatophyta; Magnoliophyta; Liliopsida; Poales; Poaceae; BEP clade; Ehrhartoideae; Oryzeae; Oryza	UniRef90_M0TPB5|tax|58024|^M0TPB5|tax|58024|^Q:564-1,H:260-447^89.9%ID^E:5e-93^.^.	.	.	.	.	.	.	.	.	COG0372^citrate synthase	GO:0009346^cellular_component^citrate lyase complex`GO:0005829^cellular_component^cytosol`GO:0005886^cellular_component^plasma membrane`GO:0005524^molecular_function^ATP binding`GO:0003878^molecular_function^ATP citrate synthase activity`GO:0016829^molecular_function^lyase activity`GO:0046872^molecular_function^metal ion binding`GO:0004775^molecular_function^succinate-CoA ligase (ADP-forming) act…	.	.	.
SP803280_c591_g1	SP803280_c591_g1_i1	.	.	.	.	.	.	.	.	.	.	.	.	.	.	.
SP803280_c594_g1	SP803280_c594_g1_i1	.	.	.	.	.	.	.	.	.	.	.	.	.	.	.
SP803280_c595_g1	SP803280_c595_g1_i1	.	UniRef90_C5Z7A7|tax|4558|^C5Z7A7|tax|4558|^Q:507-7,H:126-288^40.4%ID^E:4e-25^.^.	.	.	.	.	.	.	.	.	.	.	.	.	.
SP803280_c596_g1	SP803280_c596_g1_i1	sp|Q69NF5|GUN23_ORYSJ|tax|4530|^Q69NF5^Q:2-937,H:202-515^84.7%ID^E:1e-160^RecName: Full=Endoglucanase 23;^Eukaryota; Viridiplantae; Streptophyta; Embryophyta; Tracheophyta; Spermatophyta; Magnoliophyta; Liliopsida; Poales; Poaceae; BEP clade; Ehrhartoideae; Oryzeae; Oryza	UniRef90_M1QS02|tax|147369|^M1QS02|tax|147369|^Q:2-937,H:214-527^94.3%ID^E:1e-173^.^.	.	SP803280_c596_g1_i1|m.135	2-940[+]	sp|Q69NF5|GUN23_ORYSJ|tax|4530|^Q69NF5^Q:1-312,H:202-515^84.7%ID^E:7e-161^RecName: Full=Endoglucanase 23;^Eukaryota; Viridiplantae; Streptophyta; Embryophyta; Tracheophyta; Spermatophyta; Magnoliophyta; Liliopsida; Poales; Poaceae; BEP clade; Ehrhartoideae; Oryzeae; Oryza	UniRef90_M1QS02|tax|147369|^M1QS02|tax|147369|^Q:1-312,H:214-527^94.3%ID^E:9e-174^.^.	PF00759.14^Glyco_hydro_9^Glycosyl hydrolase family 9^1-299^E:1.5e-85	.	.	.	GO:0005576^cellular_component^extracellular region`GO:0008810^molecular_function^cellulase activity`GO:0030245^biological_process^cellulose catabolic process	GO:0004553^molecular_function^hydrolase activity, hydrolyzing O-glycosyl compounds`GO:0005975^biological_process^carbohydrate metabolic process	.	.
SP803280_c597_g1	SP803280_c597_g1_i1	.	.	.	.	.	.	.	.	.	.	.	.	.	.	.
SP803280_c597_g1	SP803280_c597_g1_i2	.	.	.	.	.	.	.	.	.	.	.	.	.	.	.
SP803280_c599_g1	SP803280_c599_g1_i1	.	UniRef90_C5YH26|tax|4558|^C5YH26|tax|4558|^Q:347-180,H:69-123^92.9%ID^E:3e-19^.^.	.	.	.	.	.	.	.	.	.	.	.	.	.
SP803280_c600_g1	SP803280_c600_g1_i1	.	UniRef90_C5XIM8|tax|4558|^C5XIM8|tax|4558|^Q:3-431,H:16-160^91%ID^E:4e-66^.^.	.	SP803280_c600_g1_i1|m.136	3-437[+]	.	UniRef90_C5XIM8|tax|4558|^C5XIM8|tax|4558|^Q:1-143,H:16-160^91%ID^E:4e-66^.^.	.	.	ExpAA=19.73^PredHel=1^Topology=i7-29o	.	.	.	.	.
SP803280_c600_g1	SP803280_c600_g1_i2	.	UniRef90_C5XIM8|tax|4558|^C5XIM8|tax|4558|^Q:3-395,H:16-150^85.9%ID^E:2e-56^.^.	.	SP803280_c600_g1_i2|m.138	3-425[+]	.	UniRef90_C5XIM8|tax|4558|^C5XIM8|tax|4558|^Q:1-131,H:16-150^85.9%ID^E:2e-56^.^.	.	.	ExpAA=19.72^PredHel=1^Topology=i7-29o	.	.	.	.	.
SP803280_c603_g1	SP803280_c603_g1_i1	sp|Q10NB9|P2C31_ORYSJ|tax|4530|^Q10NB9^Q:140-412,H:467-556^71.4%ID^E:7e-34^RecName: Full=Probable protein phosphatase 2C 31;^Eukaryota; Viridiplantae; Streptophyta; Embryophyta; Tracheophyta; Spermatophyta; Magnoliophyta; Liliopsida; Poales; Poaceae; BEP clade; Ehrhartoideae; Oryzeae; Oryza	UniRef90_C5WPG8|tax|4558|^C5WPG8|tax|4558|^Q:140-412,H:452-542^96.7%ID^E:2e-44^.^.	.	.	.	.	.	.	.	.	.	GO:0046872^molecular_function^metal ion binding`GO:0004721^molecular_function^phosphoprotein phosphatase activity	.	.	.
SP803280_c604_g1	SP803280_c604_g1_i1	.	.	.	.	.	.	.	.	.	.	.	.	.	.	.
SP803280_c605_g1	SP803280_c605_g1_i1	.	UniRef90_Q84VC6|tax|4530|^Q84VC6|tax|4530|^Q:238-2,H:62-143^93.9%ID^E:1e-33^.^.	.	.	.	.	.	.	.	.	.	.	.	.	.
SP803280_c606_g1	SP803280_c606_g1_i1	.	UniRef90_C5XJT6|tax|4558|^C5XJT6|tax|4558|^Q:546-40,H:250-416^81.8%ID^E:2e-71^.^.	.	.	.	.	.	.	.	.	.	.	.	.	.
SP803280_c606_g1	SP803280_c606_g1_i2	.	UniRef90_C5XJT6|tax|4558|^C5XJT6|tax|4558|^Q:638-132,H:250-416^81.8%ID^E:2e-71^.^.	.	.	.	.	.	.	.	.	.	.	.	.	.
SP803280_c607_g1	SP803280_c607_g1_i1	.	.	.	.	.	.	.	.	.	.	.	.	.	.	.
SP803280_c608_g1	SP803280_c608_g1_i1	sp|Q5KQH7|C14D1_ORYSJ|tax|4530|^Q5KQH7^Q:3-554,H:126-310^80%ID^E:2e-78^RecName: Full=Cytochrome P450 714D1;^Eukaryota; Viridiplantae; Streptophyta; Embryophyta; Tracheophyta; Spermatophyta; Magnoliophyta; Liliopsida; Poales; Poaceae; BEP clade; Ehrhartoideae; Oryzeae; Oryza	UniRef90_M0XC98|tax|4513|^M0XC98|tax|4513|^Q:3-647,H:119-337^81.7%ID^E:2e-94^.^.	.	SP803280_c608_g1_i1|m.142	3-647[+]	sp|Q5KQH7|C14D1_ORYSJ|tax|4530|^Q5KQH7^Q:1-184,H:126-310^80%ID^E:2e-78^RecName: Full=Cytochrome P450 714D1;^Eukaryota; Viridiplantae; Streptophyta; Embryophyta; Tracheophyta; Spermatophyta; Magnoliophyta; Liliopsida; Poales; Poaceae; BEP clade; Ehrhartoideae; Oryzeae; Oryza	UniRef90_M0XC98|tax|4513|^M0XC98|tax|4513|^Q:1-215,H:119-337^81.7%ID^E:2e-94^.^.	PF00067.17^p450^Cytochrome P450^2-185^E:4.4e-16	.	.	COG2124^Cytochrome p450	GO:0005789^cellular_component^endoplasmic reticulum membrane`GO:0016021^cellular_component^integral component of membrane`GO:0020037^molecular_function^heme binding`GO:0005506^molecular_function^iron ion binding`GO:0004497^molecular_function^monooxygenase activity`GO:0016705^molecular_function^oxidoreductase activity, acting on paired donors, with incorporation or reduction of molecular oxygen`GO…	GO:0005506^molecular_function^iron ion binding`GO:0016705^molecular_function^oxidoreductase activity, acting on paired donors, with incorporation or reduction of molecular oxygen`GO:0020037^molecular_function^heme binding`GO:0055114^biological_process^oxidation-reduction process	.	.
SP803280_c609_g1	SP803280_c609_g1_i1	.	UniRef90_C5YWH6|tax|4558|^C5YWH6|tax|4558|^Q:473-3,H:974-1131^95.6%ID^E:4e-81^.^.	.	.	.	.	.	.	.	.	.	.	.	.	.
SP803280_c612_g1	SP803280_c612_g1_i1	.	.	.	.	.	.	.	.	.	.	.	.	.	.	.
SP803280_c613_g1	SP803280_c613_g1_i1	.	UniRef90_B4F9X7|tax|147369|^B4F9X7|tax|147369|^Q:737-3,H:192-436^95.1%ID^E:1e-133^.^.	.	.	.	.	.	.	.	.	.	.	.	.	.
SP803280_c615_g1	SP803280_c615_g1_i1	.	.	.	.	.	.	.	.	.	.	.	.	.	.	.
SP803280_c616_g1	SP803280_c616_g1_i1	.	.	.	.	.	.	.	.	.	.	.	.	.	.	.
SP803280_c617_g1	SP803280_c617_g1_i1	sp|P98205|ALA2_ARATH|tax|3702|^P98205^Q:523-14,H:732-901^81.2%ID^E:6e-77^RecName: Full=Phospholipid-transporting ATPase 2;^Eukaryota; Viridiplantae; Streptophyta; Embryophyta; Tracheophyta; Spermatophyta; Magnoliophyta; eudicotyledons; Gunneridae; Pentapetalae; rosids; malvids; Brassicales; Brassicaceae; Camelineae; Arabidopsis	UniRef90_K3YD61|tax|4555|^K3YD61|tax|4555|^Q:526-14,H:729-899^95.3%ID^E:1e-87^.^.	.	.	.	.	.	.	.	.	COG0474^P-type atpase	GO:0005789^cellular_component^endoplasmic reticulum membrane`GO:0016021^cellular_component^integral component of membrane`GO:0031902^cellular_component^late endosome membrane`GO:0005524^molecular_function^ATP binding`GO:0019829^molecular_function^cation-transporting ATPase activity`GO:0000287^molecular_function^magnesium ion binding`GO:0004012^molecular_function^phospholipid-translocating ATPase …	.	.	.
SP803280_c618_g1	SP803280_c618_g1_i1	sp|F4HVM3|WTR10_ARATH|tax|3702|^F4HVM3^Q:46-351,H:178-279^39.2%ID^E:4e-18^RecName: Full=WAT1-related protein At1g68170;^Eukaryota; Viridiplantae; Streptophyta; Embryophyta; Tracheophyta; Spermatophyta; Magnoliophyta; eudicotyledons; Gunneridae; Pentapetalae; rosids; malvids; Brassicales; Brassicaceae; Camelineae; Arabidopsis	UniRef90_B4FAE0|tax|4577|^B4FAE0|tax|4577|^Q:1-351,H:171-285^86.3%ID^E:3e-50^.^.	.	.	.	.	.	.	.	.	.	GO:0016021^cellular_component^integral component of membrane	.	.	.
SP803280_c619_g1	SP803280_c619_g1_i1	sp|Q9LZJ3|XT1_ARATH|tax|3702|^Q9LZJ3^Q:3-494,H:221-382^58.5%ID^E:3e-53^RecName: Full=Xyloglucan 6-xylosyltransferase;^Eukaryota; Viridiplantae; Streptophyta; Embryophyta; Tracheophyta; Spermatophyta; Magnoliophyta; eudicotyledons; Gunneridae; Pentapetalae; rosids; malvids; Brassicales; Brassicaceae; Camelineae; Arabidopsis	UniRef90_C5WMH8|tax|4558|^C5WMH8|tax|4558|^Q:3-494,H:205-370^91%ID^E:5e-86^.^.	.	SP803280_c619_g1_i1|m.146	3-494[+]	sp|Q9LZJ3|XT1_ARATH|tax|3702|^Q9LZJ3^Q:1-164,H:221-382^58.5%ID^E:3e-53^RecName: Full=Xyloglucan 6-xylosyltransferase;^Eukaryota; Viridiplantae; Streptophyta; Embryophyta; Tracheophyta; Spermatophyta; Magnoliophyta; eudicotyledons; Gunneridae; Pentapetalae; rosids; malvids; Brassicales; Brassicaceae; Camelineae; Arabidopsis	UniRef90_C5WMH8|tax|4558|^C5WMH8|tax|4558|^Q:1-164,H:205-370^91%ID^E:5e-86^.^.	PF05637.7^Glyco_transf_34^galactosyl transferase GMA12/MNN10 family^2-164^E:9.7e-26	.	.	.	GO:0005768^cellular_component^endosome`GO:0005794^cellular_component^Golgi apparatus`GO:0000139^cellular_component^Golgi membrane`GO:0016021^cellular_component^integral component of membrane`GO:0005802^cellular_component^trans-Golgi network`GO:0005515^molecular_function^protein binding`GO:0016758^molecular_function^transferase activity, transferring hexosyl groups`GO:0035252^molecular_function^UD…	GO:0016758^molecular_function^transferase activity, transferring hexosyl groups`GO:0016021^cellular_component^integral component of membrane	.	.
SP803280_c621_g1	SP803280_c621_g1_i1	.	UniRef90_C5XXK1|tax|4558|^C5XXK1|tax|4558|^Q:330-1,H:250-359^93.6%ID^E:1e-49^.^.	.	.	.	.	.	.	.	.	.	.	.	.	.
SP803280_c622_g1	SP803280_c622_g1_i1	.	.	.	.	.	.	.	.	.	.	.	.	.	.	.
SP803280_c626_g1	SP803280_c626_g1_i1	.	UniRef90_K3XRJ6|tax|4555|^K3XRJ6|tax|4555|^Q:144-470,H:6-114^62.4%ID^E:2e-31^.^.	.	SP803280_c626_g1_i1|m.148	3-470[+]	.	UniRef90_K3XRJ6|tax|4555|^K3XRJ6|tax|4555|^Q:48-156,H:6-114^62.4%ID^E:2e-31^.^.	.	.	.	.	.	.	.	.
SP803280_c627_g1	SP803280_c627_g1_i1	.	UniRef90_C5YV49|tax|4558|^C5YV49|tax|4558|^Q:347-3,H:1-116^73.3%ID^E:3e-44^.^.	.	.	.	.	.	.	.	.	.	.	.	.	.
SP803280_c631_g1	SP803280_c631_g1_i1	sp|Q3E7I5|FRS12_ARATH|tax|3702|^Q3E7I5^Q:202-29,H:45-102^46.6%ID^E:5e-06^RecName: Full=Protein FAR1-RELATED SEQUENCE 12;^Eukaryota; Viridiplantae; Streptophyta; Embryophyta; Tracheophyta; Spermatophyta; Magnoliophyta; eudicotyledons; Gunneridae; Pentapetalae; rosids; malvids; Brassicales; Brassicaceae; Camelineae; Arabidopsis	UniRef90_C5X5F1|tax|4558|^C5X5F1|tax|4558|^Q:223-23,H:4-70^83.6%ID^E:2e-25^.^.	.	.	.	.	.	.	.	.	.	GO:0005634^cellular_component^nucleus`GO:0008270^molecular_function^zinc ion binding	.	.	.
SP803280_c633_g1	SP803280_c633_g1_i1	.	.	.	.	.	.	.	.	.	.	.	.	.	.	.
SP803280_c633_g1	SP803280_c633_g1_i2	.	.	.	.	.	.	.	.	.	.	.	.	.	.	.
SP803280_c634_g1	SP803280_c634_g1_i1	.	UniRef90_B6SVP1|tax|4577|^B6SVP1|tax|4577|^Q:234-1,H:2-76^83.3%ID^E:3e-26^.^.	.	.	.	.	.	.	.	.	.	.	.	.	.
SP803280_c635_g1	SP803280_c635_g1_i1	sp|Q9SNB1|U7E11_ARATH|tax|3702|^Q9SNB1^Q:330-1,H:343-451^50.9%ID^E:2e-28^RecName: Full=UDP-glycosyltransferase 76E11;^Eukaryota; Viridiplantae; Streptophyta; Embryophyta; Tracheophyta; Spermatophyta; Magnoliophyta; eudicotyledons; Gunneridae; Pentapetalae; rosids; malvids; Brassicales; Brassicaceae; Camelineae; Arabidopsis	UniRef90_C5X1W8|tax|4558|^C5X1W8|tax|4558|^Q:330-7,H:397-504^92.6%ID^E:3e-51^.^.	.	.	.	.	.	.	.	.	.	GO:0080043^molecular_function^quercetin 3-O-glucosyltransferase activity`GO:0080044^molecular_function^quercetin 7-O-glucosyltransferase activity	.	.	.
SP803280_c636_g1	SP803280_c636_g1_i1	.	.	.	.	.	.	.	.	.	.	.	.	.	.	.
SP803280_c638_g1	SP803280_c638_g1_i1	sp|Q6Q9I2|MAD15_ORYSJ|tax|4530|^Q6Q9I2^Q:1-156,H:37-88^96.2%ID^E:1e-20^RecName: Full=MADS-box transcription factor 15;^Eukaryota; Viridiplantae; Streptophyta; Embryophyta; Tracheophyta; Spermatophyta; Magnoliophyta; Liliopsida; Poales; Poaceae; BEP clade; Ehrhartoideae; Oryzeae; Oryza	UniRef90_O04068|tax|4558|^O04068|tax|4558|^Q:1-156,H:33-84^98.1%ID^E:2e-19^.^.	.	.	.	.	.	.	.	.	COG5068^Transcription factor	GO:0005634^cellular_component^nucleus`GO:0003677^molecular_function^DNA binding`GO:0005515^molecular_function^protein binding`GO:0003700^molecular_function^sequence-specific DNA binding transcription factor activity`GO:0006351^biological_process^transcription, DNA-templated	.	.	.
SP803280_c639_g1	SP803280_c639_g1_i1	.	.	.	.	.	.	.	.	.	.	.	.	.	.	.
SP803280_c640_g1	SP803280_c640_g1_i1	.	.	.	.	.	.	.	.	.	.	.	.	.	.	.
SP803280_c641_g1	SP803280_c641_g1_i1	.	UniRef90_UPI00035137EF|tax|4555|^UPI00035137EF|tax|4555|^Q:52-468,H:571-713^50.3%ID^E:1e-28^.^.	.	SP803280_c641_g1_i1|m.152	1-375[+]	.	UniRef90_UPI00035137EF|tax|4555|^UPI00035137EF|tax|4555|^Q:18-124,H:571-681^48.6%ID^E:6e-18^.^.	.	.	.	.	.	.	.	.
SP803280_c642_g1	SP803280_c642_g1_i1	.	UniRef90_C5YSH0|tax|4558|^C5YSH0|tax|4558|^Q:330-443,H:1-38^86.8%ID^E:1e-09^.^.	.	.	.	.	.	.	.	.	.	.	.	.	.
SP803280_c642_g1	SP803280_c642_g1_i2	.	UniRef90_C5YSH0|tax|4558|^C5YSH0|tax|4558|^Q:304-417,H:1-38^86.8%ID^E:1e-09^.^.	.	.	.	.	.	.	.	.	.	.	.	.	.
SP803280_c643_g1	SP803280_c643_g1_i1	.	UniRef90_C5Y846|tax|4558|^C5Y846|tax|4558|^Q:97-702,H:1-203^85.5%ID^E:8e-88^.^.	.	SP803280_c643_g1_i1|m.153	1-702[+]	.	UniRef90_C5Y846|tax|4558|^C5Y846|tax|4558|^Q:33-234,H:1-203^85.5%ID^E:8e-88^.^.	.	.	.	.	.	.	.	.
SP803280_c645_g1	SP803280_c645_g1_i1	.	UniRef90_Q0DKM8|tax|4527|^Q0DKM8|tax|4527|^Q:68-652,H:309-506^74.4%ID^E:2e-76^.^.	.	SP803280_c645_g1_i1|m.154	2-355[+]	.	UniRef90_M7ZSR2|tax|4572|^M7ZSR2|tax|4572|^Q:10-117,H:40-145^67.6%ID^E:2e-34^.^.	.	.	.	.	.	.	.	.
SP803280_c646_g1	SP803280_c646_g1_i1	.	UniRef90_K7UUK7|tax|4577|^K7UUK7|tax|4577|^Q:342-1,H:9-124^68.9%ID^E:9e-29^.^.	.	.	.	.	.	.	.	.	.	.	.	.	.
SP803280_c650_g1	SP803280_c650_g1_i1	.	.	.	.	.	.	.	.	.	.	.	.	.	.	.
SP803280_c651_g1	SP803280_c651_g1_i1	.	.	.	.	.	.	.	.	.	.	.	.	.	.	.
SP803280_c652_g1	SP803280_c652_g1_i1	.	.	.	.	.	.	.	.	.	.	.	.	.	.	.
SP803280_c653_g1	SP803280_c653_g1_i1	sp|O64477|Y2913_ARATH|tax|3702|^O64477^Q:781-35,H:165-414^40.7%ID^E:8e-55^RecName: Full=G-type lectin S-receptor-like serine/threonine-protein kinase At2g19130;^Eukaryota; Viridiplantae; Streptophyta; Embryophyta; Tracheophyta; Spermatophyta; Magnoliophyta; eudicotyledons; Gunneridae; Pentapetalae; rosids; malvids; Brassicales; Brassicaceae; Camelineae; Arabidopsis	UniRef90_K3XFB5|tax|4555|^K3XFB5|tax|4555|^Q:808-2,H:30-295^81.5%ID^E:5e-130^.^.	.	.	.	.	.	.	.	.	COG0515^Serine Threonine protein kinase	GO:0016021^cellular_component^integral component of membrane`GO:0005886^cellular_component^plasma membrane`GO:0005524^molecular_function^ATP binding`GO:0005516^molecular_function^calmodulin binding`GO:0004674^molecular_function^protein serine/threonine kinase activity`GO:0048544^biological_process^recognition of pollen	.	.	.
SP803280_c654_g1	SP803280_c654_g1_i1	.	.	.	.	.	.	.	.	.	.	.	.	.	.	.
SP803280_c657_g1	SP803280_c657_g1_i1	.	.	.	.	.	.	.	.	.	.	.	.	.	.	.
SP803280_c658_g1	SP803280_c658_g1_i1	.	.	.	.	.	.	.	.	.	.	.	.	.	.	.
SP803280_c659_g1	SP803280_c659_g1_i1	.	.	.	.	.	.	.	.	.	.	.	.	.	.	.
SP803280_c660_g1	SP803280_c660_g1_i1	.	UniRef90_K7VJC4|tax|4577|^K7VJC4|tax|4577|^Q:120-341,H:1-71^85.1%ID^E:4e-26^.^.	.	SP803280_c660_g1_i1|m.156	3-341[+]	.	UniRef90_K7VJC4|tax|4577|^K7VJC4|tax|4577|^Q:40-113,H:1-71^85.1%ID^E:4e-26^.^.	.	.	.	.	.	.	.	.
SP803280_c661_g1	SP803280_c661_g1_i1	.	.	.	.	.	.	.	.	.	.	.	.	.	.	.
SP803280_c662_g1	SP803280_c662_g1_i1	.	.	.	.	.	.	.	.	.	.	.	.	.	.	.
SP803280_c663_g1	SP803280_c663_g1_i1	.	.	.	.	.	.	.	.	.	.	.	.	.	.	.
SP803280_c664_g1	SP803280_c664_g1_i1	.	.	.	.	.	.	.	.	.	.	.	.	.	.	.
SP803280_c666_g1	SP803280_c666_g1_i1	.	UniRef90_C5YL55|tax|4558|^C5YL55|tax|4558|^Q:2-346,H:212-326^78.3%ID^E:1e-45^.^.	.	SP803280_c666_g1_i1|m.157	2-346[+]	.	UniRef90_C5YL55|tax|4558|^C5YL55|tax|4558|^Q:1-115,H:212-326^78.3%ID^E:1e-45^.^.	.	.	.	.	.	.	.	.
SP803280_c667_g1	SP803280_c667_g1_i1	sp|Q6NLB1|FB118_ARATH|tax|3702|^Q6NLB1^Q:317-69,H:288-370^59%ID^E:2e-27^RecName: Full=F-box protein At2g26850;^Eukaryota; Viridiplantae; Streptophyta; Embryophyta; Tracheophyta; Spermatophyta; Magnoliophyta; eudicotyledons; Gunneridae; Pentapetalae; rosids; malvids; Brassicales; Brassicaceae; Camelineae; Arabidopsis	UniRef90_C5XMJ6|tax|4558|^C5XMJ6|tax|4558|^Q:317-66,H:336-419^100%ID^E:9e-46^.^.	.	.	.	.	.	.	.	.	.	.	.	.	.
SP803280_c668_g1	SP803280_c668_g1_i1	.	.	.	.	.	.	.	.	.	.	.	.	.	.	.
SP803280_c669_g1	SP803280_c669_g1_i1	.	.	.	.	.	.	.	.	.	.	.	.	.	.	.
SP803280_c670_g1	SP803280_c670_g1_i1	.	.	.	.	.	.	.	.	.	.	.	.	.	.	.
SP803280_c671_g1	SP803280_c671_g1_i1	.	.	.	.	.	.	.	.	.	.	.	.	.	.	.
SP803280_c673_g1	SP803280_c673_g1_i1	.	.	.	.	.	.	.	.	.	.	.	.	.	.	.
SP803280_c675_g1	SP803280_c675_g1_i1	.	.	.	.	.	.	.	.	.	.	.	.	.	.	.
SP803280_c676_g1	SP803280_c676_g1_i1	.	UniRef90_K3YB73|tax|4555|^K3YB73|tax|4555|^Q:121-312,H:22-89^66.2%ID^E:8e-16^.^.	.	.	.	.	.	.	.	.	.	.	.	.	.
SP803280_c678_g1	SP803280_c678_g1_i1	.	.	.	.	.	.	.	.	.	.	.	.	.	.	.
SP803280_c680_g1	SP803280_c680_g1_i1	.	.	.	.	.	.	.	.	.	.	.	.	.	.	.
SP803280_c682_g1	SP803280_c682_g1_i1	.	.	.	.	.	.	.	.	.	.	.	.	.	.	.
SP803280_c683_g1	SP803280_c683_g1_i1	sp|Q41761|HGGL2_MAIZE|tax|4577|^Q41761^Q:566-6,H:366-554^70.9%ID^E:1e-77^RecName: Full=4-hydroxy-7-methoxy-3-oxo-3,4-dihydro-2H-1,4-benzoxazin-2-yl glucoside beta-D-glucosidase 2, chloroplastic;^Eukaryota; Viridiplantae; Streptophyta; Embryophyta; Tracheophyta; Spermatophyta; Magnoliophyta; Liliopsida; Poales; Poaceae; PACMAD clade; Panicoideae; Andropogoneae; Zea	UniRef90_Q41290|tax|4558|^Q41290|tax|4558|^Q:566-3,H:364-551^91.5%ID^E:6e-99^.^.	.	.	.	.	.	.	.	.	.	GO:0009507^cellular_component^chloroplast`GO:0008422^molecular_function^beta-glucosidase activity`GO:0005975^biological_process^carbohydrate metabolic process	.	.	.
SP803280_c684_g1	SP803280_c684_g1_i1	.	.	.	.	.	.	.	.	.	.	.	.	.	.	.
SP803280_c685_g1	SP803280_c685_g1_i1	.	UniRef90_C5YQY2|tax|4558|^C5YQY2|tax|4558|^Q:379-137,H:261-341^90.1%ID^E:2e-33^.^.	.	.	.	.	.	.	.	.	.	.	.	.	.
SP803280_c686_g1	SP803280_c686_g1_i1	.	.	.	.	.	.	.	.	.	.	.	.	.	.	.
SP803280_c687_g1	SP803280_c687_g1_i1	.	.	.	.	.	.	.	.	.	.	.	.	.	.	.
SP803280_c689_g1	SP803280_c689_g1_i1	.	.	.	.	.	.	.	.	.	.	.	.	.	.	.
SP803280_c689_g1	SP803280_c689_g1_i2	.	.	.	.	.	.	.	.	.	.	.	.	.	.	.
SP803280_c690_g1	SP803280_c690_g1_i1	sp|F4HWY6|MYO11_ARATH|tax|3702|^F4HWY6^Q:505-14,H:1245-1411^70.7%ID^E:4e-63^RecName: Full=Myosin-11;^Eukaryota; Viridiplantae; Streptophyta; Embryophyta; Tracheophyta; Spermatophyta; Magnoliophyta; eudicotyledons; Gunneridae; Pentapetalae; rosids; malvids; Brassicales; Brassicaceae; Camelineae; Arabidopsis	UniRef90_W5ZTD6|tax|4479|^W5ZTD6|tax|4479|^Q:559-14,H:1258-1439^98.9%ID^E:2e-95^.^.	.	.	.	.	.	.	.	.	COG5022^myosin heavy chain	GO:0005737^cellular_component^cytoplasm`GO:0016459^cellular_component^myosin complex`GO:0005524^molecular_function^ATP binding`GO:0003774^molecular_function^motor activity`GO:0030048^biological_process^actin filament-based movement`GO:0008152^biological_process^metabolic process	.	.	.
SP803280_c692_g1	SP803280_c692_g1_i1	.	.	.	.	.	.	.	.	.	.	.	.	.	.	.
SP803280_c695_g1	SP803280_c695_g1_i1	.	.	.	SP803280_c695_g1_i1|m.158	2-406[+]	.	.	.	.	ExpAA=21.72^PredHel=1^Topology=i7-29o	.	.	.	.	.
SP803280_c696_g1	SP803280_c696_g1_i1	.	UniRef90_C5XVW6|tax|4558|^C5XVW6|tax|4558|^Q:462-4,H:33-186^52.2%ID^E:1e-37^.^.	.	SP803280_c696_g1_i1|m.159	1-312[+]	.	.	.	.	.	.	.	.	.	.
SP803280_c697_g1	SP803280_c697_g1_i1	.	.	.	.	.	.	.	.	.	.	.	.	.	.	.
SP803280_c698_g1	SP803280_c698_g1_i1	sp|Q9M667|RPP13_ARATH|tax|3702|^Q9M667^Q:730-2115,H:25-486^29.5%ID^E:3e-44^RecName: Full=Disease resistance protein RPP13;^Eukaryota; Viridiplantae; Streptophyta; Embryophyta; Tracheophyta; Spermatophyta; Magnoliophyta; eudicotyledons; Gunneridae; Pentapetalae; rosids; malvids; Brassicales; Brassicaceae; Camelineae; Arabidopsis	UniRef90_M7ZA84|tax|4572|^M7ZA84|tax|4572|^Q:628-2151,H:125-632^60.5%ID^E:7e-169^.^.	.	SP803280_c698_g1_i1|m.160	631-2151[+]	sp|Q9M667|RPP13_ARATH|tax|3702|^Q9M667^Q:34-495,H:25-486^29.5%ID^E:2e-44^RecName: Full=Disease resistance protein RPP13;^Eukaryota; Viridiplantae; Streptophyta; Embryophyta; Tracheophyta; Spermatophyta; Magnoliophyta; eudicotyledons; Gunneridae; Pentapetalae; rosids; malvids; Brassicales; Brassicaceae; Camelineae; Arabidopsis	UniRef90_M7ZA84|tax|4572|^M7ZA84|tax|4572|^Q:1-507,H:126-632^60.6%ID^E:7e-169^.^.	PF00931.17^NB-ARC^NB-ARC domain^171-459^E:4.7e-62	.	.	KOG4658^resistance protein	GO:0005737^cellular_component^cytoplasm`GO:0005886^cellular_component^plasma membrane`GO:0043531^molecular_function^ADP binding`GO:0005524^molecular_function^ATP binding`GO:0009814^biological_process^defense response, incompatible interaction`GO:0009626^biological_process^plant-type hypersensitive response	GO:0043531^molecular_function^ADP binding	.	.
SP803280_c698_g1	SP803280_c698_g1_i2	sp|O22727|DRL16_ARATH|tax|3702|^O22727^Q:526-1224,H:256-482^27.5%ID^E:1e-15^RecName: Full=Probable disease resistance protein At1g61190;^Eukaryota; Viridiplantae; Streptophyta; Embryophyta; Tracheophyta; Spermatophyta; Magnoliophyta; eudicotyledons; Gunneridae; Pentapetalae; rosids; malvids; Brassicales; Brassicaceae; Camelineae; Arabidopsis	UniRef90_W5B8F0|tax|4565|^W5B8F0|tax|4565|^Q:499-1224,H:277-519^61.8%ID^E:1e-79^.^.	.	SP803280_c698_g1_i2|m.161	565-1224[+]	sp|Q9M667|RPP13_ARATH|tax|3702|^Q9M667^Q:103-220,H:383-495^36.4%ID^E:1e-13^RecName: Full=Disease resistance protein RPP13;^Eukaryota; Viridiplantae; Streptophyta; Embryophyta; Tracheophyta; Spermatophyta; Magnoliophyta; eudicotyledons; Gunneridae; Pentapetalae; rosids; malvids; Brassicales; Brassicaceae; Camelineae; Arabidopsis	UniRef90_W5B8F0|tax|4565|^W5B8F0|tax|4565|^Q:1-220,H:302-519^62%ID^E:2e-72^.^.	PF00931.17^NB-ARC^NB-ARC domain^2-172^E:2e-32	.	.	KOG4658^resistance protein	GO:0005737^cellular_component^cytoplasm`GO:0005886^cellular_component^plasma membrane`GO:0043531^molecular_function^ADP binding`GO:0005524^molecular_function^ATP binding`GO:0009814^biological_process^defense response, incompatible interaction`GO:0009626^biological_process^plant-type hypersensitive response	GO:0043531^molecular_function^ADP binding	.	.
SP803280_c701_g1	SP803280_c701_g1_i1	sp|P92523|M860_ARATH|tax|3702|^P92523^Q:204-1,H:1-70^44.3%ID^E:2e-10^RecName: Full=Uncharacterized mitochondrial protein AtMg00860;^Eukaryota; Viridiplantae; Streptophyta; Embryophyta; Tracheophyta; Spermatophyta; Magnoliophyta; eudicotyledons; Gunneridae; Pentapetalae; rosids; malvids; Brassicales; Brassicaceae; Camelineae; Arabidopsis	UniRef90_UPI00035137EF|tax|4555|^UPI00035137EF|tax|4555|^Q:333-1,H:787-897^70.3%ID^E:9e-39^.^.	.	.	.	.	.	.	.	.	COG2801^Retrotransposon protein	GO:0005739^cellular_component^mitochondrion	.	.	.
SP803280_c702_g1	SP803280_c702_g1_i1	sp|Q9FG16|PP367_ARATH|tax|3702|^Q9FG16^Q:293-15,H:522-614^62.4%ID^E:2e-29^RecName: Full=Pentatricopeptide repeat-containing protein At5g06540;^Eukaryota; Viridiplantae; Streptophyta; Embryophyta; Tracheophyta; Spermatophyta; Magnoliophyta; eudicotyledons; Gunneridae; Pentapetalae; rosids; malvids; Brassicales; Brassicaceae; Camelineae; Arabidopsis	UniRef90_K3YD71|tax|4555|^K3YD71|tax|4555|^Q:293-15,H:595-687^92.5%ID^E:3e-42^.^.	.	.	.	.	.	.	.	.	.	.	.	.	.
SP803280_c703_g1	SP803280_c703_g1_i1	.	UniRef90_C5YL60|tax|4558|^C5YL60|tax|4558|^Q:466-5,H:2-154^65.6%ID^E:1e-48^.^.	.	.	.	.	.	.	.	.	.	.	.	.	.
SP803280_c704_g1	SP803280_c704_g1_i1	.	.	.	.	.	.	.	.	.	.	.	.	.	.	.
SP803280_c706_g1	SP803280_c706_g1_i1	.	UniRef90_B6TYM4|tax|4577|^B6TYM4|tax|4577|^Q:300-1,H:10-113^91.3%ID^E:2e-45^.^.	.	.	.	.	.	.	.	.	.	.	.	.	.
SP803280_c707_g1	SP803280_c707_g1_i1	.	UniRef90_C5WTD0|tax|4558|^C5WTD0|tax|4558|^Q:208-534,H:4-112^64.2%ID^E:4e-34^.^.	.	.	.	.	.	.	.	.	.	.	.	.	.
SP803280_c708_g1	SP803280_c708_g1_i1	sp|Q7G6K7|FH3_ORYSJ|tax|4530|^Q7G6K7^Q:144-599,H:663-819^29.4%ID^E:2e-07^RecName: Full=Formin-like protein 3;^Eukaryota; Viridiplantae; Streptophyta; Embryophyta; Tracheophyta; Spermatophyta; Magnoliophyta; Liliopsida; Poales; Poaceae; BEP clade; Ehrhartoideae; Oryzeae; Oryza	UniRef90_C5Z246|tax|4558|^C5Z246|tax|4558|^Q:146-661,H:1-179^86.3%ID^E:2e-73^.^.	.	SP803280_c708_g1_i1|m.164	2-661[+]	.	UniRef90_C5Z246|tax|4558|^C5Z246|tax|4558|^Q:49-220,H:1-179^86.3%ID^E:2e-73^.^.	.	.	.	.	.	.	.	.
SP803280_c709_g1	SP803280_c709_g1_i1	.	.	.	.	.	.	.	.	.	.	.	.	.	.	.
SP803280_c710_g1	SP803280_c710_g1_i1	.	UniRef90_C5XQM0|tax|4558|^C5XQM0|tax|4558|^Q:1-402,H:537-670^55.6%ID^E:7e-31^.^.	.	.	.	.	.	.	.	.	.	.	.	.	.
SP803280_c712_g1	SP803280_c712_g1_i1	.	.	.	.	.	.	.	.	.	.	.	.	.	.	.
SP803280_c713_g1	SP803280_c713_g1_i1	.	UniRef90_K7VHI6|tax|4577|^K7VHI6|tax|4577|^Q:117-302,H:1-61^66.2%ID^E:1e-09^.^.	.	.	.	.	.	.	.	.	.	.	.	.	.
SP803280_c715_g1	SP803280_c715_g1_i1	sp|A2YBX5|G11A_ORYSI|tax|4530|^A2YBX5^Q:483-145,H:475-589^75.7%ID^E:1e-43^RecName: Full=Protein kinase G11A;^Eukaryota; Viridiplantae; Streptophyta; Embryophyta; Tracheophyta; Spermatophyta; Magnoliophyta; Liliopsida; Poales; Poaceae; BEP clade; Ehrhartoideae; Oryzeae; Oryza	UniRef90_B4FZ80|tax|147369|^B4FZ80|tax|147369|^Q:483-145,H:465-577^98.2%ID^E:3e-59^.^.	.	.	.	.	.	.	.	.	COG0515^Serine Threonine protein kinase	GO:0005737^cellular_component^cytoplasm`GO:0005730^cellular_component^nucleolus`GO:0005524^molecular_function^ATP binding`GO:0004674^molecular_function^protein serine/threonine kinase activity	.	.	.
SP803280_c715_g1	SP803280_c715_g1_i2	sp|A2YBX5|G11A_ORYSI|tax|4530|^A2YBX5^Q:539-201,H:475-589^75.7%ID^E:1e-43^RecName: Full=Protein kinase G11A;^Eukaryota; Viridiplantae; Streptophyta; Embryophyta; Tracheophyta; Spermatophyta; Magnoliophyta; Liliopsida; Poales; Poaceae; BEP clade; Ehrhartoideae; Oryzeae; Oryza	UniRef90_B4FZ80|tax|147369|^B4FZ80|tax|147369|^Q:539-201,H:465-577^98.2%ID^E:3e-59^.^.	.	.	.	.	.	.	.	.	COG0515^Serine Threonine protein kinase	GO:0005737^cellular_component^cytoplasm`GO:0005730^cellular_component^nucleolus`GO:0005524^molecular_function^ATP binding`GO:0004674^molecular_function^protein serine/threonine kinase activity	.	.	.
SP803280_c717_g1	SP803280_c717_g1_i1	.	.	.	.	.	.	.	.	.	.	.	.	.	.	.
SP803280_c718_g1	SP803280_c718_g1_i1	.	.	.	.	.	.	.	.	.	.	.	.	.	.	.
SP803280_c719_g1	SP803280_c719_g1_i1	.	.	.	.	.	.	.	.	.	.	.	.	.	.	.
SP803280_c720_g1	SP803280_c720_g1_i1	.	.	.	.	.	.	.	.	.	.	.	.	.	.	.
SP803280_c721_g1	SP803280_c721_g1_i1	.	UniRef90_C5XJK0|tax|4558|^C5XJK0|tax|4558|^Q:365-3,H:352-472^96.7%ID^E:2e-62^.^.	.	.	.	.	.	.	.	.	.	.	.	.	.
SP803280_c722_g1	SP803280_c722_g1_i1	.	UniRef90_C5X6F3|tax|4558|^C5X6F3|tax|4558|^Q:1110-1,H:63-433^92.7%ID^E:7e-194^.^.	.	.	.	.	.	.	.	.	.	.	.	.	.
SP803280_c723_g1	SP803280_c723_g1_i1	.	UniRef90_C5WWL4|tax|4558|^C5WWL4|tax|4558|^Q:355-2,H:120-237^95.8%ID^E:2e-57^.^.	.	.	.	.	.	.	.	.	.	.	.	.	.
SP803280_c725_g1	SP803280_c725_g1_i1	.	UniRef90_Q2QW80|tax|4530|^Q2QW80|tax|4530|^Q:50-550,H:377-542^33.9%ID^E:4e-14^.^.	.	SP803280_c725_g1_i1|m.169	2-625[+]	.	UniRef90_Q2QW80|tax|4530|^Q2QW80|tax|4530|^Q:17-183,H:377-542^33.9%ID^E:3e-14^.^.	PF14372.1^DUF4413^Domain of unknown function (DUF4413)^30-99^E:1.1e-12`PF05699.9^Dimer_Tnp_hAT^hAT family C-terminal dimerisation region^135-187^E:1e-09	.	.	.	.	GO:0046983^molecular_function^protein dimerization activity	.	.
SP803280_c726_g1	SP803280_c726_g1_i1	.	.	.	.	.	.	.	.	.	.	.	.	.	.	.
SP803280_c728_g1	SP803280_c728_g1_i1	.	.	.	.	.	.	.	.	.	.	.	.	.	.	.
SP803280_c729_g1	SP803280_c729_g1_i1	.	.	.	.	.	.	.	.	.	.	.	.	.	.	.
SP803280_c731_g1	SP803280_c731_g1_i1	.	.	.	.	.	.	.	.	.	.	.	.	.	.	.
SP803280_c732_g1	SP803280_c732_g1_i1	.	.	.	.	.	.	.	.	.	.	.	.	.	.	.
SP803280_c733_g1	SP803280_c733_g1_i1	sp|Q5NB11|CHI10_ORYSJ|tax|4530|^Q5NB11^Q:330-1,H:100-209^88.2%ID^E:2e-58^RecName: Full=Chitinase 10;^Eukaryota; Viridiplantae; Streptophyta; Embryophyta; Tracheophyta; Spermatophyta; Magnoliophyta; Liliopsida; Poales; Poaceae; BEP clade; Ehrhartoideae; Oryzeae; Oryza	UniRef90_C5XHZ4|tax|4558|^C5XHZ4|tax|4558|^Q:348-1,H:93-208^94.8%ID^E:2e-63^.^.	.	.	.	.	.	.	.	.	COG3979^chitinase	GO:0004568^molecular_function^chitinase activity`GO:0016998^biological_process^cell wall macromolecule catabolic process`GO:0006032^biological_process^chitin catabolic process`GO:0000272^biological_process^polysaccharide catabolic process	.	.	.
SP803280_c734_g1	SP803280_c734_g1_i1	.	.	.	.	.	.	.	.	.	.	.	.	.	.	.
SP803280_c735_g1	SP803280_c735_g1_i1	.	UniRef90_B4FA52|tax|4577|^B4FA52|tax|4577|^Q:1-312,H:450-553^51.9%ID^E:9e-28^.^.	.	SP803280_c735_g1_i1|m.173	1-312[+]	.	UniRef90_B4FA52|tax|4577|^B4FA52|tax|4577|^Q:1-104,H:450-553^51.9%ID^E:9e-28^.^.	.	.	.	.	.	.	.	.
SP803280_c736_g1	SP803280_c736_g1_i1	sp|Q9ZUI0|Y2241_ARATH|tax|3702|^Q9ZUI0^Q:1827-2663,H:448-730^34.5%ID^E:2e-38^RecName: Full=Putative leucine-rich repeat receptor-like serine/threonine-protein kinase At2g24130;^Eukaryota; Viridiplantae; Streptophyta; Embryophyta; Tracheophyta; Spermatophyta; Magnoliophyta; eudicotyledons; Gunneridae; Pentapetalae; rosids; malvids; Brassicales; Brassicaceae; Camelineae; Arabidopsis	UniRef90_C5YQ51|tax|4558|^C5YQ51|tax|4558|^Q:34-882,H:1-279^91.2%ID^E:2e-138^.^.	.	SP803280_c736_g1_i1|m.175	1788-2666[+]	sp|Q9ZUI0|Y2241_ARATH|tax|3702|^Q9ZUI0^Q:14-292,H:448-730^34.5%ID^E:5e-39^RecName: Full=Putative leucine-rich repeat receptor-like serine/threonine-protein kinase At2g24130;^Eukaryota; Viridiplantae; Streptophyta; Embryophyta; Tracheophyta; Spermatophyta; Magnoliophyta; eudicotyledons; Gunneridae; Pentapetalae; rosids; malvids; Brassicales; Brassicaceae; Camelineae; Arabidopsis	UniRef90_C5YQ51|tax|4558|^C5YQ51|tax|4558|^Q:1-293,H:582-874^96.2%ID^E:9e-155^.^.	PF13504.1^LRR_7^Leucine rich repeat^10-23^E:120`PF13855.1^LRR_8^Leucine rich repeat^35-93^E:3.4e-08`PF13504.1^LRR_7^Leucine rich repeat^39-44^E:9100`PF13516.1^LRR_6^Leucine Rich repeat^56-71^E:0.37`PF13504.1^LRR_7^Leucine rich repeat^58-70^E:3.4`PF00560.28^LRR_1^Leucine Rich Repeat^59-80^E:0.34`PF13516.1^LRR_6^Leucine Rich repeat^80-103^E:0.013`PF00560.28^LRR_1^Leucine Rich Repeat^82-103^E:0.061`…	.	ExpAA=24.19^PredHel=1^Topology=o166-188i	COG0515^Serine Threonine protein kinase	GO:0016021^cellular_component^integral component of membrane`GO:0005886^cellular_component^plasma membrane`GO:0005524^molecular_function^ATP binding`GO:0004674^molecular_function^protein serine/threonine kinase activity	GO:0005515^molecular_function^protein binding`GO:0004672^molecular_function^protein kinase activity`GO:0005524^molecular_function^ATP binding`GO:0006468^biological_process^protein phosphorylation	.	.
SP803280_c736_g1	SP803280_c736_g1_i1	sp|Q9ZUI0|Y2241_ARATH|tax|3702|^Q9ZUI0^Q:1827-2663,H:448-730^34.5%ID^E:2e-38^RecName: Full=Putative leucine-rich repeat receptor-like serine/threonine-protein kinase At2g24130;^Eukaryota; Viridiplantae; Streptophyta; Embryophyta; Tracheophyta; Spermatophyta; Magnoliophyta; eudicotyledons; Gunneridae; Pentapetalae; rosids; malvids; Brassicales; Brassicaceae; Camelineae; Arabidopsis	UniRef90_C5YQ51|tax|4558|^C5YQ51|tax|4558|^Q:34-882,H:1-279^91.2%ID^E:2e-138^.^.	.	SP803280_c736_g1_i1|m.177	1511-1813[+]	sp|C0LGG7|Y1534_ARATH|tax|3702|^C0LGG7^Q:7-79,H:89-160^47.9%ID^E:3e-10^RecName: Full=Probable LRR receptor-like serine/threonine-protein kinase At1g53420;^Eukaryota; Viridiplantae; Streptophyta; Embryophyta; Tracheophyta; Spermatophyta; Magnoliophyta; eudicotyledons; Gunneridae; Pentapetalae; rosids; malvids; Brassicales; Brassicaceae; Camelineae; Arabidopsis	UniRef90_C5YQ51|tax|4558|^C5YQ51|tax|4558|^Q:1-82,H:490-571^90.2%ID^E:2e-34^.^.	PF00560.28^LRR_1^Leucine Rich Repeat^6-24^E:0.24`PF00560.28^LRR_1^Leucine Rich Repeat^30-50^E:0.64`PF00560.28^LRR_1^Leucine Rich Repeat^54-76^E:0.076	.	.	COG0515^Serine Threonine protein kinase	GO:0016021^cellular_component^integral component of membrane`GO:0009506^cellular_component^plasmodesma`GO:0005524^molecular_function^ATP binding`GO:0004674^molecular_function^protein serine/threonine kinase activity	GO:0005515^molecular_function^protein binding	.	.
SP803280_c736_g1	SP803280_c736_g1_i1	sp|Q9ZUI0|Y2241_ARATH|tax|3702|^Q9ZUI0^Q:1827-2663,H:448-730^34.5%ID^E:2e-38^RecName: Full=Putative leucine-rich repeat receptor-like serine/threonine-protein kinase At2g24130;^Eukaryota; Viridiplantae; Streptophyta; Embryophyta; Tracheophyta; Spermatophyta; Magnoliophyta; eudicotyledons; Gunneridae; Pentapetalae; rosids; malvids; Brassicales; Brassicaceae; Camelineae; Arabidopsis	UniRef90_C5YQ51|tax|4558|^C5YQ51|tax|4558|^Q:34-882,H:1-279^91.2%ID^E:2e-138^.^.	.	SP803280_c736_g1_i1|m.174	1-912[+]	sp|Q9SCT4|IMK2_ARATH|tax|3702|^Q9SCT4^Q:56-293,H:56-290^37.6%ID^E:2e-28^RecName: Full=Probably inactive leucine-rich repeat receptor-like protein kinase IMK2;^Eukaryota; Viridiplantae; Streptophyta; Embryophyta; Tracheophyta; Spermatophyta; Magnoliophyta; eudicotyledons; Gunneridae; Pentapetalae; rosids; malvids; Brassicales; Brassicaceae; Camelineae; Arabidopsis	UniRef90_C5YQ51|tax|4558|^C5YQ51|tax|4558|^Q:12-294,H:1-279^91.2%ID^E:6e-139^.^.	PF08263.7^LRRNT_2^Leucine rich repeat N-terminal domain^51-90^E:5.5e-08`PF13855.1^LRR_8^Leucine rich repeat^121-179^E:3.9e-07`PF13516.1^LRR_6^Leucine Rich repeat^143-165^E:0.057`PF00560.28^LRR_1^Leucine Rich Repeat^144-166^E:0.19`PF13516.1^LRR_6^Leucine Rich repeat^216-236^E:1.8`PF13855.1^LRR_8^Leucine rich repeat^218-274^E:6.4e-09`PF00560.28^LRR_1^Leucine Rich Repeat^218-239^E:0.23`PF00560.28^LR…	.	ExpAA=22.44^PredHel=1^Topology=i12-34o	COG0515^Serine Threonine protein kinase	GO:0005618^cellular_component^cell wall`GO:0016021^cellular_component^integral component of membrane`GO:0009505^cellular_component^plant-type cell wall`GO:0005886^cellular_component^plasma membrane`GO:0009506^cellular_component^plasmodesma`GO:0005524^molecular_function^ATP binding`GO:0004672^molecular_function^protein kinase activity	GO:0005515^molecular_function^protein binding	.	.
SP803280_c737_g1	SP803280_c737_g1_i1	.	.	.	.	.	.	.	.	.	.	.	.	.	.	.
SP803280_c739_g1	SP803280_c739_g1_i1	.	.	.	.	.	.	.	.	.	.	.	.	.	.	.
SP803280_c740_g1	SP803280_c740_g1_i1	.	.	.	.	.	.	.	.	.	.	.	.	.	.	.
SP803280_c742_g1	SP803280_c742_g1_i1	.	.	.	.	.	.	.	.	.	.	.	.	.	.	.
SP803280_c742_g1	SP803280_c742_g1_i2	.	.	.	.	.	.	.	.	.	.	.	.	.	.	.
SP803280_c743_g1	SP803280_c743_g1_i1	sp|Q43250|C71C1_MAIZE|tax|4577|^Q43250^Q:515-54,H:379-532^57.7%ID^E:1e-50^RecName: Full=3-hydroxyindolin-2-one monooxygenase;^Eukaryota; Viridiplantae; Streptophyta; Embryophyta; Tracheophyta; Spermatophyta; Magnoliophyta; Liliopsida; Poales; Poaceae; PACMAD clade; Panicoideae; Andropogoneae; Zea	UniRef90_C5YLF3|tax|4558|^C5YLF3|tax|4558|^Q:515-63,H:386-536^94.7%ID^E:6e-79^.^.	.	.	.	.	.	.	.	.	.	GO:0016021^cellular_component^integral component of membrane`GO:0036192^molecular_function^3-hydroxyindolin-2-one monooxygenase activity`GO:0020037^molecular_function^heme binding`GO:0005506^molecular_function^iron ion binding	.	.	.
SP803280_c745_g1	SP803280_c745_g1_i1	.	.	.	.	.	.	.	.	.	.	.	.	.	.	.
SP803280_c746_g1	SP803280_c746_g1_i1	.	.	.	.	.	.	.	.	.	.	.	.	.	.	.
SP803280_c749_g1	SP803280_c749_g1_i1	.	UniRef90_K3ZNS7|tax|4555|^K3ZNS7|tax|4555|^Q:161-373,H:1-72^80.6%ID^E:6e-25^.^.	.	SP803280_c749_g1_i1|m.179	2-373[+]	.	UniRef90_K3ZNS7|tax|4555|^K3ZNS7|tax|4555|^Q:54-124,H:1-72^80.6%ID^E:6e-25^.^.	.	.	ExpAA=43.59^PredHel=2^Topology=o66-88i95-117o	.	.	.	.	.
SP803280_c751_g1	SP803280_c751_g1_i1	.	.	.	.	.	.	.	.	.	.	.	.	.	.	.
SP803280_c753_g1	SP803280_c753_g1_i1	.	.	.	.	.	.	.	.	.	.	.	.	.	.	.
SP803280_c754_g1	SP803280_c754_g1_i1	.	.	.	.	.	.	.	.	.	.	.	.	.	.	.
SP803280_c755_g1	SP803280_c755_g1_i1	sp|Q9ZVT9|C2GR1_ARATH|tax|3702|^Q9ZVT9^Q:5-352,H:639-754^74.1%ID^E:5e-44^RecName: Full=C2 and GRAM domain-containing protein At1g03370;^Eukaryota; Viridiplantae; Streptophyta; Embryophyta; Tracheophyta; Spermatophyta; Magnoliophyta; eudicotyledons; Gunneridae; Pentapetalae; rosids; malvids; Brassicales; Brassicaceae; Camelineae; Arabidopsis	UniRef90_C5Z5Q4|tax|4558|^C5Z5Q4|tax|4558|^Q:2-355,H:712-829^99.2%ID^E:2e-62^.^.	.	SP803280_c755_g1_i1|m.181	2-355[+]	sp|Q9ZVT9|C2GR1_ARATH|tax|3702|^Q9ZVT9^Q:2-117,H:639-754^74.1%ID^E:5e-44^RecName: Full=C2 and GRAM domain-containing protein At1g03370;^Eukaryota; Viridiplantae; Streptophyta; Embryophyta; Tracheophyta; Spermatophyta; Magnoliophyta; eudicotyledons; Gunneridae; Pentapetalae; rosids; malvids; Brassicales; Brassicaceae; Camelineae; Arabidopsis	UniRef90_C5Z5Q4|tax|4558|^C5Z5Q4|tax|4558|^Q:1-118,H:712-829^99.2%ID^E:2e-62^.^.	PF02893.15^GRAM^GRAM domain^52-115^E:3.8e-16	.	.	COG5038^c2 domain protein	GO:0016021^cellular_component^integral component of membrane	.	.	.
SP803280_c756_g1	SP803280_c756_g1_i1	.	.	.	.	.	.	.	.	.	.	.	.	.	.	.
SP803280_c756_g1	SP803280_c756_g1_i2	.	.	.	.	.	.	.	.	.	.	.	.	.	.	.
SP803280_c757_g1	SP803280_c757_g1_i1	.	UniRef90_C5YYL1|tax|4558|^C5YYL1|tax|4558|^Q:52-510,H:60-212^58.8%ID^E:4e-46^.^.	.	.	.	.	.	.	.	.	.	.	.	.	.
SP803280_c759_g1	SP803280_c759_g1_i1	.	.	.	.	.	.	.	.	.	.	.	.	.	.	.
SP803280_c763_g1	SP803280_c763_g1_i1	.	UniRef90_UPI0003510924|tax|4555|^UPI0003510924|tax|4555|^Q:416-3,H:320-457^44.9%ID^E:8e-27^.^.	.	.	.	.	.	.	.	.	.	.	.	.	.
SP803280_c764_g1	SP803280_c764_g1_i1	.	.	.	.	.	.	.	.	.	.	.	.	.	.	.
SP803280_c765_g1	SP803280_c765_g1_i1	.	.	.	.	.	.	.	.	.	.	.	.	.	.	.
SP803280_c766_g1	SP803280_c766_g1_i1	.	UniRef90_C5WZ76|tax|4558|^C5WZ76|tax|4558|^Q:2-154,H:300-349^98%ID^E:3e-21^.^.	.	.	.	.	.	.	.	.	.	.	.	.	.
SP803280_c767_g1	SP803280_c767_g1_i1	.	.	.	.	.	.	.	.	.	.	.	.	.	.	.
SP803280_c770_g1	SP803280_c770_g1_i1	.	.	.	.	.	.	.	.	.	.	.	.	.	.	.
SP803280_c771_g1	SP803280_c771_g1_i1	.	UniRef90_B4FFJ2|tax|147429|^B4FFJ2|tax|147429|^Q:824-3,H:209-483^93.5%ID^E:1e-138^.^.	.	.	.	.	.	.	.	.	.	.	.	.	.
SP803280_c773_g1	SP803280_c773_g1_i1	.	.	.	.	.	.	.	.	.	.	.	.	.	.	.
SP803280_c773_g1	SP803280_c773_g1_i2	.	.	.	.	.	.	.	.	.	.	.	.	.	.	.
SP803280_c774_g1	SP803280_c774_g1_i1	.	UniRef90_C5XDK8|tax|4558|^C5XDK8|tax|4558|^Q:2-139,H:315-360^84.8%ID^E:5e-15^.^.	.	.	.	.	.	.	.	.	.	.	.	.	.
SP803280_c776_g1	SP803280_c776_g1_i1	.	.	.	.	.	.	.	.	.	.	.	.	.	.	.
SP803280_c777_g1	SP803280_c777_g1_i1	.	UniRef90_B9GCT3|tax|4530|^B9GCT3|tax|4530|^Q:125-358,H:285-363^45.1%ID^E:2e-11^.^.	.	.	.	.	.	.	.	.	.	.	.	.	.
SP803280_c778_g1	SP803280_c778_g1_i1	.	UniRef90_C5XP95|tax|4558|^C5XP95|tax|4558|^Q:344-520,H:47-105^86.4%ID^E:2e-21^.^.	.	.	.	.	.	.	.	.	.	.	.	.	.
SP803280_c783_g1	SP803280_c783_g1_i1	.	.	.	.	.	.	.	.	.	.	.	.	.	.	.
SP803280_c784_g1	SP803280_c784_g1_i1	.	UniRef90_UPI000350D295|tax|4555|^UPI000350D295|tax|4555|^Q:393-268,H:232-273^95.2%ID^E:4e-16^.^.	.	.	.	.	.	.	.	.	.	.	.	.	.
SP803280_c785_g1	SP803280_c785_g1_i1	.	UniRef90_Q8SA93|tax|4577|^Q8SA93|tax|4577|^Q:325-2,H:2105-2212^71.3%ID^E:3e-38^.^.	.	.	.	.	.	.	.	.	.	.	.	.	.
SP803280_c786_g1	SP803280_c786_g1_i1	.	UniRef90_C5XSW2|tax|4558|^C5XSW2|tax|4558|^Q:80-343,H:1-90^96.7%ID^E:5e-48^.^.	.	SP803280_c786_g1_i1|m.189	2-346[+]	.	UniRef90_C5XSW2|tax|4558|^C5XSW2|tax|4558|^Q:27-114,H:1-90^96.7%ID^E:5e-48^.^.	PF14369.1^zf-RING_3^zinc-finger^41-74^E:3.6e-12	.	.	.	.	.	.	.
SP803280_c787_g1	SP803280_c787_g1_i1	.	.	.	.	.	.	.	.	.	.	.	.	.	.	.
SP803280_c789_g1	SP803280_c789_g1_i1	.	UniRef90_K3Y6W8|tax|147369|^K3Y6W8|tax|147369|^Q:457-2,H:326-477^94.7%ID^E:4e-78^.^.	.	.	.	.	.	.	.	.	.	.	.	.	.
SP803280_c790_g1	SP803280_c790_g1_i1	.	UniRef90_C5WUG8|tax|4558|^C5WUG8|tax|4558|^Q:324-10,H:1381-1486^96.2%ID^E:2e-47^.^.	.	.	.	.	.	.	.	.	.	.	.	.	.
SP803280_c792_g1	SP803280_c792_g1_i1	.	.	.	SP803280_c792_g1_i1|m.191	2-304[+]	.	.	.	.	.	.	.	.	.	.
SP803280_c793_g1	SP803280_c793_g1_i1	.	UniRef90_C5Z1J7|tax|4558|^C5Z1J7|tax|4558|^Q:2-655,H:396-616^64.7%ID^E:3e-73^.^.	.	SP803280_c793_g1_i1|m.192	2-655[+]	.	UniRef90_C5Z1J7|tax|4558|^C5Z1J7|tax|4558|^Q:1-218,H:396-616^64.7%ID^E:3e-73^.^.	PF00078.22^RVT_1^Reverse transcriptase (RNA-dependent DNA polymerase)^1-145^E:4.6e-20	.	.	.	.	.	.	.
SP803280_c796_g1	SP803280_c796_g1_i1	.	.	.	.	.	.	.	.	.	.	.	.	.	.	.
SP803280_c798_g1	SP803280_c798_g1_i1	.	.	.	.	.	.	.	.	.	.	.	.	.	.	.
SP803280_c799_g1	SP803280_c799_g1_i1	.	UniRef90_C5YY75|tax|4558|^C5YY75|tax|4558|^Q:3-659,H:487-705^93.6%ID^E:8e-114^.^.	.	SP803280_c799_g1_i1|m.194	3-659[+]	.	UniRef90_C5YY75|tax|4558|^C5YY75|tax|4558|^Q:1-219,H:487-705^93.6%ID^E:8e-114^.^.	PF04782.7^DUF632^Protein of unknown function (DUF632)^10-218^E:1e-72	.	.	.	.	.	.	.
SP803280_c801_g1	SP803280_c801_g1_i1	.	.	.	.	.	.	.	.	.	.	.	.	.	.	.
SP803280_c805_g1	SP803280_c805_g1_i1	.	.	.	.	.	.	.	.	.	.	.	.	.	.	.
SP803280_c808_g1	SP803280_c808_g1_i1	.	UniRef90_C5X068|tax|4558|^C5X068|tax|4558|^Q:399-1,H:132-264^93.2%ID^E:2e-66^.^.	.	.	.	.	.	.	.	.	.	.	.	.	.
SP803280_c809_g1	SP803280_c809_g1_i1	.	UniRef90_C5XLA6|tax|4558|^C5XLA6|tax|4558|^Q:346-128,H:126-202^66.2%ID^E:3e-19^.^.	.	.	.	.	.	.	.	.	.	.	.	.	.
SP803280_c812_g1	SP803280_c812_g1_i1	.	.	.	.	.	.	.	.	.	.	.	.	.	.	.
SP803280_c812_g1	SP803280_c812_g1_i2	.	.	.	.	.	.	.	.	.	.	.	.	.	.	.
SP803280_c814_g1	SP803280_c814_g1_i1	.	UniRef90_C5YM58|tax|4558|^C5YM58|tax|4558|^Q:3-371,H:187-310^90.3%ID^E:4e-58^.^.	.	SP803280_c814_g1_i1|m.198	3-374[+]	.	UniRef90_C5YM58|tax|4558|^C5YM58|tax|4558|^Q:1-123,H:187-310^90.3%ID^E:2e-58^.^.	PF04819.7^DUF716^Family of unknown function (DUF716)^1-81^E:6.9e-20	.	ExpAA=42.29^PredHel=2^Topology=i7-29o63-82i	.	.	.	.	.
SP803280_c815_g1	SP803280_c815_g1_i1	.	UniRef90_E0CWC7|tax|83308|^E0CWC7|tax|83308|^Q:8-310,H:833-932^62.4%ID^E:1e-27^.^.	.	SP803280_c815_g1_i1|m.199	2-310[+]	.	UniRef90_E0CWC7|tax|83308|^E0CWC7|tax|83308|^Q:3-103,H:833-932^62.4%ID^E:1e-27^.^.	.	.	.	.	.	.	.	.
SP803280_c817_g1	SP803280_c817_g1_i1	.	.	.	.	.	.	.	.	.	.	.	.	.	.	.
SP803280_c818_g1	SP803280_c818_g1_i1	sp|Q9S746|HTH_ARATH|tax|3702|^Q9S746^Q:555-151,H:251-385^60%ID^E:4e-41^RecName: Full=Protein HOTHEAD;^Eukaryota; Viridiplantae; Streptophyta; Embryophyta; Tracheophyta; Spermatophyta; Magnoliophyta; eudicotyledons; Gunneridae; Pentapetalae; rosids; malvids; Brassicales; Brassicaceae; Camelineae; Arabidopsis	UniRef90_W5FCK1|tax|4565|^W5FCK1|tax|4565|^Q:546-130,H:2-140^88.5%ID^E:4e-65^.^.	.	.	.	.	.	.	.	.	COG2303^oxidoreductase	GO:0005576^cellular_component^extracellular region`GO:0008812^molecular_function^choline dehydrogenase activity`GO:0050660^molecular_function^flavin adenine dinucleotide binding`GO:0046593^molecular_function^mandelonitrile lyase activity`GO:0006066^biological_process^alcohol metabolic process`GO:0007267^biological_process^cell-cell signaling`GO:0009553^biological_process^embryo sac development`GO…	.	.	.
SP803280_c818_g1	SP803280_c818_g1_i2	sp|Q9S746|HTH_ARATH|tax|3702|^Q9S746^Q:561-1,H:251-437^58%ID^E:1e-53^RecName: Full=Protein HOTHEAD;^Eukaryota; Viridiplantae; Streptophyta; Embryophyta; Tracheophyta; Spermatophyta; Magnoliophyta; eudicotyledons; Gunneridae; Pentapetalae; rosids; malvids; Brassicales; Brassicaceae; Camelineae; Arabidopsis	UniRef90_B9SN35|tax|3988|^B9SN35|tax|3988|^Q:546-1,H:259-440^68.7%ID^E:3e-66^.^.	.	.	.	.	.	.	.	.	COG2303^oxidoreductase	GO:0005576^cellular_component^extracellular region`GO:0008812^molecular_function^choline dehydrogenase activity`GO:0050660^molecular_function^flavin adenine dinucleotide binding`GO:0046593^molecular_function^mandelonitrile lyase activity`GO:0006066^biological_process^alcohol metabolic process`GO:0007267^biological_process^cell-cell signaling`GO:0009553^biological_process^embryo sac development`GO…	.	.	.
SP803280_c819_g1	SP803280_c819_g1_i1	.	.	.	.	.	.	.	.	.	.	.	.	.	.	.
SP803280_c826_g1	SP803280_c826_g1_i1	.	.	.	.	.	.	.	.	.	.	.	.	.	.	.
SP803280_c826_g1	SP803280_c826_g1_i2	.	.	.	SP803280_c826_g1_i2|m.201	1-420[+]	.	.	.	.	.	.	.	.	.	.
SP803280_c827_g1	SP803280_c827_g1_i1	.	.	.	.	.	.	.	.	.	.	.	.	.	.	.
SP803280_c828_g1	SP803280_c828_g1_i1	.	.	.	.	.	.	.	.	.	.	.	.	.	.	.
SP803280_c830_g1	SP803280_c830_g1_i1	.	.	.	.	.	.	.	.	.	.	.	.	.	.	.
SP803280_c831_g1	SP803280_c831_g1_i1	.	.	.	.	.	.	.	.	.	.	.	.	.	.	.
SP803280_c831_g1	SP803280_c831_g1_i2	.	.	.	.	.	.	.	.	.	.	.	.	.	.	.
SP803280_c833_g1	SP803280_c833_g1_i1	.	.	.	.	.	.	.	.	.	.	.	.	.	.	.
SP803280_c835_g1	SP803280_c835_g1_i1	.	.	.	.	.	.	.	.	.	.	.	.	.	.	.
SP803280_c842_g1	SP803280_c842_g1_i1	.	.	.	.	.	.	.	.	.	.	.	.	.	.	.
SP803280_c843_g1	SP803280_c843_g1_i1	.	.	.	.	.	.	.	.	.	.	.	.	.	.	.
SP803280_c846_g1	SP803280_c846_g1_i1	.	UniRef90_C5X4E5|tax|4558|^C5X4E5|tax|4558|^Q:287-385,H:117-149^81.8%ID^E:4e-07^.^.	.	.	.	.	.	.	.	.	.	.	.	.	.
SP803280_c848_g1	SP803280_c848_g1_i1	.	.	.	.	.	.	.	.	.	.	.	.	.	.	.
SP803280_c849_g1	SP803280_c849_g1_i1	.	.	.	.	.	.	.	.	.	.	.	.	.	.	.
SP803280_c852_g1	SP803280_c852_g1_i1	.	.	.	SP803280_c852_g1_i1|m.204	2-394[+]	.	.	.	.	ExpAA=25.40^PredHel=1^Topology=i93-115o	.	.	.	.	.
SP803280_c853_g1	SP803280_c853_g1_i1	.	.	.	.	.	.	.	.	.	.	.	.	.	.	.
SP803280_c854_g1	SP803280_c854_g1_i1	.	.	.	.	.	.	.	.	.	.	.	.	.	.	.
SP803280_c854_g1	SP803280_c854_g1_i2	.	.	.	.	.	.	.	.	.	.	.	.	.	.	.
SP803280_c855_g1	SP803280_c855_g1_i1	.	.	.	.	.	.	.	.	.	.	.	.	.	.	.
SP803280_c855_g1	SP803280_c855_g1_i2	.	.	.	.	.	.	.	.	.	.	.	.	.	.	.
SP803280_c856_g1	SP803280_c856_g1_i1	.	.	.	.	.	.	.	.	.	.	.	.	.	.	.
SP803280_c857_g1	SP803280_c857_g1_i1	.	.	.	.	.	.	.	.	.	.	.	.	.	.	.
SP803280_c858_g1	SP803280_c858_g1_i1	.	.	.	.	.	.	.	.	.	.	.	.	.	.	.
SP803280_c859_g1	SP803280_c859_g1_i1	.	.	.	.	.	.	.	.	.	.	.	.	.	.	.
SP803280_c860_g1	SP803280_c860_g1_i1	.	.	.	.	.	.	.	.	.	.	.	.	.	.	.
SP803280_c861_g1	SP803280_c861_g1_i1	.	.	.	.	.	.	.	.	.	.	.	.	.	.	.
SP803280_c863_g1	SP803280_c863_g1_i1	.	.	.	.	.	.	.	.	.	.	.	.	.	.	.
SP803280_c864_g1	SP803280_c864_g1_i1	.	.	.	.	.	.	.	.	.	.	.	.	.	.	.
SP803280_c865_g1	SP803280_c865_g1_i1	.	.	.	SP803280_c865_g1_i1|m.210	2-304[+]	.	.	.	.	.	.	.	.	.	.
SP803280_c866_g1	SP803280_c866_g1_i1	.	.	.	.	.	.	.	.	.	.	.	.	.	.	.
SP803280_c867_g1	SP803280_c867_g1_i1	sp|Q8GSA7|CMTA3_ARATH|tax|3702|^Q8GSA7^Q:206-3,H:788-858^57.7%ID^E:1e-12^RecName: Full=Calmodulin-binding transcription activator 3;^Eukaryota; Viridiplantae; Streptophyta; Embryophyta; Tracheophyta; Spermatophyta; Magnoliophyta; eudicotyledons; Gunneridae; Pentapetalae; rosids; malvids; Brassicales; Brassicaceae; Camelineae; Arabidopsis	UniRef90_K4A592|tax|147369|^K4A592|tax|147369|^Q:467-3,H:700-854^94.2%ID^E:2e-74^.^.	.	.	.	.	.	.	.	.	.	GO:0005634^cellular_component^nucleus`GO:0005516^molecular_function^calmodulin binding`GO:0003677^molecular_function^DNA binding`GO:0042742^biological_process^defense response to bacterium`GO:0050832^biological_process^defense response to fungus`GO:0010150^biological_process^leaf senescence`GO:0006355^biological_process^regulation of transcription, DNA-templated`GO:0009409^biological_process^resp…	.	.	.
SP803280_c871_g1	SP803280_c871_g1_i1	.	.	.	.	.	.	.	.	.	.	.	.	.	.	.
SP803280_c872_g1	SP803280_c872_g1_i1	.	.	.	.	.	.	.	.	.	.	.	.	.	.	.
SP803280_c875_g1	SP803280_c875_g1_i1	.	UniRef90_C5XYD6|tax|4558|^C5XYD6|tax|4558|^Q:331-2,H:141-248^85.6%ID^E:5e-42^.^.	.	.	.	.	.	.	.	.	.	.	.	.	.
SP803280_c883_g1	SP803280_c883_g1_i1	.	.	.	.	.	.	.	.	.	.	.	.	.	.	.
SP803280_c884_g1	SP803280_c884_g1_i1	.	UniRef90_B6SL10|tax|4577|^B6SL10|tax|4577|^Q:105-227,H:80-120^95.1%ID^E:5e-14^.^.	.	.	.	.	.	.	.	.	.	.	.	.	.
SP803280_c887_g1	SP803280_c887_g1_i1	.	.	.	.	.	.	.	.	.	.	.	.	.	.	.
SP803280_c889_g1	SP803280_c889_g1_i1	.	UniRef90_C5WUM3|tax|4558|^C5WUM3|tax|4558|^Q:149-6,H:3-53^82.4%ID^E:1e-15^.^.	.	.	.	.	.	.	.	.	.	.	.	.	.
SP803280_c890_g1	SP803280_c890_g1_i1	sp|Q9SSJ8|FAB1C_ARATH|tax|3702|^Q9SSJ8^Q:345-1,H:913-1029^48.7%ID^E:1e-27^RecName: Full=Putative 1-phosphatidylinositol-3-phosphate 5-kinase FAB1C;^Eukaryota; Viridiplantae; Streptophyta; Embryophyta; Tracheophyta; Spermatophyta; Magnoliophyta; eudicotyledons; Gunneridae; Pentapetalae; rosids; malvids; Brassicales; Brassicaceae; Camelineae; Arabidopsis	UniRef90_C5XC60|tax|4558|^C5XC60|tax|4558|^Q:345-1,H:848-962^98.3%ID^E:4e-59^.^.	.	.	.	.	.	.	.	.	COG0459^Prevents misfolding and promotes the refolding and proper assembly of unfolded polypeptides generated under stress conditions (By similarity)	GO:0000285^molecular_function^1-phosphatidylinositol-3-phosphate 5-kinase activity`GO:0005524^molecular_function^ATP binding`GO:0044267^biological_process^cellular protein metabolic process`GO:0046854^biological_process^phosphatidylinositol phosphorylation`GO:0090332^biological_process^stomatal closure	.	.	.
SP803280_c892_g1	SP803280_c892_g1_i1	.	.	.	.	.	.	.	.	.	.	.	.	.	.	.
SP803280_c893_g1	SP803280_c893_g1_i1	.	.	.	.	.	.	.	.	.	.	.	.	.	.	.
SP803280_c894_g1	SP803280_c894_g1_i1	.	.	.	.	.	.	.	.	.	.	.	.	.	.	.
SP803280_c894_g1	SP803280_c894_g1_i2	.	.	.	.	.	.	.	.	.	.	.	.	.	.	.
SP803280_c895_g1	SP803280_c895_g1_i1	.	.	.	.	.	.	.	.	.	.	.	.	.	.	.
SP803280_c896_g1	SP803280_c896_g1_i1	.	.	.	.	.	.	.	.	.	.	.	.	.	.	.
SP803280_c899_g1	SP803280_c899_g1_i1	sp|Q9C8N5|STOP1_ARATH|tax|3702|^Q9C8N5^Q:315-49,H:367-456^43.5%ID^E:4e-09^RecName: Full=Protein SENSITIVE TO PROTON RHIZOTOXICITY 1;^Eukaryota; Viridiplantae; Streptophyta; Embryophyta; Tracheophyta; Spermatophyta; Magnoliophyta; eudicotyledons; Gunneridae; Pentapetalae; rosids; malvids; Brassicales; Brassicaceae; Camelineae; Arabidopsis	UniRef90_K3Y709|tax|4555|^K3Y709|tax|4555|^Q:315-4,H:354-457^85.6%ID^E:3e-46^.^.	.	.	.	.	.	.	.	.	.	GO:0005634^cellular_component^nucleus`GO:0046872^molecular_function^metal ion binding`GO:0003676^molecular_function^nucleic acid binding`GO:0003700^molecular_function^sequence-specific DNA binding transcription factor activity`GO:0006355^biological_process^regulation of transcription, DNA-templated`GO:0010447^biological_process^response to acidity`GO:0010044^biological_process^response to aluminu…	.	.	.
SP803280_c900_g1	SP803280_c900_g1_i1	sp|Q8LAZ7|CSN5B_ARATH|tax|3702|^Q8LAZ7^Q:179-3,H:4-62^61.7%ID^E:1e-13^RecName: Full=COP9 signalosome complex subunit 5b;^Eukaryota; Viridiplantae; Streptophyta; Embryophyta; Tracheophyta; Spermatophyta; Magnoliophyta; eudicotyledons; Gunneridae; Pentapetalae; rosids; malvids; Brassicales; Brassicaceae; Camelineae; Arabidopsis	UniRef90_K3Z6A9|tax|4555|^K3Z6A9|tax|4555|^Q:290-3,H:47-141^82.3%ID^E:8e-37^.^.	.	.	.	.	.	.	.	.	COG1310^Component of the eukaryotic translation initiation factor 3 (eIF-3) complex, which is involved in protein synthesis and, together with other initiation factors, stimulates binding of mRNA and methionyl-tRNAi to the 40S ribosome (By similarity)	GO:0008180^cellular_component^COP9 signalosome`GO:0005737^cellular_component^cytoplasm`GO:0046872^molecular_function^metal ion binding`GO:0008237^molecular_function^metallopeptidase activity`GO:0005515^molecular_function^protein binding`GO:0010387^biological_process^COP9 signalosome assembly`GO:0010388^biological_process^cullin deneddylation`GO:0010100^biological_process^negative regulation of ph…	.	.	.
SP803280_c901_g1	SP803280_c901_g1_i1	.	.	.	.	.	.	.	.	.	.	.	.	.	.	.
SP803280_c903_g1	SP803280_c903_g1_i1	.	.	.	.	.	.	.	.	.	.	.	.	.	.	.
SP803280_c905_g1	SP803280_c905_g1_i1	.	.	.	.	.	.	.	.	.	.	.	.	.	.	.
SP803280_c906_g1	SP803280_c906_g1_i1	.	.	.	.	.	.	.	.	.	.	.	.	.	.	.
SP803280_c906_g1	SP803280_c906_g1_i2	.	.	.	.	.	.	.	.	.	.	.	.	.	.	.
SP803280_c909_g1	SP803280_c909_g1_i1	.	.	.	.	.	.	.	.	.	.	.	.	.	.	.
SP803280_c910_g1	SP803280_c910_g1_i1	.	.	.	.	.	.	.	.	.	.	.	.	.	.	.
SP803280_c911_g1	SP803280_c911_g1_i1	.	.	.	.	.	.	.	.	.	.	.	.	.	.	.
SP803280_c912_g1	SP803280_c912_g1_i1	.	UniRef90_C5WSZ3|tax|4558|^C5WSZ3|tax|4558|^Q:637-494,H:60-108^93.9%ID^E:3e-15^.^.	.	.	.	.	.	.	.	.	.	.	.	.	.
SP803280_c913_g1	SP803280_c913_g1_i1	.	.	.	.	.	.	.	.	.	.	.	.	.	.	.
SP803280_c918_g1	SP803280_c918_g1_i1	.	.	.	.	.	.	.	.	.	.	.	.	.	.	.
SP803280_c925_g1	SP803280_c925_g1_i1	.	.	.	.	.	.	.	.	.	.	.	.	.	.	.
SP803280_c926_g1	SP803280_c926_g1_i1	sp|A3C057|SPL17_ORYSJ|tax|4530|^A3C057^Q:169-330,H:1-59^64.4%ID^E:7e-13^RecName: Full=Squamosa promoter-binding-like protein 17;^Eukaryota; Viridiplantae; Streptophyta; Embryophyta; Tracheophyta; Spermatophyta; Magnoliophyta; Liliopsida; Poales; Poaceae; BEP clade; Ehrhartoideae; Oryzeae; Oryza	UniRef90_K3ZUB4|tax|4555|^K3ZUB4|tax|4555|^Q:169-330,H:1-52^85.5%ID^E:1e-14^.^.	.	SP803280_c926_g1_i1|m.216	1-330[+]	sp|A3C057|SPL17_ORYSJ|tax|4530|^A3C057^Q:57-110,H:1-59^64.4%ID^E:7e-13^RecName: Full=Squamosa promoter-binding-like protein 17;^Eukaryota; Viridiplantae; Streptophyta; Embryophyta; Tracheophyta; Spermatophyta; Magnoliophyta; Liliopsida; Poales; Poaceae; BEP clade; Ehrhartoideae; Oryzeae; Oryza	UniRef90_K3ZUB4|tax|4555|^K3ZUB4|tax|4555|^Q:57-110,H:1-52^85.5%ID^E:1e-14^.^.	.	.	.	.	GO:0005634^cellular_component^nucleus`GO:0003677^molecular_function^DNA binding`GO:0046872^molecular_function^metal ion binding`GO:0006355^biological_process^regulation of transcription, DNA-templated`GO:0006351^biological_process^transcription, DNA-templated	.	.	.
SP803280_c926_g1	SP803280_c926_g1_i2	sp|A3C057|SPL17_ORYSJ|tax|4530|^A3C057^Q:178-312,H:13-59^63.8%ID^E:2e-09^RecName: Full=Squamosa promoter-binding-like protein 17;^Eukaryota; Viridiplantae; Streptophyta; Embryophyta; Tracheophyta; Spermatophyta; Magnoliophyta; Liliopsida; Poales; Poaceae; BEP clade; Ehrhartoideae; Oryzeae; Oryza	UniRef90_C5X3X7|tax|4558|^C5X3X7|tax|4558|^Q:169-312,H:1-50^88%ID^E:4e-14^.^.	.	SP803280_c926_g1_i2|m.217	1-312[+]	sp|A3C057|SPL17_ORYSJ|tax|4530|^A3C057^Q:60-104,H:13-59^63.8%ID^E:2e-09^RecName: Full=Squamosa promoter-binding-like protein 17;^Eukaryota; Viridiplantae; Streptophyta; Embryophyta; Tracheophyta; Spermatophyta; Magnoliophyta; Liliopsida; Poales; Poaceae; BEP clade; Ehrhartoideae; Oryzeae; Oryza	UniRef90_C5X3X7|tax|4558|^C5X3X7|tax|4558|^Q:57-104,H:1-50^88%ID^E:4e-14^.^.	.	.	.	.	GO:0005634^cellular_component^nucleus`GO:0003677^molecular_function^DNA binding`GO:0046872^molecular_function^metal ion binding`GO:0006355^biological_process^regulation of transcription, DNA-templated`GO:0006351^biological_process^transcription, DNA-templated	.	.	.
SP803280_c927_g1	SP803280_c927_g1_i1	.	.	.	.	.	.	.	.	.	.	.	.	.	.	.
SP803280_c929_g1	SP803280_c929_g1_i1	.	.	.	.	.	.	.	.	.	.	.	.	.	.	.
SP803280_c929_g1	SP803280_c929_g1_i2	.	.	.	.	.	.	.	.	.	.	.	.	.	.	.
SP803280_c930_g1	SP803280_c930_g1_i1	.	.	.	.	.	.	.	.	.	.	.	.	.	.	.
SP803280_c932_g1	SP803280_c932_g1_i1	.	.	.	.	.	.	.	.	.	.	.	.	.	.	.
SP803280_c932_g1	SP803280_c932_g1_i2	.	.	.	SP803280_c932_g1_i2|m.219	619-933[+]	.	.	.	.	.	.	.	.	.	.
SP803280_c933_g1	SP803280_c933_g1_i1	.	.	.	.	.	.	.	.	.	.	.	.	.	.	.
SP803280_c936_g1	SP803280_c936_g1_i1	.	.	.	.	.	.	.	.	.	.	.	.	.	.	.
SP803280_c938_g1	SP803280_c938_g1_i1	.	.	.	.	.	.	.	.	.	.	.	.	.	.	.
SP803280_c939_g1	SP803280_c939_g1_i1	.	.	.	.	.	.	.	.	.	.	.	.	.	.	.
SP803280_c942_g1	SP803280_c942_g1_i1	.	UniRef90_B4F8J9|tax|4577|^B4F8J9|tax|4577|^Q:3-365,H:3-125^86.2%ID^E:9e-53^.^.	.	SP803280_c942_g1_i1|m.220	3-365[+]	.	UniRef90_B4F8J9|tax|4577|^B4F8J9|tax|4577|^Q:1-121,H:3-125^86.2%ID^E:9e-53^.^.	.	.	.	.	.	.	.	.
SP803280_c943_g1	SP803280_c943_g1_i1	.	UniRef90_C5YU40|tax|4558|^C5YU40|tax|4558|^Q:6-635,H:52-267^54.6%ID^E:2e-64^.^.	.	SP803280_c943_g1_i1|m.221	3-1349[+]	.	UniRef90_C5YU40|tax|4558|^C5YU40|tax|4558|^Q:2-211,H:52-267^54.6%ID^E:2e-64^.^.	PF13966.1^zf-RVT^zinc-binding in reverse transcriptase^82-149^E:1.4e-12`PF13456.1^RVT_3^Reverse transcriptase-like^318-404^E:2.6e-06	.	.	.	.	.	.	.
SP803280_c947_g1	SP803280_c947_g1_i1	.	.	.	.	.	.	.	.	.	.	.	.	.	.	.
SP803280_c948_g1	SP803280_c948_g1_i1	.	.	.	.	.	.	.	.	.	.	.	.	.	.	.
SP803280_c949_g1	SP803280_c949_g1_i1	.	.	.	.	.	.	.	.	.	.	.	.	.	.	.
SP803280_c950_g1	SP803280_c950_g1_i1	.	.	.	.	.	.	.	.	.	.	.	.	.	.	.
SP803280_c951_g1	SP803280_c951_g1_i1	.	.	.	.	.	.	.	.	.	.	.	.	.	.	.
SP803280_c951_g1	SP803280_c951_g1_i2	.	.	.	.	.	.	.	.	.	.	.	.	.	.	.
SP803280_c952_g1	SP803280_c952_g1_i1	.	.	.	.	.	.	.	.	.	.	.	.	.	.	.
SP803280_c953_g1	SP803280_c953_g1_i1	.	UniRef90_C5Z260|tax|4558|^C5Z260|tax|4558|^Q:154-648,H:68-232^43.7%ID^E:8e-25^.^.	.	SP803280_c953_g1_i1|m.224	2-310[+]	.	UniRef90_C5Z0J8|tax|4558|^C5Z0J8|tax|4558|^Q:2-40,H:586-624^79.5%ID^E:1e-09^.^.	.	.	ExpAA=21.42^PredHel=1^Topology=o71-93i	.	.	.	.	.
SP803280_c954_g1	SP803280_c954_g1_i1	.	.	.	.	.	.	.	.	.	.	.	.	.	.	.
SP803280_c955_g1	SP803280_c955_g1_i1	.	.	.	.	.	.	.	.	.	.	.	.	.	.	.
SP803280_c956_g1	SP803280_c956_g1_i1	.	.	.	.	.	.	.	.	.	.	.	.	.	.	.
SP803280_c957_g1	SP803280_c957_g1_i1	sp|O49318|Y2317_ARATH|tax|3702|^O49318^Q:5-601,H:169-366^41.7%ID^E:2e-33^RecName: Full=Probable leucine-rich repeat receptor-like protein kinase At2g33170;^Eukaryota; Viridiplantae; Streptophyta; Embryophyta; Tracheophyta; Spermatophyta; Magnoliophyta; eudicotyledons; Gunneridae; Pentapetalae; rosids; malvids; Brassicales; Brassicaceae; Camelineae; Arabidopsis	UniRef90_K7V9A8|tax|4577|^K7V9A8|tax|4577|^Q:5-607,H:190-389^60.7%ID^E:8e-54^.^.	.	SP803280_c957_g1_i1|m.225	2-607[+]	sp|O49318|Y2317_ARATH|tax|3702|^O49318^Q:2-200,H:169-366^41.7%ID^E:2e-33^RecName: Full=Probable leucine-rich repeat receptor-like protein kinase At2g33170;^Eukaryota; Viridiplantae; Streptophyta; Embryophyta; Tracheophyta; Spermatophyta; Magnoliophyta; eudicotyledons; Gunneridae; Pentapetalae; rosids; malvids; Brassicales; Brassicaceae; Camelineae; Arabidopsis	UniRef90_K7V9A8|tax|4577|^K7V9A8|tax|4577|^Q:2-202,H:190-389^60.7%ID^E:8e-54^.^.	PF13504.1^LRR_7^Leucine rich repeat^14-27^E:28`PF00560.28^LRR_1^Leucine Rich Repeat^15-37^E:0.36`PF00560.28^LRR_1^Leucine Rich Repeat^39-61^E:0.11`PF13504.1^LRR_7^Leucine rich repeat^39-51^E:31`PF13504.1^LRR_7^Leucine rich repeat^62-75^E:38`PF00560.28^LRR_1^Leucine Rich Repeat^63-85^E:0.33`PF00560.28^LRR_1^Leucine Rich Repeat^87-110^E:1.4`PF13504.1^LRR_7^Leucine rich repeat^87-99^E:200`PF13504.1^…	.	.	COG4886^leucine Rich Repeat	GO:0016021^cellular_component^integral component of membrane`GO:0005524^molecular_function^ATP binding`GO:0004674^molecular_function^protein serine/threonine kinase activity	GO:0005515^molecular_function^protein binding	.	.
SP803280_c958_g1	SP803280_c958_g1_i1	.	.	.	.	.	.	.	.	.	.	.	.	.	.	.
SP803280_c958_g1	SP803280_c958_g1_i2	.	.	.	SP803280_c958_g1_i2|m.227	3-302[+]	.	.	.	.	.	.	.	.	.	.
SP803280_c960_g1	SP803280_c960_g1_i1	.	.	.	.	.	.	.	.	.	.	.	.	.	.	.
SP803280_c961_g1	SP803280_c961_g1_i1	sp|Q9ZV31|PUB12_ARATH|tax|3702|^Q9ZV31^Q:393-16,H:436-561^79.4%ID^E:6e-51^RecName: Full=U-box domain-containing protein 12;^Eukaryota; Viridiplantae; Streptophyta; Embryophyta; Tracheophyta; Spermatophyta; Magnoliophyta; eudicotyledons; Gunneridae; Pentapetalae; rosids; malvids; Brassicales; Brassicaceae; Camelineae; Arabidopsis	UniRef90_K4A7M7|tax|4555|^K4A7M7|tax|4555|^Q:393-10,H:324-451^93.8%ID^E:7e-57^.^.	.	.	.	.	.	.	.	.	COG0197^Binds 23S rRNA and is also seen to make contacts with the A and possibly P site tRNAs (By similarity)	GO:0000151^cellular_component^ubiquitin ligase complex`GO:0004842^molecular_function^ubiquitin-protein transferase activity	.	.	.
SP803280_c962_g1	SP803280_c962_g1_i1	.	.	.	.	.	.	.	.	.	.	.	.	.	.	.
SP803280_c963_g1	SP803280_c963_g1_i1	.	UniRef90_C5Z583|tax|4558|^C5Z583|tax|4558|^Q:340-537,H:553-618^71.2%ID^E:1e-17^.^.	.	.	.	.	.	.	.	.	.	.	.	.	.
SP803280_c964_g1	SP803280_c964_g1_i1	.	.	.	.	.	.	.	.	.	.	.	.	.	.	.
SP803280_c965_g1	SP803280_c965_g1_i1	.	UniRef90_K3Y7P0|tax|147369|^K3Y7P0|tax|147369|^Q:2-403,H:71-201^88.8%ID^E:7e-57^.^.	.	SP803280_c965_g1_i1|m.229	2-403[+]	.	UniRef90_K3Y7P0|tax|147369|^K3Y7P0|tax|147369|^Q:1-134,H:71-201^88.8%ID^E:7e-57^.^.	PF05633.6^DUF793^Protein of unknown function (DUF793)^2-133^E:6.8e-39	.	.	.	.	.	.	.
SP803280_c966_g1	SP803280_c966_g1_i1	.	UniRef90_C5NNP0|tax|4530|^C5NNP0|tax|4530|^Q:392-3,H:1041-1170^78.5%ID^E:1e-52^.^.	.	.	.	.	.	.	.	.	.	.	.	.	.
SP803280_c967_g1	SP803280_c967_g1_i1	sp|A2SZW8|REHY_MAIZE|tax|4577|^A2SZW8^Q:820-1110,H:133-229^95.9%ID^E:3e-47^RecName: Full=1-Cys peroxiredoxin PER1;^Eukaryota; Viridiplantae; Streptophyta; Embryophyta; Tracheophyta; Spermatophyta; Magnoliophyta; Liliopsida; Poales; Poaceae; PACMAD clade; Panicoideae; Andropogoneae; Zea	UniRef90_A2SZW8|tax|147429|^A2SZW8|tax|147429|^Q:820-1110,H:133-229^95.9%ID^E:1e-45^.^.	.	SP803280_c967_g1_i1|m.230	684-1070[+]	sp|P52571|REHY_BROSE|tax|4502|^P52571^Q:1-58,H:37-93^65.5%ID^E:7e-14^RecName: Full=Probable 1-Cys peroxiredoxin;^Eukaryota; Viridiplantae; Streptophyta; Embryophyta; Tracheophyta; Spermatophyta; Magnoliophyta; Liliopsida; Poales; Poaceae; BEP clade; Pooideae; Bromeae; Bromus	UniRef90_Q6W8Q2|tax|147368|^Q6W8Q2|tax|147368|^Q:1-58,H:53-109^65.5%ID^E:3e-12^.^.	PF00578.16^AhpC-TSA^AhpC/TSA family^2-34^E:1.3e-06	.	.	.	GO:0005634^cellular_component^nucleus`GO:0004601^molecular_function^peroxidase activity`GO:0051920^molecular_function^peroxiredoxin activity	GO:0016209^molecular_function^antioxidant activity`GO:0016491^molecular_function^oxidoreductase activity`GO:0055114^biological_process^oxidation-reduction process	.	.
SP803280_c968_g1	SP803280_c968_g1_i1	.	.	.	.	.	.	.	.	.	.	.	.	.	.	.
SP803280_c969_g1	SP803280_c969_g1_i1	.	UniRef90_C4JAR6|tax|4577|^C4JAR6|tax|4577|^Q:362-9,H:38-155^88.1%ID^E:4e-55^.^.	.	.	.	.	.	.	.	.	.	.	.	.	.
SP803280_c970_g1	SP803280_c970_g1_i1	.	.	.	.	.	.	.	.	.	.	.	.	.	.	.
SP803280_c971_g1	SP803280_c971_g1_i1	.	.	.	.	.	.	.	.	.	.	.	.	.	.	.
SP803280_c972_g1	SP803280_c972_g1_i1	.	UniRef90_C5Z2M4|tax|4558|^C5Z2M4|tax|4558|^Q:310-8,H:71-171^97%ID^E:3e-48^.^.	.	.	.	.	.	.	.	.	.	.	.	.	.
SP803280_c976_g1	SP803280_c976_g1_i1	.	.	.	.	.	.	.	.	.	.	.	.	.	.	.
SP803280_c977_g1	SP803280_c977_g1_i1	.	.	.	.	.	.	.	.	.	.	.	.	.	.	.
SP803280_c979_g1	SP803280_c979_g1_i1	.	.	.	.	.	.	.	.	.	.	.	.	.	.	.
SP803280_c982_g1	SP803280_c982_g1_i1	sp|Q9FH04|ADHL7_ARATH|tax|3702|^Q9FH04^Q:328-8,H:35-143^58.7%ID^E:6e-33^RecName: Full=Alcohol dehydrogenase-like 7;^Eukaryota; Viridiplantae; Streptophyta; Embryophyta; Tracheophyta; Spermatophyta; Magnoliophyta; eudicotyledons; Gunneridae; Pentapetalae; rosids; malvids; Brassicales; Brassicaceae; Camelineae; Arabidopsis	UniRef90_K3ZU43|tax|4555|^K3ZU43|tax|4555|^Q:328-2,H:29-137^89.9%ID^E:1e-52^.^.	.	.	.	.	.	.	.	.	COG1062^alcohol dehydrogenase	GO:0005737^cellular_component^cytoplasm`GO:0004022^molecular_function^alcohol dehydrogenase (NAD) activity`GO:0008270^molecular_function^zinc ion binding	.	.	.
SP803280_c983_g1	SP803280_c983_g1_i1	.	.	.	.	.	.	.	.	.	.	.	.	.	.	.
SP803280_c983_g1	SP803280_c983_g1_i2	.	.	.	.	.	.	.	.	.	.	.	.	.	.	.
SP803280_c985_g1	SP803280_c985_g1_i1	.	.	.	.	.	.	.	.	.	.	.	.	.	.	.
SP803280_c986_g1	SP803280_c986_g1_i1	.	UniRef90_K3XZD4|tax|4555|^K3XZD4|tax|4555|^Q:105-602,H:21-188^34.1%ID^E:5e-12^.^.	.	.	.	.	.	.	.	.	.	.	.	.	.
SP803280_c989_g1	SP803280_c989_g1_i1	.	.	.	.	.	.	.	.	.	.	.	.	.	.	.
SP803280_c992_g1	SP803280_c992_g1_i1	.	.	.	.	.	.	.	.	.	.	.	.	.	.	.
SP803280_c994_g1	SP803280_c994_g1_i1	.	.	.	.	.	.	.	.	.	.	.	.	.	.	.
SP803280_c996_g1	SP803280_c996_g1_i1	sp|P05149|GALM_ACICA|tax|471|^P05149^Q:2-379,H:49-178^43.1%ID^E:6e-24^RecName: Full=Aldose 1-epimerase;^Bacteria; Proteobacteria; Gammaproteobacteria; Pseudomonadales; Moraxellaceae; Acinetobacter; Acinetobacter calcoaceticus/baumannii complex	UniRef90_C5XVP8|tax|147429|^C5XVP8|tax|147429|^Q:2-379,H:61-186^98.4%ID^E:9e-67^.^.	.	SP803280_c996_g1_i1|m.236	2-379[+]	sp|P05149|GALM_ACICA|tax|471|^P05149^Q:1-126,H:49-178^43.1%ID^E:6e-24^RecName: Full=Aldose 1-epimerase;^Bacteria; Proteobacteria; Gammaproteobacteria; Pseudomonadales; Moraxellaceae; Acinetobacter; Acinetobacter calcoaceticus/baumannii complex	UniRef90_C5XVP8|tax|147429|^C5XVP8|tax|147429|^Q:1-126,H:61-186^98.4%ID^E:9e-67^.^.	PF01263.15^Aldose_epim^Aldose 1-epimerase^1-126^E:5.1e-32	.	.	.	GO:0042597^cellular_component^periplasmic space`GO:0004034^molecular_function^aldose 1-epimerase activity`GO:0030246^molecular_function^carbohydrate binding`GO:0019318^biological_process^hexose metabolic process	GO:0016853^molecular_function^isomerase activity`GO:0005975^biological_process^carbohydrate metabolic process	.	.
SP803280_c997_g1	SP803280_c997_g1_i1	.	.	.	.	.	.	.	.	.	.	.	.	.	.	.
SP803280_c1000_g1	SP803280_c1000_g1_i1	.	.	.	.	.	.	.	.	.	.	.	.	.	.	.
SP803280_c1001_g1	SP803280_c1001_g1_i1	.	.	.	.	.	.	.	.	.	.	.	.	.	.	.
SP803280_c1001_g2	SP803280_c1001_g2_i1	.	.	.	.	.	.	.	.	.	.	.	.	.	.	.
SP803280_c1002_g1	SP803280_c1002_g1_i1	.	.	.	.	.	.	.	.	.	.	.	.	.	.	.
SP803280_c1004_g1	SP803280_c1004_g1_i1	.	.	.	.	.	.	.	.	.	.	.	.	.	.	.
SP803280_c1005_g1	SP803280_c1005_g1_i1	.	UniRef90_C5XLP3|tax|4558|^C5XLP3|tax|4558|^Q:304-2,H:646-745^96%ID^E:8e-47^.^.	.	.	.	.	.	.	.	.	.	.	.	.	.
SP803280_c1006_g1	SP803280_c1006_g1_i1	.	UniRef90_Q9FW76|tax|4530|^Q9FW76|tax|4530|^Q:278-3,H:603-695^64.5%ID^E:4e-28^.^.	.	.	.	.	.	.	.	.	.	.	.	.	.
SP803280_c1007_g1	SP803280_c1007_g1_i1	.	.	.	.	.	.	.	.	.	.	.	.	.	.	.
SP803280_c1008_g1	SP803280_c1008_g1_i1	.	.	.	.	.	.	.	.	.	.	.	.	.	.	.
SP803280_c1014_g1	SP803280_c1014_g1_i1	.	UniRef90_K4A574|tax|4479|^K4A574|tax|4479|^Q:1-528,H:680-855^97.7%ID^E:2e-96^.^.	.	SP803280_c1014_g1_i1|m.240	1-528[+]	.	UniRef90_K4A574|tax|4479|^K4A574|tax|4479|^Q:1-176,H:680-855^97.7%ID^E:2e-96^.^.	PF00168.25^C2^C2 domain^2-43^E:6.2e-08	.	.	.	.	GO:0005515^molecular_function^protein binding	.	.
SP803280_c1015_g1	SP803280_c1015_g1_i1	.	.	.	.	.	.	.	.	.	.	.	.	.	.	.
SP803280_c1017_g1	SP803280_c1017_g1_i1	.	.	.	.	.	.	.	.	.	.	.	.	.	.	.
SP803280_c1018_g1	SP803280_c1018_g1_i1	.	.	.	.	.	.	.	.	.	.	.	.	.	.	.
SP803280_c1019_g1	SP803280_c1019_g1_i1	.	.	.	.	.	.	.	.	.	.	.	.	.	.	.
SP803280_c1022_g1	SP803280_c1022_g1_i1	.	.	.	.	.	.	.	.	.	.	.	.	.	.	.
SP803280_c1023_g1	SP803280_c1023_g1_i1	.	.	.	.	.	.	.	.	.	.	.	.	.	.	.
SP803280_c1024_g1	SP803280_c1024_g1_i1	.	.	.	.	.	.	.	.	.	.	.	.	.	.	.
SP803280_c1028_g1	SP803280_c1028_g1_i1	.	.	.	.	.	.	.	.	.	.	.	.	.	.	.
SP803280_c1029_g1	SP803280_c1029_g1_i1	.	.	.	.	.	.	.	.	.	.	.	.	.	.	.
SP803280_c1030_g1	SP803280_c1030_g1_i1	.	.	.	.	.	.	.	.	.	.	.	.	.	.	.
SP803280_c1035_g1	SP803280_c1035_g1_i1	.	UniRef90_C5WXS8|tax|4558|^C5WXS8|tax|4558|^Q:289-5,H:5-99^95.8%ID^E:1e-44^.^.	.	.	.	.	.	.	.	.	.	.	.	.	.
SP803280_c1036_g1	SP803280_c1036_g1_i1	sp|Q8GU89|PDR4_ORYSJ|tax|4530|^Q8GU89^Q:1-375,H:1325-1447^84.8%ID^E:5e-60^RecName: Full=Pleiotropic drug resistance protein 4;^Eukaryota; Viridiplantae; Streptophyta; Embryophyta; Tracheophyta; Spermatophyta; Magnoliophyta; Liliopsida; Poales; Poaceae; BEP clade; Ehrhartoideae; Oryzeae; Oryza	UniRef90_K7VZB2|tax|4577|^K7VZB2|tax|4577|^Q:1-375,H:1343-1467^93.6%ID^E:7e-66^.^.	.	SP803280_c1036_g1_i1|m.245	1-375[+]	sp|Q8GU89|PDR4_ORYSJ|tax|4530|^Q8GU89^Q:1-125,H:1325-1447^84.8%ID^E:5e-60^RecName: Full=Pleiotropic drug resistance protein 4;^Eukaryota; Viridiplantae; Streptophyta; Embryophyta; Tracheophyta; Spermatophyta; Magnoliophyta; Liliopsida; Poales; Poaceae; BEP clade; Ehrhartoideae; Oryzeae; Oryza	UniRef90_K7VZB2|tax|4577|^K7VZB2|tax|4577|^Q:1-125,H:1343-1467^93.6%ID^E:7e-66^.^.	PF01061.19^ABC2_membrane^ABC-2 type transporter^1-67^E:7.5e-15	.	ExpAA=66.04^PredHel=3^Topology=o15-37i44-66o98-120i	COG1131^(ABC) transporter	GO:0016021^cellular_component^integral component of membrane`GO:0005524^molecular_function^ATP binding`GO:0016887^molecular_function^ATPase activity`GO:0006810^biological_process^transport	GO:0016020^cellular_component^membrane	.	.
SP803280_c1038_g1	SP803280_c1038_g1_i1	.	UniRef90_C5Y5Y3|tax|4558|^C5Y5Y3|tax|4558|^Q:216-509,H:435-532^67.3%ID^E:3e-33^.^.	.	SP803280_c1038_g1_i1|m.246	3-509[+]	.	UniRef90_C5Y5Y3|tax|4558|^C5Y5Y3|tax|4558|^Q:72-169,H:435-532^67.3%ID^E:3e-33^.^.	PF03478.13^DUF295^Protein of unknown function (DUF295)^130-168^E:1.3e-07	.	.	.	.	.	.	.
SP803280_c1039_g1	SP803280_c1039_g1_i1	.	.	.	.	.	.	.	.	.	.	.	.	.	.	.
SP803280_c1043_g1	SP803280_c1043_g1_i1	.	.	.	.	.	.	.	.	.	.	.	.	.	.	.
SP803280_c1044_g1	SP803280_c1044_g1_i1	.	.	.	.	.	.	.	.	.	.	.	.	.	.	.
SP803280_c1045_g1	SP803280_c1045_g1_i1	.	.	.	.	.	.	.	.	.	.	.	.	.	.	.
SP803280_c1046_g1	SP803280_c1046_g1_i1	.	UniRef90_Q7X8W7|tax|4530|^Q7X8W7|tax|4530|^Q:187-414,H:45-120^55.3%ID^E:5e-15^.^.	.	.	.	.	.	.	.	.	.	.	.	.	.
SP803280_c1047_g1	SP803280_c1047_g1_i1	.	.	.	.	.	.	.	.	.	.	.	.	.	.	.
SP803280_c1049_g1	SP803280_c1049_g1_i1	.	UniRef90_K3YPE4|tax|147369|^K3YPE4|tax|147369|^Q:338-3,H:969-1080^82.1%ID^E:7e-49^.^.	.	.	.	.	.	.	.	.	.	.	.	.	.
SP803280_c1052_g1	SP803280_c1052_g1_i1	.	.	.	.	.	.	.	.	.	.	.	.	.	.	.
SP803280_c1053_g1	SP803280_c1053_g1_i1	sp|Q9SCP6|U73D1_ARATH|tax|3702|^Q9SCP6^Q:323-6,H:213-315^47.7%ID^E:7e-18^RecName: Full=UDP-glycosyltransferase 73D1;^Eukaryota; Viridiplantae; Streptophyta; Embryophyta; Tracheophyta; Spermatophyta; Magnoliophyta; eudicotyledons; Gunneridae; Pentapetalae; rosids; malvids; Brassicales; Brassicaceae; Camelineae; Arabidopsis	UniRef90_K3Y1X3|tax|4555|^K3Y1X3|tax|4555|^Q:320-3,H:120-225^90.6%ID^E:3e-47^.^.	.	.	.	.	.	.	.	.	.	GO:0016758^molecular_function^transferase activity, transferring hexosyl groups	.	.	.
SP803280_c1054_g1	SP803280_c1054_g1_i1	.	UniRef90_C5XRN0|tax|4558|^C5XRN0|tax|4558|^Q:738-163,H:290-478^45.3%ID^E:4e-46^.^.	.	.	.	.	.	.	.	.	.	.	.	.	.
SP803280_c1056_g1	SP803280_c1056_g1_i1	.	UniRef90_C5YS02|tax|4558|^C5YS02|tax|4558|^Q:3-200,H:269-332^55.2%ID^E:1e-07^.^.	.	.	.	.	.	.	.	.	.	.	.	.	.
SP803280_c1059_g1	SP803280_c1059_g1_i1	sp|Q1PE49|4ON1_ARATH|tax|3702|^Q1PE49^Q:297-7,H:57-153^38.1%ID^E:8e-14^RecName: Full=Protein At-4/1;^Eukaryota; Viridiplantae; Streptophyta; Embryophyta; Tracheophyta; Spermatophyta; Magnoliophyta; eudicotyledons; Gunneridae; Pentapetalae; rosids; malvids; Brassicales; Brassicaceae; Camelineae; Arabidopsis	UniRef90_B6TC94|tax|147429|^B6TC94|tax|147429|^Q:297-4,H:58-155^93.9%ID^E:7e-43^.^.	.	.	.	.	.	.	.	.	.	GO:0005783^cellular_component^endoplasmic reticulum`GO:0009506^cellular_component^plasmodesma`GO:0005515^molecular_function^protein binding`GO:0010496^biological_process^intercellular transport`GO:0046907^biological_process^intracellular transport`GO:0016032^biological_process^viral process	.	.	.
SP803280_c1060_g1	SP803280_c1060_g1_i1	.	.	.	.	.	.	.	.	.	.	.	.	.	.	.
SP803280_c1062_g1	SP803280_c1062_g1_i1	.	.	.	.	.	.	.	.	.	.	.	.	.	.	.
SP803280_c1063_g1	SP803280_c1063_g1_i1	.	.	.	.	.	.	.	.	.	.	.	.	.	.	.
SP803280_c1064_g1	SP803280_c1064_g1_i1	.	.	.	.	.	.	.	.	.	.	.	.	.	.	.
SP803280_c1065_g1	SP803280_c1065_g1_i1	sp|Q5W7F2|AGD3_ARATH|tax|3702|^Q5W7F2^Q:117-362,H:1-82^89%ID^E:2e-37^RecName: Full=ADP-ribosylation factor GTPase-activating protein AGD3;^Eukaryota; Viridiplantae; Streptophyta; Embryophyta; Tracheophyta; Spermatophyta; Magnoliophyta; eudicotyledons; Gunneridae; Pentapetalae; rosids; malvids; Brassicales; Brassicaceae; Camelineae; Arabidopsis	UniRef90_M0XR93|tax|4513|^M0XR93|tax|4513|^Q:117-362,H:1-82^95.1%ID^E:6e-39^.^.	.	.	.	.	.	.	.	.	COG5347^ankyrin repeat and PH	GO:0005829^cellular_component^cytosol`GO:0005886^cellular_component^plasma membrane`GO:0030140^cellular_component^trans-Golgi network transport vesicle`GO:0008060^molecular_function^ARF GTPase activator activity`GO:0035091^molecular_function^phosphatidylinositol binding`GO:0005515^molecular_function^protein binding`GO:0008270^molecular_function^zinc ion binding`GO:0006897^biological_process^endoc…	.	.	.
SP803280_c1066_g1	SP803280_c1066_g1_i1	.	.	.	.	.	.	.	.	.	.	.	.	.	.	.
SP803280_c1067_g1	SP803280_c1067_g1_i1	.	.	.	.	.	.	.	.	.	.	.	.	.	.	.
SP803280_c1068_g1	SP803280_c1068_g1_i1	.	.	.	.	.	.	.	.	.	.	.	.	.	.	.
SP803280_c1069_g1	SP803280_c1069_g1_i1	.	.	.	.	.	.	.	.	.	.	.	.	.	.	.
SP803280_c1071_g1	SP803280_c1071_g1_i1	.	.	.	.	.	.	.	.	.	.	.	.	.	.	.
SP803280_c1072_g1	SP803280_c1072_g1_i1	.	.	.	.	.	.	.	.	.	.	.	.	.	.	.
SP803280_c1073_g1	SP803280_c1073_g1_i1	.	.	.	.	.	.	.	.	.	.	.	.	.	.	.
SP803280_c1074_g1	SP803280_c1074_g1_i1	.	.	.	.	.	.	.	.	.	.	.	.	.	.	.
SP803280_c1074_g1	SP803280_c1074_g1_i2	.	.	.	.	.	.	.	.	.	.	.	.	.	.	.
SP803280_c1075_g1	SP803280_c1075_g1_i1	.	.	.	.	.	.	.	.	.	.	.	.	.	.	.
SP803280_c1076_g1	SP803280_c1076_g1_i1	.	UniRef90_C5YZ35|tax|4558|^C5YZ35|tax|4558|^Q:249-43,H:202-268^49.3%ID^E:4e-10^.^.	.	.	.	.	.	.	.	.	.	.	.	.	.
SP803280_c1077_g1	SP803280_c1077_g1_i1	.	.	.	.	.	.	.	.	.	.	.	.	.	.	.
SP803280_c1079_g1	SP803280_c1079_g1_i1	.	UniRef90_C5YQ77|tax|4558|^C5YQ77|tax|4558|^Q:54-347,H:268-366^64.6%ID^E:3e-28^.^.	.	.	.	.	.	.	.	.	.	.	.	.	.
SP803280_c1079_g2	SP803280_c1079_g2_i1	.	.	.	.	.	.	.	.	.	.	.	.	.	.	.
SP803280_c1080_g1	SP803280_c1080_g1_i1	.	UniRef90_C5YSA0|tax|4558|^C5YSA0|tax|4558|^Q:405-208,H:482-547^43.9%ID^E:4e-07^.^.	.	.	.	.	.	.	.	.	.	.	.	.	.
SP803280_c1081_g1	SP803280_c1081_g1_i1	.	UniRef90_C5XLK9|tax|4558|^C5XLK9|tax|4558|^Q:1-414,H:635-774^90.8%ID^E:7e-63^.^.	.	SP803280_c1081_g1_i1|m.249	1-417[+]	.	UniRef90_C5XLK9|tax|4558|^C5XLK9|tax|4558|^Q:1-138,H:635-774^90.8%ID^E:7e-63^.^.	.	.	.	.	.	.	.	.
SP803280_c1082_g1	SP803280_c1082_g1_i1	.	UniRef90_K7V6N7|tax|4577|^K7V6N7|tax|4577|^Q:339-1,H:26-140^73.9%ID^E:2e-38^.^.	.	.	.	.	.	.	.	.	.	.	.	.	.
SP803280_c1084_g1	SP803280_c1084_g1_i1	.	.	.	.	.	.	.	.	.	.	.	.	.	.	.
SP803280_c1086_g1	SP803280_c1086_g1_i1	.	.	.	.	.	.	.	.	.	.	.	.	.	.	.
SP803280_c1089_g1	SP803280_c1089_g1_i1	.	.	.	.	.	.	.	.	.	.	.	.	.	.	.
SP803280_c1091_g1	SP803280_c1091_g1_i1	.	.	.	.	.	.	.	.	.	.	.	.	.	.	.
SP803280_c1094_g1	SP803280_c1094_g1_i1	sp|Q9LJU7|PPA18_ARATH|tax|3702|^Q9LJU7^Q:409-11,H:43-175^67.7%ID^E:1e-52^RecName: Full=Purple acid phosphatase 18;^Eukaryota; Viridiplantae; Streptophyta; Embryophyta; Tracheophyta; Spermatophyta; Magnoliophyta; eudicotyledons; Gunneridae; Pentapetalae; rosids; malvids; Brassicales; Brassicaceae; Camelineae; Arabidopsis	UniRef90_B6TKL3|tax|147429|^B6TKL3|tax|147429|^Q:409-11,H:64-196^95.5%ID^E:5e-71^.^.	.	.	.	.	.	.	.	.	COG1409^Hydrolyzes cAMP to 5'-AMP. Plays an important regulatory role in modulating the intracellular concentration of cAMP, thereby influencing cAMP-dependent processes (By similarity)	GO:0005576^cellular_component^extracellular region`GO:0003993^molecular_function^acid phosphatase activity`GO:0046872^molecular_function^metal ion binding`GO:0016311^biological_process^dephosphorylation	.	.	.
SP803280_c1095_g1	SP803280_c1095_g1_i1	.	UniRef90_C5Z862|tax|4558|^C5Z862|tax|4558|^Q:45-317,H:1-95^87.4%ID^E:1e-38^.^.	.	.	.	.	.	.	.	.	.	.	.	.	.
SP803280_c1096_g1	SP803280_c1096_g1_i1	.	.	.	.	.	.	.	.	.	.	.	.	.	.	.
SP803280_c1098_g1	SP803280_c1098_g1_i1	sp|O81004|Y2287_ARATH|tax|3702|^O81004^Q:237-10,H:64-138^73.7%ID^E:5e-26^RecName: Full=GTP-binding protein At2g22870;^Eukaryota; Viridiplantae; Streptophyta; Embryophyta; Tracheophyta; Spermatophyta; Magnoliophyta; eudicotyledons; Gunneridae; Pentapetalae; rosids; malvids; Brassicales; Brassicaceae; Camelineae; Arabidopsis	UniRef90_B4FR01|tax|147369|^B4FR01|tax|147369|^Q:303-1,H:46-146^92.1%ID^E:1e-43^.^.	.	.	.	.	.	.	.	.	COG0218^Necessary for normal cell division and for the maintenance of normal septation (By similarity)	GO:0005525^molecular_function^GTP binding`GO:0000917^biological_process^barrier septum assembly	.	.	.
SP803280_c1100_g1	SP803280_c1100_g1_i1	.	.	.	.	.	.	.	.	.	.	.	.	.	.	.
SP803280_c1101_g1	SP803280_c1101_g1_i1	.	.	.	.	.	.	.	.	.	.	.	.	.	.	.
SP803280_c1102_g1	SP803280_c1102_g1_i1	.	.	.	.	.	.	.	.	.	.	.	.	.	.	.
SP803280_c1103_g1	SP803280_c1103_g1_i1	.	.	.	.	.	.	.	.	.	.	.	.	.	.	.
SP803280_c1103_g2	SP803280_c1103_g2_i1	.	.	.	.	.	.	.	.	.	.	.	.	.	.	.
SP803280_c1106_g1	SP803280_c1106_g1_i1	.	.	.	.	.	.	.	.	.	.	.	.	.	.	.
SP803280_c1107_g1	SP803280_c1107_g1_i1	.	.	.	.	.	.	.	.	.	.	.	.	.	.	.
SP803280_c1111_g1	SP803280_c1111_g1_i1	.	.	.	.	.	.	.	.	.	.	.	.	.	.	.
SP803280_c1112_g1	SP803280_c1112_g1_i1	sp|Q9LTS4|BH041_ARATH|tax|3702|^Q9LTS4^Q:30-239,H:283-352^58.6%ID^E:7e-17^RecName: Full=Putative transcription factor bHLH041;^Eukaryota; Viridiplantae; Streptophyta; Embryophyta; Tracheophyta; Spermatophyta; Magnoliophyta; eudicotyledons; Gunneridae; Pentapetalae; rosids; malvids; Brassicales; Brassicaceae; Camelineae; Arabidopsis	UniRef90_C5XLV8|tax|4558|^C5XLV8|tax|4558|^Q:3-380,H:235-361^87.4%ID^E:1e-51^.^.	.	SP803280_c1112_g1_i1|m.253	3-386[+]	sp|Q9LTS4|BH041_ARATH|tax|3702|^Q9LTS4^Q:10-79,H:283-352^58.6%ID^E:7e-17^RecName: Full=Putative transcription factor bHLH041;^Eukaryota; Viridiplantae; Streptophyta; Embryophyta; Tracheophyta; Spermatophyta; Magnoliophyta; eudicotyledons; Gunneridae; Pentapetalae; rosids; malvids; Brassicales; Brassicaceae; Camelineae; Arabidopsis	UniRef90_C5XLV8|tax|4558|^C5XLV8|tax|4558|^Q:1-126,H:235-361^87.4%ID^E:1e-51^.^.	PF00010.21^HLH^Helix-loop-helix DNA-binding domain^20-62^E:6.9e-10	.	.	.	GO:0005634^cellular_component^nucleus`GO:0003677^molecular_function^DNA binding`GO:0003700^molecular_function^sequence-specific DNA binding transcription factor activity`GO:0006355^biological_process^regulation of transcription, DNA-templated`GO:0010200^biological_process^response to chitin`GO:0006351^biological_process^transcription, DNA-templated	GO:0046983^molecular_function^protein dimerization activity	.	.
SP803280_c1115_g1	SP803280_c1115_g1_i1	.	.	.	.	.	.	.	.	.	.	.	.	.	.	.
SP803280_c1116_g1	SP803280_c1116_g1_i1	.	.	.	.	.	.	.	.	.	.	.	.	.	.	.
SP803280_c1117_g1	SP803280_c1117_g1_i1	.	UniRef90_UPI00035103D1|tax|4555|^UPI00035103D1|tax|4555|^Q:593-15,H:482-675^87.6%ID^E:6e-88^.^.	.	.	.	.	.	.	.	.	.	.	.	.	.
SP803280_c1118_g1	SP803280_c1118_g1_i1	.	.	.	.	.	.	.	.	.	.	.	.	.	.	.
SP803280_c1119_g1	SP803280_c1119_g1_i1	.	.	.	.	.	.	.	.	.	.	.	.	.	.	.
SP803280_c1120_g1	SP803280_c1120_g1_i1	.	.	.	.	.	.	.	.	.	.	.	.	.	.	.
SP803280_c1120_g1	SP803280_c1120_g1_i2	.	.	.	.	.	.	.	.	.	.	.	.	.	.	.
SP803280_c1121_g1	SP803280_c1121_g1_i1	.	UniRef90_K3YK77|tax|4555|^K3YK77|tax|4555|^Q:328-696,H:1-124^58.9%ID^E:4e-31^.^.	.	.	.	.	.	.	.	.	.	.	.	.	.
SP803280_c1128_g1	SP803280_c1128_g1_i1	.	UniRef90_C5XDQ3|tax|4558|^C5XDQ3|tax|4558|^Q:1-117,H:483-521^94.9%ID^E:2e-12^.^.	.	.	.	.	.	.	.	.	.	.	.	.	.
SP803280_c1130_g1	SP803280_c1130_g1_i1	.	.	.	.	.	.	.	.	.	.	.	.	.	.	.
SP803280_c1131_g1	SP803280_c1131_g1_i1	.	.	.	.	.	.	.	.	.	.	.	.	.	.	.
SP803280_c1132_g1	SP803280_c1132_g1_i1	.	.	.	.	.	.	.	.	.	.	.	.	.	.	.
SP803280_c1134_g1	SP803280_c1134_g1_i1	.	.	.	.	.	.	.	.	.	.	.	.	.	.	.
SP803280_c1136_g1	SP803280_c1136_g1_i1	.	.	.	.	.	.	.	.	.	.	.	.	.	.	.
SP803280_c1137_g1	SP803280_c1137_g1_i1	.	UniRef90_J3MT39|tax|4533|^J3MT39|tax|4533|^Q:249-1,H:1-84^53.6%ID^E:3e-17^.^.	.	.	.	.	.	.	.	.	.	.	.	.	.
SP803280_c1138_g1	SP803280_c1138_g1_i1	.	UniRef90_C5X3B3|tax|4558|^C5X3B3|tax|4558|^Q:330-49,H:203-296^85.1%ID^E:2e-37^.^.	.	.	.	.	.	.	.	.	.	.	.	.	.
SP803280_c1142_g1	SP803280_c1142_g1_i1	.	UniRef90_C5YS81|tax|4558|^C5YS81|tax|4558|^Q:1-345,H:528-644^72.6%ID^E:2e-41^.^.	.	SP803280_c1142_g1_i1|m.256	1-345[+]	.	UniRef90_C5YS81|tax|4558|^C5YS81|tax|4558|^Q:1-115,H:528-644^72.6%ID^E:2e-41^.^.	.	.	.	.	.	.	.	.
SP803280_c1144_g1	SP803280_c1144_g1_i1	.	UniRef90_I6M4U5|tax|4577|^I6M4U5|tax|4577|^Q:104-394,H:217-310^46.4%ID^E:5e-17^.^.	.	SP803280_c1144_g1_i1|m.257	2-394[+]	.	UniRef90_I6M4U5|tax|4577|^I6M4U5|tax|4577|^Q:35-131,H:217-310^46.4%ID^E:5e-17^.^.	.	.	.	.	.	.	.	.
SP803280_c1144_g1	SP803280_c1144_g1_i2	.	UniRef90_I6M4U5|tax|4577|^I6M4U5|tax|4577|^Q:104-325,H:217-287^43.2%ID^E:7e-09^.^.	.	SP803280_c1144_g1_i2|m.258	2-325[+]	.	UniRef90_I6M4U5|tax|4577|^I6M4U5|tax|4577|^Q:35-108,H:217-287^43.2%ID^E:7e-09^.^.	.	.	.	.	.	.	.	.
SP803280_c1145_g1	SP803280_c1145_g1_i1	sp|Q8LI30|DPE1_ORYSJ|tax|4530|^Q8LI30^Q:129-4,H:233-274^73.8%ID^E:9e-12^RecName: Full=4-alpha-glucanotransferase DPE1, chloroplastic/amyloplastic;^Eukaryota; Viridiplantae; Streptophyta; Embryophyta; Tracheophyta; Spermatophyta; Magnoliophyta; Liliopsida; Poales; Poaceae; BEP clade; Ehrhartoideae; Oryzeae; Oryza	UniRef90_C0HGR4|tax|147369|^C0HGR4|tax|147369|^Q:129-7,H:227-267^82.9%ID^E:4e-12^.^.	.	.	.	.	.	.	.	.	COG1640^4-alpha-glucanotransferase	GO:0009501^cellular_component^amyloplast`GO:0009507^cellular_component^chloroplast`GO:0004134^molecular_function^4-alpha-glucanotransferase activity`GO:0006006^biological_process^glucose metabolic process`GO:0000025^biological_process^maltose catabolic process`GO:0005983^biological_process^starch catabolic process	.	.	.
SP803280_c1147_g1	SP803280_c1147_g1_i1	.	UniRef90_C5Y5F8|tax|4558|^C5Y5F8|tax|4558|^Q:1-390,H:128-258^60.3%ID^E:7e-39^.^.	.	SP803280_c1147_g1_i1|m.259	1-405[+]	.	UniRef90_C5Y5F8|tax|4558|^C5Y5F8|tax|4558|^Q:1-130,H:128-258^60.3%ID^E:5e-39^.^.	.	.	.	.	.	.	.	.
SP803280_c1148_g1	SP803280_c1148_g1_i1	.	.	.	.	.	.	.	.	.	.	.	.	.	.	.
SP803280_c1150_g1	SP803280_c1150_g1_i1	.	.	.	.	.	.	.	.	.	.	.	.	.	.	.
SP803280_c1151_g1	SP803280_c1151_g1_i1	.	.	.	.	.	.	.	.	.	.	.	.	.	.	.
SP803280_c1152_g1	SP803280_c1152_g1_i1	.	.	.	.	.	.	.	.	.	.	.	.	.	.	.
SP803280_c1154_g1	SP803280_c1154_g1_i1	.	.	.	.	.	.	.	.	.	.	.	.	.	.	.
SP803280_c1155_g1	SP803280_c1155_g1_i1	.	.	.	.	.	.	.	.	.	.	.	.	.	.	.
SP803280_c1156_g1	SP803280_c1156_g1_i1	.	UniRef90_C5XAY7|tax|4558|^C5XAY7|tax|4558|^Q:347-150,H:167-232^91%ID^E:2e-23^.^.	.	.	.	.	.	.	.	.	.	.	.	.	.
SP803280_c1157_g1	SP803280_c1157_g1_i1	.	.	.	.	.	.	.	.	.	.	.	.	.	.	.
SP803280_c1160_g1	SP803280_c1160_g1_i1	sp|Q339D2|P2C71_ORYSJ|tax|4530|^Q339D2^Q:2-649,H:250-465^85.6%ID^E:4e-102^RecName: Full=Probable protein phosphatase 2C 71;^Eukaryota; Viridiplantae; Streptophyta; Embryophyta; Tracheophyta; Spermatophyta; Magnoliophyta; Liliopsida; Poales; Poaceae; BEP clade; Ehrhartoideae; Oryzeae; Oryza	UniRef90_K4A9I5|tax|4555|^K4A9I5|tax|4555|^Q:2-658,H:246-464^94.1%ID^E:1e-109^.^.	.	SP803280_c1160_g1_i1|m.261	2-652[+]	sp|Q339D2|P2C71_ORYSJ|tax|4530|^Q339D2^Q:1-216,H:250-465^85.6%ID^E:2e-102^RecName: Full=Probable protein phosphatase 2C 71;^Eukaryota; Viridiplantae; Streptophyta; Embryophyta; Tracheophyta; Spermatophyta; Magnoliophyta; Liliopsida; Poales; Poaceae; BEP clade; Ehrhartoideae; Oryzeae; Oryza	UniRef90_K4A9I5|tax|4555|^K4A9I5|tax|4555|^Q:1-216,H:246-461^94.4%ID^E:2e-109^.^.	PF07228.7^SpoIIE^Stage II sporulation protein E (SpoIIE)^2-208^E:5.6e-12`PF13672.1^PP2C_2^Protein phosphatase 2C^3-168^E:5.5e-10`PF00481.16^PP2C^Protein phosphatase 2C^124-177^E:0.00016	.	.	COG0631^Phosphatase	GO:0046872^molecular_function^metal ion binding`GO:0004721^molecular_function^phosphoprotein phosphatase activity	GO:0003824^molecular_function^catalytic activity	.	.
SP803280_c1162_g1	SP803280_c1162_g1_i1	.	UniRef90_K3XEZ3|tax|147369|^K3XEZ3|tax|147369|^Q:306-1,H:279-380^90.2%ID^E:7e-46^.^.	.	.	.	.	.	.	.	.	.	.	.	.	.
SP803280_c1165_g1	SP803280_c1165_g1_i1	.	.	.	.	.	.	.	.	.	.	.	.	.	.	.
SP803280_c1166_g1	SP803280_c1166_g1_i1	.	UniRef90_K3ZML2|tax|4555|^K3ZML2|tax|4555|^Q:337-2,H:67-180^42.1%ID^E:2e-21^.^.	.	.	.	.	.	.	.	.	.	.	.	.	.
SP803280_c1167_g1	SP803280_c1167_g1_i1	.	UniRef90_K7UVN7|tax|4577|^K7UVN7|tax|4577|^Q:10-279,H:53-143^51.6%ID^E:9e-16^.^.	.	.	.	.	.	.	.	.	.	.	.	.	.
SP803280_c1168_g1	SP803280_c1168_g1_i1	.	.	.	.	.	.	.	.	.	.	.	.	.	.	.
SP803280_c1169_g1	SP803280_c1169_g1_i1	.	.	.	.	.	.	.	.	.	.	.	.	.	.	.
SP803280_c1169_g2	SP803280_c1169_g2_i1	.	.	.	.	.	.	.	.	.	.	.	.	.	.	.
SP803280_c1171_g1	SP803280_c1171_g1_i1	.	UniRef90_C5XEZ6|tax|4558|^C5XEZ6|tax|4558|^Q:16-324,H:1-103^93.2%ID^E:7e-47^.^.	.	SP803280_c1171_g1_i1|m.263	1-324[+]	.	UniRef90_C5XEZ6|tax|4558|^C5XEZ6|tax|4558|^Q:6-108,H:1-103^93.2%ID^E:7e-47^.^.	.	.	ExpAA=21.36^PredHel=1^Topology=o24-46i	.	.	.	.	.
SP803280_c1174_g1	SP803280_c1174_g1_i1	sp|Q9XEA6|CYSK1_ORYSJ|tax|4530|^Q9XEA6^Q:134-346,H:48-117^56.3%ID^E:3e-11^RecName: Full=Cysteine synthase;^Eukaryota; Viridiplantae; Streptophyta; Embryophyta; Tracheophyta; Spermatophyta; Magnoliophyta; Liliopsida; Poales; Poaceae; BEP clade; Ehrhartoideae; Oryzeae; Oryza	UniRef90_K3YDF0|tax|4555|^K3YDF0|tax|4555|^Q:134-346,H:69-138^60.6%ID^E:9e-11^.^.	.	SP803280_c1174_g1_i1|m.265	2-379[+]	sp|Q9XEA6|CYSK1_ORYSJ|tax|4530|^Q9XEA6^Q:45-115,H:48-117^56.3%ID^E:3e-11^RecName: Full=Cysteine synthase;^Eukaryota; Viridiplantae; Streptophyta; Embryophyta; Tracheophyta; Spermatophyta; Magnoliophyta; Liliopsida; Poales; Poaceae; BEP clade; Ehrhartoideae; Oryzeae; Oryza	UniRef90_K3YDF0|tax|4555|^K3YDF0|tax|4555|^Q:45-115,H:69-138^60.6%ID^E:9e-11^.^.	.	.	.	COG0031^cysteine synthase	GO:0005737^cellular_component^cytoplasm`GO:0004124^molecular_function^cysteine synthase activity`GO:0016740^molecular_function^transferase activity`GO:0006535^biological_process^cysteine biosynthetic process from serine	.	.	.
SP803280_c1175_g1	SP803280_c1175_g1_i1	.	.	.	.	.	.	.	.	.	.	.	.	.	.	.
SP803280_c1176_g1	SP803280_c1176_g1_i1	.	.	.	.	.	.	.	.	.	.	.	.	.	.	.
SP803280_c1177_g1	SP803280_c1177_g1_i1	.	.	.	.	.	.	.	.	.	.	.	.	.	.	.
SP803280_c1180_g1	SP803280_c1180_g1_i1	.	UniRef90_C5XCY9|tax|4558|^C5XCY9|tax|4558|^Q:418-164,H:177-261^49.4%ID^E:7e-21^.^.	.	.	.	.	.	.	.	.	.	.	.	.	.
SP803280_c1181_g1	SP803280_c1181_g1_i1	.	.	.	.	.	.	.	.	.	.	.	.	.	.	.
SP803280_c1182_g1	SP803280_c1182_g1_i1	.	.	.	.	.	.	.	.	.	.	.	.	.	.	.
SP803280_c1185_g1	SP803280_c1185_g1_i1	.	UniRef90_UPI0003509160|tax|4555|^UPI0003509160|tax|4555|^Q:369-58,H:518-621^72.1%ID^E:1e-35^.^.	.	.	.	.	.	.	.	.	.	.	.	.	.
SP803280_c1186_g1	SP803280_c1186_g1_i1	.	.	.	.	.	.	.	.	.	.	.	.	.	.	.
SP803280_c1188_g1	SP803280_c1188_g1_i1	.	.	.	.	.	.	.	.	.	.	.	.	.	.	.
SP803280_c1189_g1	SP803280_c1189_g1_i1	sp|Q7XRA1|ADC2_ORYSJ|tax|4530|^Q7XRA1^Q:5-370,H:493-616^60.6%ID^E:4e-34^RecName: Full=Arginine decarboxylase 2;^Eukaryota; Viridiplantae; Streptophyta; Embryophyta; Tracheophyta; Spermatophyta; Magnoliophyta; Liliopsida; Poales; Poaceae; BEP clade; Ehrhartoideae; Oryzeae; Oryza	UniRef90_K3YQW0|tax|4555|^K3YQW0|tax|4555|^Q:5-370,H:496-616^65.3%ID^E:4e-36^.^.	.	SP803280_c1189_g1_i1|m.267	2-376[+]	sp|Q7XRA1|ADC2_ORYSJ|tax|4530|^Q7XRA1^Q:2-123,H:493-616^60.6%ID^E:4e-34^RecName: Full=Arginine decarboxylase 2;^Eukaryota; Viridiplantae; Streptophyta; Embryophyta; Tracheophyta; Spermatophyta; Magnoliophyta; Liliopsida; Poales; Poaceae; BEP clade; Ehrhartoideae; Oryzeae; Oryza	UniRef90_K3YQW0|tax|4555|^K3YQW0|tax|4555|^Q:2-123,H:496-616^65.3%ID^E:4e-36^.^.	PF00278.17^Orn_DAP_Arg_deC^Pyridoxal-dependent decarboxylase, C-terminal sheet domain^11-51^E:1.1e-07	.	.	COG1166^Catalyzes the biosynthesis of agmatine from arginine (By similarity)	GO:0008792^molecular_function^arginine decarboxylase activity`GO:0006527^biological_process^arginine catabolic process`GO:0009446^biological_process^putrescine biosynthetic process`GO:0008295^biological_process^spermidine biosynthetic process	GO:0003824^molecular_function^catalytic activity	.	.
SP803280_c1190_g1	SP803280_c1190_g1_i1	.	UniRef90_K4A813|tax|4555|^K4A813|tax|4555|^Q:1-333,H:197-307^64%ID^E:1e-36^.^.	.	SP803280_c1190_g1_i1|m.268	1-333[+]	.	UniRef90_K4A813|tax|4555|^K4A813|tax|4555|^Q:1-111,H:197-307^64%ID^E:1e-36^.^.	.	.	.	.	.	.	.	.
SP803280_c1191_g1	SP803280_c1191_g1_i1	.	.	.	.	.	.	.	.	.	.	.	.	.	.	.
SP803280_c1192_g1	SP803280_c1192_g1_i1	.	.	.	.	.	.	.	.	.	.	.	.	.	.	.
SP803280_c1193_g1	SP803280_c1193_g1_i1	.	.	.	.	.	.	.	.	.	.	.	.	.	.	.
SP803280_c1196_g1	SP803280_c1196_g1_i1	.	.	.	.	.	.	.	.	.	.	.	.	.	.	.
SP803280_c1197_g1	SP803280_c1197_g1_i1	.	.	.	.	.	.	.	.	.	.	.	.	.	.	.
SP803280_c1199_g1	SP803280_c1199_g1_i1	.	UniRef90_C5WTD0|tax|4558|^C5WTD0|tax|4558|^Q:71-352,H:1-94^66%ID^E:7e-32^.^.	.	SP803280_c1199_g1_i1|m.269	2-352[+]	.	UniRef90_C5WTD0|tax|4558|^C5WTD0|tax|4558|^Q:24-117,H:1-94^66%ID^E:7e-32^.^.	.	.	.	.	.	.	.	.
SP803280_c1199_g2	SP803280_c1199_g2_i1	.	UniRef90_C5WTD0|tax|4558|^C5WTD0|tax|4558|^Q:6-389,H:91-219^69.8%ID^E:7e-48^.^.	.	SP803280_c1199_g2_i1|m.270	3-389[+]	.	UniRef90_C5WTD0|tax|4558|^C5WTD0|tax|4558|^Q:2-129,H:91-219^69.8%ID^E:7e-48^.^.	PF13359.1^DDE_Tnp_4^DDE superfamily endonuclease^72-128^E:4.8e-12	.	.	.	.	.	.	.
SP803280_c1200_g1	SP803280_c1200_g1_i1	.	.	.	.	.	.	.	.	.	.	.	.	.	.	.
SP803280_c1201_g1	SP803280_c1201_g1_i1	.	.	.	.	.	.	.	.	.	.	.	.	.	.	.
SP803280_c1203_g1	SP803280_c1203_g1_i1	.	.	.	.	.	.	.	.	.	.	.	.	.	.	.
SP803280_c1204_g1	SP803280_c1204_g1_i1	.	.	.	.	.	.	.	.	.	.	.	.	.	.	.
SP803280_c1204_g1	SP803280_c1204_g1_i2	.	.	.	.	.	.	.	.	.	.	.	.	.	.	.
SP803280_c1205_g1	SP803280_c1205_g1_i1	.	.	.	.	.	.	.	.	.	.	.	.	.	.	.
SP803280_c1208_g1	SP803280_c1208_g1_i1	.	UniRef90_C5WLV4|tax|4558|^C5WLV4|tax|4558|^Q:13-207,H:501-565^98.5%ID^E:3e-28^.^.	.	.	.	.	.	.	.	.	.	.	.	.	.
SP803280_c1209_g1	SP803280_c1209_g1_i1	.	.	.	.	.	.	.	.	.	.	.	.	.	.	.
SP803280_c1210_g1	SP803280_c1210_g1_i1	.	.	.	.	.	.	.	.	.	.	.	.	.	.	.
SP803280_c1211_g1	SP803280_c1211_g1_i1	.	.	.	.	.	.	.	.	.	.	.	.	.	.	.
SP803280_c1213_g1	SP803280_c1213_g1_i1	.	.	.	.	.	.	.	.	.	.	.	.	.	.	.
SP803280_c1215_g1	SP803280_c1215_g1_i1	.	.	.	.	.	.	.	.	.	.	.	.	.	.	.
SP803280_c1216_g1	SP803280_c1216_g1_i1	.	.	.	.	.	.	.	.	.	.	.	.	.	.	.
SP803280_c1217_g1	SP803280_c1217_g1_i1	.	.	.	.	.	.	.	.	.	.	.	.	.	.	.
SP803280_c1218_g1	SP803280_c1218_g1_i1	.	UniRef90_B6SYA6|tax|4577|^B6SYA6|tax|4577|^Q:2-319,H:157-266^80%ID^E:5e-44^.^.	.	SP803280_c1218_g1_i1|m.271	2-319[+]	.	UniRef90_B6SYA6|tax|4577|^B6SYA6|tax|4577|^Q:1-106,H:157-266^80%ID^E:5e-44^.^.	PF08488.6^WAK^Wall-associated kinase^2-106^E:7.8e-05	.	.	.	.	GO:0004674^molecular_function^protein serine/threonine kinase activity`GO:0016021^cellular_component^integral component of membrane	.	.
SP803280_c1220_g1	SP803280_c1220_g1_i1	.	.	.	.	.	.	.	.	.	.	.	.	.	.	.
SP803280_c1221_g1	SP803280_c1221_g1_i1	.	UniRef90_Q2R0M4|tax|4530|^Q2R0M4|tax|4530|^Q:344-892,H:1-187^76.5%ID^E:2e-74^.^.	.	SP803280_c1221_g1_i1|m.272	344-892[+]	.	UniRef90_Q2R0M4|tax|4530|^Q2R0M4|tax|4530|^Q:1-183,H:1-187^76.5%ID^E:1e-74^.^.	PF13968.1^DUF4220^Domain of unknown function (DUF4220)^48-183^E:2.4e-54	.	ExpAA=69.45^PredHel=3^Topology=o13-35i42-64o107-126i	.	.	.	.	.
SP803280_c1222_g1	SP803280_c1222_g1_i1	.	UniRef90_C5YJB9|tax|4558|^C5YJB9|tax|4558|^Q:459-1,H:315-467^51.6%ID^E:1e-37^.^.	.	.	.	.	.	.	.	.	.	.	.	.	.
SP803280_c1223_g1	SP803280_c1223_g1_i1	.	.	.	.	.	.	.	.	.	.	.	.	.	.	.
SP803280_c1223_g1	SP803280_c1223_g1_i2	.	.	.	.	.	.	.	.	.	.	.	.	.	.	.
SP803280_c1224_g1	SP803280_c1224_g1_i1	.	.	.	.	.	.	.	.	.	.	.	.	.	.	.
SP803280_c1225_g1	SP803280_c1225_g1_i1	.	.	.	.	.	.	.	.	.	.	.	.	.	.	.
SP803280_c1226_g1	SP803280_c1226_g1_i1	.	.	.	.	.	.	.	.	.	.	.	.	.	.	.
SP803280_c1229_g1	SP803280_c1229_g1_i1	.	.	.	.	.	.	.	.	.	.	.	.	.	.	.
SP803280_c1231_g1	SP803280_c1231_g1_i1	.	.	.	.	.	.	.	.	.	.	.	.	.	.	.
SP803280_c1232_g1	SP803280_c1232_g1_i1	.	.	.	.	.	.	.	.	.	.	.	.	.	.	.
SP803280_c1233_g1	SP803280_c1233_g1_i1	sp|C0LGP4|Y3475_ARATH|tax|3702|^C0LGP4^Q:5-289,H:581-679^35.4%ID^E:5e-10^RecName: Full=Probable LRR receptor-like serine/threonine-protein kinase At3g47570;^Eukaryota; Viridiplantae; Streptophyta; Embryophyta; Tracheophyta; Spermatophyta; Magnoliophyta; eudicotyledons; Gunneridae; Pentapetalae; rosids; malvids; Brassicales; Brassicaceae; Camelineae; Arabidopsis	UniRef90_K0IXC4|tax|4558|^K0IXC4|tax|4558|^Q:2-373,H:587-710^91.9%ID^E:3e-57^.^.	.	SP803280_c1233_g1_i1|m.273	2-373[+]	sp|C0LGP4|Y3475_ARATH|tax|3702|^C0LGP4^Q:2-96,H:581-679^35.4%ID^E:5e-10^RecName: Full=Probable LRR receptor-like serine/threonine-protein kinase At3g47570;^Eukaryota; Viridiplantae; Streptophyta; Embryophyta; Tracheophyta; Spermatophyta; Magnoliophyta; eudicotyledons; Gunneridae; Pentapetalae; rosids; malvids; Brassicales; Brassicaceae; Camelineae; Arabidopsis	UniRef90_K0IXC4|tax|4558|^K0IXC4|tax|4558|^Q:1-124,H:587-710^91.9%ID^E:3e-57^.^.	.	.	ExpAA=20.41^PredHel=1^Topology=o63-82i	COG4886^leucine Rich Repeat	GO:0016021^cellular_component^integral component of membrane`GO:0005886^cellular_component^plasma membrane`GO:0005524^molecular_function^ATP binding`GO:0004674^molecular_function^protein serine/threonine kinase activity	.	.	.
SP803280_c1236_g1	SP803280_c1236_g1_i1	.	.	.	.	.	.	.	.	.	.	.	.	.	.	.
SP803280_c1237_g1	SP803280_c1237_g1_i1	.	.	.	.	.	.	.	.	.	.	.	.	.	.	.
SP803280_c1237_g1	SP803280_c1237_g1_i2	.	.	.	.	.	.	.	.	.	.	.	.	.	.	.
SP803280_c1238_g1	SP803280_c1238_g1_i1	.	.	.	.	.	.	.	.	.	.	.	.	.	.	.
SP803280_c1240_g1	SP803280_c1240_g1_i1	.	.	.	.	.	.	.	.	.	.	.	.	.	.	.
SP803280_c1241_g1	SP803280_c1241_g1_i1	sp|Q9FNL2|PP418_ARATH|tax|3702|^Q9FNL2^Q:9-557,H:144-323^32.1%ID^E:8e-19^RecName: Full=Pentatricopeptide repeat-containing protein At5g46100;^Eukaryota; Viridiplantae; Streptophyta; Embryophyta; Tracheophyta; Spermatophyta; Magnoliophyta; eudicotyledons; Gunneridae; Pentapetalae; rosids; malvids; Brassicales; Brassicaceae; Camelineae; Arabidopsis	UniRef90_C5YUN1|tax|4558|^C5YUN1|tax|4558|^Q:3-566,H:171-358^93.1%ID^E:1e-93^.^.	.	SP803280_c1241_g1_i1|m.277	3-566[+]	sp|Q9FNL2|PP418_ARATH|tax|3702|^Q9FNL2^Q:3-185,H:144-323^32.1%ID^E:8e-19^RecName: Full=Pentatricopeptide repeat-containing protein At5g46100;^Eukaryota; Viridiplantae; Streptophyta; Embryophyta; Tracheophyta; Spermatophyta; Magnoliophyta; eudicotyledons; Gunneridae; Pentapetalae; rosids; malvids; Brassicales; Brassicaceae; Camelineae; Arabidopsis	UniRef90_C5YUN1|tax|4558|^C5YUN1|tax|4558|^Q:1-188,H:171-358^93.1%ID^E:1e-93^.^.	PF12854.2^PPR_1^PPR repeat^9-41^E:2.5e-06`PF13041.1^PPR_2^PPR repeat family^13-63^E:3.7e-11`PF01535.15^PPR^PPR repeat^17-44^E:0.016`PF12854.2^PPR_1^PPR repeat^46-77^E:1.2e-07`PF01535.15^PPR^PPR repeat^53-77^E:0.002`PF13041.1^PPR_2^PPR repeat family^88-134^E:5.1e-09`PF01535.15^PPR^PPR repeat^89-117^E:0.00024`PF13812.1^PPR_3^Pentatricopeptide repeat domain^89-120^E:0.016`PF13041.1^PPR_2^PPR repeat …	.	.	.	.	.	.	.
SP803280_c1242_g1	SP803280_c1242_g1_i1	.	UniRef90_Q8SA93|tax|4577|^Q8SA93|tax|4577|^Q:328-86,H:1301-1383^74.7%ID^E:1e-25^.^.	.	.	.	.	.	.	.	.	.	.	.	.	.
SP803280_c1243_g1	SP803280_c1243_g1_i1	.	.	.	.	.	.	.	.	.	.	.	.	.	.	.
SP803280_c1245_g1	SP803280_c1245_g1_i1	.	.	.	.	.	.	.	.	.	.	.	.	.	.	.
SP803280_c1246_g1	SP803280_c1246_g1_i1	.	.	.	.	.	.	.	.	.	.	.	.	.	.	.
SP803280_c1248_g1	SP803280_c1248_g1_i1	.	.	.	.	.	.	.	.	.	.	.	.	.	.	.
SP803280_c1249_g1	SP803280_c1249_g1_i1	.	.	.	SP803280_c1249_g1_i1|m.280	2-310[+]	.	.	.	.	.	.	.	.	.	.
SP803280_c1249_g1	SP803280_c1249_g1_i2	.	.	.	SP803280_c1249_g1_i2|m.281	2-559[+]	.	.	.	.	.	.	.	.	.	.
SP803280_c1250_g1	SP803280_c1250_g1_i1	.	.	.	.	.	.	.	.	.	.	.	.	.	.	.
SP803280_c1252_g1	SP803280_c1252_g1_i1	sp|C0LGQ4|MRH1_ARATH|tax|3702|^C0LGQ4^Q:360-22,H:566-677^43.4%ID^E:7e-24^RecName: Full=Probable LRR receptor-like serine/threonine-protein kinase MRH1;^Eukaryota; Viridiplantae; Streptophyta; Embryophyta; Tracheophyta; Spermatophyta; Magnoliophyta; eudicotyledons; Gunneridae; Pentapetalae; rosids; malvids; Brassicales; Brassicaceae; Camelineae; Arabidopsis	UniRef90_C0P4K9|tax|4577|^C0P4K9|tax|4577|^Q:369-22,H:399-514^92.2%ID^E:1e-54^.^.	.	.	.	.	.	.	.	.	.	GO:0016021^cellular_component^integral component of membrane`GO:0005524^molecular_function^ATP binding`GO:0004674^molecular_function^protein serine/threonine kinase activity`GO:0048765^biological_process^root hair cell differentiation	.	.	.
SP803280_c1253_g1	SP803280_c1253_g1_i1	.	.	.	.	.	.	.	.	.	.	.	.	.	.	.
SP803280_c1254_g1	SP803280_c1254_g1_i1	.	.	.	.	.	.	.	.	.	.	.	.	.	.	.
SP803280_c1255_g1	SP803280_c1255_g1_i1	.	.	.	.	.	.	.	.	.	.	.	.	.	.	.
SP803280_c1256_g1	SP803280_c1256_g1_i1	sp|Q9M667|RPP13_ARATH|tax|3702|^Q9M667^Q:442-1314,H:107-389^28.5%ID^E:1e-26^RecName: Full=Disease resistance protein RPP13;^Eukaryota; Viridiplantae; Streptophyta; Embryophyta; Tracheophyta; Spermatophyta; Magnoliophyta; eudicotyledons; Gunneridae; Pentapetalae; rosids; malvids; Brassicales; Brassicaceae; Camelineae; Arabidopsis	UniRef90_M7ZYR6|tax|4572|^M7ZYR6|tax|4572|^Q:112-1491,H:4-456^36.4%ID^E:3e-70^.^.	.	SP803280_c1256_g1_i1|m.282	88-1491[+]	sp|Q9M667|RPP13_ARATH|tax|3702|^Q9M667^Q:119-409,H:107-389^28.5%ID^E:9e-27^RecName: Full=Disease resistance protein RPP13;^Eukaryota; Viridiplantae; Streptophyta; Embryophyta; Tracheophyta; Spermatophyta; Magnoliophyta; eudicotyledons; Gunneridae; Pentapetalae; rosids; malvids; Brassicales; Brassicaceae; Camelineae; Arabidopsis	UniRef90_M7ZYR6|tax|4572|^M7ZYR6|tax|4572|^Q:9-468,H:4-456^36.4%ID^E:3e-70^.^.	PF00931.17^NB-ARC^NB-ARC domain^185-468^E:2.8e-52	.	.	KOG4658^resistance protein	GO:0005737^cellular_component^cytoplasm`GO:0005886^cellular_component^plasma membrane`GO:0043531^molecular_function^ADP binding`GO:0005524^molecular_function^ATP binding`GO:0009814^biological_process^defense response, incompatible interaction`GO:0009626^biological_process^plant-type hypersensitive response	GO:0043531^molecular_function^ADP binding	.	.
SP803280_c1256_g2	SP803280_c1256_g2_i1	sp|Q6Z8P4|PIRL4_ORYSJ|tax|4530|^Q6Z8P4^Q:323-1036,H:249-492^25.3%ID^E:9e-07^RecName: Full=Plant intracellular Ras-group-related LRR protein 4;^Eukaryota; Viridiplantae; Streptophyta; Embryophyta; Tracheophyta; Spermatophyta; Magnoliophyta; Liliopsida; Poales; Poaceae; BEP clade; Ehrhartoideae; Oryzeae; Oryza	UniRef90_W5FNQ1|tax|147389|^W5FNQ1|tax|147389|^Q:2-1522,H:447-954^38%ID^E:2e-81^.^.	.	SP803280_c1256_g2_i1|m.283	2-1483[+]	sp|Q6Z8P4|PIRL4_ORYSJ|tax|4530|^Q6Z8P4^Q:108-345,H:249-492^25.3%ID^E:9e-07^RecName: Full=Plant intracellular Ras-group-related LRR protein 4;^Eukaryota; Viridiplantae; Streptophyta; Embryophyta; Tracheophyta; Spermatophyta; Magnoliophyta; Liliopsida; Poales; Poaceae; BEP clade; Ehrhartoideae; Oryzeae; Oryza	UniRef90_W5FNQ1|tax|147389|^W5FNQ1|tax|147389|^Q:1-488,H:447-935^38.8%ID^E:1e-80^.^.	.	.	.	.	GO:0005886^cellular_component^plasma membrane`GO:0009416^biological_process^response to light stimulus	.	.	.
SP803280_c1257_g1	SP803280_c1257_g1_i1	.	.	.	.	.	.	.	.	.	.	.	.	.	.	.
SP803280_c1258_g1	SP803280_c1258_g1_i1	.	.	.	.	.	.	.	.	.	.	.	.	.	.	.
SP803280_c1259_g1	SP803280_c1259_g1_i1	sp|Q9FX43|M2K9_ARATH|tax|3702|^Q9FX43^Q:3-440,H:166-310^57.8%ID^E:9e-43^RecName: Full=Mitogen-activated protein kinase kinase 9;^Eukaryota; Viridiplantae; Streptophyta; Embryophyta; Tracheophyta; Spermatophyta; Magnoliophyta; eudicotyledons; Gunneridae; Pentapetalae; rosids; malvids; Brassicales; Brassicaceae; Camelineae; Arabidopsis	UniRef90_K4ALU5|tax|147369|^K4ALU5|tax|147369|^Q:3-452,H:175-320^96%ID^E:1e-74^.^.	.	SP803280_c1259_g1_i1|m.284	3-452[+]	sp|Q9FX43|M2K9_ARATH|tax|3702|^Q9FX43^Q:1-146,H:166-310^57.8%ID^E:9e-43^RecName: Full=Mitogen-activated protein kinase kinase 9;^Eukaryota; Viridiplantae; Streptophyta; Embryophyta; Tracheophyta; Spermatophyta; Magnoliophyta; eudicotyledons; Gunneridae; Pentapetalae; rosids; malvids; Brassicales; Brassicaceae; Camelineae; Arabidopsis	UniRef90_K4ALU5|tax|147369|^K4ALU5|tax|147369|^Q:1-150,H:175-320^96%ID^E:1e-74^.^.	PF00069.20^Pkinase^Protein kinase domain^1-141^E:7e-28`PF07714.12^Pkinase_Tyr^Protein tyrosine kinase^1-136^E:2.7e-12	.	.	COG0515^Serine Threonine protein kinase	GO:0005737^cellular_component^cytoplasm`GO:0005634^cellular_component^nucleus`GO:0005524^molecular_function^ATP binding`GO:0004708^molecular_function^MAP kinase kinase activity`GO:0005515^molecular_function^protein binding`GO:0030295^molecular_function^protein kinase activator activity`GO:0004674^molecular_function^protein serine/threonine kinase activity`GO:0000187^biological_process^activation …	GO:0004672^molecular_function^protein kinase activity`GO:0005524^molecular_function^ATP binding`GO:0006468^biological_process^protein phosphorylation	.	.
SP803280_c1260_g1	SP803280_c1260_g1_i1	.	.	.	.	.	.	.	.	.	.	.	.	.	.	.
SP803280_c1261_g1	SP803280_c1261_g1_i1	.	.	.	.	.	.	.	.	.	.	.	.	.	.	.
SP803280_c1262_g1	SP803280_c1262_g1_i1	.	.	.	.	.	.	.	.	.	.	.	.	.	.	.
SP803280_c1263_g1	SP803280_c1263_g1_i1	.	.	.	.	.	.	.	.	.	.	.	.	.	.	.
SP803280_c1264_g1	SP803280_c1264_g1_i1	.	.	.	.	.	.	.	.	.	.	.	.	.	.	.
SP803280_c1265_g1	SP803280_c1265_g1_i1	.	.	.	.	.	.	.	.	.	.	.	.	.	.	.
SP803280_c1266_g1	SP803280_c1266_g1_i1	.	.	.	.	.	.	.	.	.	.	.	.	.	.	.
SP803280_c1267_g1	SP803280_c1267_g1_i1	sp|Q9SK82|U85A1_ARATH|tax|3702|^Q9SK82^Q:286-2,H:169-259^42.1%ID^E:1e-14^RecName: Full=UDP-glycosyltransferase 85A1;^Eukaryota; Viridiplantae; Streptophyta; Embryophyta; Tracheophyta; Spermatophyta; Magnoliophyta; eudicotyledons; Gunneridae; Pentapetalae; rosids; malvids; Brassicales; Brassicaceae; Camelineae; Arabidopsis	UniRef90_Q6K755|tax|4527|^Q6K755|tax|4527|^Q:280-2,H:162-254^73.1%ID^E:4e-30^.^.	.	.	.	.	.	.	.	.	.	GO:0050502^molecular_function^cis-zeatin O-beta-D-glucosyltransferase activity`GO:0015020^molecular_function^glucuronosyltransferase activity`GO:0050403^molecular_function^trans-zeatin O-beta-D-glucosyltransferase activity	.	.	.
SP803280_c1268_g1	SP803280_c1268_g1_i1	.	.	.	.	.	.	.	.	.	.	.	.	.	.	.
SP803280_c1269_g1	SP803280_c1269_g1_i1	.	.	.	.	.	.	.	.	.	.	.	.	.	.	.
SP803280_c1271_g1	SP803280_c1271_g1_i1	.	UniRef90_J3KU73|tax|4527|^J3KU73|tax|4527|^Q:563-384,H:327-386^75%ID^E:1e-17^.^.	.	.	.	.	.	.	.	.	.	.	.	.	.
SP803280_c1274_g1	SP803280_c1274_g1_i1	.	UniRef90_C5YML4|tax|4558|^C5YML4|tax|4558|^Q:3-572,H:740-929^84.7%ID^E:5e-84^.^.	.	SP803280_c1274_g1_i1|m.288	3-587[+]	.	UniRef90_C5YML4|tax|4558|^C5YML4|tax|4558|^Q:1-190,H:740-929^84.7%ID^E:3e-84^.^.	.	.	.	.	.	.	.	.
SP803280_c1274_g2	SP803280_c1274_g2_i1	.	UniRef90_C5YML4|tax|4558|^C5YML4|tax|4558|^Q:2-385,H:619-746^90.6%ID^E:9e-59^.^.	.	SP803280_c1274_g2_i1|m.289	2-385[+]	.	UniRef90_C5YML4|tax|4558|^C5YML4|tax|4558|^Q:1-128,H:619-746^90.6%ID^E:9e-59^.^.	.	.	.	.	.	.	.	.
SP803280_c1275_g1	SP803280_c1275_g1_i1	sp|Q6Z844|COPZ2_ORYSJ|tax|4530|^Q6Z844^Q:340-116,H:108-182^97.3%ID^E:3e-33^RecName: Full=Coatomer subunit zeta-2;^Eukaryota; Viridiplantae; Streptophyta; Embryophyta; Tracheophyta; Spermatophyta; Magnoliophyta; Liliopsida; Poales; Poaceae; BEP clade; Ehrhartoideae; Oryzeae; Oryza	UniRef90_C4JA55|tax|4577|^C4JA55|tax|4577|^Q:340-116,H:80-154^98.7%ID^E:4e-32^.^.	.	.	.	.	.	.	.	.	COG5541^Coatomer protein complex subunit zeta	GO:0030663^cellular_component^COPI-coated vesicle membrane`GO:0005886^cellular_component^plasma membrane`GO:0015031^biological_process^protein transport`GO:0016192^biological_process^vesicle-mediated transport	.	.	.
SP803280_c1275_g1	SP803280_c1275_g1_i2	sp|Q6Z844|COPZ2_ORYSJ|tax|4530|^Q6Z844^Q:397-173,H:108-182^97.3%ID^E:3e-33^RecName: Full=Coatomer subunit zeta-2;^Eukaryota; Viridiplantae; Streptophyta; Embryophyta; Tracheophyta; Spermatophyta; Magnoliophyta; Liliopsida; Poales; Poaceae; BEP clade; Ehrhartoideae; Oryzeae; Oryza	UniRef90_C4JA55|tax|4577|^C4JA55|tax|4577|^Q:397-173,H:80-154^98.7%ID^E:4e-32^.^.	.	.	.	.	.	.	.	.	COG5541^Coatomer protein complex subunit zeta	GO:0030663^cellular_component^COPI-coated vesicle membrane`GO:0005886^cellular_component^plasma membrane`GO:0015031^biological_process^protein transport`GO:0016192^biological_process^vesicle-mediated transport	.	.	.
SP803280_c1276_g1	SP803280_c1276_g1_i1	.	.	.	.	.	.	.	.	.	.	.	.	.	.	.
SP803280_c1277_g1	SP803280_c1277_g1_i1	.	UniRef90_Q9AYI0|tax|4530|^Q9AYI0|tax|4530|^Q:6-257,H:90-173^58.3%ID^E:8e-20^.^.	.	SP803280_c1277_g1_i1|m.290	3-371[+]	.	UniRef90_Q9AYI0|tax|4530|^Q9AYI0|tax|4530|^Q:2-85,H:90-173^58.3%ID^E:6e-20^.^.	PF14223.1^UBN2^gag-polypeptide of LTR copia-type^8-86^E:6.8e-11	.	.	.	.	.	.	.
SP803280_c1278_g1	SP803280_c1278_g1_i1	.	.	.	.	.	.	.	.	.	.	.	.	.	.	.
SP803280_c1281_g1	SP803280_c1281_g1_i1	.	UniRef90_B8BMR1|tax|4530|^B8BMR1|tax|4530|^Q:3-503,H:171-335^41.5%ID^E:2e-22^.^.	.	SP803280_c1281_g1_i1|m.291	3-515[+]	.	UniRef90_B8BMR1|tax|4530|^B8BMR1|tax|4530|^Q:1-167,H:171-335^41.5%ID^E:2e-22^.^.	PF00931.17^NB-ARC^NB-ARC domain^5-168^E:1.2e-17`PF13191.1^AAA_16^AAA ATPase domain^5-161^E:1.3e-06`PF13401.1^AAA_22^AAA domain^9-125^E:8.4e-08	.	.	.	.	GO:0043531^molecular_function^ADP binding	.	.
SP803280_c1282_g1	SP803280_c1282_g1_i1	.	.	.	.	.	.	.	.	.	.	.	.	.	.	.
SP803280_c1283_g1	SP803280_c1283_g1_i1	.	.	.	.	.	.	.	.	.	.	.	.	.	.	.
SP803280_c1286_g1	SP803280_c1286_g1_i1	.	.	.	.	.	.	.	.	.	.	.	.	.	.	.
SP803280_c1287_g1	SP803280_c1287_g1_i1	.	.	.	.	.	.	.	.	.	.	.	.	.	.	.
SP803280_c1288_g1	SP803280_c1288_g1_i1	sp|P31843|RRPO_OENBE|tax|3950|^P31843^Q:217-2,H:5-76^52.8%ID^E:1e-13^RecName: Full=RNA-directed DNA polymerase homolog;^Eukaryota; Viridiplantae; Streptophyta; Embryophyta; Tracheophyta; Spermatophyta; Magnoliophyta; eudicotyledons; Gunneridae; Pentapetalae; rosids; malvids; Myrtales; Onagraceae; Oenothera	UniRef90_UPI00035137EF|tax|4555|^UPI00035137EF|tax|4555|^Q:1723-2,H:210-783^43.3%ID^E:2e-130^.^.	.	.	.	.	.	.	.	.	.	GO:0005739^cellular_component^mitochondrion`GO:0003723^molecular_function^RNA binding`GO:0003964^molecular_function^RNA-directed DNA polymerase activity`GO:0003968^molecular_function^RNA-directed RNA polymerase activity	.	.	.
SP803280_c1288_g2	SP803280_c1288_g2_i1	.	UniRef90_C4J6V4|tax|4577|^C4J6V4|tax|4577|^Q:557-3,H:12-198^27.2%ID^E:5e-10^.^.	.	.	.	.	.	.	.	.	.	.	.	.	.
SP803280_c1289_g1	SP803280_c1289_g1_i1	.	UniRef90_UPI000350A426|tax|4555|^UPI000350A426|tax|4555|^Q:203-18,H:211-268^46.8%ID^E:5e-07^.^.	.	.	.	.	.	.	.	.	.	.	.	.	.
SP803280_c1291_g1	SP803280_c1291_g1_i1	.	.	.	.	.	.	.	.	.	.	.	.	.	.	.
SP803280_c1292_g1	SP803280_c1292_g1_i1	.	.	.	.	.	.	.	.	.	.	.	.	.	.	.
SP803280_c1293_g1	SP803280_c1293_g1_i1	.	UniRef90_B6TPS1|tax|147429|^B6TPS1|tax|147429|^Q:520-11,H:1-171^94.2%ID^E:2e-82^.^.	.	.	.	.	.	.	.	.	.	.	.	.	.
SP803280_c1294_g1	SP803280_c1294_g1_i1	.	.	.	.	.	.	.	.	.	.	.	.	.	.	.
SP803280_c1295_g1	SP803280_c1295_g1_i1	.	.	.	.	.	.	.	.	.	.	.	.	.	.	.
SP803280_c1296_g1	SP803280_c1296_g1_i1	.	.	.	.	.	.	.	.	.	.	.	.	.	.	.
SP803280_c1297_g1	SP803280_c1297_g1_i1	.	.	.	.	.	.	.	.	.	.	.	.	.	.	.
SP803280_c1298_g1	SP803280_c1298_g1_i1	.	.	.	.	.	.	.	.	.	.	.	.	.	.	.
SP803280_c1300_g1	SP803280_c1300_g1_i1	.	.	.	.	.	.	.	.	.	.	.	.	.	.	.
SP803280_c1301_g1	SP803280_c1301_g1_i1	.	UniRef90_C5WT21|tax|4558|^C5WT21|tax|4558|^Q:192-305,H:1-41^85.4%ID^E:2e-08^.^.	.	.	.	.	.	.	.	.	.	.	.	.	.
SP803280_c1302_g1	SP803280_c1302_g1_i1	sp|Q7XZU2|SAC3_ARATH|tax|3702|^Q7XZU2^Q:249-1,H:428-510^50.6%ID^E:1e-15^RecName: Full=Phosphoinositide phosphatase SAC3;^Eukaryota; Viridiplantae; Streptophyta; Embryophyta; Tracheophyta; Spermatophyta; Magnoliophyta; eudicotyledons; Gunneridae; Pentapetalae; rosids; malvids; Brassicales; Brassicaceae; Camelineae; Arabidopsis	UniRef90_B6U7A1|tax|4577|^B6U7A1|tax|4577|^Q:279-7,H:422-512^93.4%ID^E:1e-43^.^.	.	.	.	.	.	.	.	.	COG5329^Phosphatase	GO:0005774^cellular_component^vacuolar membrane`GO:0042578^molecular_function^phosphoric ester hydrolase activity	.	.	.
SP803280_c1304_g1	SP803280_c1304_g1_i1	.	.	.	.	.	.	.	.	.	.	.	.	.	.	.
SP803280_c1306_g1	SP803280_c1306_g1_i1	.	.	.	.	.	.	.	.	.	.	.	.	.	.	.
SP803280_c1307_g1	SP803280_c1307_g1_i1	.	.	.	.	.	.	.	.	.	.	.	.	.	.	.
SP803280_c1308_g1	SP803280_c1308_g1_i1	.	.	.	.	.	.	.	.	.	.	.	.	.	.	.
SP803280_c1311_g1	SP803280_c1311_g1_i1	.	.	.	.	.	.	.	.	.	.	.	.	.	.	.
SP803280_c1312_g1	SP803280_c1312_g1_i1	.	.	.	.	.	.	.	.	.	.	.	.	.	.	.
SP803280_c1313_g1	SP803280_c1313_g1_i1	.	.	.	.	.	.	.	.	.	.	.	.	.	.	.
SP803280_c1314_g1	SP803280_c1314_g1_i1	.	.	.	SP803280_c1314_g1_i1|m.304	69-437[+]	.	.	.	.	.	.	.	.	.	.
SP803280_c1315_g1	SP803280_c1315_g1_i1	.	.	.	.	.	.	.	.	.	.	.	.	.	.	.
SP803280_c1316_g1	SP803280_c1316_g1_i1	.	.	.	.	.	.	.	.	.	.	.	.	.	.	.
SP803280_c1318_g1	SP803280_c1318_g1_i1	.	.	.	.	.	.	.	.	.	.	.	.	.	.	.
SP803280_c1319_g1	SP803280_c1319_g1_i1	.	.	.	.	.	.	.	.	.	.	.	.	.	.	.
SP803280_c1320_g1	SP803280_c1320_g1_i1	.	.	.	.	.	.	.	.	.	.	.	.	.	.	.
SP803280_c1321_g1	SP803280_c1321_g1_i1	.	UniRef90_C5YIT1|tax|4558|^C5YIT1|tax|4558|^Q:9-491,H:687-845^78.3%ID^E:2e-70^.^.	.	.	.	.	.	.	.	.	.	.	.	.	.
SP803280_c1323_g1	SP803280_c1323_g1_i1	sp|Q94J16|HFA4B_ORYSJ|tax|4530|^Q94J16^Q:521-132,H:310-440^76.3%ID^E:5e-50^RecName: Full=Heat stress transcription factor A-4b;^Eukaryota; Viridiplantae; Streptophyta; Embryophyta; Tracheophyta; Spermatophyta; Magnoliophyta; Liliopsida; Poales; Poaceae; BEP clade; Ehrhartoideae; Oryzeae; Oryza	UniRef90_K7W4M8|tax|147429|^K7W4M8|tax|147429|^Q:521-132,H:303-433^86.3%ID^E:3e-57^.^.	.	.	.	.	.	.	.	.	COG5169^Transcription factor	GO:0005737^cellular_component^cytoplasm`GO:0005634^cellular_component^nucleus`GO:0043565^molecular_function^sequence-specific DNA binding`GO:0003700^molecular_function^sequence-specific DNA binding transcription factor activity`GO:0006950^biological_process^response to stress`GO:0006351^biological_process^transcription, DNA-templated	.	.	.
SP803280_c1326_g1	SP803280_c1326_g1_i1	.	.	.	.	.	.	.	.	.	.	.	.	.	.	.
SP803280_c1327_g1	SP803280_c1327_g1_i1	.	.	.	.	.	.	.	.	.	.	.	.	.	.	.
SP803280_c1328_g1	SP803280_c1328_g1_i1	.	.	.	.	.	.	.	.	.	.	.	.	.	.	.
SP803280_c1329_g1	SP803280_c1329_g1_i1	.	.	.	.	.	.	.	.	.	.	.	.	.	.	.
SP803280_c1332_g1	SP803280_c1332_g1_i1	.	.	.	.	.	.	.	.	.	.	.	.	.	.	.
SP803280_c1335_g1	SP803280_c1335_g1_i1	sp|Q8S4W7|GAI1_VITVI|tax|29760|^Q8S4W7^Q:11-532,H:346-524^38.3%ID^E:2e-28^RecName: Full=DELLA protein GAI1;^Eukaryota; Viridiplantae; Streptophyta; Embryophyta; Tracheophyta; Spermatophyta; Magnoliophyta; eudicotyledons; Gunneridae; Pentapetalae; rosids; Vitales; Vitaceae; Vitis	UniRef90_K3XGD9|tax|147369|^K3XGD9|tax|147369|^Q:5-532,H:313-488^94.3%ID^E:1e-89^.^.	.	SP803280_c1335_g1_i1|m.307	2-532[+]	sp|Q8S4W7|GAI1_VITVI|tax|29760|^Q8S4W7^Q:4-177,H:346-524^38.3%ID^E:2e-28^RecName: Full=DELLA protein GAI1;^Eukaryota; Viridiplantae; Streptophyta; Embryophyta; Tracheophyta; Spermatophyta; Magnoliophyta; eudicotyledons; Gunneridae; Pentapetalae; rosids; Vitales; Vitaceae; Vitis	UniRef90_K3XGD9|tax|147369|^K3XGD9|tax|147369|^Q:2-177,H:313-488^94.3%ID^E:1e-89^.^.	PF03514.9^GRAS^GRAS domain family^2-177^E:9.8e-53	.	.	.	GO:0005634^cellular_component^nucleus`GO:0009740^biological_process^gibberellic acid mediated signaling pathway`GO:0042538^biological_process^hyperosmotic salinity response`GO:0009867^biological_process^jasmonic acid mediated signaling pathway`GO:0009938^biological_process^negative regulation of gibberellic acid mediated signaling pathway`GO:0010187^biological_process^negative regulation of seed …	.	.	.
SP803280_c1336_g1	SP803280_c1336_g1_i1	.	.	.	.	.	.	.	.	.	.	.	.	.	.	.
SP803280_c1338_g1	SP803280_c1338_g1_i1	.	UniRef90_B6U4S2|tax|4577|^B6U4S2|tax|4577|^Q:404-3,H:400-535^95.6%ID^E:1e-69^.^.	.	.	.	.	.	.	.	.	.	.	.	.	.
SP803280_c1340_g1	SP803280_c1340_g1_i1	.	UniRef90_Q850T9|tax|4530|^Q850T9|tax|4530|^Q:326-6,H:101-207^57.9%ID^E:3e-32^.^.	.	.	.	.	.	.	.	.	.	.	.	.	.
SP803280_c1340_g2	SP803280_c1340_g2_i1	.	UniRef90_Q850T9|tax|4530|^Q850T9|tax|4530|^Q:2-304,H:44-144^68.3%ID^E:2e-37^.^.	.	SP803280_c1340_g2_i1|m.309	2-304[+]	.	UniRef90_Q850T9|tax|4530|^Q850T9|tax|4530|^Q:1-101,H:44-144^68.3%ID^E:2e-37^.^.	.	.	.	.	.	.	.	.
SP803280_c1341_g1	SP803280_c1341_g1_i1	.	.	.	.	.	.	.	.	.	.	.	.	.	.	.
SP803280_c1343_g1	SP803280_c1343_g1_i1	.	.	.	.	.	.	.	.	.	.	.	.	.	.	.
SP803280_c1343_g1	SP803280_c1343_g1_i2	.	.	.	.	.	.	.	.	.	.	.	.	.	.	.
SP803280_c1345_g1	SP803280_c1345_g1_i1	.	UniRef90_C5XJT1|tax|4558|^C5XJT1|tax|4558|^Q:2-301,H:495-594^95%ID^E:2e-46^.^.	.	SP803280_c1345_g1_i1|m.310	2-301[+]	.	UniRef90_C5XJT1|tax|4558|^C5XJT1|tax|4558|^Q:1-100,H:495-594^95%ID^E:2e-46^.^.	PF03081.10^Exo70^Exo70 exocyst complex subunit^4-93^E:1e-20	.	.	.	.	GO:0006887^biological_process^exocytosis`GO:0000145^cellular_component^exocyst	.	.
SP803280_c1346_g1	SP803280_c1346_g1_i1	.	.	.	.	.	.	.	.	.	.	.	.	.	.	.
SP803280_c1348_g1	SP803280_c1348_g1_i1	.	.	.	.	.	.	.	.	.	.	.	.	.	.	.
SP803280_c1349_g1	SP803280_c1349_g1_i1	.	.	.	.	.	.	.	.	.	.	.	.	.	.	.
SP803280_c1350_g1	SP803280_c1350_g1_i1	.	UniRef90_K3YGZ9|tax|147369|^K3YGZ9|tax|147369|^Q:307-161,H:498-546^95.9%ID^E:2e-21^.^.	.	.	.	.	.	.	.	.	.	.	.	.	.
SP803280_c1351_g1	SP803280_c1351_g1_i1	.	.	.	.	.	.	.	.	.	.	.	.	.	.	.
SP803280_c1352_g1	SP803280_c1352_g1_i1	sp|Q9LF79|ACA8_ARATH|tax|3702|^Q9LF79^Q:311-3,H:119-222^58.7%ID^E:7e-31^RecName: Full=Calcium-transporting ATPase 8, plasma membrane-type;^Eukaryota; Viridiplantae; Streptophyta; Embryophyta; Tracheophyta; Spermatophyta; Magnoliophyta; eudicotyledons; Gunneridae; Pentapetalae; rosids; malvids; Brassicales; Brassicaceae; Camelineae; Arabidopsis	UniRef90_K3YFZ4|tax|147369|^K3YFZ4|tax|147369|^Q:314-3,H:126-230^87.6%ID^E:1e-45^.^.	.	.	.	.	.	.	.	.	COG0474^P-type atpase	GO:0016021^cellular_component^integral component of membrane`GO:0016020^cellular_component^membrane`GO:0005886^cellular_component^plasma membrane`GO:0009506^cellular_component^plasmodesma`GO:0005524^molecular_function^ATP binding`GO:0005388^molecular_function^calcium-transporting ATPase activity`GO:0046872^molecular_function^metal ion binding`GO:0005515^molecular_function^protein binding`GO:00436…	.	.	.
SP803280_c1355_g1	SP803280_c1355_g1_i1	.	.	.	.	.	.	.	.	.	.	.	.	.	.	.
SP803280_c1356_g1	SP803280_c1356_g1_i1	.	UniRef90_C5YY43|tax|4558|^C5YY43|tax|4558|^Q:431-15,H:122-260^89.2%ID^E:3e-71^.^.	.	.	.	.	.	.	.	.	.	.	.	.	.
SP803280_c1356_g1	SP803280_c1356_g1_i2	.	UniRef90_C5YY43|tax|4558|^C5YY43|tax|4558|^Q:978-25,H:122-439^89.9%ID^E:1e-167^.^.	.	.	.	.	.	.	.	.	.	.	.	.	.
SP803280_c1359_g1	SP803280_c1359_g1_i1	.	.	.	.	.	.	.	.	.	.	.	.	.	.	.
SP803280_c1359_g2	SP803280_c1359_g2_i1	.	.	.	.	.	.	.	.	.	.	.	.	.	.	.
SP803280_c1360_g1	SP803280_c1360_g1_i1	.	.	.	.	.	.	.	.	.	.	.	.	.	.	.
SP803280_c1361_g1	SP803280_c1361_g1_i1	.	UniRef90_K3ZNC4|tax|4555|^K3ZNC4|tax|4555|^Q:359-18,H:372-485^89.5%ID^E:2e-52^.^.	.	.	.	.	.	.	.	.	.	.	.	.	.
SP803280_c1363_g1	SP803280_c1363_g1_i1	.	.	.	.	.	.	.	.	.	.	.	.	.	.	.
SP803280_c1365_g1	SP803280_c1365_g1_i1	.	.	.	.	.	.	.	.	.	.	.	.	.	.	.
SP803280_c1366_g1	SP803280_c1366_g1_i1	sp|Q7G8Y3|ISW2_ORYSJ|tax|4530|^Q7G8Y3^Q:461-3,H:142-294^96.7%ID^E:1e-81^RecName: Full=Probable chromatin-remodeling complex ATPase chain;^Eukaryota; Viridiplantae; Streptophyta; Embryophyta; Tracheophyta; Spermatophyta; Magnoliophyta; Liliopsida; Poales; Poaceae; BEP clade; Ehrhartoideae; Oryzeae; Oryza	UniRef90_K7VCG8|tax|4577|^K7VCG8|tax|4577|^Q:461-3,H:137-289^100%ID^E:5e-82^.^.	.	.	.	.	.	.	.	.	COG0553^helicase	GO:0005634^cellular_component^nucleus`GO:0005524^molecular_function^ATP binding`GO:0003682^molecular_function^chromatin binding`GO:0003677^molecular_function^DNA binding`GO:0004386^molecular_function^helicase activity`GO:0043044^biological_process^ATP-dependent chromatin remodeling`GO:0010228^biological_process^vegetative to reproductive phase transition of meristem	.	.	.
SP803280_c1372_g1	SP803280_c1372_g1_i1	.	.	.	.	.	.	.	.	.	.	.	.	.	.	.
SP803280_c1375_g1	SP803280_c1375_g1_i1	.	.	.	.	.	.	.	.	.	.	.	.	.	.	.
SP803280_c1377_g1	SP803280_c1377_g1_i1	.	.	.	.	.	.	.	.	.	.	.	.	.	.	.
SP803280_c1379_g1	SP803280_c1379_g1_i1	.	.	.	.	.	.	.	.	.	.	.	.	.	.	.
SP803280_c1380_g1	SP803280_c1380_g1_i1	.	.	.	.	.	.	.	.	.	.	.	.	.	.	.
SP803280_c1380_g1	SP803280_c1380_g1_i2	.	.	.	.	.	.	.	.	.	.	.	.	.	.	.
SP803280_c1381_g1	SP803280_c1381_g1_i1	.	.	.	.	.	.	.	.	.	.	.	.	.	.	.
SP803280_c1382_g1	SP803280_c1382_g1_i1	.	.	.	.	.	.	.	.	.	.	.	.	.	.	.
SP803280_c1382_g2	SP803280_c1382_g2_i1	.	.	.	.	.	.	.	.	.	.	.	.	.	.	.
SP803280_c1383_g1	SP803280_c1383_g1_i1	.	.	.	.	.	.	.	.	.	.	.	.	.	.	.
SP803280_c1388_g1	SP803280_c1388_g1_i1	.	.	.	.	.	.	.	.	.	.	.	.	.	.	.
SP803280_c1389_g1	SP803280_c1389_g1_i1	.	.	.	.	.	.	.	.	.	.	.	.	.	.	.
SP803280_c1391_g1	SP803280_c1391_g1_i1	.	.	.	.	.	.	.	.	.	.	.	.	.	.	.
SP803280_c1391_g1	SP803280_c1391_g1_i2	.	.	.	.	.	.	.	.	.	.	.	.	.	.	.
SP803280_c1392_g1	SP803280_c1392_g1_i1	.	.	.	.	.	.	.	.	.	.	.	.	.	.	.
SP803280_c1393_g1	SP803280_c1393_g1_i1	.	UniRef90_K3YYT8|tax|4555|^K3YYT8|tax|4555|^Q:308-3,H:271-370^73.5%ID^E:2e-34^.^.	.	.	.	.	.	.	.	.	.	.	.	.	.
SP803280_c1396_g1	SP803280_c1396_g1_i1	.	.	.	.	.	.	.	.	.	.	.	.	.	.	.
SP803280_c1397_g1	SP803280_c1397_g1_i1	.	.	.	.	.	.	.	.	.	.	.	.	.	.	.
SP803280_c1398_g1	SP803280_c1398_g1_i1	sp|Q8GSA7|CMTA3_ARATH|tax|3702|^Q8GSA7^Q:304-2,H:414-515^39.2%ID^E:3e-15^RecName: Full=Calmodulin-binding transcription activator 3;^Eukaryota; Viridiplantae; Streptophyta; Embryophyta; Tracheophyta; Spermatophyta; Magnoliophyta; eudicotyledons; Gunneridae; Pentapetalae; rosids; malvids; Brassicales; Brassicaceae; Camelineae; Arabidopsis	UniRef90_K4A592|tax|147369|^K4A592|tax|147369|^Q:535-2,H:323-501^88.3%ID^E:1e-83^.^.	.	.	.	.	.	.	.	.	.	GO:0005634^cellular_component^nucleus`GO:0005516^molecular_function^calmodulin binding`GO:0003677^molecular_function^DNA binding`GO:0042742^biological_process^defense response to bacterium`GO:0050832^biological_process^defense response to fungus`GO:0010150^biological_process^leaf senescence`GO:0006355^biological_process^regulation of transcription, DNA-templated`GO:0009409^biological_process^resp…	.	.	.
SP803280_c1399_g1	SP803280_c1399_g1_i1	.	.	.	.	.	.	.	.	.	.	.	.	.	.	.
SP803280_c1400_g1	SP803280_c1400_g1_i1	.	.	.	.	.	.	.	.	.	.	.	.	.	.	.
SP803280_c1400_g2	SP803280_c1400_g2_i1	.	.	.	.	.	.	.	.	.	.	.	.	.	.	.
SP803280_c1401_g1	SP803280_c1401_g1_i1	.	.	.	.	.	.	.	.	.	.	.	.	.	.	.
SP803280_c1402_g1	SP803280_c1402_g1_i1	.	.	.	.	.	.	.	.	.	.	.	.	.	.	.
SP803280_c1403_g1	SP803280_c1403_g1_i1	.	.	.	.	.	.	.	.	.	.	.	.	.	.	.
SP803280_c1404_g1	SP803280_c1404_g1_i1	.	.	.	.	.	.	.	.	.	.	.	.	.	.	.
SP803280_c1405_g1	SP803280_c1405_g1_i1	.	UniRef90_C5YPA2|tax|4558|^C5YPA2|tax|4558|^Q:123-335,H:162-233^54.8%ID^E:3e-09^.^.	.	.	.	.	.	.	.	.	.	.	.	.	.
SP803280_c1406_g1	SP803280_c1406_g1_i1	.	UniRef90_UPI0003509A4D|tax|4555|^UPI0003509A4D|tax|4555|^Q:373-2,H:592-715^66.1%ID^E:4e-40^.^.	.	.	.	.	.	.	.	.	.	.	.	.	.
SP803280_c1407_g1	SP803280_c1407_g1_i1	.	.	.	.	.	.	.	.	.	.	.	.	.	.	.
SP803280_c1408_g1	SP803280_c1408_g1_i1	.	.	.	.	.	.	.	.	.	.	.	.	.	.	.
SP803280_c1409_g1	SP803280_c1409_g1_i1	.	UniRef90_C5X225|tax|4558|^C5X225|tax|4558|^Q:3-476,H:16-172^69.6%ID^E:5e-58^.^.	.	SP803280_c1409_g1_i1|m.318	3-482[+]	.	UniRef90_C5X1I6|tax|4558|^C5X1I6|tax|4558|^Q:1-158,H:9-166^74.7%ID^E:9e-67^.^.	PF03372.18^Exo_endo_phos^Endonuclease/Exonuclease/phosphatase family^13-140^E:7.7e-08	.	.	.	.	.	.	.
SP803280_c1410_g1	SP803280_c1410_g1_i1	.	UniRef90_C5YKU5|tax|4558|^C5YKU5|tax|4558|^Q:311-3,H:368-470^97.1%ID^E:3e-51^.^.	.	.	.	.	.	.	.	.	.	.	.	.	.
SP803280_c1412_g1	SP803280_c1412_g1_i1	.	.	.	.	.	.	.	.	.	.	.	.	.	.	.
SP803280_c1413_g1	SP803280_c1413_g1_i1	.	UniRef90_C5Z3I3|tax|4558|^C5Z3I3|tax|4558|^Q:227-39,H:1-59^65.1%ID^E:6e-12^.^.	.	SP803280_c1413_g1_i1|m.319	1-300[+]	.	.	.	.	.	.	.	.	.	.
SP803280_c1413_g1	SP803280_c1413_g1_i2	.	UniRef90_C5YGN3|tax|4558|^C5YGN3|tax|4558|^Q:320-57,H:49-131^42%ID^E:5e-09^.^.	.	.	.	.	.	.	.	.	.	.	.	.	.
SP803280_c1414_g1	SP803280_c1414_g1_i1	.	.	.	.	.	.	.	.	.	.	.	.	.	.	.
SP803280_c1414_g2	SP803280_c1414_g2_i1	.	.	.	.	.	.	.	.	.	.	.	.	.	.	.
SP803280_c1415_g1	SP803280_c1415_g1_i1	sp|P92523|M860_ARATH|tax|3702|^P92523^Q:29-340,H:22-126^51.9%ID^E:5e-25^RecName: Full=Uncharacterized mitochondrial protein AtMg00860;^Eukaryota; Viridiplantae; Streptophyta; Embryophyta; Tracheophyta; Spermatophyta; Magnoliophyta; eudicotyledons; Gunneridae; Pentapetalae; rosids; malvids; Brassicales; Brassicaceae; Camelineae; Arabidopsis	UniRef90_Q9FW76|tax|4530|^Q9FW76|tax|4530|^Q:8-349,H:820-933^68.4%ID^E:3e-39^.^.	.	SP803280_c1415_g1_i1|m.320	2-349[+]	sp|P92523|M860_ARATH|tax|3702|^P92523^Q:10-113,H:22-126^51.9%ID^E:5e-25^RecName: Full=Uncharacterized mitochondrial protein AtMg00860;^Eukaryota; Viridiplantae; Streptophyta; Embryophyta; Tracheophyta; Spermatophyta; Magnoliophyta; eudicotyledons; Gunneridae; Pentapetalae; rosids; malvids; Brassicales; Brassicaceae; Camelineae; Arabidopsis	UniRef90_Q9FW76|tax|4530|^Q9FW76|tax|4530|^Q:3-116,H:820-933^68.4%ID^E:3e-39^.^.	.	.	.	COG2801^Retrotransposon protein	GO:0005739^cellular_component^mitochondrion	.	.	.
SP803280_c1416_g1	SP803280_c1416_g1_i1	.	.	.	.	.	.	.	.	.	.	.	.	.	.	.
SP803280_c1418_g1	SP803280_c1418_g1_i1	.	.	.	.	.	.	.	.	.	.	.	.	.	.	.
SP803280_c1419_g1	SP803280_c1419_g1_i1	.	UniRef90_A1Z0K0|tax|147429|^A1Z0K0|tax|147429|^Q:301-2,H:671-770^98%ID^E:5e-51^.^.	.	.	.	.	.	.	.	.	.	.	.	.	.
SP803280_c1420_g1	SP803280_c1420_g1_i1	.	UniRef90_K4APK4|tax|4555|^K4APK4|tax|4555|^Q:205-56,H:449-498^62%ID^E:1e-09^.^.	.	.	.	.	.	.	.	.	.	.	.	.	.
SP803280_c1424_g1	SP803280_c1424_g1_i1	.	UniRef90_C5WSN1|tax|4558|^C5WSN1|tax|4558|^Q:335-3,H:1-111^97.3%ID^E:6e-57^.^.	.	.	.	.	.	.	.	.	.	.	.	.	.
SP803280_c1425_g1	SP803280_c1425_g1_i1	.	.	.	.	.	.	.	.	.	.	.	.	.	.	.
SP803280_c1426_g1	SP803280_c1426_g1_i1	.	.	.	.	.	.	.	.	.	.	.	.	.	.	.
SP803280_c1426_g1	SP803280_c1426_g1_i2	.	.	.	.	.	.	.	.	.	.	.	.	.	.	.
SP803280_c1427_g1	SP803280_c1427_g1_i1	.	UniRef90_C5YHT9|tax|4558|^C5YHT9|tax|4558|^Q:150-347,H:4-67^80.3%ID^E:3e-17^.^.	.	.	.	.	.	.	.	.	.	.	.	.	.
SP803280_c1428_g1	SP803280_c1428_g1_i1	.	.	.	.	.	.	.	.	.	.	.	.	.	.	.
SP803280_c1429_g1	SP803280_c1429_g1_i1	.	.	.	.	.	.	.	.	.	.	.	.	.	.	.
SP803280_c1430_g1	SP803280_c1430_g1_i1	.	.	.	.	.	.	.	.	.	.	.	.	.	.	.
SP803280_c1432_g1	SP803280_c1432_g1_i1	.	.	.	.	.	.	.	.	.	.	.	.	.	.	.
SP803280_c1434_g1	SP803280_c1434_g1_i1	.	.	.	.	.	.	.	.	.	.	.	.	.	.	.
SP803280_c1435_g1	SP803280_c1435_g1_i1	sp|Q7XU38|C87A3_ORYSJ|tax|4530|^Q7XU38^Q:3-236,H:436-513^61.5%ID^E:1e-23^RecName: Full=Cytochrome P450 87A3;^Eukaryota; Viridiplantae; Streptophyta; Embryophyta; Tracheophyta; Spermatophyta; Magnoliophyta; Liliopsida; Poales; Poaceae; BEP clade; Ehrhartoideae; Oryzeae; Oryza	UniRef90_Q8W0R4|tax|4558|^Q8W0R4|tax|4558|^Q:3-239,H:403-481^93.7%ID^E:3e-38^.^.	.	.	.	.	.	.	.	.	COG2124^Cytochrome p450	GO:0030659^cellular_component^cytoplasmic vesicle membrane`GO:0016021^cellular_component^integral component of membrane`GO:0020037^molecular_function^heme binding`GO:0005506^molecular_function^iron ion binding`GO:0004497^molecular_function^monooxygenase activity`GO:0016705^molecular_function^oxidoreductase activity, acting on paired donors, with incorporation or reduction of molecular oxygen	.	.	.
SP803280_c1437_g1	SP803280_c1437_g1_i1	.	UniRef90_K4A4U8|tax|4555|^K4A4U8|tax|4555|^Q:377-6,H:634-757^94.4%ID^E:6e-65^.^.	.	.	.	.	.	.	.	.	.	.	.	.	.
SP803280_c1439_g1	SP803280_c1439_g1_i1	.	.	.	.	.	.	.	.	.	.	.	.	.	.	.
SP803280_c1441_g1	SP803280_c1441_g1_i1	.	UniRef90_C5YV20|tax|4558|^C5YV20|tax|4558|^Q:274-534,H:1-83^80.9%ID^E:3e-28^.^.	.	.	.	.	.	.	.	.	.	.	.	.	.
SP803280_c1442_g1	SP803280_c1442_g1_i1	.	.	.	.	.	.	.	.	.	.	.	.	.	.	.
SP803280_c1444_g1	SP803280_c1444_g1_i1	sp|O81833|SD11_ARATH|tax|3702|^O81833^Q:195-764,H:480-669^66.8%ID^E:7e-69^RecName: Full=G-type lectin S-receptor-like serine/threonine-protein kinase SD1-1;^Eukaryota; Viridiplantae; Streptophyta; Embryophyta; Tracheophyta; Spermatophyta; Magnoliophyta; eudicotyledons; Gunneridae; Pentapetalae; rosids; malvids; Brassicales; Brassicaceae; Camelineae; Arabidopsis	UniRef90_C5XLS2|tax|4558|^C5XLS2|tax|4558|^Q:105-767,H:501-721^93.7%ID^E:8e-115^.^.	.	SP803280_c1444_g1_i1|m.323	3-767[+]	sp|O81833|SD11_ARATH|tax|3702|^O81833^Q:65-254,H:480-669^66.8%ID^E:7e-69^RecName: Full=G-type lectin S-receptor-like serine/threonine-protein kinase SD1-1;^Eukaryota; Viridiplantae; Streptophyta; Embryophyta; Tracheophyta; Spermatophyta; Magnoliophyta; eudicotyledons; Gunneridae; Pentapetalae; rosids; malvids; Brassicales; Brassicaceae; Camelineae; Arabidopsis	UniRef90_C5XLS2|tax|4558|^C5XLS2|tax|4558|^Q:35-255,H:501-721^93.7%ID^E:8e-115^.^.	PF00069.20^Pkinase^Protein kinase domain^87-255^E:7.7e-39`PF07714.12^Pkinase_Tyr^Protein tyrosine kinase^88-245^E:1.6e-37	.	.	COG0515^Serine Threonine protein kinase	GO:0016021^cellular_component^integral component of membrane`GO:0005886^cellular_component^plasma membrane`GO:0009506^cellular_component^plasmodesma`GO:0005524^molecular_function^ATP binding`GO:0005516^molecular_function^calmodulin binding`GO:0004674^molecular_function^protein serine/threonine kinase activity`GO:0031625^molecular_function^ubiquitin protein ligase binding`GO:0048544^biological_pro…	GO:0004672^molecular_function^protein kinase activity`GO:0005524^molecular_function^ATP binding`GO:0006468^biological_process^protein phosphorylation	.	.
SP803280_c1446_g1	SP803280_c1446_g1_i1	.	UniRef90_K7URA0|tax|4577|^K7URA0|tax|4577|^Q:290-529,H:9-86^45%ID^E:8e-13^.^.	.	.	.	.	.	.	.	.	.	.	.	.	.
SP803280_c1446_g1	SP803280_c1446_g1_i2	.	UniRef90_K7URA0|tax|4577|^K7URA0|tax|4577|^Q:145-411,H:2-86^44.9%ID^E:2e-14^.^.	.	.	.	.	.	.	.	.	.	.	.	.	.
SP803280_c1448_g1	SP803280_c1448_g1_i1	.	.	.	.	.	.	.	.	.	.	.	.	.	.	.
SP803280_c1449_g1	SP803280_c1449_g1_i1	.	.	.	.	.	.	.	.	.	.	.	.	.	.	.
SP803280_c1450_g1	SP803280_c1450_g1_i1	.	.	.	.	.	.	.	.	.	.	.	.	.	.	.
SP803280_c1450_g1	SP803280_c1450_g1_i2	.	.	.	.	.	.	.	.	.	.	.	.	.	.	.
SP803280_c1451_g1	SP803280_c1451_g1_i1	.	UniRef90_K7UEA6|tax|4577|^K7UEA6|tax|4577|^Q:680-561,H:304-342^77.5%ID^E:1e-07^.^.	.	.	.	.	.	.	.	.	.	.	.	.	.
SP803280_c1453_g1	SP803280_c1453_g1_i1	.	.	.	.	.	.	.	.	.	.	.	.	.	.	.
SP803280_c1454_g1	SP803280_c1454_g1_i1	.	.	.	SP803280_c1454_g1_i1|m.327	118-1182[+]	.	.	.	.	ExpAA=75.97^PredHel=4^Topology=i249-271o281-300i307-329o333-352i	.	.	.	.	.
SP803280_c1454_g1	SP803280_c1454_g1_i2	.	.	.	SP803280_c1454_g1_i2|m.329	118-1182[+]	.	.	.	.	ExpAA=75.97^PredHel=4^Topology=i249-271o281-300i307-329o333-352i	.	.	.	.	.
SP803280_c1455_g1	SP803280_c1455_g1_i1	.	.	.	.	.	.	.	.	.	.	.	.	.	.	.
SP803280_c1465_g1	SP803280_c1465_g1_i1	.	.	.	.	.	.	.	.	.	.	.	.	.	.	.
SP803280_c1466_g1	SP803280_c1466_g1_i1	.	.	.	.	.	.	.	.	.	.	.	.	.	.	.
SP803280_c1466_g1	SP803280_c1466_g1_i2	.	.	.	.	.	.	.	.	.	.	.	.	.	.	.
SP803280_c1470_g1	SP803280_c1470_g1_i1	.	.	.	.	.	.	.	.	.	.	.	.	.	.	.
SP803280_c1472_g1	SP803280_c1472_g1_i1	.	UniRef90_C5WNA6|tax|4558|^C5WNA6|tax|4558|^Q:351-1,H:393-509^88%ID^E:7e-55^.^.	.	.	.	.	.	.	.	.	.	.	.	.	.
SP803280_c1475_g1	SP803280_c1475_g1_i1	.	.	.	.	.	.	.	.	.	.	.	.	.	.	.
SP803280_c1476_g1	SP803280_c1476_g1_i1	.	UniRef90_C5Z7B0|tax|4558|^C5Z7B0|tax|4558|^Q:2-166,H:225-279^94.5%ID^E:2e-21^.^.	.	.	.	.	.	.	.	.	.	.	.	.	.
SP803280_c1477_g1	SP803280_c1477_g1_i1	sp|Q7XKC8|PYRD_ORYSJ|tax|4530|^Q7XKC8^Q:366-13,H:171-288^94.1%ID^E:3e-59^RecName: Full=Dihydroorotate dehydrogenase (quinone), mitochondrial;^Eukaryota; Viridiplantae; Streptophyta; Embryophyta; Tracheophyta; Spermatophyta; Magnoliophyta; Liliopsida; Poales; Poaceae; BEP clade; Ehrhartoideae; Oryzeae; Oryza	UniRef90_K7TTI0|tax|4479|^K7TTI0|tax|4479|^Q:366-13,H:250-367^98.3%ID^E:3e-59^.^.	.	.	.	.	.	.	.	.	.	GO:0016021^cellular_component^integral component of membrane`GO:0005743^cellular_component^mitochondrial inner membrane`GO:0004158^molecular_function^dihydroorotate oxidase activity`GO:0006207^biological_process^'de novo' pyrimidine nucleobase biosynthetic process`GO:0044205^biological_process^'de novo' UMP biosynthetic process	.	.	.
SP803280_c1478_g1	SP803280_c1478_g1_i1	.	.	.	.	.	.	.	.	.	.	.	.	.	.	.
SP803280_c1479_g1	SP803280_c1479_g1_i1	.	.	.	.	.	.	.	.	.	.	.	.	.	.	.
SP803280_c1479_g1	SP803280_c1479_g1_i2	.	.	.	.	.	.	.	.	.	.	.	.	.	.	.
SP803280_c1480_g1	SP803280_c1480_g1_i1	.	UniRef90_K7UQZ4|tax|147369|^K7UQZ4|tax|147369|^Q:78-149,H:495-518^83.3%ID^E:1e-05^.^.	.	.	.	.	.	.	.	.	.	.	.	.	.
SP803280_c1485_g1	SP803280_c1485_g1_i1	.	.	.	.	.	.	.	.	.	.	.	.	.	.	.
SP803280_c1486_g1	SP803280_c1486_g1_i1	.	.	.	.	.	.	.	.	.	.	.	.	.	.	.
SP803280_c1488_g1	SP803280_c1488_g1_i1	.	.	.	.	.	.	.	.	.	.	.	.	.	.	.
SP803280_c1489_g1	SP803280_c1489_g1_i1	.	.	.	.	.	.	.	.	.	.	.	.	.	.	.
SP803280_c1492_g1	SP803280_c1492_g1_i1	.	.	.	.	.	.	.	.	.	.	.	.	.	.	.
SP803280_c1493_g1	SP803280_c1493_g1_i1	.	UniRef90_C5YUT5|tax|4558|^C5YUT5|tax|4558|^Q:261-1,H:94-180^44.6%ID^E:2e-10^.^.	.	.	.	.	.	.	.	.	.	.	.	.	.
SP803280_c1494_g1	SP803280_c1494_g1_i1	.	UniRef90_UPI000350FB8E|tax|4555|^UPI000350FB8E|tax|4555|^Q:313-68,H:317-402^50%ID^E:4e-15^.^.	.	.	.	.	.	.	.	.	.	.	.	.	.
SP803280_c1495_g1	SP803280_c1495_g1_i1	.	UniRef90_C5XHJ4|tax|4558|^C5XHJ4|tax|4558|^Q:256-552,H:1017-1116^52%ID^E:6e-19^.^.	.	SP803280_c1495_g1_i1|m.334	1-615[+]	.	UniRef90_C5XHJ4|tax|4558|^C5XHJ4|tax|4558|^Q:86-184,H:1017-1116^52%ID^E:5e-19^.^.	.	.	.	.	.	.	.	.
SP803280_c1495_g2	SP803280_c1495_g2_i1	.	UniRef90_UPI0003509A0F|tax|4555|^UPI0003509A0F|tax|4555|^Q:6-287,H:36-129^51.1%ID^E:7e-19^.^.	.	SP803280_c1495_g2_i1|m.335	3-302[+]	.	UniRef90_C5XK31|tax|4558|^C5XK31|tax|4558|^Q:2-96,H:230-324^57.9%ID^E:8e-26^.^.	.	.	.	.	.	.	.	.
SP803280_c1497_g1	SP803280_c1497_g1_i1	.	.	.	.	.	.	.	.	.	.	.	.	.	.	.
SP803280_c1498_g1	SP803280_c1498_g1_i1	.	.	.	SP803280_c1498_g1_i1|m.336	29-331[+]	.	.	.	.	.	.	.	.	.	.
SP803280_c1499_g1	SP803280_c1499_g1_i1	sp|E2IUB0|CASS_KALDA|tax|23013|^E2IUB0^Q:299-75,H:608-678^62.7%ID^E:6e-20^RecName: Full=Cycloartenol synthase;^Eukaryota; Viridiplantae; Streptophyta; Embryophyta; Tracheophyta; Spermatophyta; Magnoliophyta; eudicotyledons; Gunneridae; Pentapetalae; Saxifragales; Crassulaceae; Kalanchoe	UniRef90_B6SVP8|tax|4577|^B6SVP8|tax|4577|^Q:299-108,H:606-669^89.1%ID^E:1e-25^.^.	.	.	.	.	.	.	.	.	.	GO:0016021^cellular_component^integral component of membrane`GO:0016871^molecular_function^cycloartenol synthase activity`GO:0008152^biological_process^metabolic process`GO:0006694^biological_process^steroid biosynthetic process	.	.	.
SP803280_c1500_g1	SP803280_c1500_g1_i1	.	.	.	.	.	.	.	.	.	.	.	.	.	.	.
SP803280_c1501_g1	SP803280_c1501_g1_i1	.	.	.	.	.	.	.	.	.	.	.	.	.	.	.
SP803280_c1502_g1	SP803280_c1502_g1_i1	.	.	.	.	.	.	.	.	.	.	.	.	.	.	.
SP803280_c1505_g1	SP803280_c1505_g1_i1	.	UniRef90_B4FDA1|tax|4577|^B4FDA1|tax|4577|^Q:2-100,H:128-160^81.8%ID^E:5e-06^.^.	.	.	.	.	.	.	.	.	.	.	.	.	.
SP803280_c1507_g1	SP803280_c1507_g1_i1	.	.	.	.	.	.	.	.	.	.	.	.	.	.	.
SP803280_c1507_g1	SP803280_c1507_g1_i2	.	.	.	.	.	.	.	.	.	.	.	.	.	.	.
SP803280_c1510_g1	SP803280_c1510_g1_i1	.	UniRef90_M8A2H7|tax|147389|^M8A2H7|tax|147389|^Q:258-1,H:17-101^68.6%ID^E:2e-27^.^.	.	.	.	.	.	.	.	.	.	.	.	.	.
SP803280_c1513_g1	SP803280_c1513_g1_i1	.	.	.	.	.	.	.	.	.	.	.	.	.	.	.
SP803280_c1516_g1	SP803280_c1516_g1_i1	.	UniRef90_Q94EV4|tax|4577|^Q94EV4|tax|4577|^Q:31-330,H:7-106^63%ID^E:9e-29^.^.	.	SP803280_c1516_g1_i1|m.337	1-312[+]	.	UniRef90_Q94EV4|tax|4577|^Q94EV4|tax|4577|^Q:11-103,H:7-99^62.4%ID^E:1e-26^.^.	PF04195.7^Transposase_28^Putative gypsy type transposon^17-102^E:2.6e-09	.	.	.	.	.	.	.
SP803280_c1516_g2	SP803280_c1516_g2_i1	.	.	.	.	.	.	.	.	.	.	.	.	.	.	.
SP803280_c1517_g1	SP803280_c1517_g1_i1	.	UniRef90_B4FA52|tax|4577|^B4FA52|tax|4577|^Q:229-62,H:513-568^51.8%ID^E:2e-07^.^.	.	.	.	.	.	.	.	.	.	.	.	.	.
SP803280_c1524_g1	SP803280_c1524_g1_i1	.	.	.	.	.	.	.	.	.	.	.	.	.	.	.
SP803280_c1525_g1	SP803280_c1525_g1_i1	.	.	.	.	.	.	.	.	.	.	.	.	.	.	.
SP803280_c1527_g1	SP803280_c1527_g1_i1	sp|C0LGR3|Y4265_ARATH|tax|3702|^C0LGR3^Q:1-303,H:952-1053^55.9%ID^E:2e-26^RecName: Full=Probable LRR receptor-like serine/threonine-protein kinase At4g26540;^Eukaryota; Viridiplantae; Streptophyta; Embryophyta; Tracheophyta; Spermatophyta; Magnoliophyta; eudicotyledons; Gunneridae; Pentapetalae; rosids; malvids; Brassicales; Brassicaceae; Camelineae; Arabidopsis	UniRef90_K3YFY5|tax|147369|^K3YFY5|tax|147369|^Q:1-324,H:956-1063^88.9%ID^E:2e-48^.^.	.	SP803280_c1527_g1_i1|m.338	1-324[+]	sp|C0LGR3|Y4265_ARATH|tax|3702|^C0LGR3^Q:1-101,H:952-1053^55.9%ID^E:2e-26^RecName: Full=Probable LRR receptor-like serine/threonine-protein kinase At4g26540;^Eukaryota; Viridiplantae; Streptophyta; Embryophyta; Tracheophyta; Spermatophyta; Magnoliophyta; eudicotyledons; Gunneridae; Pentapetalae; rosids; malvids; Brassicales; Brassicaceae; Camelineae; Arabidopsis	UniRef90_K3YFY5|tax|147369|^K3YFY5|tax|147369|^Q:1-108,H:956-1063^88.9%ID^E:2e-48^.^.	.	.	.	COG4886^leucine Rich Repeat	GO:0016021^cellular_component^integral component of membrane`GO:0005886^cellular_component^plasma membrane`GO:0005524^molecular_function^ATP binding`GO:0004674^molecular_function^protein serine/threonine kinase activity	.	.	.
SP803280_c1529_g1	SP803280_c1529_g1_i1	.	.	.	.	.	.	.	.	.	.	.	.	.	.	.
SP803280_c1530_g1	SP803280_c1530_g1_i1	.	.	.	.	.	.	.	.	.	.	.	.	.	.	.
SP803280_c1534_g1	SP803280_c1534_g1_i1	.	.	.	.	.	.	.	.	.	.	.	.	.	.	.
SP803280_c1537_g1	SP803280_c1537_g1_i1	.	.	.	.	.	.	.	.	.	.	.	.	.	.	.
SP803280_c1537_g2	SP803280_c1537_g2_i1	.	.	.	.	.	.	.	.	.	.	.	.	.	.	.
SP803280_c1539_g1	SP803280_c1539_g1_i1	.	.	.	.	.	.	.	.	.	.	.	.	.	.	.
SP803280_c1540_g1	SP803280_c1540_g1_i1	.	UniRef90_I1QG03|tax|4527|^I1QG03|tax|4527|^Q:311-84,H:561-635^60.5%ID^E:5e-20^.^.	.	.	.	.	.	.	.	.	.	.	.	.	.
SP803280_c1541_g1	SP803280_c1541_g1_i1	.	.	.	.	.	.	.	.	.	.	.	.	.	.	.
SP803280_c1541_g2	SP803280_c1541_g2_i1	.	.	.	.	.	.	.	.	.	.	.	.	.	.	.
SP803280_c1543_g1	SP803280_c1543_g1_i1	sp|Q67IX6|PDI14_ORYSJ|tax|4530|^Q67IX6^Q:345-16,H:111-218^76.4%ID^E:4e-42^RecName: Full=Protein disulfide isomerase-like 1-4;^Eukaryota; Viridiplantae; Streptophyta; Embryophyta; Tracheophyta; Spermatophyta; Magnoliophyta; Liliopsida; Poales; Poaceae; BEP clade; Ehrhartoideae; Oryzeae; Oryza	UniRef90_C5XRG2|tax|147429|^C5XRG2|tax|147429|^Q:345-16,H:130-239^96.4%ID^E:4e-53^.^.	.	.	.	.	.	.	.	.	COG0526^Thioredoxin	GO:0009507^cellular_component^chloroplast`GO:0005788^cellular_component^endoplasmic reticulum lumen`GO:0005739^cellular_component^mitochondrion`GO:0005774^cellular_component^vacuolar membrane`GO:0003756^molecular_function^protein disulfide isomerase activity`GO:0015035^molecular_function^protein disulfide oxidoreductase activity`GO:0045454^biological_process^cell redox homeostasis`GO:0006662^biol…	.	.	.
SP803280_c1544_g1	SP803280_c1544_g1_i1	sp|Q9SKZ2|CAF1G_ARATH|tax|3702|^Q9SKZ2^Q:393-22,H:6-129^65.3%ID^E:2e-45^RecName: Full=Probable CCR4-associated factor 1 homolog 7;^Eukaryota; Viridiplantae; Streptophyta; Embryophyta; Tracheophyta; Spermatophyta; Magnoliophyta; eudicotyledons; Gunneridae; Pentapetalae; rosids; malvids; Brassicales; Brassicaceae; Camelineae; Arabidopsis	UniRef90_K3ZSH5|tax|4555|^K3ZSH5|tax|4555|^Q:486-16,H:206-362^94.3%ID^E:2e-81^.^.	.	.	.	.	.	.	.	.	COG5228^Ccr4-not transcription complex, subunit	GO:0005737^cellular_component^cytoplasm`GO:0005634^cellular_component^nucleus`GO:0046872^molecular_function^metal ion binding`GO:0004535^molecular_function^poly(A)-specific ribonuclease activity`GO:0003723^molecular_function^RNA binding`GO:0006355^biological_process^regulation of transcription, DNA-templated`GO:0006351^biological_process^transcription, DNA-templated	.	.	.
SP803280_c1547_g1	SP803280_c1547_g1_i1	.	.	.	.	.	.	.	.	.	.	.	.	.	.	.
SP803280_c1548_g1	SP803280_c1548_g1_i1	.	.	.	.	.	.	.	.	.	.	.	.	.	.	.
SP803280_c1549_g1	SP803280_c1549_g1_i1	.	UniRef90_K7WBE5|tax|4577|^K7WBE5|tax|4577|^Q:441-1,H:7-158^58.1%ID^E:3e-40^.^.	.	.	.	.	.	.	.	.	.	.	.	.	.
SP803280_c1550_g1	SP803280_c1550_g1_i1	.	.	.	.	.	.	.	.	.	.	.	.	.	.	.
SP803280_c1552_g1	SP803280_c1552_g1_i1	sp|Q9STE5|R13L2_ARATH|tax|3702|^Q9STE5^Q:693-13,H:410-638^30.3%ID^E:1e-15^RecName: Full=Putative disease resistance RPP13-like protein 2;^Eukaryota; Viridiplantae; Streptophyta; Embryophyta; Tracheophyta; Spermatophyta; Magnoliophyta; eudicotyledons; Gunneridae; Pentapetalae; rosids; malvids; Brassicales; Brassicaceae; Camelineae; Arabidopsis	UniRef90_UPI000234F176|tax|15368|^UPI000234F176|tax|15368|^Q:708-1,H:417-650^66.1%ID^E:1e-81^.^.	.	.	.	.	.	.	.	.	.	GO:0043531^molecular_function^ADP binding`GO:0005524^molecular_function^ATP binding`GO:0005515^molecular_function^protein binding`GO:0006952^biological_process^defense response	.	.	.
SP803280_c1553_g1	SP803280_c1553_g1_i1	.	.	.	.	.	.	.	.	.	.	.	.	.	.	.
SP803280_c1554_g1	SP803280_c1554_g1_i1	.	.	.	.	.	.	.	.	.	.	.	.	.	.	.
SP803280_c1556_g1	SP803280_c1556_g1_i1	.	.	.	.	.	.	.	.	.	.	.	.	.	.	.
SP803280_c1557_g1	SP803280_c1557_g1_i1	.	UniRef90_C5WY60|tax|4558|^C5WY60|tax|4558|^Q:6-344,H:350-464^39.1%ID^E:5e-08^.^.	.	SP803280_c1557_g1_i1|m.343	3-344[+]	.	UniRef90_C5WY60|tax|4558|^C5WY60|tax|4558|^Q:2-114,H:350-464^39.1%ID^E:5e-08^.^.	.	.	.	.	.	.	.	.
SP803280_c1558_g1	SP803280_c1558_g1_i1	.	.	.	.	.	.	.	.	.	.	.	.	.	.	.
SP803280_c1559_g1	SP803280_c1559_g1_i1	.	.	.	.	.	.	.	.	.	.	.	.	.	.	.
SP803280_c1560_g1	SP803280_c1560_g1_i1	.	.	.	.	.	.	.	.	.	.	.	.	.	.	.
SP803280_c1561_g1	SP803280_c1561_g1_i1	.	UniRef90_C5XB96|tax|4558|^C5XB96|tax|4558|^Q:95-3,H:1-31^90.3%ID^E:3e-07^.^.	.	.	.	.	.	.	.	.	.	.	.	.	.
SP803280_c1563_g1	SP803280_c1563_g1_i1	.	.	.	.	.	.	.	.	.	.	.	.	.	.	.
SP803280_c1564_g1	SP803280_c1564_g1_i1	sp|Q6K972|AGO1C_ORYSJ|tax|4530|^Q6K972^Q:122-15,H:694-729^94.4%ID^E:3e-12^RecName: Full=Protein argonaute 1C;^Eukaryota; Viridiplantae; Streptophyta; Embryophyta; Tracheophyta; Spermatophyta; Magnoliophyta; Liliopsida; Poales; Poaceae; BEP clade; Ehrhartoideae; Oryzeae; Oryza	UniRef90_C5Z2L1|tax|4558|^C5Z2L1|tax|4558|^Q:122-15,H:699-734^97.2%ID^E:4e-11^.^.	.	.	.	.	.	.	.	.	.	GO:0003676^molecular_function^nucleic acid binding`GO:0031047^biological_process^gene silencing by RNA	.	.	.
SP803280_c1566_g1	SP803280_c1566_g1_i1	.	.	.	.	.	.	.	.	.	.	.	.	.	.	.
SP803280_c1567_g1	SP803280_c1567_g1_i1	.	.	.	.	.	.	.	.	.	.	.	.	.	.	.
SP803280_c1568_g1	SP803280_c1568_g1_i1	.	UniRef90_C5YIA7|tax|4558|^C5YIA7|tax|4558|^Q:3-518,H:522-693^96.5%ID^E:6e-88^.^.	.	SP803280_c1568_g1_i1|m.344	3-521[+]	.	UniRef90_C5YIA7|tax|4558|^C5YIA7|tax|4558|^Q:1-172,H:522-693^96.5%ID^E:4e-88^.^.	PF03081.10^Exo70^Exo70 exocyst complex subunit^1-120^E:1.5e-18	.	.	.	.	GO:0006887^biological_process^exocytosis`GO:0000145^cellular_component^exocyst	.	.
SP803280_c1569_g1	SP803280_c1569_g1_i1	.	.	.	.	.	.	.	.	.	.	.	.	.	.	.
SP803280_c1569_g1	SP803280_c1569_g1_i2	.	.	.	.	.	.	.	.	.	.	.	.	.	.	.
SP803280_c1573_g1	SP803280_c1573_g1_i1	.	.	.	.	.	.	.	.	.	.	.	.	.	.	.
SP803280_c1574_g1	SP803280_c1574_g1_i1	.	.	.	.	.	.	.	.	.	.	.	.	.	.	.
SP803280_c1575_g1	SP803280_c1575_g1_i1	.	.	.	.	.	.	.	.	.	.	.	.	.	.	.
SP803280_c1576_g1	SP803280_c1576_g1_i1	.	UniRef90_C5WLX7|tax|4558|^C5WLX7|tax|4558|^Q:143-448,H:1-98^81.9%ID^E:2e-34^.^.	.	SP803280_c1576_g1_i1|m.346	2-448[+]	.	UniRef90_C5WLX7|tax|4558|^C5WLX7|tax|4558|^Q:48-149,H:1-98^81.9%ID^E:2e-34^.^.	.	.	ExpAA=20.39^PredHel=1^Topology=o56-78i	.	.	.	.	.
SP803280_c1577_g1	SP803280_c1577_g1_i1	.	.	.	.	.	.	.	.	.	.	.	.	.	.	.
SP803280_c1580_g1	SP803280_c1580_g1_i1	.	.	.	.	.	.	.	.	.	.	.	.	.	.	.
SP803280_c1581_g1	SP803280_c1581_g1_i1	.	.	.	.	.	.	.	.	.	.	.	.	.	.	.
SP803280_c1582_g1	SP803280_c1582_g1_i1	.	.	.	.	.	.	.	.	.	.	.	.	.	.	.
SP803280_c1583_g1	SP803280_c1583_g1_i1	.	UniRef90_C5Y1M8|tax|4558|^C5Y1M8|tax|4558|^Q:3-371,H:253-379^67.4%ID^E:7e-40^.^.	.	.	.	.	.	.	.	.	.	.	.	.	.
SP803280_c1584_g1	SP803280_c1584_g1_i1	.	.	.	.	.	.	.	.	.	.	.	.	.	.	.
SP803280_c1586_g1	SP803280_c1586_g1_i1	.	.	.	.	.	.	.	.	.	.	.	.	.	.	.
SP803280_c1587_g1	SP803280_c1587_g1_i1	.	UniRef90_K3XJF0|tax|4555|^K3XJF0|tax|4555|^Q:199-465,H:8-102^61.1%ID^E:2e-17^.^.	.	.	.	.	.	.	.	.	.	.	.	.	.
SP803280_c1590_g1	SP803280_c1590_g1_i1	.	.	.	.	.	.	.	.	.	.	.	.	.	.	.
SP803280_c1592_g1	SP803280_c1592_g1_i1	.	.	.	.	.	.	.	.	.	.	.	.	.	.	.
SP803280_c1592_g1	SP803280_c1592_g1_i2	.	.	.	.	.	.	.	.	.	.	.	.	.	.	.
SP803280_c1595_g1	SP803280_c1595_g1_i1	.	UniRef90_C5XNS1|tax|4558|^C5XNS1|tax|4558|^Q:306-1,H:260-361^93.1%ID^E:8e-50^.^.	.	.	.	.	.	.	.	.	.	.	.	.	.
SP803280_c1596_g1	SP803280_c1596_g1_i1	sp|Q9LSB1|GUX1_ARATH|tax|3702|^Q9LSB1^Q:2-520,H:231-400^61.8%ID^E:8e-56^RecName: Full=UDP-glucuronate:xylan alpha-glucuronosyltransferase 1;^Eukaryota; Viridiplantae; Streptophyta; Embryophyta; Tracheophyta; Spermatophyta; Magnoliophyta; eudicotyledons; Gunneridae; Pentapetalae; rosids; malvids; Brassicales; Brassicaceae; Camelineae; Arabidopsis	UniRef90_C5XUS9|tax|4558|^C5XUS9|tax|4558|^Q:2-520,H:222-395^96.6%ID^E:5e-89^.^.	.	SP803280_c1596_g1_i1|m.350	2-520[+]	sp|Q9LSB1|GUX1_ARATH|tax|3702|^Q9LSB1^Q:1-173,H:231-400^61.8%ID^E:8e-56^RecName: Full=UDP-glucuronate:xylan alpha-glucuronosyltransferase 1;^Eukaryota; Viridiplantae; Streptophyta; Embryophyta; Tracheophyta; Spermatophyta; Magnoliophyta; eudicotyledons; Gunneridae; Pentapetalae; rosids; malvids; Brassicales; Brassicaceae; Camelineae; Arabidopsis	UniRef90_C5XUS9|tax|4558|^C5XUS9|tax|4558|^Q:1-173,H:222-395^96.6%ID^E:5e-89^.^.	.	.	.	.	GO:0005794^cellular_component^Golgi apparatus`GO:0000139^cellular_component^Golgi membrane`GO:0016021^cellular_component^integral component of membrane`GO:0015020^molecular_function^glucuronosyltransferase activity`GO:0080116^molecular_function^glucuronoxylan glucuronosyltransferase activity`GO:0046872^molecular_function^metal ion binding`GO:0010417^biological_process^glucuronoxylan biosynthetic …	.	.	.
SP803280_c1597_g1	SP803280_c1597_g1_i1	.	.	.	.	.	.	.	.	.	.	.	.	.	.	.
SP803280_c1600_g1	SP803280_c1600_g1_i1	.	UniRef90_C5Z5H9|tax|4558|^C5Z5H9|tax|4558|^Q:208-14,H:1-69^85.7%ID^E:5e-22^.^.	.	.	.	.	.	.	.	.	.	.	.	.	.
SP803280_c1600_g1	SP803280_c1600_g1_i2	.	UniRef90_C5Z5H9|tax|4558|^C5Z5H9|tax|4558|^Q:208-14,H:1-69^85.7%ID^E:3e-22^.^.	.	.	.	.	.	.	.	.	.	.	.	.	.
SP803280_c1601_g1	SP803280_c1601_g1_i1	.	UniRef90_C5XRM9|tax|4558|^C5XRM9|tax|4558|^Q:482-240,H:2-85^44%ID^E:2e-13^.^.	.	.	.	.	.	.	.	.	.	.	.	.	.
SP803280_c1602_g1	SP803280_c1602_g1_i1	.	.	.	.	.	.	.	.	.	.	.	.	.	.	.
SP803280_c1603_g1	SP803280_c1603_g1_i1	.	.	.	.	.	.	.	.	.	.	.	.	.	.	.
SP803280_c1604_g1	SP803280_c1604_g1_i1	.	UniRef90_C5XQP8|tax|4558|^C5XQP8|tax|4558|^Q:259-417,H:578-633^63.2%ID^E:6e-08^.^.	.	.	.	.	.	.	.	.	.	.	.	.	.
SP803280_c1606_g1	SP803280_c1606_g1_i1	.	.	.	.	.	.	.	.	.	.	.	.	.	.	.
SP803280_c1607_g1	SP803280_c1607_g1_i1	.	.	.	.	.	.	.	.	.	.	.	.	.	.	.
SP803280_c1609_g1	SP803280_c1609_g1_i1	.	.	.	.	.	.	.	.	.	.	.	.	.	.	.
SP803280_c1610_g1	SP803280_c1610_g1_i1	.	.	.	.	.	.	.	.	.	.	.	.	.	.	.
SP803280_c1612_g1	SP803280_c1612_g1_i1	sp|Q2QZL4|U2A2B_ORYSJ|tax|4530|^Q2QZL4^Q:177-470,H:185-278^56.1%ID^E:7e-24^RecName: Full=Splicing factor U2af large subunit B;^Eukaryota; Viridiplantae; Streptophyta; Embryophyta; Tracheophyta; Spermatophyta; Magnoliophyta; Liliopsida; Poales; Poaceae; BEP clade; Ehrhartoideae; Oryzeae; Oryza	UniRef90_C5Y800|tax|4558|^C5Y800|tax|4558|^Q:198-470,H:1-91^84.6%ID^E:4e-38^.^.	.	SP803280_c1612_g1_i1|m.354	3-470[+]	sp|Q2QZL4|U2A2B_ORYSJ|tax|4530|^Q2QZL4^Q:59-156,H:185-278^56.1%ID^E:7e-24^RecName: Full=Splicing factor U2af large subunit B;^Eukaryota; Viridiplantae; Streptophyta; Embryophyta; Tracheophyta; Spermatophyta; Magnoliophyta; Liliopsida; Poales; Poaceae; BEP clade; Ehrhartoideae; Oryzeae; Oryza	UniRef90_C5Y800|tax|4558|^C5Y800|tax|4558|^Q:66-156,H:1-91^84.6%ID^E:4e-38^.^.	.	.	.	.	GO:0005634^cellular_component^nucleus`GO:0000166^molecular_function^nucleotide binding`GO:0003723^molecular_function^RNA binding`GO:0006397^biological_process^mRNA processing`GO:0008380^biological_process^RNA splicing	.	.	.
SP803280_c1613_g1	SP803280_c1613_g1_i1	.	UniRef90_K3ZRS2|tax|147369|^K3ZRS2|tax|147369|^Q:317-3,H:211-315^96.2%ID^E:8e-51^.^.	.	.	.	.	.	.	.	.	.	.	.	.	.
SP803280_c1614_g1	SP803280_c1614_g1_i1	.	.	.	.	.	.	.	.	.	.	.	.	.	.	.
SP803280_c1615_g1	SP803280_c1615_g1_i1	.	UniRef90_C5YDL5|tax|4558|^C5YDL5|tax|4558|^Q:252-1,H:1-85^96.5%ID^E:2e-38^.^.	.	.	.	.	.	.	.	.	.	.	.	.	.
SP803280_c1617_g1	SP803280_c1617_g1_i1	.	.	.	.	.	.	.	.	.	.	.	.	.	.	.
SP803280_c1620_g1	SP803280_c1620_g1_i1	.	.	.	.	.	.	.	.	.	.	.	.	.	.	.
SP803280_c1621_g1	SP803280_c1621_g1_i1	.	.	.	.	.	.	.	.	.	.	.	.	.	.	.
SP803280_c1622_g1	SP803280_c1622_g1_i1	.	.	.	.	.	.	.	.	.	.	.	.	.	.	.
SP803280_c1623_g1	SP803280_c1623_g1_i1	.	.	.	.	.	.	.	.	.	.	.	.	.	.	.
SP803280_c1624_g1	SP803280_c1624_g1_i1	sp|B5LMM3|PETN_CICAR|tax|3827|^B5LMM3^Q:906-998,H:1-31^96.8%ID^E:9e-09^RecName: Full=Cytochrome b6-f complex subunit 8;^Eukaryota; Viridiplantae; Streptophyta; Embryophyta; Tracheophyta; Spermatophyta; Magnoliophyta; eudicotyledons; Gunneridae; Pentapetalae; rosids; fabids; Fabales; Fabaceae; Papilionoideae; Cicereae; Cicer	UniRef90_K4CYR7|tax|4081|^K4CYR7|tax|4081|^Q:881-1018,H:6-51^60.9%ID^E:2e-08^.^.	.	.	.	.	.	.	.	.	.	GO:0009535^cellular_component^chloroplast thylakoid membrane`GO:0009512^cellular_component^cytochrome b6f complex`GO:0016021^cellular_component^integral component of membrane`GO:0045158^molecular_function^electron transporter, transferring electrons within cytochrome b6/f complex of photosystem II activity`GO:0017004^biological_process^cytochrome complex assembly`GO:0055114^biological_process^oxi…	.	.	.
SP803280_c1626_g1	SP803280_c1626_g1_i1	.	.	.	.	.	.	.	.	.	.	.	.	.	.	.
SP803280_c1628_g1	SP803280_c1628_g1_i1	.	.	.	.	.	.	.	.	.	.	.	.	.	.	.
SP803280_c1628_g2	SP803280_c1628_g2_i1	.	.	.	.	.	.	.	.	.	.	.	.	.	.	.
SP803280_c1632_g1	SP803280_c1632_g1_i1	.	.	.	.	.	.	.	.	.	.	.	.	.	.	.
SP803280_c1633_g1	SP803280_c1633_g1_i1	.	UniRef90_C5Z7A6|tax|4558|^C5Z7A6|tax|4558|^Q:405-4,H:67-198^88.1%ID^E:4e-57^.^.	.	.	.	.	.	.	.	.	.	.	.	.	.
SP803280_c1634_g1	SP803280_c1634_g1_i1	.	.	.	.	.	.	.	.	.	.	.	.	.	.	.
SP803280_c1636_g1	SP803280_c1636_g1_i1	.	.	.	.	.	.	.	.	.	.	.	.	.	.	.
SP803280_c1640_g1	SP803280_c1640_g1_i1	.	.	.	.	.	.	.	.	.	.	.	.	.	.	.
SP803280_c1640_g1	SP803280_c1640_g1_i2	.	.	.	.	.	.	.	.	.	.	.	.	.	.	.
SP803280_c1642_g1	SP803280_c1642_g1_i1	sp|Q9ZP41|EGC_CITJA|tax|64884|^Q9ZP41^Q:237-7,H:32-106^55.8%ID^E:1e-16^RecName: Full=EG45-like domain containing protein;^Eukaryota; Viridiplantae; Streptophyta; Embryophyta; Tracheophyta; Spermatophyta; Magnoliophyta; eudicotyledons; Gunneridae; Pentapetalae; rosids; malvids; Sapindales; Rutaceae; Citrus	UniRef90_I1QPR2|tax|4527|^I1QPR2|tax|4527|^Q:237-7,H:35-109^75.3%ID^E:1e-24^.^.	.	.	.	.	.	.	.	.	.	GO:0005576^cellular_component^extracellular region	.	.	.
SP803280_c1645_g1	SP803280_c1645_g1_i1	.	.	.	.	.	.	.	.	.	.	.	.	.	.	.
SP803280_c1648_g1	SP803280_c1648_g1_i1	.	.	.	.	.	.	.	.	.	.	.	.	.	.	.
SP803280_c1650_g1	SP803280_c1650_g1_i1	.	.	.	.	.	.	.	.	.	.	.	.	.	.	.
SP803280_c1651_g1	SP803280_c1651_g1_i1	.	.	.	.	.	.	.	.	.	.	.	.	.	.	.
SP803280_c1652_g1	SP803280_c1652_g1_i1	.	.	.	.	.	.	.	.	.	.	.	.	.	.	.
SP803280_c1655_g1	SP803280_c1655_g1_i1	sp|O22567|DXS1_ORYSJ|tax|4530|^O22567^Q:630-1,H:240-449^52.1%ID^E:1e-48^RecName: Full=1-deoxy-D-xylulose-5-phosphate synthase 1, chloroplastic;^Eukaryota; Viridiplantae; Streptophyta; Embryophyta; Tracheophyta; Spermatophyta; Magnoliophyta; Liliopsida; Poales; Poaceae; BEP clade; Ehrhartoideae; Oryzeae; Oryza	UniRef90_K3XVI4|tax|1437183|^K3XVI4|tax|1437183|^Q:630-1,H:246-455^94.8%ID^E:8e-110^.^.	.	.	.	.	.	.	.	.	COG1154^Catalyzes the acyloin condensation reaction between C atoms 2 and 3 of pyruvate and glyceraldehyde 3-phosphate to yield 1-deoxy-D-xylulose-5-phosphate (DXP) (By similarity)	GO:0009570^cellular_component^chloroplast stroma`GO:0008661^molecular_function^1-deoxy-D-xylulose-5-phosphate synthase activity`GO:0046872^molecular_function^metal ion binding`GO:0052865^biological_process^1-deoxy-D-xylulose 5-phosphate biosynthetic process`GO:0015995^biological_process^chlorophyll biosynthetic process`GO:0016114^biological_process^terpenoid biosynthetic process`GO:0009228^biolog…	.	.	.
SP803280_c1656_g1	SP803280_c1656_g1_i1	.	.	.	.	.	.	.	.	.	.	.	.	.	.	.
SP803280_c1656_g1	SP803280_c1656_g1_i2	.	.	.	.	.	.	.	.	.	.	.	.	.	.	.
SP803280_c1658_g1	SP803280_c1658_g1_i1	.	.	.	.	.	.	.	.	.	.	.	.	.	.	.
SP803280_c1658_g1	SP803280_c1658_g1_i2	.	.	.	.	.	.	.	.	.	.	.	.	.	.	.
SP803280_c1659_g1	SP803280_c1659_g1_i1	.	.	.	.	.	.	.	.	.	.	.	.	.	.	.
SP803280_c1662_g1	SP803280_c1662_g1_i1	.	UniRef90_Q0IXM5|tax|4530|^Q0IXM5|tax|4530|^Q:1-141,H:803-849^87.2%ID^E:5e-15^.^.	.	.	.	.	.	.	.	.	.	.	.	.	.
SP803280_c1663_g1	SP803280_c1663_g1_i1	.	.	.	.	.	.	.	.	.	.	.	.	.	.	.
SP803280_c1666_g1	SP803280_c1666_g1_i1	.	.	.	.	.	.	.	.	.	.	.	.	.	.	.
SP803280_c1667_g1	SP803280_c1667_g1_i1	.	.	.	.	.	.	.	.	.	.	.	.	.	.	.
SP803280_c1669_g1	SP803280_c1669_g1_i1	.	UniRef90_C5Y4U6|tax|4558|^C5Y4U6|tax|4558|^Q:29-193,H:9-63^76.4%ID^E:1e-14^.^.	.	.	.	.	.	.	.	.	.	.	.	.	.
SP803280_c1669_g1	SP803280_c1669_g1_i2	.	UniRef90_C5Y275|tax|4558|^C5Y275|tax|4558|^Q:213-389,H:707-765^89.8%ID^E:1e-25^.^.	.	.	.	.	.	.	.	.	.	.	.	.	.
SP803280_c1670_g1	SP803280_c1670_g1_i1	.	.	.	.	.	.	.	.	.	.	.	.	.	.	.
SP803280_c1671_g1	SP803280_c1671_g1_i1	.	.	.	.	.	.	.	.	.	.	.	.	.	.	.
SP803280_c1674_g1	SP803280_c1674_g1_i1	.	.	.	.	.	.	.	.	.	.	.	.	.	.	.
SP803280_c1675_g1	SP803280_c1675_g1_i1	.	.	.	.	.	.	.	.	.	.	.	.	.	.	.
SP803280_c1676_g1	SP803280_c1676_g1_i1	.	.	.	.	.	.	.	.	.	.	.	.	.	.	.
SP803280_c1680_g1	SP803280_c1680_g1_i1	.	.	.	.	.	.	.	.	.	.	.	.	.	.	.
SP803280_c1685_g1	SP803280_c1685_g1_i1	.	.	.	SP803280_c1685_g1_i1|m.358	2-391[+]	.	.	.	.	.	.	.	.	.	.
SP803280_c1689_g1	SP803280_c1689_g1_i1	.	UniRef90_C7IZC8|tax|4530|^C7IZC8|tax|4530|^Q:2-307,H:856-957^58.8%ID^E:5e-29^.^.	.	SP803280_c1689_g1_i1|m.359	2-307[+]	.	UniRef90_C7IZC8|tax|4530|^C7IZC8|tax|4530|^Q:1-102,H:856-957^58.8%ID^E:5e-29^.^.	PF13976.1^gag_pre-integrs^GAG-pre-integrase domain^17-76^E:2.8e-14	.	.	.	.	.	.	.
SP803280_c1691_g1	SP803280_c1691_g1_i1	.	UniRef90_C5YHV1|tax|4558|^C5YHV1|tax|4558|^Q:2-160,H:419-467^88.7%ID^E:2e-17^.^.	.	.	.	.	.	.	.	.	.	.	.	.	.
SP803280_c1692_g1	SP803280_c1692_g1_i1	.	UniRef90_C5YHZ2|tax|4558|^C5YHZ2|tax|4558|^Q:176-3,H:1-57^84.5%ID^E:2e-20^.^.	.	.	.	.	.	.	.	.	.	.	.	.	.
SP803280_c1693_g1	SP803280_c1693_g1_i1	.	.	.	.	.	.	.	.	.	.	.	.	.	.	.
SP803280_c1694_g1	SP803280_c1694_g1_i1	.	UniRef90_C5YM56|tax|4558|^C5YM56|tax|4558|^Q:189-281,H:1-31^80.6%ID^E:1e-07^.^.	.	.	.	.	.	.	.	.	.	.	.	.	.
SP803280_c1695_g1	SP803280_c1695_g1_i1	.	.	.	.	.	.	.	.	.	.	.	.	.	.	.
SP803280_c1696_g1	SP803280_c1696_g1_i1	.	.	.	.	.	.	.	.	.	.	.	.	.	.	.
SP803280_c1696_g1	SP803280_c1696_g1_i2	.	.	.	.	.	.	.	.	.	.	.	.	.	.	.
SP803280_c1699_g1	SP803280_c1699_g1_i1	.	.	.	.	.	.	.	.	.	.	.	.	.	.	.
SP803280_c1700_g1	SP803280_c1700_g1_i1	.	.	.	.	.	.	.	.	.	.	.	.	.	.	.
SP803280_c1701_g1	SP803280_c1701_g1_i1	.	.	.	SP803280_c1701_g1_i1|m.361	3-317[+]	.	.	.	.	.	.	.	.	.	.
SP803280_c1702_g1	SP803280_c1702_g1_i1	.	.	.	.	.	.	.	.	.	.	.	.	.	.	.
SP803280_c1704_g1	SP803280_c1704_g1_i1	.	.	.	SP803280_c1704_g1_i1|m.362	2-349[+]	.	.	.	.	.	.	.	.	.	.
SP803280_c1704_g1	SP803280_c1704_g1_i2	.	.	.	.	.	.	.	.	.	.	.	.	.	.	.
SP803280_c1706_g1	SP803280_c1706_g1_i1	.	.	.	.	.	.	.	.	.	.	.	.	.	.	.
SP803280_c1707_g1	SP803280_c1707_g1_i1	sp|Q94A38|LRP6A_ARATH|tax|3702|^Q94A38^Q:928-122,H:143-411^36%ID^E:4e-40^RecName: Full=La-related protein 6A;^Eukaryota; Viridiplantae; Streptophyta; Embryophyta; Tracheophyta; Spermatophyta; Magnoliophyta; eudicotyledons; Gunneridae; Pentapetalae; rosids; malvids; Brassicales; Brassicaceae; Camelineae; Arabidopsis	UniRef90_C5XWV6|tax|4558|^C5XWV6|tax|4558|^Q:928-95,H:174-451^95.7%ID^E:5e-145^.^.	.	.	.	.	.	.	.	.	COG5193^La ribonucleoprotein domain family member	GO:0005634^cellular_component^nucleus`GO:0030529^cellular_component^ribonucleoprotein complex`GO:0000166^molecular_function^nucleotide binding`GO:0003723^molecular_function^RNA binding`GO:0006355^biological_process^regulation of transcription, DNA-templated`GO:0006396^biological_process^RNA processing`GO:0006351^biological_process^transcription, DNA-templated	.	.	.
SP803280_c1712_g1	SP803280_c1712_g1_i1	.	.	.	.	.	.	.	.	.	.	.	.	.	.	.
SP803280_c1715_g1	SP803280_c1715_g1_i1	.	.	.	SP803280_c1715_g1_i1|m.364	2-793[+]	.	.	PF00161.14^RIP^Ribosome inactivating protein^46-132^E:1.2e-12	.	.	.	.	GO:0030598^molecular_function^rRNA N-glycosylase activity`GO:0017148^biological_process^negative regulation of translation	.	.
SP803280_c1716_g1	SP803280_c1716_g1_i1	.	.	.	.	.	.	.	.	.	.	.	.	.	.	.
SP803280_c1717_g1	SP803280_c1717_g1_i1	.	.	.	.	.	.	.	.	.	.	.	.	.	.	.
SP803280_c1718_g1	SP803280_c1718_g1_i1	.	UniRef90_K7UWU0|tax|4577|^K7UWU0|tax|4577|^Q:177-287,H:125-161^78.4%ID^E:1e-05^.^.	.	.	.	.	.	.	.	.	.	.	.	.	.
SP803280_c1721_g1	SP803280_c1721_g1_i1	.	UniRef90_B6SSW4|tax|4577|^B6SSW4|tax|4577|^Q:137-15,H:1-41^97.6%ID^E:7e-14^.^.	.	.	.	.	.	.	.	.	.	.	.	.	.
SP803280_c1722_g1	SP803280_c1722_g1_i1	.	.	.	.	.	.	.	.	.	.	.	.	.	.	.
SP803280_c1723_g1	SP803280_c1723_g1_i1	.	.	.	.	.	.	.	.	.	.	.	.	.	.	.
SP803280_c1727_g1	SP803280_c1727_g1_i1	.	.	.	.	.	.	.	.	.	.	.	.	.	.	.
SP803280_c1729_g1	SP803280_c1729_g1_i1	.	.	.	.	.	.	.	.	.	.	.	.	.	.	.
SP803280_c1730_g1	SP803280_c1730_g1_i1	.	.	.	.	.	.	.	.	.	.	.	.	.	.	.
SP803280_c1731_g1	SP803280_c1731_g1_i1	.	.	.	.	.	.	.	.	.	.	.	.	.	.	.
SP803280_c1732_g1	SP803280_c1732_g1_i1	.	.	.	.	.	.	.	.	.	.	.	.	.	.	.
SP803280_c1733_g1	SP803280_c1733_g1_i1	.	.	.	.	.	.	.	.	.	.	.	.	.	.	.
SP803280_c1733_g1	SP803280_c1733_g1_i2	.	.	.	.	.	.	.	.	.	.	.	.	.	.	.
SP803280_c1734_g1	SP803280_c1734_g1_i1	.	.	.	.	.	.	.	.	.	.	.	.	.	.	.
SP803280_c1735_g1	SP803280_c1735_g1_i1	.	.	.	SP803280_c1735_g1_i1|m.366	2-490[+]	.	.	.	.	.	.	.	.	.	.
SP803280_c1736_g1	SP803280_c1736_g1_i1	.	.	.	.	.	.	.	.	.	.	.	.	.	.	.
SP803280_c1738_g1	SP803280_c1738_g1_i1	.	.	.	.	.	.	.	.	.	.	.	.	.	.	.
SP803280_c1739_g1	SP803280_c1739_g1_i1	.	UniRef90_UPI0003512922|tax|4555|^UPI0003512922|tax|4555|^Q:154-420,H:551-643^67.7%ID^E:1e-27^.^.	.	SP803280_c1739_g1_i1|m.367	1-711[+]	.	UniRef90_UPI0003512922|tax|4555|^UPI0003512922|tax|4555|^Q:52-140,H:551-643^67.7%ID^E:7e-28^.^.	PF07762.9^DUF1618^Protein of unknown function (DUF1618)^34-94^E:4.2e-07	.	.	.	.	.	.	.
SP803280_c1741_g1	SP803280_c1741_g1_i1	.	.	.	.	.	.	.	.	.	.	.	.	.	.	.
SP803280_c1743_g1	SP803280_c1743_g1_i1	sp|Q9LXA8|BXL6_ARATH|tax|3702|^Q9LXA8^Q:145-8,H:337-382^65.2%ID^E:1e-11^RecName: Full=Probable beta-D-xylosidase 6;^Eukaryota; Viridiplantae; Streptophyta; Embryophyta; Tracheophyta; Spermatophyta; Magnoliophyta; eudicotyledons; Gunneridae; Pentapetalae; rosids; malvids; Brassicales; Brassicaceae; Camelineae; Arabidopsis	UniRef90_K3Y5E4|tax|147369|^K3Y5E4|tax|147369|^Q:145-5,H:315-361^89.4%ID^E:7e-16^.^.	.	.	.	.	.	.	.	.	COG1472^hydrolase family 3	GO:0005578^cellular_component^proteinaceous extracellular matrix`GO:0005774^cellular_component^vacuolar membrane`GO:0005773^cellular_component^vacuole`GO:0009044^molecular_function^xylan 1,4-beta-xylosidase activity`GO:0005975^biological_process^carbohydrate metabolic process	.	.	.
SP803280_c1745_g1	SP803280_c1745_g1_i1	.	UniRef90_C5YGZ3|tax|4558|^C5YGZ3|tax|4558|^Q:398-3,H:28-159^65.4%ID^E:5e-38^.^.	.	.	.	.	.	.	.	.	.	.	.	.	.
SP803280_c1747_g1	SP803280_c1747_g1_i1	.	.	.	.	.	.	.	.	.	.	.	.	.	.	.
SP803280_c1748_g1	SP803280_c1748_g1_i1	sp|Q65XV7|RFA1C_ORYSJ|tax|4530|^Q65XV7^Q:3-164,H:508-561^64.8%ID^E:3e-13^RecName: Full=Replication protein A 70 kDa DNA-binding subunit C;^Eukaryota; Viridiplantae; Streptophyta; Embryophyta; Tracheophyta; Spermatophyta; Magnoliophyta; Liliopsida; Poales; Poaceae; BEP clade; Ehrhartoideae; Oryzeae; Oryza	UniRef90_C5YYH8|tax|4558|^C5YYH8|tax|4558|^Q:3-164,H:567-620^90.7%ID^E:1e-18^.^.	.	.	.	.	.	.	.	.	COG1599^replication	GO:0005634^cellular_component^nucleus`GO:0003677^molecular_function^DNA binding`GO:0005515^molecular_function^protein binding`GO:0008270^molecular_function^zinc ion binding`GO:0006310^biological_process^DNA recombination`GO:0006281^biological_process^DNA repair`GO:0006260^biological_process^DNA replication	.	.	.
SP803280_c1750_g1	SP803280_c1750_g1_i1	.	.	.	.	.	.	.	.	.	.	.	.	.	.	.
SP803280_c1751_g1	SP803280_c1751_g1_i1	.	.	.	.	.	.	.	.	.	.	.	.	.	.	.
SP803280_c1752_g1	SP803280_c1752_g1_i1	.	UniRef90_C5WQF5|tax|4558|^C5WQF5|tax|4558|^Q:295-2,H:182-279^95.9%ID^E:2e-50^.^.	.	.	.	.	.	.	.	.	.	.	.	.	.
SP803280_c1753_g1	SP803280_c1753_g1_i1	.	.	.	.	.	.	.	.	.	.	.	.	.	.	.
SP803280_c1756_g1	SP803280_c1756_g1_i1	.	.	.	.	.	.	.	.	.	.	.	.	.	.	.
SP803280_c1757_g1	SP803280_c1757_g1_i1	.	UniRef90_C5Z5W7|tax|4558|^C5Z5W7|tax|4558|^Q:352-2,H:43-159^88.9%ID^E:1e-55^.^.	.	.	.	.	.	.	.	.	.	.	.	.	.
SP803280_c1758_g1	SP803280_c1758_g1_i1	.	UniRef90_K3XEG8|tax|147369|^K3XEG8|tax|147369|^Q:359-147,H:748-818^85.9%ID^E:5e-24^.^.	.	.	.	.	.	.	.	.	.	.	.	.	.
SP803280_c1760_g1	SP803280_c1760_g1_i1	.	.	.	.	.	.	.	.	.	.	.	.	.	.	.
SP803280_c1761_g1	SP803280_c1761_g1_i1	.	.	.	.	.	.	.	.	.	.	.	.	.	.	.
SP803280_c1763_g1	SP803280_c1763_g1_i1	.	.	.	.	.	.	.	.	.	.	.	.	.	.	.
SP803280_c1765_g1	SP803280_c1765_g1_i1	.	.	.	.	.	.	.	.	.	.	.	.	.	.	.
SP803280_c1766_g1	SP803280_c1766_g1_i1	.	UniRef90_M0UM27|tax|4513|^M0UM27|tax|4513|^Q:444-4,H:639-785^66.7%ID^E:1e-45^.^.	.	.	.	.	.	.	.	.	.	.	.	.	.
SP803280_c1770_g1	SP803280_c1770_g1_i1	.	.	.	.	.	.	.	.	.	.	.	.	.	.	.
SP803280_c1772_g1	SP803280_c1772_g1_i1	.	.	.	.	.	.	.	.	.	.	.	.	.	.	.
SP803280_c1774_g1	SP803280_c1774_g1_i1	.	.	.	.	.	.	.	.	.	.	.	.	.	.	.
SP803280_c1776_g1	SP803280_c1776_g1_i1	.	.	.	SP803280_c1776_g1_i1|m.372	1-324[+]	.	.	.	.	.	.	.	.	.	.
SP803280_c1778_g1	SP803280_c1778_g1_i1	.	UniRef90_K7WFA5|tax|147429|^K7WFA5|tax|147429|^Q:2-193,H:261-325^95.4%ID^E:1e-25^.^.	.	.	.	.	.	.	.	.	.	.	.	.	.
SP803280_c1779_g1	SP803280_c1779_g1_i1	.	.	.	.	.	.	.	.	.	.	.	.	.	.	.
SP803280_c1782_g1	SP803280_c1782_g1_i1	.	.	.	.	.	.	.	.	.	.	.	.	.	.	.
SP803280_c1783_g1	SP803280_c1783_g1_i1	.	.	.	.	.	.	.	.	.	.	.	.	.	.	.
SP803280_c1786_g1	SP803280_c1786_g1_i1	.	.	.	.	.	.	.	.	.	.	.	.	.	.	.
SP803280_c1787_g1	SP803280_c1787_g1_i1	.	.	.	.	.	.	.	.	.	.	.	.	.	.	.
SP803280_c1788_g1	SP803280_c1788_g1_i1	.	UniRef90_C5YFM2|tax|4558|^C5YFM2|tax|4558|^Q:602-3,H:209-408^95%ID^E:1e-104^.^.	.	.	.	.	.	.	.	.	.	.	.	.	.
SP803280_c1790_g1	SP803280_c1790_g1_i1	.	.	.	.	.	.	.	.	.	.	.	.	.	.	.
SP803280_c1792_g1	SP803280_c1792_g1_i1	.	.	.	.	.	.	.	.	.	.	.	.	.	.	.
SP803280_c1793_g1	SP803280_c1793_g1_i1	.	.	.	.	.	.	.	.	.	.	.	.	.	.	.
SP803280_c1794_g1	SP803280_c1794_g1_i1	sp|Q9FXB6|LIP4_ARATH|tax|3702|^Q9FXB6^Q:370-251,H:333-372^57.5%ID^E:8e-07^RecName: Full=GDSL esterase/lipase LIP-4;^Eukaryota; Viridiplantae; Streptophyta; Embryophyta; Tracheophyta; Spermatophyta; Magnoliophyta; eudicotyledons; Gunneridae; Pentapetalae; rosids; malvids; Brassicales; Brassicaceae; Camelineae; Arabidopsis	UniRef90_B6UAV0|tax|147429|^B6UAV0|tax|147429|^Q:370-251,H:344-383^95%ID^E:7e-13^.^.	.	.	.	.	.	.	.	.	.	GO:0005576^cellular_component^extracellular region`GO:0016788^molecular_function^hydrolase activity, acting on ester bonds`GO:0016042^biological_process^lipid catabolic process	.	.	.
SP803280_c1795_g1	SP803280_c1795_g1_i1	.	.	.	.	.	.	.	.	.	.	.	.	.	.	.
SP803280_c1799_g1	SP803280_c1799_g1_i1	sp|Q9ZWJ3|U85A2_ARATH|tax|3702|^Q9ZWJ3^Q:2-355,H:277-394^64.4%ID^E:2e-41^RecName: Full=UDP-glycosyltransferase 85A2;^Eukaryota; Viridiplantae; Streptophyta; Embryophyta; Tracheophyta; Spermatophyta; Magnoliophyta; eudicotyledons; Gunneridae; Pentapetalae; rosids; malvids; Brassicales; Brassicaceae; Camelineae; Arabidopsis	UniRef90_C0P4N9|tax|4577|^C0P4N9|tax|4577|^Q:2-355,H:292-409^95.8%ID^E:2e-60^.^.	.	SP803280_c1799_g1_i1|m.373	2-355[+]	sp|Q9ZWJ3|U85A2_ARATH|tax|3702|^Q9ZWJ3^Q:1-118,H:277-394^64.4%ID^E:2e-41^RecName: Full=UDP-glycosyltransferase 85A2;^Eukaryota; Viridiplantae; Streptophyta; Embryophyta; Tracheophyta; Spermatophyta; Magnoliophyta; eudicotyledons; Gunneridae; Pentapetalae; rosids; malvids; Brassicales; Brassicaceae; Camelineae; Arabidopsis	UniRef90_C0P4N9|tax|4577|^C0P4N9|tax|4577|^Q:1-118,H:292-409^95.8%ID^E:2e-60^.^.	PF00201.13^UDPGT^UDP-glucoronosyl and UDP-glucosyl transferase^14-117^E:3.9e-20	.	.	.	GO:0015020^molecular_function^glucuronosyltransferase activity	GO:0016758^molecular_function^transferase activity, transferring hexosyl groups`GO:0008152^biological_process^metabolic process	.	.
SP803280_c1800_g1	SP803280_c1800_g1_i1	.	.	.	.	.	.	.	.	.	.	.	.	.	.	.
SP803280_c1804_g1	SP803280_c1804_g1_i1	sp|Q6R2K3|SRF3_ARATH|tax|3702|^Q6R2K3^Q:640-2,H:433-648^53%ID^E:8e-56^RecName: Full=Protein STRUBBELIG-RECEPTOR FAMILY 3;^Eukaryota; Viridiplantae; Streptophyta; Embryophyta; Tracheophyta; Spermatophyta; Magnoliophyta; eudicotyledons; Gunneridae; Pentapetalae; rosids; malvids; Brassicales; Brassicaceae; Camelineae; Arabidopsis	UniRef90_C5Z7A4|tax|4558|^C5Z7A4|tax|4558|^Q:640-2,H:357-569^97.7%ID^E:4e-115^.^.	.	.	.	.	.	.	.	.	COG0515^Serine Threonine protein kinase	GO:0016021^cellular_component^integral component of membrane`GO:0005886^cellular_component^plasma membrane`GO:0005524^molecular_function^ATP binding`GO:0004672^molecular_function^protein kinase activity`GO:0007623^biological_process^circadian rhythm	.	.	.
SP803280_c1805_g1	SP803280_c1805_g1_i1	.	UniRef90_B6SJL9|tax|147369|^B6SJL9|tax|147369|^Q:609-217,H:214-344^95.4%ID^E:2e-67^.^.	.	.	.	.	.	.	.	.	.	.	.	.	.
SP803280_c1807_g1	SP803280_c1807_g1_i1	.	.	.	.	.	.	.	.	.	.	.	.	.	.	.
SP803280_c1810_g1	SP803280_c1810_g1_i1	.	.	.	.	.	.	.	.	.	.	.	.	.	.	.
SP803280_c1812_g1	SP803280_c1812_g1_i1	.	.	.	.	.	.	.	.	.	.	.	.	.	.	.
SP803280_c1813_g1	SP803280_c1813_g1_i1	.	UniRef90_C5WZE2|tax|4558|^C5WZE2|tax|4558|^Q:23-199,H:48-105^61%ID^E:6e-11^.^.	.	.	.	.	.	.	.	.	.	.	.	.	.
SP803280_c1814_g1	SP803280_c1814_g1_i1	.	UniRef90_C0P581|tax|147429|^C0P581|tax|147429|^Q:408-280,H:679-721^100%ID^E:4e-17^.^.	.	.	.	.	.	.	.	.	.	.	.	.	.
SP803280_c1814_g1	SP803280_c1814_g1_i2	.	UniRef90_C0P581|tax|147429|^C0P581|tax|147429|^Q:318-190,H:679-721^100%ID^E:3e-17^.^.	.	.	.	.	.	.	.	.	.	.	.	.	.
SP803280_c1816_g1	SP803280_c1816_g1_i1	.	.	.	.	.	.	.	.	.	.	.	.	.	.	.
SP803280_c1817_g1	SP803280_c1817_g1_i1	.	.	.	.	.	.	.	.	.	.	.	.	.	.	.
SP803280_c1819_g1	SP803280_c1819_g1_i1	.	.	.	.	.	.	.	.	.	.	.	.	.	.	.
SP803280_c1822_g1	SP803280_c1822_g1_i1	.	.	.	.	.	.	.	.	.	.	.	.	.	.	.
SP803280_c1823_g1	SP803280_c1823_g1_i1	sp|O22207|UBP5_ARATH|tax|3702|^O22207^Q:390-1,H:47-180^53.7%ID^E:6e-35^RecName: Full=Ubiquitin carboxyl-terminal hydrolase 5;^Eukaryota; Viridiplantae; Streptophyta; Embryophyta; Tracheophyta; Spermatophyta; Magnoliophyta; eudicotyledons; Gunneridae; Pentapetalae; rosids; malvids; Brassicales; Brassicaceae; Camelineae; Arabidopsis	UniRef90_K3ZHF6|tax|4555|^K3ZHF6|tax|4555|^Q:390-1,H:42-171^89.2%ID^E:8e-64^.^.	.	.	.	.	.	.	.	.	COG5560^ubiquitin carboxyl-terminal hydrolase	GO:0005634^cellular_component^nucleus`GO:0004843^molecular_function^ubiquitin-specific protease activity`GO:0006511^biological_process^ubiquitin-dependent protein catabolic process	.	.	.
SP803280_c1824_g1	SP803280_c1824_g1_i1	.	.	.	.	.	.	.	.	.	.	.	.	.	.	.
SP803280_c1825_g1	SP803280_c1825_g1_i1	.	.	.	.	.	.	.	.	.	.	.	.	.	.	.
SP803280_c1826_g1	SP803280_c1826_g1_i1	sp|Q6ZBH9|NCKP1_ORYSJ|tax|4530|^Q6ZBH9^Q:414-1,H:967-1104^92%ID^E:2e-66^RecName: Full=Probable protein NAP1;^Eukaryota; Viridiplantae; Streptophyta; Embryophyta; Tracheophyta; Spermatophyta; Magnoliophyta; Liliopsida; Poales; Poaceae; BEP clade; Ehrhartoideae; Oryzeae; Oryza	UniRef90_K3YFV4|tax|147369|^K3YFV4|tax|147369|^Q:414-1,H:969-1106^95.7%ID^E:9e-68^.^.	.	.	.	.	.	.	.	.	.	GO:0005789^cellular_component^endoplasmic reticulum membrane`GO:0005634^cellular_component^nucleus`GO:0007015^biological_process^actin filament organization`GO:0009825^biological_process^multidimensional cell growth`GO:0045893^biological_process^positive regulation of transcription, DNA-templated`GO:0010090^biological_process^trichome morphogenesis	.	.	.
SP803280_c1827_g1	SP803280_c1827_g1_i1	sp|P68174|STSY_RAUMA|tax|4062|^P68174^Q:113-346,H:123-200^51.3%ID^E:3e-13^RecName: Full=Strictosidine synthase;^Eukaryota; Viridiplantae; Streptophyta; Embryophyta; Tracheophyta; Spermatophyta; Magnoliophyta; eudicotyledons; Gunneridae; Pentapetalae; asterids; lamiids; Gentianales; Apocynaceae; Rauvolfioideae; Vinceae; Rauvolfia	UniRef90_C5X0N2|tax|4558|^C5X0N2|tax|4558|^Q:104-346,H:131-211^86.4%ID^E:2e-32^.^.	.	SP803280_c1827_g1_i1|m.374	2-403[+]	sp|P68174|STSY_RAUMA|tax|4062|^P68174^Q:38-115,H:123-200^51.3%ID^E:3e-13^RecName: Full=Strictosidine synthase;^Eukaryota; Viridiplantae; Streptophyta; Embryophyta; Tracheophyta; Spermatophyta; Magnoliophyta; eudicotyledons; Gunneridae; Pentapetalae; asterids; lamiids; Gentianales; Apocynaceae; Rauvolfioideae; Vinceae; Rauvolfia	UniRef90_C5X0N2|tax|4558|^C5X0N2|tax|4558|^Q:35-115,H:131-211^86.4%ID^E:2e-32^.^.	PF03088.11^Str_synth^Strictosidine synthase^64-115^E:2.6e-13	.	.	.	GO:0005773^cellular_component^vacuole`GO:0016844^molecular_function^strictosidine synthase activity`GO:0009820^biological_process^alkaloid metabolic process`GO:0009058^biological_process^biosynthetic process	GO:0016844^molecular_function^strictosidine synthase activity`GO:0009058^biological_process^biosynthetic process	.	.
SP803280_c1828_g1	SP803280_c1828_g1_i1	.	.	.	.	.	.	.	.	.	.	.	.	.	.	.
SP803280_c1829_g1	SP803280_c1829_g1_i1	.	.	.	.	.	.	.	.	.	.	.	.	.	.	.
SP803280_c1831_g1	SP803280_c1831_g1_i1	.	UniRef90_C5XQY8|tax|4558|^C5XQY8|tax|4558|^Q:76-378,H:145-248^92.3%ID^E:2e-48^.^.	.	SP803280_c1831_g1_i1|m.375	1-471[+]	.	UniRef90_C5XQY8|tax|4558|^C5XQY8|tax|4558|^Q:26-126,H:145-248^92.3%ID^E:2e-48^.^.	.	sigP:1^18^0.673^YES	ExpAA=42.60^PredHel=2^Topology=i27-44o80-102i	.	.	.	.	.
SP803280_c1834_g1	SP803280_c1834_g1_i1	.	.	.	.	.	.	.	.	.	.	.	.	.	.	.
SP803280_c1835_g1	SP803280_c1835_g1_i1	.	.	.	.	.	.	.	.	.	.	.	.	.	.	.
SP803280_c1837_g1	SP803280_c1837_g1_i1	.	UniRef90_A3A6Q7|tax|4530|^A3A6Q7|tax|4530|^Q:342-1,H:281-394^55.3%ID^E:2e-30^.^.	.	.	.	.	.	.	.	.	.	.	.	.	.
SP803280_c1838_g1	SP803280_c1838_g1_i1	.	.	.	.	.	.	.	.	.	.	.	.	.	.	.
SP803280_c1840_g1	SP803280_c1840_g1_i1	.	.	.	.	.	.	.	.	.	.	.	.	.	.	.
SP803280_c1843_g1	SP803280_c1843_g1_i1	.	UniRef90_UPI000234F05D|tax|15368|^UPI000234F05D|tax|15368|^Q:3-404,H:167-300^76.9%ID^E:2e-50^.^.	.	.	.	.	.	.	.	.	.	.	.	.	.
SP803280_c1846_g1	SP803280_c1846_g1_i1	.	.	.	.	.	.	.	.	.	.	.	.	.	.	.
SP803280_c1847_g1	SP803280_c1847_g1_i1	.	.	.	.	.	.	.	.	.	.	.	.	.	.	.
SP803280_c1850_g1	SP803280_c1850_g1_i1	sp|Q3EAQ5|PTR36_ARATH|tax|3702|^Q3EAQ5^Q:1-393,H:81-211^64.1%ID^E:6e-45^RecName: Full=Probable peptide/nitrate transporter At3g43790;^Eukaryota; Viridiplantae; Streptophyta; Embryophyta; Tracheophyta; Spermatophyta; Magnoliophyta; eudicotyledons; Gunneridae; Pentapetalae; rosids; malvids; Brassicales; Brassicaceae; Camelineae; Arabidopsis	UniRef90_C5Y1N1|tax|4558|^C5Y1N1|tax|4558|^Q:1-393,H:69-199^96.9%ID^E:5e-67^.^.	.	SP803280_c1850_g1_i1|m.376	1-393[+]	sp|Q3EAQ5|PTR36_ARATH|tax|3702|^Q3EAQ5^Q:1-131,H:81-211^64.1%ID^E:6e-45^RecName: Full=Probable peptide/nitrate transporter At3g43790;^Eukaryota; Viridiplantae; Streptophyta; Embryophyta; Tracheophyta; Spermatophyta; Magnoliophyta; eudicotyledons; Gunneridae; Pentapetalae; rosids; malvids; Brassicales; Brassicaceae; Camelineae; Arabidopsis	UniRef90_C5Y1N1|tax|4558|^C5Y1N1|tax|4558|^Q:1-131,H:69-199^96.9%ID^E:5e-67^.^.	PF07690.11^MFS_1^Major Facilitator Superfamily^3-108^E:6.3e-19`PF00083.19^Sugar_tr^Sugar (and other) transporter^3-103^E:7.5e-12	.	ExpAA=59.44^PredHel=3^Topology=o28-50i57-74o84-106i	.	GO:0016021^cellular_component^integral component of membrane`GO:0009624^biological_process^response to nematode`GO:0055085^biological_process^transmembrane transport	GO:0055085^biological_process^transmembrane transport`GO:0016021^cellular_component^integral component of membrane`GO:0022857^molecular_function^transmembrane transporter activity	.	.
SP803280_c1851_g1	SP803280_c1851_g1_i1	.	.	.	.	.	.	.	.	.	.	.	.	.	.	.
SP803280_c1856_g1	SP803280_c1856_g1_i1	.	UniRef90_K3XEW6|tax|4555|^K3XEW6|tax|4555|^Q:330-142,H:33-95^88.9%ID^E:8e-25^.^.	.	.	.	.	.	.	.	.	.	.	.	.	.
SP803280_c1859_g1	SP803280_c1859_g1_i1	.	.	.	.	.	.	.	.	.	.	.	.	.	.	.
SP803280_c1865_g1	SP803280_c1865_g1_i1	sp|Q38861|XPB1_ARATH|tax|3702|^Q38861^Q:462-1,H:311-464^92.2%ID^E:3e-77^RecName: Full=DNA repair helicase XPB1;^Eukaryota; Viridiplantae; Streptophyta; Embryophyta; Tracheophyta; Spermatophyta; Magnoliophyta; eudicotyledons; Gunneridae; Pentapetalae; rosids; malvids; Brassicales; Brassicaceae; Camelineae; Arabidopsis	UniRef90_I1NQV0|tax|4479|^I1NQV0|tax|4479|^Q:462-1,H:311-464^98.1%ID^E:1e-80^.^.	.	.	.	.	.	.	.	.	COG1061^type iii restriction protein res subunit	GO:0005737^cellular_component^cytoplasm`GO:0005634^cellular_component^nucleus`GO:0005524^molecular_function^ATP binding`GO:0004003^molecular_function^ATP-dependent DNA helicase activity`GO:0003677^molecular_function^DNA binding`GO:0006289^biological_process^nucleotide-excision repair`GO:0006355^biological_process^regulation of transcription, DNA-templated`GO:0009411^biological_process^response to…	.	.	.
SP803280_c1866_g1	SP803280_c1866_g1_i1	.	UniRef90_C5XEM0|tax|4558|^C5XEM0|tax|4558|^Q:362-6,H:364-483^92.5%ID^E:3e-52^.^.	.	.	.	.	.	.	.	.	.	.	.	.	.
SP803280_c1868_g1	SP803280_c1868_g1_i1	.	.	.	.	.	.	.	.	.	.	.	.	.	.	.
SP803280_c1871_g1	SP803280_c1871_g1_i1	.	.	.	.	.	.	.	.	.	.	.	.	.	.	.
SP803280_c1873_g1	SP803280_c1873_g1_i1	.	.	.	.	.	.	.	.	.	.	.	.	.	.	.
SP803280_c1874_g1	SP803280_c1874_g1_i1	.	.	.	.	.	.	.	.	.	.	.	.	.	.	.
SP803280_c1875_g1	SP803280_c1875_g1_i1	.	.	.	.	.	.	.	.	.	.	.	.	.	.	.
SP803280_c1876_g1	SP803280_c1876_g1_i1	.	.	.	.	.	.	.	.	.	.	.	.	.	.	.
SP803280_c1878_g1	SP803280_c1878_g1_i1	.	UniRef90_C5Y089|tax|4558|^C5Y089|tax|4558|^Q:163-405,H:1-82^92.7%ID^E:9e-35^.^.	.	.	.	.	.	.	.	.	.	.	.	.	.
SP803280_c1878_g1	SP803280_c1878_g1_i2	.	UniRef90_C5Y089|tax|4558|^C5Y089|tax|4558|^Q:145-378,H:4-82^87.3%ID^E:2e-30^.^.	.	.	.	.	.	.	.	.	.	.	.	.	.
SP803280_c1879_g1	SP803280_c1879_g1_i1	.	.	.	.	.	.	.	.	.	.	.	.	.	.	.
SP803280_c1880_g1	SP803280_c1880_g1_i1	.	UniRef90_Q65X44|tax|4530|^Q65X44|tax|4530|^Q:150-1,H:13-62^58%ID^E:3e-07^.^.	.	.	.	.	.	.	.	.	.	.	.	.	.
SP803280_c1881_g1	SP803280_c1881_g1_i1	.	UniRef90_C0PKH6|tax|4577|^C0PKH6|tax|4577|^Q:338-180,H:246-298^72.2%ID^E:1e-12^.^.	.	.	.	.	.	.	.	.	.	.	.	.	.
SP803280_c1882_g1	SP803280_c1882_g1_i1	.	UniRef90_UPI0003513434|tax|4555|^UPI0003513434|tax|4555|^Q:250-119,H:80-123^84.1%ID^E:1e-11^.^.	.	.	.	.	.	.	.	.	.	.	.	.	.
SP803280_c1883_g1	SP803280_c1883_g1_i1	.	.	.	.	.	.	.	.	.	.	.	.	.	.	.
SP803280_c1884_g1	SP803280_c1884_g1_i1	.	.	.	SP803280_c1884_g1_i1|m.381	338-658[+]	.	.	.	.	.	.	.	.	.	.
SP803280_c1884_g1	SP803280_c1884_g1_i2	.	.	.	SP803280_c1884_g1_i2|m.382	207-527[+]	.	.	.	.	.	.	.	.	.	.
SP803280_c1885_g1	SP803280_c1885_g1_i1	.	.	.	.	.	.	.	.	.	.	.	.	.	.	.
SP803280_c1886_g1	SP803280_c1886_g1_i1	.	.	.	.	.	.	.	.	.	.	.	.	.	.	.
SP803280_c1887_g1	SP803280_c1887_g1_i1	.	.	.	.	.	.	.	.	.	.	.	.	.	.	.
SP803280_c1889_g1	SP803280_c1889_g1_i1	.	.	.	.	.	.	.	.	.	.	.	.	.	.	.
SP803280_c1892_g1	SP803280_c1892_g1_i1	.	.	.	.	.	.	.	.	.	.	.	.	.	.	.
SP803280_c1893_g1	SP803280_c1893_g1_i1	.	.	.	.	.	.	.	.	.	.	.	.	.	.	.
SP803280_c1894_g1	SP803280_c1894_g1_i1	sp|Q9ZUT3|ALS3_ARATH|tax|3702|^Q9ZUT3^Q:5-334,H:111-220^70%ID^E:3e-37^RecName: Full=Protein ALUMINUM SENSITIVE 3;^Eukaryota; Viridiplantae; Streptophyta; Embryophyta; Tracheophyta; Spermatophyta; Magnoliophyta; eudicotyledons; Gunneridae; Pentapetalae; rosids; malvids; Brassicales; Brassicaceae; Camelineae; Arabidopsis	UniRef90_B6SGJ3|tax|147369|^B6SGJ3|tax|147369|^Q:5-334,H:121-230^74.5%ID^E:3e-38^.^.	.	SP803280_c1894_g1_i1|m.384	2-334[+]	sp|Q9ZUT3|ALS3_ARATH|tax|3702|^Q9ZUT3^Q:2-111,H:111-220^70%ID^E:3e-37^RecName: Full=Protein ALUMINUM SENSITIVE 3;^Eukaryota; Viridiplantae; Streptophyta; Embryophyta; Tracheophyta; Spermatophyta; Magnoliophyta; eudicotyledons; Gunneridae; Pentapetalae; rosids; malvids; Brassicales; Brassicaceae; Camelineae; Arabidopsis	UniRef90_B6SGJ3|tax|147369|^B6SGJ3|tax|147369|^Q:2-111,H:121-230^74.5%ID^E:3e-38^.^.	PF03649.8^UPF0014^Uncharacterised protein family (UPF0014)^1-111^E:7.6e-28	.	ExpAA=35.69^PredHel=2^Topology=i2-24o28-47i	COG0390^ABC transporter (permease)	GO:0016021^cellular_component^integral component of membrane`GO:0005886^cellular_component^plasma membrane`GO:0010044^biological_process^response to aluminum ion	.	.	.
SP803280_c1895_g1	SP803280_c1895_g1_i1	.	UniRef90_K3ZPX8|tax|4555|^K3ZPX8|tax|4555|^Q:310-17,H:891-988^89.8%ID^E:3e-42^.^.	.	.	.	.	.	.	.	.	.	.	.	.	.
SP803280_c1896_g1	SP803280_c1896_g1_i1	.	.	.	.	.	.	.	.	.	.	.	.	.	.	.
SP803280_c1897_g1	SP803280_c1897_g1_i1	.	.	.	.	.	.	.	.	.	.	.	.	.	.	.
SP803280_c1898_g1	SP803280_c1898_g1_i1	sp|Q9LUC6|C7A14_ARATH|tax|3702|^Q9LUC6^Q:3-251,H:430-512^65.1%ID^E:2e-27^RecName: Full=Cytochrome P450 72A14;^Eukaryota; Viridiplantae; Streptophyta; Embryophyta; Tracheophyta; Spermatophyta; Magnoliophyta; eudicotyledons; Gunneridae; Pentapetalae; rosids; malvids; Brassicales; Brassicaceae; Camelineae; Arabidopsis	UniRef90_C5XEF6|tax|4558|^C5XEF6|tax|4558|^Q:3-251,H:439-521^96.4%ID^E:5e-40^.^.	.	.	.	.	.	.	.	.	COG2124^Cytochrome p450	GO:0016021^cellular_component^integral component of membrane`GO:0020037^molecular_function^heme binding`GO:0005506^molecular_function^iron ion binding`GO:0004497^molecular_function^monooxygenase activity`GO:0016705^molecular_function^oxidoreductase activity, acting on paired donors, with incorporation or reduction of molecular oxygen	.	.	.
SP803280_c1899_g1	SP803280_c1899_g1_i1	.	.	.	.	.	.	.	.	.	.	.	.	.	.	.
SP803280_c1900_g1	SP803280_c1900_g1_i1	.	UniRef90_C5X5W5|tax|4558|^C5X5W5|tax|4558|^Q:2-712,H:216-452^67.9%ID^E:3e-93^.^.	.	SP803280_c1900_g1_i1|m.386	2-715[+]	.	UniRef90_C5X5W5|tax|4558|^C5X5W5|tax|4558|^Q:1-237,H:216-452^67.9%ID^E:3e-93^.^.	.	.	.	.	.	.	.	.
SP803280_c1901_g1	SP803280_c1901_g1_i1	.	.	.	.	.	.	.	.	.	.	.	.	.	.	.
SP803280_c1901_g1	SP803280_c1901_g1_i2	.	.	.	.	.	.	.	.	.	.	.	.	.	.	.
SP803280_c1902_g1	SP803280_c1902_g1_i1	.	.	.	.	.	.	.	.	.	.	.	.	.	.	.
SP803280_c1907_g1	SP803280_c1907_g1_i1	.	.	.	.	.	.	.	.	.	.	.	.	.	.	.
SP803280_c1909_g1	SP803280_c1909_g1_i1	.	.	.	.	.	.	.	.	.	.	.	.	.	.	.
SP803280_c1913_g1	SP803280_c1913_g1_i1	sp|Q9ZQR4|Y2452_ARATH|tax|3702|^Q9ZQR4^Q:407-3,H:153-287^68.9%ID^E:8e-48^RecName: Full=DUF21 domain-containing protein At2g14520;^Eukaryota; Viridiplantae; Streptophyta; Embryophyta; Tracheophyta; Spermatophyta; Magnoliophyta; eudicotyledons; Gunneridae; Pentapetalae; rosids; malvids; Brassicales; Brassicaceae; Camelineae; Arabidopsis	UniRef90_B7ZXL0|tax|4577|^B7ZXL0|tax|4577|^Q:407-3,H:153-287^97%ID^E:5e-68^.^.	.	.	.	.	.	.	.	.	COG1253^CBS Domain protein	GO:0016021^cellular_component^integral component of membrane`GO:0030554^molecular_function^adenyl nucleotide binding	.	.	.
SP803280_c1914_g2	SP803280_c1914_g2_i1	sp|P92523|M860_ARATH|tax|3702|^P92523^Q:182-424,H:16-98^57.8%ID^E:1e-22^RecName: Full=Uncharacterized mitochondrial protein AtMg00860;^Eukaryota; Viridiplantae; Streptophyta; Embryophyta; Tracheophyta; Spermatophyta; Magnoliophyta; eudicotyledons; Gunneridae; Pentapetalae; rosids; malvids; Brassicales; Brassicaceae; Camelineae; Arabidopsis	UniRef90_W5GG90|tax|4565|^W5GG90|tax|4565|^Q:185-430,H:62-143^68.3%ID^E:1e-25^.^.	.	.	.	.	.	.	.	.	COG2801^Retrotransposon protein	GO:0005739^cellular_component^mitochondrion	.	.	.
SP803280_c1915_g1	SP803280_c1915_g1_i1	.	.	.	.	.	.	.	.	.	.	.	.	.	.	.
SP803280_c1917_g1	SP803280_c1917_g1_i1	.	UniRef90_K3YMG5|tax|4555|^K3YMG5|tax|4555|^Q:3-302,H:275-374^84%ID^E:2e-39^.^.	.	SP803280_c1917_g1_i1|m.390	3-302[+]	.	UniRef90_K3YMG5|tax|4555|^K3YMG5|tax|4555|^Q:1-100,H:275-374^84%ID^E:2e-39^.^.	.	.	.	.	.	.	.	.
SP803280_c1921_g1	SP803280_c1921_g1_i1	.	.	.	.	.	.	.	.	.	.	.	.	.	.	.
SP803280_c1922_g1	SP803280_c1922_g1_i1	.	.	.	.	.	.	.	.	.	.	.	.	.	.	.
SP803280_c1923_g1	SP803280_c1923_g1_i1	.	.	.	.	.	.	.	.	.	.	.	.	.	.	.
SP803280_c1924_g1	SP803280_c1924_g1_i1	.	UniRef90_C0PC02|tax|4577|^C0PC02|tax|4577|^Q:2-163,H:264-317^75.9%ID^E:2e-15^.^.	.	.	.	.	.	.	.	.	.	.	.	.	.
SP803280_c1931_g1	SP803280_c1931_g1_i1	.	.	.	.	.	.	.	.	.	.	.	.	.	.	.
SP803280_c1934_g1	SP803280_c1934_g1_i1	.	.	.	.	.	.	.	.	.	.	.	.	.	.	.
SP803280_c1935_g1	SP803280_c1935_g1_i1	.	.	.	SP803280_c1935_g1_i1|m.391	1-312[+]	.	.	.	.	.	.	.	.	.	.
SP803280_c1937_g1	SP803280_c1937_g1_i1	.	UniRef90_K3Z356|tax|4555|^K3Z356|tax|4555|^Q:321-139,H:77-137^83.6%ID^E:3e-24^.^.	.	.	.	.	.	.	.	.	.	.	.	.	.
SP803280_c1938_g1	SP803280_c1938_g1_i1	.	UniRef90_C5XJT1|tax|4558|^C5XJT1|tax|4558|^Q:3-161,H:621-674^96.3%ID^E:4e-20^.^.	.	.	.	.	.	.	.	.	.	.	.	.	.
SP803280_c1939_g1	SP803280_c1939_g1_i1	.	.	.	.	.	.	.	.	.	.	.	.	.	.	.
SP803280_c1940_g1	SP803280_c1940_g1_i1	sp|Q9LRR5|DRL21_ARATH|tax|3702|^Q9LRR5^Q:2-490,H:360-522^30.4%ID^E:6e-18^RecName: Full=Putative disease resistance protein At3g14460;^Eukaryota; Viridiplantae; Streptophyta; Embryophyta; Tracheophyta; Spermatophyta; Magnoliophyta; eudicotyledons; Gunneridae; Pentapetalae; rosids; malvids; Brassicales; Brassicaceae; Camelineae; Arabidopsis	UniRef90_I1I2N8|tax|15368|^I1I2N8|tax|15368|^Q:2-586,H:378-570^72.3%ID^E:6e-75^.^.	.	SP803280_c1940_g1_i1|m.392	2-592[+]	sp|Q9LRR5|DRL21_ARATH|tax|3702|^Q9LRR5^Q:1-163,H:360-522^30.4%ID^E:6e-18^RecName: Full=Putative disease resistance protein At3g14460;^Eukaryota; Viridiplantae; Streptophyta; Embryophyta; Tracheophyta; Spermatophyta; Magnoliophyta; eudicotyledons; Gunneridae; Pentapetalae; rosids; malvids; Brassicales; Brassicaceae; Camelineae; Arabidopsis	UniRef90_I1I2N8|tax|15368|^I1I2N8|tax|15368|^Q:1-195,H:378-570^72.3%ID^E:6e-75^.^.	PF00931.17^NB-ARC^NB-ARC domain^2-96^E:5.3e-20	.	.	.	GO:0043531^molecular_function^ADP binding`GO:0005524^molecular_function^ATP binding`GO:0006952^biological_process^defense response	GO:0043531^molecular_function^ADP binding	.	.
SP803280_c1942_g1	SP803280_c1942_g1_i1	.	.	.	.	.	.	.	.	.	.	.	.	.	.	.
SP803280_c1946_g1	SP803280_c1946_g1_i1	.	.	.	.	.	.	.	.	.	.	.	.	.	.	.
SP803280_c1949_g1	SP803280_c1949_g1_i1	.	.	.	.	.	.	.	.	.	.	.	.	.	.	.
SP803280_c1957_g1	SP803280_c1957_g1_i1	.	.	.	.	.	.	.	.	.	.	.	.	.	.	.
SP803280_c1958_g1	SP803280_c1958_g1_i1	.	.	.	.	.	.	.	.	.	.	.	.	.	.	.
SP803280_c1959_g1	SP803280_c1959_g1_i1	.	.	.	.	.	.	.	.	.	.	.	.	.	.	.
SP803280_c1960_g1	SP803280_c1960_g1_i1	sp|A2X1A1|ARFF_ORYSI|tax|4530|^A2X1A1^Q:403-143,H:823-908^83.9%ID^E:3e-35^RecName: Full=Auxin response factor 6;^Eukaryota; Viridiplantae; Streptophyta; Embryophyta; Tracheophyta; Spermatophyta; Magnoliophyta; Liliopsida; Poales; Poaceae; BEP clade; Ehrhartoideae; Oryzeae; Oryza	UniRef90_K7URZ7|tax|147429|^K7URZ7|tax|147429|^Q:403-143,H:828-914^92%ID^E:4e-38^.^.	.	.	.	.	.	.	.	.	.	GO:0005634^cellular_component^nucleus`GO:0003677^molecular_function^DNA binding`GO:0009734^biological_process^auxin-activated signaling pathway`GO:0006355^biological_process^regulation of transcription, DNA-templated`GO:0006351^biological_process^transcription, DNA-templated	.	.	.
SP803280_c1961_g1	SP803280_c1961_g1_i1	.	.	.	.	.	.	.	.	.	.	.	.	.	.	.
SP803280_c1965_g1	SP803280_c1965_g1_i1	.	.	.	.	.	.	.	.	.	.	.	.	.	.	.
SP803280_c1966_g1	SP803280_c1966_g1_i1	.	UniRef90_C5YFI2|tax|4558|^C5YFI2|tax|4558|^Q:342-7,H:81-190^56.3%ID^E:8e-25^.^.	.	.	.	.	.	.	.	.	.	.	.	.	.
SP803280_c1968_g1	SP803280_c1968_g1_i1	.	.	.	.	.	.	.	.	.	.	.	.	.	.	.
SP803280_c1969_g1	SP803280_c1969_g1_i1	.	.	.	.	.	.	.	.	.	.	.	.	.	.	.
SP803280_c1972_g1	SP803280_c1972_g1_i1	.	.	.	.	.	.	.	.	.	.	.	.	.	.	.
SP803280_c1972_g1	SP803280_c1972_g1_i2	.	.	.	.	.	.	.	.	.	.	.	.	.	.	.
SP803280_c1973_g1	SP803280_c1973_g1_i1	.	UniRef90_N1PZU3|tax|64363|^N1PZU3|tax|64363|^Q:61-339,H:1-93^59.1%ID^E:6e-22^.^.	.	SP803280_c1973_g1_i1|m.394	1-345[+]	.	UniRef90_N1PZU3|tax|64363|^N1PZU3|tax|64363|^Q:21-113,H:1-93^59.1%ID^E:6e-22^.^.	PF04119.7^HSP9_HSP12^Heat shock protein 9/12^21-79^E:2.6e-18	.	.	.	.	GO:0006950^biological_process^response to stress	.	.
SP803280_c1974_g1	SP803280_c1974_g1_i1	.	.	.	.	.	.	.	.	.	.	.	.	.	.	.
SP803280_c1976_g1	SP803280_c1976_g1_i1	.	UniRef90_Q84YF0|tax|4558|^Q84YF0|tax|4558|^Q:176-319,H:35-81^75%ID^E:3e-10^.^.	.	.	.	.	.	.	.	.	.	.	.	.	.
SP803280_c1977_g1	SP803280_c1977_g1_i1	.	.	.	.	.	.	.	.	.	.	.	.	.	.	.
SP803280_c1979_g1	SP803280_c1979_g1_i1	.	UniRef90_K4A381|tax|4555|^K4A381|tax|4555|^Q:366-82,H:153-246^50%ID^E:5e-20^.^.	.	.	.	.	.	.	.	.	.	.	.	.	.
SP803280_c1983_g1	SP803280_c1983_g1_i1	sp|Q84MS4|HAK27_ORYSJ|tax|4530|^Q84MS4^Q:386-246,H:273-319^83%ID^E:2e-17^RecName: Full=Potassium transporter 27;^Eukaryota; Viridiplantae; Streptophyta; Embryophyta; Tracheophyta; Spermatophyta; Magnoliophyta; Liliopsida; Poales; Poaceae; BEP clade; Ehrhartoideae; Oryzeae; Oryza	UniRef90_W5U505|tax|147369|^W5U505|tax|147369|^Q:386-246,H:278-324^93.6%ID^E:3e-18^.^.	.	.	.	.	.	.	.	.	COG3158^Transport of potassium into the cell (By similarity)	GO:0016021^cellular_component^integral component of membrane`GO:0015079^molecular_function^potassium ion transmembrane transporter activity	.	.	.
SP803280_c1984_g1	SP803280_c1984_g1_i1	.	.	.	.	.	.	.	.	.	.	.	.	.	.	.
SP803280_c1986_g1	SP803280_c1986_g1_i1	sp|O49859|C82A4_SOYBN|tax|3847|^O49859^Q:40-477,H:13-159^36.4%ID^E:1e-19^RecName: Full=Cytochrome P450 82A4;^Eukaryota; Viridiplantae; Streptophyta; Embryophyta; Tracheophyta; Spermatophyta; Magnoliophyta; eudicotyledons; Gunneridae; Pentapetalae; rosids; fabids; Fabales; Fabaceae; Papilionoideae; Phaseoleae; Glycine; Soja	UniRef90_B6U863|tax|147429|^B6U863|tax|147429|^Q:25-489,H:1-156^88.1%ID^E:8e-71^.^.	.	SP803280_c1986_g1_i1|m.396	1-489[+]	sp|O49859|C82A4_SOYBN|tax|3847|^O49859^Q:14-159,H:13-159^36.4%ID^E:1e-19^RecName: Full=Cytochrome P450 82A4;^Eukaryota; Viridiplantae; Streptophyta; Embryophyta; Tracheophyta; Spermatophyta; Magnoliophyta; eudicotyledons; Gunneridae; Pentapetalae; rosids; fabids; Fabales; Fabaceae; Papilionoideae; Phaseoleae; Glycine; Soja	UniRef90_B6U863|tax|147429|^B6U863|tax|147429|^Q:9-163,H:1-156^88.1%ID^E:8e-71^.^.	PF00067.17^p450^Cytochrome P450^46-148^E:1.2e-09	.	ExpAA=27.05^PredHel=1^Topology=o13-30i	.	GO:0016020^cellular_component^membrane`GO:0020037^molecular_function^heme binding`GO:0005506^molecular_function^iron ion binding`GO:0004497^molecular_function^monooxygenase activity`GO:0016705^molecular_function^oxidoreductase activity, acting on paired donors, with incorporation or reduction of molecular oxygen	GO:0005506^molecular_function^iron ion binding`GO:0016705^molecular_function^oxidoreductase activity, acting on paired donors, with incorporation or reduction of molecular oxygen`GO:0020037^molecular_function^heme binding`GO:0055114^biological_process^oxidation-reduction process	.	.
SP803280_c1987_g1	SP803280_c1987_g1_i1	.	.	.	.	.	.	.	.	.	.	.	.	.	.	.
SP803280_c1987_g1	SP803280_c1987_g1_i2	.	.	.	.	.	.	.	.	.	.	.	.	.	.	.
SP803280_c1988_g1	SP803280_c1988_g1_i1	.	.	.	.	.	.	.	.	.	.	.	.	.	.	.
SP803280_c1989_g1	SP803280_c1989_g1_i1	.	.	.	.	.	.	.	.	.	.	.	.	.	.	.
SP803280_c1990_g1	SP803280_c1990_g1_i1	.	.	.	.	.	.	.	.	.	.	.	.	.	.	.
SP803280_c1991_g1	SP803280_c1991_g1_i1	.	.	.	.	.	.	.	.	.	.	.	.	.	.	.
SP803280_c1991_g2	SP803280_c1991_g2_i1	.	.	.	.	.	.	.	.	.	.	.	.	.	.	.
SP803280_c2000_g1	SP803280_c2000_g1_i1	.	UniRef90_C5Y0N4|tax|4558|^C5Y0N4|tax|4558|^Q:40-381,H:556-669^71.9%ID^E:8e-42^.^.	.	SP803280_c2000_g1_i1|m.398	209-718[+]	.	UniRef90_C5XVQ3|tax|4558|^C5XVQ3|tax|4558|^Q:42-169,H:550-675^58.6%ID^E:1e-38^.^.	.	.	.	.	.	.	.	.
SP803280_c2002_g1	SP803280_c2002_g1_i1	.	.	.	SP803280_c2002_g1_i1|m.400	1-441[+]	.	.	.	.	.	.	.	.	.	.
SP803280_c2003_g1	SP803280_c2003_g1_i1	.	UniRef90_B2LTI9|tax|4558|^B2LTI9|tax|4558|^Q:310-5,H:1047-1146^41.2%ID^E:3e-09^.^.	.	.	.	.	.	.	.	.	.	.	.	.	.
SP803280_c2004_g1	SP803280_c2004_g1_i1	.	.	.	.	.	.	.	.	.	.	.	.	.	.	.
SP803280_c2005_g1	SP803280_c2005_g1_i1	sp|P74007|SPOT_SYNY3|tax|1142|^P74007^Q:408-46,H:255-375^52.9%ID^E:9e-31^RecName: Full=Probable guanosine-3',5'-bis(diphosphate) 3'-pyrophosphohydrolase;^Bacteria; Cyanobacteria; Oscillatoriophycideae; Chroococcales; Synechocystis	UniRef90_C5XDR5|tax|4558|^C5XDR5|tax|4558|^Q:423-1,H:413-553^95%ID^E:1e-73^.^.	.	.	.	.	.	.	.	.	COG0317^In eubacteria ppGpp (guanosine 3'-diphosphate 5-' diphosphate) is a mediator of the stringent response that coordinates a variety of cellular activities in response to changes in nutritional abundance (By similarity)	GO:0016597^molecular_function^amino acid binding`GO:0008893^molecular_function^guanosine-3',5'-bis(diphosphate) 3'-diphosphatase activity`GO:0046872^molecular_function^metal ion binding`GO:0008081^molecular_function^phosphoric diester hydrolase activity`GO:0015970^biological_process^guanosine tetraphosphate biosynthetic process	.	.	.
SP803280_c2006_g1	SP803280_c2006_g1_i1	.	UniRef90_C5YPB2|tax|4558|^C5YPB2|tax|4558|^Q:303-13,H:434-530^54.6%ID^E:2e-25^.^.	.	.	.	.	.	.	.	.	.	.	.	.	.
SP803280_c2006_g2	SP803280_c2006_g2_i1	.	UniRef90_C5Y990|tax|4558|^C5Y990|tax|4558|^Q:132-1,H:25-68^77.3%ID^E:2e-12^.^.	.	.	.	.	.	.	.	.	.	.	.	.	.
SP803280_c2008_g1	SP803280_c2008_g1_i1	.	UniRef90_K3ZCH2|tax|4555|^K3ZCH2|tax|4555|^Q:133-306,H:1-58^67.2%ID^E:3e-11^.^.	.	.	.	.	.	.	.	.	.	.	.	.	.
SP803280_c2008_g2	SP803280_c2008_g2_i1	.	.	.	SP803280_c2008_g2_i1|m.402	3-308[+]	.	.	.	.	.	.	.	.	.	.
SP803280_c2010_g1	SP803280_c2010_g1_i1	.	.	.	.	.	.	.	.	.	.	.	.	.	.	.
SP803280_c2011_g1	SP803280_c2011_g1_i1	.	.	.	.	.	.	.	.	.	.	.	.	.	.	.
SP803280_c2012_g1	SP803280_c2012_g1_i1	.	.	.	.	.	.	.	.	.	.	.	.	.	.	.
SP803280_c2015_g1	SP803280_c2015_g1_i1	.	UniRef90_C5XSB2|tax|4558|^C5XSB2|tax|4558|^Q:31-213,H:343-399^62.3%ID^E:1e-10^.^.	.	.	.	.	.	.	.	.	.	.	.	.	.
SP803280_c2018_g1	SP803280_c2018_g1_i1	.	.	.	.	.	.	.	.	.	.	.	.	.	.	.
SP803280_c2021_g1	SP803280_c2021_g1_i1	.	.	.	.	.	.	.	.	.	.	.	.	.	.	.
SP803280_c2022_g1	SP803280_c2022_g1_i1	.	.	.	.	.	.	.	.	.	.	.	.	.	.	.
SP803280_c2022_g1	SP803280_c2022_g1_i2	.	.	.	.	.	.	.	.	.	.	.	.	.	.	.
SP803280_c2024_g1	SP803280_c2024_g1_i1	.	.	.	.	.	.	.	.	.	.	.	.	.	.	.
SP803280_c2026_g1	SP803280_c2026_g1_i1	.	.	.	.	.	.	.	.	.	.	.	.	.	.	.
SP803280_c2028_g1	SP803280_c2028_g1_i1	.	.	.	.	.	.	.	.	.	.	.	.	.	.	.
SP803280_c2029_g1	SP803280_c2029_g1_i1	.	.	.	.	.	.	.	.	.	.	.	.	.	.	.
SP803280_c2030_g1	SP803280_c2030_g1_i1	.	.	.	.	.	.	.	.	.	.	.	.	.	.	.
SP803280_c2031_g1	SP803280_c2031_g1_i1	.	.	.	.	.	.	.	.	.	.	.	.	.	.	.
SP803280_c2033_g1	SP803280_c2033_g1_i1	.	.	.	.	.	.	.	.	.	.	.	.	.	.	.
SP803280_c2034_g1	SP803280_c2034_g1_i1	sp|Q8H016|LOX6_ORYSJ|tax|4530|^Q8H016^Q:237-1,H:575-653^93.7%ID^E:2e-37^RecName: Full=Probable lipoxygenase 6;^Eukaryota; Viridiplantae; Streptophyta; Embryophyta; Tracheophyta; Spermatophyta; Magnoliophyta; Liliopsida; Poales; Poaceae; BEP clade; Ehrhartoideae; Oryzeae; Oryza	UniRef90_C5WVT3|tax|147369|^C5WVT3|tax|147369|^Q:237-1,H:584-662^98.7%ID^E:5e-38^.^.	.	.	.	.	.	.	.	.	.	GO:0005506^molecular_function^iron ion binding`GO:0016165^molecular_function^linoleate 13S-lipoxygenase activity`GO:0009901^biological_process^anther dehiscence`GO:0034440^biological_process^lipid oxidation`GO:0031408^biological_process^oxylipin biosynthetic process`GO:0009555^biological_process^pollen development`GO:0009617^biological_process^response to bacterium`GO:0009620^biological_process^r…	.	.	.
SP803280_c2035_g1	SP803280_c2035_g1_i1	.	.	.	.	.	.	.	.	.	.	.	.	.	.	.
SP803280_c2036_g1	SP803280_c2036_g1_i1	.	.	.	.	.	.	.	.	.	.	.	.	.	.	.
SP803280_c2037_g1	SP803280_c2037_g1_i1	.	.	.	.	.	.	.	.	.	.	.	.	.	.	.
SP803280_c2038_g1	SP803280_c2038_g1_i1	.	.	.	.	.	.	.	.	.	.	.	.	.	.	.
SP803280_c2041_g1	SP803280_c2041_g1_i1	sp|O23732|GSHB_BRAJU|tax|3707|^O23732^Q:418-2,H:153-291^62.6%ID^E:5e-47^RecName: Full=Glutathione synthetase, chloroplastic;^Eukaryota; Viridiplantae; Streptophyta; Embryophyta; Tracheophyta; Spermatophyta; Magnoliophyta; eudicotyledons; Gunneridae; Pentapetalae; rosids; malvids; Brassicales; Brassicaceae; Brassiceae; Brassica	UniRef90_K3ZI05|tax|4555|^K3ZI05|tax|4555|^Q:418-2,H:129-267^95%ID^E:4e-69^.^.	.	.	.	.	.	.	.	.	.	GO:0009507^cellular_component^chloroplast`GO:0005524^molecular_function^ATP binding`GO:0043295^molecular_function^glutathione binding`GO:0004363^molecular_function^glutathione synthase activity`GO:0000287^molecular_function^magnesium ion binding`GO:0042803^molecular_function^protein homodimerization activity	.	.	.
SP803280_c2042_g1	SP803280_c2042_g1_i1	.	.	.	.	.	.	.	.	.	.	.	.	.	.	.
SP803280_c2042_g2	SP803280_c2042_g2_i1	.	.	.	.	.	.	.	.	.	.	.	.	.	.	.
SP803280_c2044_g1	SP803280_c2044_g1_i1	sp|Q7XA42|RGA1_SOLBU|tax|147425|^Q7XA42^Q:281-21,H:5-90^36.7%ID^E:4e-07^RecName: Full=Putative disease resistance protein RGA1;^Eukaryota; Viridiplantae; Streptophyta; Embryophyta; Tracheophyta; Spermatophyta; Magnoliophyta; eudicotyledons; Gunneridae; Pentapetalae; asterids; lamiids; Solanales; Solanaceae; Solanoideae; Solaneae; Solanum	UniRef90_C5Z8Q6|tax|4558|^C5Z8Q6|tax|4558|^Q:305-3,H:1-101^83.2%ID^E:2e-40^.^.	.	.	.	.	.	.	.	.	.	GO:0043531^molecular_function^ADP binding`GO:0005524^molecular_function^ATP binding`GO:0006952^biological_process^defense response	.	.	.
SP803280_c2045_g1	SP803280_c2045_g1_i1	sp|Q6YUB8|BRXL1_ORYSJ|tax|4530|^Q6YUB8^Q:336-70,H:309-397^91%ID^E:5e-41^RecName: Full=Protein Brevis radix-like 1;^Eukaryota; Viridiplantae; Streptophyta; Embryophyta; Tracheophyta; Spermatophyta; Magnoliophyta; Liliopsida; Poales; Poaceae; BEP clade; Ehrhartoideae; Oryzeae; Oryza	UniRef90_C5YM56|tax|4558|^C5YM56|tax|4558|^Q:339-70,H:320-409^97.8%ID^E:5e-43^.^.	.	.	.	.	.	.	.	.	.	GO:0005634^cellular_component^nucleus	.	.	.
SP803280_c2046_g1	SP803280_c2046_g1_i1	.	.	.	.	.	.	.	.	.	.	.	.	.	.	.
SP803280_c2046_g1	SP803280_c2046_g1_i2	.	UniRef90_K7UKQ5|tax|4577|^K7UKQ5|tax|4577|^Q:4-192,H:26-85^60.3%ID^E:7e-10^.^.	.	.	.	.	.	.	.	.	.	.	.	.	.
SP803280_c2047_g1	SP803280_c2047_g1_i1	sp|Q8GYA4|CRK10_ARATH|tax|3702|^Q8GYA4^Q:392-3,H:291-416^45.5%ID^E:1e-21^RecName: Full=Cysteine-rich receptor-like protein kinase 10;^Eukaryota; Viridiplantae; Streptophyta; Embryophyta; Tracheophyta; Spermatophyta; Magnoliophyta; eudicotyledons; Gunneridae; Pentapetalae; rosids; malvids; Brassicales; Brassicaceae; Camelineae; Arabidopsis	UniRef90_I1QCG3|tax|4538|^I1QCG3|tax|4538|^Q:392-3,H:20-146^66.2%ID^E:1e-40^.^.	.	.	.	.	.	.	.	.	COG0515^Serine Threonine protein kinase	GO:0016021^cellular_component^integral component of membrane`GO:0005886^cellular_component^plasma membrane`GO:0005524^molecular_function^ATP binding`GO:0004674^molecular_function^protein serine/threonine kinase activity	.	.	.
SP803280_c2048_g1	SP803280_c2048_g1_i1	.	.	.	.	.	.	.	.	.	.	.	.	.	.	.
SP803280_c2049_g1	SP803280_c2049_g1_i1	.	.	.	.	.	.	.	.	.	.	.	.	.	.	.
SP803280_c2053_g1	SP803280_c2053_g1_i1	.	.	.	.	.	.	.	.	.	.	.	.	.	.	.
SP803280_c2054_g1	SP803280_c2054_g1_i1	.	UniRef90_C5Y4L4|tax|4558|^C5Y4L4|tax|4558|^Q:348-1,H:1497-1612^92.2%ID^E:5e-53^.^.	.	.	.	.	.	.	.	.	.	.	.	.	.
SP803280_c2055_g1	SP803280_c2055_g1_i1	.	.	.	.	.	.	.	.	.	.	.	.	.	.	.
SP803280_c2056_g1	SP803280_c2056_g1_i1	sp|Q8GU86|PDR5_ORYSJ|tax|4530|^Q8GU86^Q:85-357,H:92-184^59.6%ID^E:3e-21^RecName: Full=Pleiotropic drug resistance protein 5;^Eukaryota; Viridiplantae; Streptophyta; Embryophyta; Tracheophyta; Spermatophyta; Magnoliophyta; Liliopsida; Poales; Poaceae; BEP clade; Ehrhartoideae; Oryzeae; Oryza	UniRef90_K7TN88|tax|4577|^K7TN88|tax|4577|^Q:1-357,H:67-186^90.8%ID^E:1e-53^.^.	.	SP803280_c2056_g1_i1|m.407	1-357[+]	sp|Q8GU86|PDR5_ORYSJ|tax|4530|^Q8GU86^Q:29-119,H:92-184^59.6%ID^E:3e-21^RecName: Full=Pleiotropic drug resistance protein 5;^Eukaryota; Viridiplantae; Streptophyta; Embryophyta; Tracheophyta; Spermatophyta; Magnoliophyta; Liliopsida; Poales; Poaceae; BEP clade; Ehrhartoideae; Oryzeae; Oryza	UniRef90_K7TN88|tax|4577|^K7TN88|tax|4577|^Q:1-119,H:67-186^90.8%ID^E:1e-53^.^.	PF14510.1^ABC_trans_N^ABC-transporter extracellular N-terminal^42-102^E:1.6e-15	.	.	COG1131^(ABC) transporter	GO:0016021^cellular_component^integral component of membrane`GO:0005886^cellular_component^plasma membrane`GO:0005524^molecular_function^ATP binding`GO:0016887^molecular_function^ATPase activity`GO:0000302^biological_process^response to reactive oxygen species`GO:0006810^biological_process^transport	.	.	.
SP803280_c2056_g1	SP803280_c2056_g1_i2	sp|Q8GU89|PDR4_ORYSJ|tax|4530|^Q8GU89^Q:1-315,H:50-155^52.8%ID^E:9e-20^RecName: Full=Pleiotropic drug resistance protein 4;^Eukaryota; Viridiplantae; Streptophyta; Embryophyta; Tracheophyta; Spermatophyta; Magnoliophyta; Liliopsida; Poales; Poaceae; BEP clade; Ehrhartoideae; Oryzeae; Oryza	UniRef90_K7TN88|tax|4577|^K7TN88|tax|4577|^Q:1-315,H:67-172^89.6%ID^E:2e-45^.^.	.	SP803280_c2056_g1_i2|m.408	1-327[+]	sp|Q8GU89|PDR4_ORYSJ|tax|4530|^Q8GU89^Q:1-105,H:50-155^52.8%ID^E:8e-20^RecName: Full=Pleiotropic drug resistance protein 4;^Eukaryota; Viridiplantae; Streptophyta; Embryophyta; Tracheophyta; Spermatophyta; Magnoliophyta; Liliopsida; Poales; Poaceae; BEP clade; Ehrhartoideae; Oryzeae; Oryza	UniRef90_K7TN88|tax|4577|^K7TN88|tax|4577|^Q:1-105,H:67-172^89.6%ID^E:2e-45^.^.	PF14510.1^ABC_trans_N^ABC-transporter extracellular N-terminal^39-102^E:1.1e-15	.	.	COG1131^(ABC) transporter	GO:0016021^cellular_component^integral component of membrane`GO:0005524^molecular_function^ATP binding`GO:0016887^molecular_function^ATPase activity`GO:0006810^biological_process^transport	.	.	.
SP803280_c2058_g1	SP803280_c2058_g1_i1	.	UniRef90_C5Y595|tax|4558|^C5Y595|tax|4558|^Q:126-19,H:21-56^86.1%ID^E:5e-11^.^.	.	.	.	.	.	.	.	.	.	.	.	.	.
SP803280_c2059_g1	SP803280_c2059_g1_i1	.	UniRef90_K3YEK6|tax|4555|^K3YEK6|tax|4555|^Q:318-163,H:132-183^67.3%ID^E:6e-11^.^.	.	.	.	.	.	.	.	.	.	.	.	.	.
SP803280_c2061_g1	SP803280_c2061_g1_i1	.	.	.	.	.	.	.	.	.	.	.	.	.	.	.
SP803280_c2062_g1	SP803280_c2062_g1_i1	sp|Q9C8N5|STOP1_ARATH|tax|3702|^Q9C8N5^Q:145-2,H:200-243^62.5%ID^E:3e-07^RecName: Full=Protein SENSITIVE TO PROTON RHIZOTOXICITY 1;^Eukaryota; Viridiplantae; Streptophyta; Embryophyta; Tracheophyta; Spermatophyta; Magnoliophyta; eudicotyledons; Gunneridae; Pentapetalae; rosids; malvids; Brassicales; Brassicaceae; Camelineae; Arabidopsis	UniRef90_K3Y709|tax|4555|^K3Y709|tax|4555|^Q:328-2,H:124-232^78.9%ID^E:2e-43^.^.	.	.	.	.	.	.	.	.	.	GO:0005634^cellular_component^nucleus`GO:0046872^molecular_function^metal ion binding`GO:0003676^molecular_function^nucleic acid binding`GO:0003700^molecular_function^sequence-specific DNA binding transcription factor activity`GO:0006355^biological_process^regulation of transcription, DNA-templated`GO:0010447^biological_process^response to acidity`GO:0010044^biological_process^response to aluminu…	.	.	.
SP803280_c2064_g1	SP803280_c2064_g1_i1	.	.	.	.	.	.	.	.	.	.	.	.	.	.	.
SP803280_c2066_g1	SP803280_c2066_g1_i1	.	.	.	.	.	.	.	.	.	.	.	.	.	.	.
SP803280_c2068_g1	SP803280_c2068_g1_i1	.	.	.	.	.	.	.	.	.	.	.	.	.	.	.
SP803280_c2071_g1	SP803280_c2071_g1_i1	.	UniRef90_Q01M69|tax|4530|^Q01M69|tax|4530|^Q:332-3,H:1238-1347^78.2%ID^E:5e-44^.^.	.	.	.	.	.	.	.	.	.	.	.	.	.
SP803280_c2072_g1	SP803280_c2072_g1_i1	.	UniRef90_K7URM3|tax|4577|^K7URM3|tax|4577|^Q:232-348,H:1-39^92.3%ID^E:3e-12^.^.	.	.	.	.	.	.	.	.	.	.	.	.	.
SP803280_c2073_g1	SP803280_c2073_g1_i1	.	.	.	.	.	.	.	.	.	.	.	.	.	.	.
SP803280_c2078_g1	SP803280_c2078_g1_i1	.	.	.	.	.	.	.	.	.	.	.	.	.	.	.
SP803280_c2080_g1	SP803280_c2080_g1_i1	.	.	.	.	.	.	.	.	.	.	.	.	.	.	.
SP803280_c2080_g1	SP803280_c2080_g1_i2	.	.	.	.	.	.	.	.	.	.	.	.	.	.	.
SP803280_c2081_g1	SP803280_c2081_g1_i1	sp|Q9LM60|B3GT5_ARATH|tax|3702|^Q9LM60^Q:311-21,H:29-125^37.1%ID^E:2e-12^RecName: Full=Probable beta-1,3-galactosyltransferase 5;^Eukaryota; Viridiplantae; Streptophyta; Embryophyta; Tracheophyta; Spermatophyta; Magnoliophyta; eudicotyledons; Gunneridae; Pentapetalae; rosids; malvids; Brassicales; Brassicaceae; Camelineae; Arabidopsis	UniRef90_I1P1F9|tax|4479|^I1P1F9|tax|4479|^Q:314-15,H:32-131^94%ID^E:2e-46^.^.	.	.	.	.	.	.	.	.	.	GO:0000139^cellular_component^Golgi membrane`GO:0016021^cellular_component^integral component of membrane`GO:0008378^molecular_function^galactosyltransferase activity`GO:0006486^biological_process^protein glycosylation	.	.	.
SP803280_c2082_g1	SP803280_c2082_g1_i1	.	UniRef90_Q8W5M3|tax|4530|^Q8W5M3|tax|4530|^Q:7-333,H:106-212^51.4%ID^E:8e-24^.^.	.	.	.	.	.	.	.	.	.	.	.	.	.
SP803280_c2085_g1	SP803280_c2085_g1_i1	.	.	.	.	.	.	.	.	.	.	.	.	.	.	.
SP803280_c2091_g1	SP803280_c2091_g1_i1	.	.	.	.	.	.	.	.	.	.	.	.	.	.	.
SP803280_c2091_g1	SP803280_c2091_g1_i2	.	.	.	.	.	.	.	.	.	.	.	.	.	.	.
SP803280_c2095_g1	SP803280_c2095_g1_i1	.	UniRef90_Q6ATM7|tax|4530|^Q6ATM7|tax|4530|^Q:3-683,H:44-271^48.5%ID^E:2e-58^.^.	.	SP803280_c2095_g1_i1|m.411	1021-1344[+]	.	UniRef90_Q8LJX1|tax|4558|^Q8LJX1|tax|4558|^Q:1-107,H:1876-1982^52.3%ID^E:3e-27^.^.	PF13966.1^zf-RVT^zinc-binding in reverse transcriptase^4-33^E:3.1e-07	.	.	.	.	.	.	.
SP803280_c2095_g1	SP803280_c2095_g1_i1	.	UniRef90_Q6ATM7|tax|4530|^Q6ATM7|tax|4530|^Q:3-683,H:44-271^48.5%ID^E:2e-58^.^.	.	SP803280_c2095_g1_i1|m.410	464-919[+]	.	.	.	.	.	.	.	.	.	.
SP803280_c2095_g1	SP803280_c2095_g1_i1	.	UniRef90_Q6ATM7|tax|4530|^Q6ATM7|tax|4530|^Q:3-683,H:44-271^48.5%ID^E:2e-58^.^.	.	SP803280_c2095_g1_i1|m.409	3-707[+]	.	UniRef90_Q8LJX1|tax|4558|^Q8LJX1|tax|4558|^Q:3-228,H:1539-1764^61.9%ID^E:5e-81^.^.	.	.	.	.	.	.	.	.
SP803280_c2096_g1	SP803280_c2096_g1_i1	.	.	.	.	.	.	.	.	.	.	.	.	.	.	.
SP803280_c2098_g1	SP803280_c2098_g1_i1	sp|Q67EU8|R51A1_MAIZE|tax|4577|^Q67EU8^Q:262-44,H:31-103^93.2%ID^E:1e-29^RecName: Full=DNA repair protein RAD51 homolog A;^Eukaryota; Viridiplantae; Streptophyta; Embryophyta; Tracheophyta; Spermatophyta; Magnoliophyta; Liliopsida; Poales; Poaceae; PACMAD clade; Panicoideae; Andropogoneae; Zea	UniRef90_Q67EU8|tax|4479|^Q67EU8|tax|4479|^Q:262-44,H:31-103^93.2%ID^E:4e-28^.^.	.	.	.	.	.	.	.	.	.	GO:0005694^cellular_component^chromosome`GO:0005634^cellular_component^nucleus`GO:0005524^molecular_function^ATP binding`GO:0003684^molecular_function^damaged DNA binding`GO:0008094^molecular_function^DNA-dependent ATPase activity`GO:0045003^biological_process^double-strand break repair via synthesis-dependent strand annealing`GO:0006355^biological_process^regulation of transcription, DNA-templat…	.	.	.
SP803280_c2100_g1	SP803280_c2100_g1_i1	.	.	.	.	.	.	.	.	.	.	.	.	.	.	.
SP803280_c2103_g1	SP803280_c2103_g1_i1	.	.	.	.	.	.	.	.	.	.	.	.	.	.	.
SP803280_c2104_g1	SP803280_c2104_g1_i1	.	.	.	.	.	.	.	.	.	.	.	.	.	.	.
SP803280_c2105_g1	SP803280_c2105_g1_i1	.	UniRef90_C5XKC6|tax|4558|^C5XKC6|tax|4558|^Q:326-3,H:120-227^100%ID^E:2e-55^.^.	.	.	.	.	.	.	.	.	.	.	.	.	.
SP803280_c2106_g1	SP803280_c2106_g1_i1	.	UniRef90_C5YJT7|tax|4558|^C5YJT7|tax|4558|^Q:80-343,H:1-87^65.9%ID^E:7e-24^.^.	.	SP803280_c2106_g1_i1|m.412	2-346[+]	.	UniRef90_C5YJT7|tax|4558|^C5YJT7|tax|4558|^Q:27-114,H:1-87^65.9%ID^E:6e-24^.^.	.	.	.	.	.	.	.	.
SP803280_c2107_g1	SP803280_c2107_g1_i1	.	.	.	.	.	.	.	.	.	.	.	.	.	.	.
SP803280_c2108_g1	SP803280_c2108_g1_i1	.	.	.	.	.	.	.	.	.	.	.	.	.	.	.
SP803280_c2109_g1	SP803280_c2109_g1_i1	.	.	.	.	.	.	.	.	.	.	.	.	.	.	.
SP803280_c2113_g1	SP803280_c2113_g1_i1	.	.	.	.	.	.	.	.	.	.	.	.	.	.	.
SP803280_c2117_g1	SP803280_c2117_g1_i1	.	.	.	.	.	.	.	.	.	.	.	.	.	.	.
SP803280_c2121_g1	SP803280_c2121_g1_i1	.	.	.	.	.	.	.	.	.	.	.	.	.	.	.
SP803280_c2121_g1	SP803280_c2121_g1_i2	.	.	.	.	.	.	.	.	.	.	.	.	.	.	.
SP803280_c2124_g1	SP803280_c2124_g1_i1	.	.	.	.	.	.	.	.	.	.	.	.	.	.	.
SP803280_c2126_g1	SP803280_c2126_g1_i1	sp|B5WWZ8|FAO1_LOTJA|tax|34305|^B5WWZ8^Q:334-2,H:269-379^53.2%ID^E:9e-32^RecName: Full=Long-chain-alcohol oxidase FAO1;^Eukaryota; Viridiplantae; Streptophyta; Embryophyta; Tracheophyta; Spermatophyta; Magnoliophyta; eudicotyledons; Gunneridae; Pentapetalae; rosids; fabids; Fabales; Fabaceae; Papilionoideae; Loteae; Lotus	UniRef90_C5WYH5|tax|4558|^C5WYH5|tax|4558|^Q:334-2,H:111-221^94.6%ID^E:2e-55^.^.	.	.	.	.	.	.	.	.	.	GO:0016021^cellular_component^integral component of membrane`GO:0050660^molecular_function^flavin adenine dinucleotide binding`GO:0046577^molecular_function^long-chain-alcohol oxidase activity`GO:0006066^biological_process^alcohol metabolic process`GO:0055114^biological_process^oxidation-reduction process`GO:0009409^biological_process^response to cold	.	.	.
SP803280_c2127_g1	SP803280_c2127_g1_i1	.	.	.	.	.	.	.	.	.	.	.	.	.	.	.
SP803280_c2131_g1	SP803280_c2131_g1_i1	.	.	.	.	.	.	.	.	.	.	.	.	.	.	.
SP803280_c2132_g1	SP803280_c2132_g1_i1	.	.	.	.	.	.	.	.	.	.	.	.	.	.	.
SP803280_c2133_g1	SP803280_c2133_g1_i1	.	.	.	.	.	.	.	.	.	.	.	.	.	.	.
SP803280_c2136_g1	SP803280_c2136_g1_i1	.	.	.	.	.	.	.	.	.	.	.	.	.	.	.
SP803280_c2137_g1	SP803280_c2137_g1_i1	.	.	.	.	.	.	.	.	.	.	.	.	.	.	.
SP803280_c2137_g1	SP803280_c2137_g1_i2	.	.	.	.	.	.	.	.	.	.	.	.	.	.	.
SP803280_c2138_g1	SP803280_c2138_g1_i1	.	.	.	.	.	.	.	.	.	.	.	.	.	.	.
SP803280_c2139_g1	SP803280_c2139_g1_i1	.	.	.	.	.	.	.	.	.	.	.	.	.	.	.
SP803280_c2142_g1	SP803280_c2142_g1_i1	.	UniRef90_C4J6V4|tax|4577|^C4J6V4|tax|4577|^Q:386-3,H:156-282^48.1%ID^E:2e-29^.^.	.	.	.	.	.	.	.	.	.	.	.	.	.
SP803280_c2143_g1	SP803280_c2143_g1_i1	.	UniRef90_K3YS77|tax|4555|^K3YS77|tax|4555|^Q:146-36,H:1-36^75.7%ID^E:3e-06^.^.	.	SP803280_c2143_g1_i1|m.420	1-309[+]	.	.	.	.	.	.	.	.	.	.
SP803280_c2144_g1	SP803280_c2144_g1_i1	sp|Q76C99|RF1_ORYSI|tax|4530|^Q76C99^Q:8-139,H:679-722^56.8%ID^E:4e-06^RecName: Full=Protein Rf1, mitochondrial;^Eukaryota; Viridiplantae; Streptophyta; Embryophyta; Tracheophyta; Spermatophyta; Magnoliophyta; Liliopsida; Poales; Poaceae; BEP clade; Ehrhartoideae; Oryzeae; Oryza	UniRef90_K3YDW7|tax|4555|^K3YDW7|tax|4555|^Q:2-148,H:648-696^75.5%ID^E:6e-12^.^.	.	.	.	.	.	.	.	.	KOG4197^Pentatricopeptide repeat-containing protein	GO:0005739^cellular_component^mitochondrion	.	.	.
SP803280_c2145_g1	SP803280_c2145_g1_i1	.	.	.	.	.	.	.	.	.	.	.	.	.	.	.
SP803280_c2148_g1	SP803280_c2148_g1_i1	.	UniRef90_B6TAP6|tax|4577|^B6TAP6|tax|4577|^Q:374-159,H:71-144^77.6%ID^E:2e-19^.^.	.	SP803280_c2148_g1_i1|m.421	1-375[+]	.	.	.	.	.	.	.	.	.	.
SP803280_c2149_g1	SP803280_c2149_g1_i1	.	.	.	SP803280_c2149_g1_i1|m.422	314-778[+]	.	.	PF00161.14^RIP^Ribosome inactivating protein^3-58^E:1.9e-06	sigP:1^15^0.5^YES	.	.	.	GO:0030598^molecular_function^rRNA N-glycosylase activity`GO:0017148^biological_process^negative regulation of translation	.	.
SP803280_c2150_g1	SP803280_c2150_g1_i1	.	.	.	.	.	.	.	.	.	.	.	.	.	.	.
SP803280_c2154_g1	SP803280_c2154_g1_i1	.	.	.	.	.	.	.	.	.	.	.	.	.	.	.
SP803280_c2156_g1	SP803280_c2156_g1_i1	.	.	.	SP803280_c2156_g1_i1|m.423	2-301[+]	.	.	.	.	.	.	.	.	.	.
SP803280_c2157_g1	SP803280_c2157_g1_i1	.	.	.	.	.	.	.	.	.	.	.	.	.	.	.
SP803280_c2159_g1	SP803280_c2159_g1_i1	.	UniRef90_C0PNH3|tax|4577|^C0PNH3|tax|4577|^Q:546-16,H:48-223^56.5%ID^E:2e-54^.^.	.	.	.	.	.	.	.	.	.	.	.	.	.
SP803280_c2159_g1	SP803280_c2159_g1_i2	.	UniRef90_C0PNH3|tax|4577|^C0PNH3|tax|4577|^Q:531-16,H:53-223^56.4%ID^E:9e-53^.^.	.	.	.	.	.	.	.	.	.	.	.	.	.
SP803280_c2163_g1	SP803280_c2163_g1_i1	.	UniRef90_C0PMV3|tax|147429|^C0PMV3|tax|147429|^Q:305-165,H:299-344^95.7%ID^E:2e-19^.^.	.	.	.	.	.	.	.	.	.	.	.	.	.
SP803280_c2164_g1	SP803280_c2164_g1_i1	.	.	.	.	.	.	.	.	.	.	.	.	.	.	.
SP803280_c2165_g1	SP803280_c2165_g1_i1	.	.	.	.	.	.	.	.	.	.	.	.	.	.	.
SP803280_c2166_g1	SP803280_c2166_g1_i1	.	UniRef90_C5X769|tax|4558|^C5X769|tax|4558|^Q:226-2,H:1-75^89.3%ID^E:4e-29^.^.	.	.	.	.	.	.	.	.	.	.	.	.	.
SP803280_c2167_g1	SP803280_c2167_g1_i1	.	.	.	.	.	.	.	.	.	.	.	.	.	.	.
SP803280_c2169_g1	SP803280_c2169_g1_i1	.	.	.	.	.	.	.	.	.	.	.	.	.	.	.
SP803280_c2170_g1	SP803280_c2170_g1_i1	.	.	.	.	.	.	.	.	.	.	.	.	.	.	.
SP803280_c2174_g1	SP803280_c2174_g1_i1	.	.	.	.	.	.	.	.	.	.	.	.	.	.	.
SP803280_c2174_g1	SP803280_c2174_g1_i2	.	.	.	.	.	.	.	.	.	.	.	.	.	.	.
SP803280_c2176_g1	SP803280_c2176_g1_i1	.	.	.	.	.	.	.	.	.	.	.	.	.	.	.
SP803280_c2177_g1	SP803280_c2177_g1_i1	sp|Q4PSN0|PME29_ARATH|tax|3702|^Q4PSN0^Q:11-571,H:143-332^49.5%ID^E:4e-51^RecName: Full=Probable pectinesterase 29;^Eukaryota; Viridiplantae; Streptophyta; Embryophyta; Tracheophyta; Spermatophyta; Magnoliophyta; eudicotyledons; Gunneridae; Pentapetalae; rosids; malvids; Brassicales; Brassicaceae; Camelineae; Arabidopsis	UniRef90_K7VRW3|tax|4577|^K7VRW3|tax|4577|^Q:5-574,H:148-337^97.9%ID^E:2e-107^.^.	.	SP803280_c2177_g1_i1|m.428	2-577[+]	sp|Q4PSN0|PME29_ARATH|tax|3702|^Q4PSN0^Q:4-190,H:143-332^49.5%ID^E:4e-51^RecName: Full=Probable pectinesterase 29;^Eukaryota; Viridiplantae; Streptophyta; Embryophyta; Tracheophyta; Spermatophyta; Magnoliophyta; eudicotyledons; Gunneridae; Pentapetalae; rosids; malvids; Brassicales; Brassicaceae; Camelineae; Arabidopsis	UniRef90_K7VRW3|tax|4577|^K7VRW3|tax|4577|^Q:2-191,H:148-337^97.9%ID^E:2e-107^.^.	PF01095.14^Pectinesterase^Pectinesterase^4-164^E:9.7e-42	.	.	COG4677^pectinesterase	GO:0005618^cellular_component^cell wall`GO:0005576^cellular_component^extracellular region`GO:0045330^molecular_function^aspartyl esterase activity`GO:0030599^molecular_function^pectinesterase activity`GO:0042545^biological_process^cell wall modification`GO:0045490^biological_process^pectin catabolic process	GO:0030599^molecular_function^pectinesterase activity`GO:0042545^biological_process^cell wall modification`GO:0005618^cellular_component^cell wall	.	.
SP803280_c2177_g2	SP803280_c2177_g2_i1	sp|Q9ZQA3|PME15_ARATH|tax|3702|^Q9ZQA3^Q:273-446,H:130-187^44.8%ID^E:2e-07^RecName: Full=Probable pectinesterase 15;^Eukaryota; Viridiplantae; Streptophyta; Embryophyta; Tracheophyta; Spermatophyta; Magnoliophyta; eudicotyledons; Gunneridae; Pentapetalae; rosids; malvids; Brassicales; Brassicaceae; Camelineae; Arabidopsis	UniRef90_C5XI53|tax|4558|^C5XI53|tax|4558|^Q:270-488,H:81-155^93.3%ID^E:3e-31^.^.	.	.	.	.	.	.	.	.	COG4677^pectinesterase	GO:0005618^cellular_component^cell wall`GO:0005576^cellular_component^extracellular region`GO:0045330^molecular_function^aspartyl esterase activity`GO:0030599^molecular_function^pectinesterase activity`GO:0042545^biological_process^cell wall modification`GO:0045490^biological_process^pectin catabolic process	.	.	.
SP803280_c2178_g1	SP803280_c2178_g1_i1	.	UniRef90_Q2RAL0|tax|4530|^Q2RAL0|tax|4530|^Q:307-2,H:632-733^83.3%ID^E:2e-43^.^.	.	.	.	.	.	.	.	.	.	.	.	.	.
SP803280_c2180_g1	SP803280_c2180_g1_i1	.	.	.	.	.	.	.	.	.	.	.	.	.	.	.
SP803280_c2181_g1	SP803280_c2181_g1_i1	sp|O49545|BAME1_ARATH|tax|3702|^O49545^Q:9-377,H:92-212^47.6%ID^E:2e-23^RecName: Full=Leucine-rich repeat receptor-like serine/threonine-protein kinase BAM1;^Eukaryota; Viridiplantae; Streptophyta; Embryophyta; Tracheophyta; Spermatophyta; Magnoliophyta; eudicotyledons; Gunneridae; Pentapetalae; rosids; malvids; Brassicales; Brassicaceae; Camelineae; Arabidopsis	UniRef90_C5Y888|tax|4558|^C5Y888|tax|4558|^Q:6-377,H:107-229^94.4%ID^E:2e-58^.^.	.	SP803280_c2181_g1_i1|m.431	3-377[+]	sp|O49545|BAME1_ARATH|tax|3702|^O49545^Q:3-125,H:92-212^47.6%ID^E:2e-23^RecName: Full=Leucine-rich repeat receptor-like serine/threonine-protein kinase BAM1;^Eukaryota; Viridiplantae; Streptophyta; Embryophyta; Tracheophyta; Spermatophyta; Magnoliophyta; eudicotyledons; Gunneridae; Pentapetalae; rosids; malvids; Brassicales; Brassicaceae; Camelineae; Arabidopsis	UniRef90_C5Y888|tax|4558|^C5Y888|tax|4558|^Q:2-125,H:107-229^94.4%ID^E:2e-58^.^.	PF13504.1^LRR_7^Leucine rich repeat^5-16^E:65`PF13504.1^LRR_7^Leucine rich repeat^27-40^E:200`PF13504.1^LRR_7^Leucine rich repeat^55-69^E:100`PF13516.1^LRR_6^Leucine Rich repeat^78-98^E:0.22`PF13504.1^LRR_7^Leucine rich repeat^79-93^E:0.21`PF00560.28^LRR_1^Leucine Rich Repeat^80-97^E:0.038`PF13504.1^LRR_7^Leucine rich repeat^104-116^E:18`PF00560.28^LRR_1^Leucine Rich Repeat^106-125^E:0.034	.	.	COG4886^leucine Rich Repeat	GO:0016021^cellular_component^integral component of membrane`GO:0005886^cellular_component^plasma membrane`GO:0005524^molecular_function^ATP binding`GO:0005515^molecular_function^protein binding`GO:0043621^molecular_function^protein self-association`GO:0004674^molecular_function^protein serine/threonine kinase activity`GO:0033612^molecular_function^receptor serine/threonine kinase binding`GO:0048…	GO:0005515^molecular_function^protein binding	.	.
SP803280_c2182_g1	SP803280_c2182_g1_i1	sp|A7PZL3|PGLR_VITVI|tax|29760|^A7PZL3^Q:328-11,H:145-250^54.7%ID^E:4e-28^RecName: Full=Probable polygalacturonase;^Eukaryota; Viridiplantae; Streptophyta; Embryophyta; Tracheophyta; Spermatophyta; Magnoliophyta; eudicotyledons; Gunneridae; Pentapetalae; rosids; Vitales; Vitaceae; Vitis	UniRef90_C5YLI2|tax|4558|^C5YLI2|tax|4558|^Q:328-11,H:177-282^97.2%ID^E:5e-56^.^.	.	.	.	.	.	.	.	.	COG5434^Glycoside hydrolase family 28	GO:0016021^cellular_component^integral component of membrane`GO:0004650^molecular_function^polygalacturonase activity`GO:0005975^biological_process^carbohydrate metabolic process	.	.	.
SP803280_c2186_g1	SP803280_c2186_g1_i1	.	.	.	.	.	.	.	.	.	.	.	.	.	.	.
SP803280_c2188_g1	SP803280_c2188_g1_i1	sp|Q53727|PCRA_STAA8|tax|1280|^Q53727^Q:3-437,H:194-338^41.8%ID^E:6e-23^RecName: Full=ATP-dependent DNA helicase PcrA;^Bacteria; Firmicutes; Bacilli; Bacillales; Staphylococcus	UniRef90_C5X9A5|tax|4558|^C5X9A5|tax|4558|^Q:3-437,H:508-652^98.6%ID^E:8e-77^.^.	.	SP803280_c2188_g1_i1|m.432	3-437[+]	sp|Q53727|PCRA_STAA8|tax|1280|^Q53727^Q:1-145,H:194-338^41.8%ID^E:6e-23^RecName: Full=ATP-dependent DNA helicase PcrA;^Bacteria; Firmicutes; Bacilli; Bacillales; Staphylococcus	UniRef90_C5X9A5|tax|4558|^C5X9A5|tax|4558|^Q:1-145,H:508-652^98.6%ID^E:8e-77^.^.	PF00580.16^UvrD-helicase^UvrD/REP helicase N-terminal domain^3-76^E:4e-22`PF13361.1^UvrD_C^UvrD-like helicase C-terminal domain^82-144^E:1.7e-10	.	.	COG0210^helicase	GO:0005737^cellular_component^cytoplasm`GO:0005524^molecular_function^ATP binding`GO:0004003^molecular_function^ATP-dependent DNA helicase activity`GO:0003677^molecular_function^DNA binding`GO:0006268^biological_process^DNA unwinding involved in DNA replication	GO:0005524^molecular_function^ATP binding`GO:0016787^molecular_function^hydrolase activity	.	.
SP803280_c2188_g1	SP803280_c2188_g1_i2	sp|Q53727|PCRA_STAA8|tax|1280|^Q53727^Q:3-320,H:194-300^43.9%ID^E:7e-19^RecName: Full=ATP-dependent DNA helicase PcrA;^Bacteria; Firmicutes; Bacilli; Bacillales; Staphylococcus	UniRef90_C5X9A5|tax|4558|^C5X9A5|tax|4558|^Q:3-320,H:508-613^98.1%ID^E:2e-52^.^.	.	SP803280_c2188_g1_i2|m.433	3-344[+]	sp|Q53727|PCRA_STAA8|tax|1280|^Q53727^Q:1-106,H:194-300^43.9%ID^E:7e-19^RecName: Full=ATP-dependent DNA helicase PcrA;^Bacteria; Firmicutes; Bacilli; Bacillales; Staphylococcus	UniRef90_C5X9A5|tax|4558|^C5X9A5|tax|4558|^Q:1-106,H:508-613^98.1%ID^E:1e-52^.^.	PF00580.16^UvrD-helicase^UvrD/REP helicase N-terminal domain^3-76^E:2e-22	.	.	COG0210^helicase	GO:0005737^cellular_component^cytoplasm`GO:0005524^molecular_function^ATP binding`GO:0004003^molecular_function^ATP-dependent DNA helicase activity`GO:0003677^molecular_function^DNA binding`GO:0006268^biological_process^DNA unwinding involved in DNA replication	GO:0005524^molecular_function^ATP binding	.	.
SP803280_c2190_g1	SP803280_c2190_g1_i1	.	.	.	.	.	.	.	.	.	.	.	.	.	.	.
SP803280_c2191_g1	SP803280_c2191_g1_i1	.	.	.	.	.	.	.	.	.	.	.	.	.	.	.
SP803280_c2191_g1	SP803280_c2191_g1_i2	.	.	.	.	.	.	.	.	.	.	.	.	.	.	.
SP803280_c2192_g1	SP803280_c2192_g1_i1	.	.	.	.	.	.	.	.	.	.	.	.	.	.	.
SP803280_c2193_g1	SP803280_c2193_g1_i1	.	UniRef90_K3YEY7|tax|4555|^K3YEY7|tax|4555|^Q:1-342,H:653-765^58.8%ID^E:6e-28^.^.	.	SP803280_c2193_g1_i1|m.434	1-342[+]	.	UniRef90_K3YEY7|tax|4555|^K3YEY7|tax|4555|^Q:1-114,H:653-765^58.8%ID^E:6e-28^.^.	.	.	.	.	.	.	.	.
SP803280_c2193_g2	SP803280_c2193_g2_i1	.	UniRef90_K3YEY7|tax|4555|^K3YEY7|tax|4555|^Q:3-335,H:608-723^53%ID^E:1e-19^.^.	.	SP803280_c2193_g2_i1|m.435	3-335[+]	.	UniRef90_K3YEY7|tax|4555|^K3YEY7|tax|4555|^Q:1-111,H:608-723^53%ID^E:1e-19^.^.	.	.	.	.	.	.	.	.
SP803280_c2194_g1	SP803280_c2194_g1_i1	.	.	.	.	.	.	.	.	.	.	.	.	.	.	.
SP803280_c2196_g1	SP803280_c2196_g1_i1	.	.	.	.	.	.	.	.	.	.	.	.	.	.	.
SP803280_c2197_g1	SP803280_c2197_g1_i1	.	.	.	.	.	.	.	.	.	.	.	.	.	.	.
SP803280_c2198_g1	SP803280_c2198_g1_i1	.	UniRef90_Q10F54|tax|4530|^Q10F54|tax|4530|^Q:309-10,H:913-1013^53.5%ID^E:6e-19^.^.	.	.	.	.	.	.	.	.	.	.	.	.	.
SP803280_c2204_g1	SP803280_c2204_g1_i1	.	.	.	.	.	.	.	.	.	.	.	.	.	.	.
SP803280_c2210_g1	SP803280_c2210_g1_i1	.	.	.	.	.	.	.	.	.	.	.	.	.	.	.
SP803280_c2215_g1	SP803280_c2215_g1_i1	.	.	.	.	.	.	.	.	.	.	.	.	.	.	.
SP803280_c2217_g1	SP803280_c2217_g1_i1	.	UniRef90_K3Y4U9|tax|4555|^K3Y4U9|tax|4555|^Q:21-410,H:504-631^52.3%ID^E:1e-25^.^.	.	SP803280_c2217_g1_i1|m.436	3-410[+]	.	UniRef90_K3Y4U9|tax|4555|^K3Y4U9|tax|4555|^Q:7-136,H:504-631^52.3%ID^E:1e-25^.^.	.	.	.	.	.	.	.	.
SP803280_c2218_g1	SP803280_c2218_g1_i1	.	.	.	.	.	.	.	.	.	.	.	.	.	.	.
SP803280_c2220_g1	SP803280_c2220_g1_i1	.	.	.	.	.	.	.	.	.	.	.	.	.	.	.
SP803280_c2221_g1	SP803280_c2221_g1_i1	.	.	.	.	.	.	.	.	.	.	.	.	.	.	.
SP803280_c2222_g1	SP803280_c2222_g1_i1	.	.	.	.	.	.	.	.	.	.	.	.	.	.	.
SP803280_c2226_g1	SP803280_c2226_g1_i1	.	.	.	.	.	.	.	.	.	.	.	.	.	.	.
SP803280_c2228_g1	SP803280_c2228_g1_i1	.	.	.	.	.	.	.	.	.	.	.	.	.	.	.
SP803280_c2231_g1	SP803280_c2231_g1_i1	.	UniRef90_W1NH13|tax|13333|^W1NH13|tax|13333|^Q:683-2968,H:262-1018^36.1%ID^E:1e-116^.^.	.	SP803280_c2231_g1_i1|m.437	224-2971[+]	.	UniRef90_W1NH13|tax|13333|^W1NH13|tax|13333|^Q:154-915,H:262-1018^36.1%ID^E:1e-116^.^.	PF00168.25^C2^C2 domain^5-50^E:0.034`PF00168.25^C2^C2 domain^161-244^E:8.5e-17`PF00168.25^C2^C2 domain^316-387^E:0.68`PF00168.25^C2^C2 domain^496-574^E:6.7e-08`PF08372.5^PRT_C^Plant phosphoribosyltransferase C-terminal^761-915^E:3e-54	.	ExpAA=56.79^PredHel=2^Topology=o746-768i865-887o	.	.	GO:0005515^molecular_function^protein binding	.	.
SP803280_c2231_g1	SP803280_c2231_g1_i2	.	UniRef90_W1NH13|tax|13333|^W1NH13|tax|13333|^Q:757-3042,H:262-1018^36.1%ID^E:1e-116^.^.	.	SP803280_c2231_g1_i2|m.438	217-3045[+]	.	UniRef90_W1NH13|tax|13333|^W1NH13|tax|13333|^Q:181-942,H:262-1018^36.1%ID^E:1e-116^.^.	PF00168.25^C2^C2 domain^9-77^E:0.00046`PF00168.25^C2^C2 domain^188-271^E:8.8e-17`PF00168.25^C2^C2 domain^343-414^E:0.71`PF00168.25^C2^C2 domain^523-601^E:6.9e-08`PF08372.5^PRT_C^Plant phosphoribosyltransferase C-terminal^788-942^E:3.1e-54	.	ExpAA=55.63^PredHel=2^Topology=o773-795i892-914o	.	.	GO:0005515^molecular_function^protein binding	.	.
SP803280_c2232_g1	SP803280_c2232_g1_i1	.	.	.	.	.	.	.	.	.	.	.	.	.	.	.
SP803280_c2233_g1	SP803280_c2233_g1_i1	.	UniRef90_K3ZWU4|tax|147369|^K3ZWU4|tax|147369|^Q:283-2,H:1-94^97.9%ID^E:1e-47^.^.	.	.	.	.	.	.	.	.	.	.	.	.	.
SP803280_c2234_g1	SP803280_c2234_g1_i1	sp|A5H452|PER70_MAIZE|tax|4577|^A5H452^Q:334-173,H:268-321^66.7%ID^E:2e-14^RecName: Full=Peroxidase 70;^Eukaryota; Viridiplantae; Streptophyta; Embryophyta; Tracheophyta; Spermatophyta; Magnoliophyta; Liliopsida; Poales; Poaceae; PACMAD clade; Panicoideae; Andropogoneae; Zea	UniRef90_C4J4H5|tax|4577|^C4J4H5|tax|4577|^Q:56-334,H:1-93^82.8%ID^E:1e-34^.^.	.	.	.	.	.	.	.	.	.	GO:0005576^cellular_component^extracellular region`GO:0020037^molecular_function^heme binding`GO:0046872^molecular_function^metal ion binding`GO:0004601^molecular_function^peroxidase activity`GO:0042744^biological_process^hydrogen peroxide catabolic process	.	.	.
SP803280_c2235_g1	SP803280_c2235_g1_i1	.	UniRef90_C5YBE2|tax|4558|^C5YBE2|tax|4558|^Q:136-5,H:1-45^93.3%ID^E:8e-13^.^.	.	SP803280_c2235_g1_i1|m.440	3-323[+]	.	.	.	.	.	.	.	.	.	.
SP803280_c2236_g1	SP803280_c2236_g1_i1	.	.	.	.	.	.	.	.	.	.	.	.	.	.	.
SP803280_c2237_g1	SP803280_c2237_g1_i1	.	UniRef90_K3ZD22|tax|4555|^K3ZD22|tax|4555|^Q:6-485,H:204-365^72.4%ID^E:9e-56^.^.	.	SP803280_c2237_g1_i1|m.441	3-485[+]	.	UniRef90_K3ZD22|tax|4555|^K3ZD22|tax|4555|^Q:2-161,H:204-365^72.4%ID^E:9e-56^.^.	PF13968.1^DUF4220^Domain of unknown function (DUF4220)^70-138^E:2.5e-07	.	ExpAA=46.03^PredHel=2^Topology=i83-105o120-142i	.	.	.	.	.
SP803280_c2238_g1	SP803280_c2238_g1_i1	.	.	.	.	.	.	.	.	.	.	.	.	.	.	.
SP803280_c2241_g1	SP803280_c2241_g1_i1	.	.	.	.	.	.	.	.	.	.	.	.	.	.	.
SP803280_c2242_g1	SP803280_c2242_g1_i1	.	.	.	.	.	.	.	.	.	.	.	.	.	.	.
SP803280_c2244_g1	SP803280_c2244_g1_i1	.	.	.	SP803280_c2244_g1_i1|m.444	248-1120[+]	.	.	.	.	ExpAA=90.66^PredHel=4^Topology=i171-190o200-222i235-257o261-283i	.	.	.	.	.
SP803280_c2244_g1	SP803280_c2244_g1_i2	.	.	.	SP803280_c2244_g1_i2|m.445	2-931[+]	.	.	.	.	ExpAA=87.23^PredHel=3^Topology=o219-241i254-276o280-302i	.	.	.	.	.
SP803280_c2245_g1	SP803280_c2245_g1_i1	.	.	.	.	.	.	.	.	.	.	.	.	.	.	.
SP803280_c2246_g1	SP803280_c2246_g1_i1	.	.	.	.	.	.	.	.	.	.	.	.	.	.	.
SP803280_c2247_g1	SP803280_c2247_g1_i1	.	UniRef90_C5XZP8|tax|4558|^C5XZP8|tax|4558|^Q:262-2,H:264-351^90.9%ID^E:4e-35^.^.	.	.	.	.	.	.	.	.	.	.	.	.	.
SP803280_c2249_g1	SP803280_c2249_g1_i1	.	.	.	SP803280_c2249_g1_i1|m.446	3-305[+]	.	.	.	.	.	.	.	.	.	.
SP803280_c2251_g1	SP803280_c2251_g1_i1	.	UniRef90_K3XH64|tax|147369|^K3XH64|tax|147369|^Q:82-2,H:1-27^100%ID^E:2e-06^.^.	.	.	.	.	.	.	.	.	.	.	.	.	.
SP803280_c2253_g1	SP803280_c2253_g1_i1	.	.	.	.	.	.	.	.	.	.	.	.	.	.	.
SP803280_c2254_g1	SP803280_c2254_g1_i1	.	UniRef90_K3YWK1|tax|4555|^K3YWK1|tax|4555|^Q:285-1,H:30-124^81.6%ID^E:5e-34^.^.	.	.	.	.	.	.	.	.	.	.	.	.	.
SP803280_c2256_g1	SP803280_c2256_g1_i1	.	UniRef90_C5X1W4|tax|4558|^C5X1W4|tax|4558|^Q:89-3,H:29-57^89.7%ID^E:4e-06^.^.	.	.	.	.	.	.	.	.	.	.	.	.	.
SP803280_c2257_g1	SP803280_c2257_g1_i1	.	.	.	.	.	.	.	.	.	.	.	.	.	.	.
SP803280_c2258_g1	SP803280_c2258_g1_i1	.	UniRef90_C5XUT7|tax|4558|^C5XUT7|tax|4558|^Q:1160-597,H:524-711^59.6%ID^E:2e-63^.^.	.	.	.	.	.	.	.	.	.	.	.	.	.
SP803280_c2259_g1	SP803280_c2259_g1_i1	.	.	.	.	.	.	.	.	.	.	.	.	.	.	.
SP803280_c2260_g1	SP803280_c2260_g1_i1	.	.	.	.	.	.	.	.	.	.	.	.	.	.	.
SP803280_c2261_g1	SP803280_c2261_g1_i1	.	.	.	.	.	.	.	.	.	.	.	.	.	.	.
SP803280_c2261_g1	SP803280_c2261_g1_i2	.	.	.	.	.	.	.	.	.	.	.	.	.	.	.
SP803280_c2265_g1	SP803280_c2265_g1_i1	.	.	.	.	.	.	.	.	.	.	.	.	.	.	.
SP803280_c2266_g1	SP803280_c2266_g1_i1	.	.	.	.	.	.	.	.	.	.	.	.	.	.	.
SP803280_c2268_g1	SP803280_c2268_g1_i1	.	.	.	.	.	.	.	.	.	.	.	.	.	.	.
SP803280_c2270_g1	SP803280_c2270_g1_i1	.	.	.	.	.	.	.	.	.	.	.	.	.	.	.
SP803280_c2271_g1	SP803280_c2271_g1_i1	.	.	.	.	.	.	.	.	.	.	.	.	.	.	.
SP803280_c2272_g1	SP803280_c2272_g1_i1	.	.	.	.	.	.	.	.	.	.	.	.	.	.	.
SP803280_c2273_g1	SP803280_c2273_g1_i1	.	UniRef90_C5X265|tax|4558|^C5X265|tax|4558|^Q:593-3,H:231-430^47.3%ID^E:1e-42^.^.	.	.	.	.	.	.	.	.	.	.	.	.	.
SP803280_c2277_g1	SP803280_c2277_g1_i1	.	.	.	.	.	.	.	.	.	.	.	.	.	.	.
SP803280_c2278_g1	SP803280_c2278_g1_i1	.	UniRef90_B4FTE9|tax|4577|^B4FTE9|tax|4577|^Q:46-405,H:193-316^44.6%ID^E:1e-15^.^.	.	SP803280_c2278_g1_i1|m.449	1-492[+]	.	UniRef90_B4FTE9|tax|4577|^B4FTE9|tax|4577|^Q:16-135,H:193-316^44.6%ID^E:1e-15^.^.	.	.	.	.	.	.	.	.
SP803280_c2279_g1	SP803280_c2279_g1_i1	.	.	.	.	.	.	.	.	.	.	.	.	.	.	.
SP803280_c2281_g1	SP803280_c2281_g1_i1	.	.	.	.	.	.	.	.	.	.	.	.	.	.	.
SP803280_c2282_g1	SP803280_c2282_g1_i1	.	.	.	.	.	.	.	.	.	.	.	.	.	.	.
SP803280_c2282_g2	SP803280_c2282_g2_i1	.	.	.	.	.	.	.	.	.	.	.	.	.	.	.
SP803280_c2284_g1	SP803280_c2284_g1_i1	.	.	.	.	.	.	.	.	.	.	.	.	.	.	.
SP803280_c2294_g1	SP803280_c2294_g1_i1	.	UniRef90_C5XA33|tax|4558|^C5XA33|tax|4558|^Q:250-2,H:1-83^94%ID^E:5e-36^.^.	.	.	.	.	.	.	.	.	.	.	.	.	.
SP803280_c2295_g1	SP803280_c2295_g1_i1	.	.	.	.	.	.	.	.	.	.	.	.	.	.	.
SP803280_c2299_g1	SP803280_c2299_g1_i1	.	.	.	.	.	.	.	.	.	.	.	.	.	.	.
SP803280_c2299_g1	SP803280_c2299_g1_i2	.	.	.	.	.	.	.	.	.	.	.	.	.	.	.
SP803280_c2300_g1	SP803280_c2300_g1_i1	.	.	.	.	.	.	.	.	.	.	.	.	.	.	.
SP803280_c2301_g1	SP803280_c2301_g1_i1	.	UniRef90_C5XEA3|tax|4558|^C5XEA3|tax|4558|^Q:6-362,H:146-264^54.6%ID^E:3e-34^.^.	.	SP803280_c2301_g1_i1|m.452	3-398[+]	.	UniRef90_C5XEA3|tax|4558|^C5XEA3|tax|4558|^Q:2-120,H:146-264^54.6%ID^E:3e-34^.^.	.	.	.	.	.	.	.	.
SP803280_c2302_g1	SP803280_c2302_g1_i1	.	UniRef90_K7U5J1|tax|4577|^K7U5J1|tax|4577|^Q:332-15,H:1329-1431^79.2%ID^E:1e-40^.^.	.	.	.	.	.	.	.	.	.	.	.	.	.
SP803280_c2309_g1	SP803280_c2309_g1_i1	.	.	.	.	.	.	.	.	.	.	.	.	.	.	.
SP803280_c2312_g1	SP803280_c2312_g1_i1	.	UniRef90_K4A5B8|tax|147369|^K4A5B8|tax|147369|^Q:324-4,H:360-466^92.5%ID^E:4e-47^.^.	.	.	.	.	.	.	.	.	.	.	.	.	.
SP803280_c2313_g1	SP803280_c2313_g1_i1	.	.	.	.	.	.	.	.	.	.	.	.	.	.	.
SP803280_c2314_g1	SP803280_c2314_g1_i1	.	.	.	.	.	.	.	.	.	.	.	.	.	.	.
SP803280_c2315_g1	SP803280_c2315_g1_i1	.	.	.	.	.	.	.	.	.	.	.	.	.	.	.
SP803280_c2316_g1	SP803280_c2316_g1_i1	sp|Q66GQ2|Y5162_ARATH|tax|3702|^Q66GQ2^Q:411-1,H:160-297^48.6%ID^E:5e-30^RecName: Full=Uncharacterized protein At5g41620;^Eukaryota; Viridiplantae; Streptophyta; Embryophyta; Tracheophyta; Spermatophyta; Magnoliophyta; eudicotyledons; Gunneridae; Pentapetalae; rosids; malvids; Brassicales; Brassicaceae; Camelineae; Arabidopsis	UniRef90_K7U683|tax|147429|^K7U683|tax|147429|^Q:411-1,H:181-317^94.2%ID^E:2e-65^.^.	.	.	.	.	.	.	.	.	.	GO:0009507^cellular_component^chloroplast`GO:0005886^cellular_component^plasma membrane	.	.	.
SP803280_c2317_g1	SP803280_c2317_g1_i1	.	.	.	.	.	.	.	.	.	.	.	.	.	.	.
SP803280_c2317_g1	SP803280_c2317_g1_i2	.	.	.	.	.	.	.	.	.	.	.	.	.	.	.
SP803280_c2318_g1	SP803280_c2318_g1_i1	.	UniRef90_M0Z4E1|tax|4513|^M0Z4E1|tax|4513|^Q:114-1,H:1-38^92.1%ID^E:1e-12^.^.	.	.	.	.	.	.	.	.	.	.	.	.	.
SP803280_c2319_g1	SP803280_c2319_g1_i1	.	.	.	.	.	.	.	.	.	.	.	.	.	.	.
SP803280_c2320_g1	SP803280_c2320_g1_i1	sp|Q9LZJ5|AB14C_ARATH|tax|3702|^Q9LZJ5^Q:477-190,H:789-885^71.1%ID^E:2e-32^RecName: Full=ABC transporter C family member 14;^Eukaryota; Viridiplantae; Streptophyta; Embryophyta; Tracheophyta; Spermatophyta; Magnoliophyta; eudicotyledons; Gunneridae; Pentapetalae; rosids; malvids; Brassicales; Brassicaceae; Camelineae; Arabidopsis	UniRef90_C5XJY1|tax|4558|^C5XJY1|tax|4558|^Q:477-1,H:62-220^97.5%ID^E:2e-81^.^.	.	.	.	.	.	.	.	.	COG1132^(ABC) transporter	GO:0005794^cellular_component^Golgi apparatus`GO:0016021^cellular_component^integral component of membrane`GO:0000325^cellular_component^plant-type vacuole`GO:0005774^cellular_component^vacuolar membrane`GO:0005773^cellular_component^vacuole`GO:0005524^molecular_function^ATP binding`GO:0042626^molecular_function^ATPase activity, coupled to transmembrane movement of substances`GO:0008559^molecular…	.	.	.
SP803280_c2327_g1	SP803280_c2327_g1_i1	.	.	.	.	.	.	.	.	.	.	.	.	.	.	.
SP803280_c2327_g1	SP803280_c2327_g1_i2	.	.	.	.	.	.	.	.	.	.	.	.	.	.	.
SP803280_c2328_g1	SP803280_c2328_g1_i1	.	UniRef90_C5X5L6|tax|4558|^C5X5L6|tax|4558|^Q:19-282,H:315-400^62.5%ID^E:8e-19^.^.	.	.	.	.	.	.	.	.	.	.	.	.	.
SP803280_c2331_g1	SP803280_c2331_g1_i1	.	.	.	.	.	.	.	.	.	.	.	.	.	.	.
SP803280_c2332_g1	SP803280_c2332_g1_i1	.	.	.	.	.	.	.	.	.	.	.	.	.	.	.
SP803280_c2334_g1	SP803280_c2334_g1_i1	.	UniRef90_C5WLW5|tax|4558|^C5WLW5|tax|4558|^Q:1-189,H:40-104^86.2%ID^E:7e-19^.^.	.	.	.	.	.	.	.	.	.	.	.	.	.
SP803280_c2342_g1	SP803280_c2342_g1_i1	.	.	.	.	.	.	.	.	.	.	.	.	.	.	.
SP803280_c2343_g1	SP803280_c2343_g1_i1	sp|C0LGT6|EFR_ARATH|tax|3702|^C0LGT6^Q:7-501,H:329-492^40.6%ID^E:2e-27^RecName: Full=LRR receptor-like serine/threonine-protein kinase EFR;^Eukaryota; Viridiplantae; Streptophyta; Embryophyta; Tracheophyta; Spermatophyta; Magnoliophyta; eudicotyledons; Gunneridae; Pentapetalae; rosids; malvids; Brassicales; Brassicaceae; Camelineae; Arabidopsis	UniRef90_K3XE24|tax|4555|^K3XE24|tax|4555|^Q:1-510,H:341-510^65.9%ID^E:1e-56^.^.	.	SP803280_c2343_g1_i1|m.456	1-510[+]	sp|C0LGT6|EFR_ARATH|tax|3702|^C0LGT6^Q:3-167,H:329-492^40.6%ID^E:2e-27^RecName: Full=LRR receptor-like serine/threonine-protein kinase EFR;^Eukaryota; Viridiplantae; Streptophyta; Embryophyta; Tracheophyta; Spermatophyta; Magnoliophyta; eudicotyledons; Gunneridae; Pentapetalae; rosids; malvids; Brassicales; Brassicaceae; Camelineae; Arabidopsis	UniRef90_K3XE24|tax|4555|^K3XE24|tax|4555|^Q:1-170,H:341-510^65.9%ID^E:1e-56^.^.	PF00560.28^LRR_1^Leucine Rich Repeat^141-162^E:0.68	.	.	COG0515^Serine Threonine protein kinase	GO:0016021^cellular_component^integral component of membrane`GO:0005524^molecular_function^ATP binding`GO:0005515^molecular_function^protein binding`GO:0004674^molecular_function^protein serine/threonine kinase activity`GO:0019199^molecular_function^transmembrane receptor protein kinase activity`GO:0010204^biological_process^defense response signaling pathway, resistance gene-independent`GO:00160…	GO:0005515^molecular_function^protein binding	.	.
SP803280_c2344_g1	SP803280_c2344_g1_i1	.	UniRef90_C5Y5K1|tax|4558|^C5Y5K1|tax|4558|^Q:486-10,H:212-371^50.3%ID^E:1e-28^.^.	.	.	.	.	.	.	.	.	.	.	.	.	.
SP803280_c2348_g1	SP803280_c2348_g1_i1	sp|Q43187|IPYR_SOLTU|tax|4113|^Q43187^Q:178-2,H:11-69^91.5%ID^E:5e-25^RecName: Full=Soluble inorganic pyrophosphatase;^Eukaryota; Viridiplantae; Streptophyta; Embryophyta; Tracheophyta; Spermatophyta; Magnoliophyta; eudicotyledons; Gunneridae; Pentapetalae; asterids; lamiids; Solanales; Solanaceae; Solanoideae; Solaneae; Solanum	UniRef90_K3Z9R6|tax|4555|^K3Z9R6|tax|4555|^Q:253-2,H:1-81^89.4%ID^E:2e-31^.^.	.	.	.	.	.	.	.	.	.	GO:0005737^cellular_component^cytoplasm`GO:0004427^molecular_function^inorganic diphosphatase activity`GO:0000287^molecular_function^magnesium ion binding`GO:0006796^biological_process^phosphate-containing compound metabolic process	.	.	.
SP803280_c2349_g1	SP803280_c2349_g1_i1	.	UniRef90_C5XN96|tax|4558|^C5XN96|tax|4558|^Q:1-483,H:60-220^93.8%ID^E:4e-76^.^.	.	SP803280_c2349_g1_i1|m.458	1-483[+]	.	UniRef90_C5XN96|tax|4558|^C5XN96|tax|4558|^Q:1-161,H:60-220^93.8%ID^E:4e-76^.^.	PF13812.1^PPR_3^Pentatricopeptide repeat domain^30-55^E:0.005`PF01535.15^PPR^PPR repeat^33-55^E:0.048`PF01535.15^PPR^PPR repeat^68-93^E:0.01`PF13812.1^PPR_3^Pentatricopeptide repeat domain^68-94^E:0.31	.	ExpAA=41.76^PredHel=1^Topology=o67-89i	.	.	.	.	.
SP803280_c2350_g1	SP803280_c2350_g1_i1	.	UniRef90_J3L8V7|tax|4533|^J3L8V7|tax|4533|^Q:215-105,H:318-355^73.7%ID^E:2e-06^.^.	.	.	.	.	.	.	.	.	.	.	.	.	.
SP803280_c2352_g1	SP803280_c2352_g1_i1	.	.	.	.	.	.	.	.	.	.	.	.	.	.	.
SP803280_c2353_g1	SP803280_c2353_g1_i1	.	.	.	.	.	.	.	.	.	.	.	.	.	.	.
SP803280_c2354_g1	SP803280_c2354_g1_i1	sp|Q5ZCI1|MPK10_ORYSJ|tax|4530|^Q5ZCI1^Q:307-5,H:1-101^86.1%ID^E:4e-45^RecName: Full=Mitogen-activated protein kinase 10;^Eukaryota; Viridiplantae; Streptophyta; Embryophyta; Tracheophyta; Spermatophyta; Magnoliophyta; Liliopsida; Poales; Poaceae; BEP clade; Ehrhartoideae; Oryzeae; Oryza	UniRef90_B4F8S8|tax|147429|^B4F8S8|tax|147429|^Q:307-5,H:1-101^95%ID^E:2e-47^.^.	.	.	.	.	.	.	.	.	COG0515^Serine Threonine protein kinase	GO:0005524^molecular_function^ATP binding`GO:0004707^molecular_function^MAP kinase activity`GO:0046777^biological_process^protein autophosphorylation	.	.	.
SP803280_c2355_g1	SP803280_c2355_g1_i1	sp|Q9FGH9|E70B1_ARATH|tax|3702|^Q9FGH9^Q:213-896,H:193-420^32.2%ID^E:3e-37^RecName: Full=Exocyst complex component EXO70B1;^Eukaryota; Viridiplantae; Streptophyta; Embryophyta; Tracheophyta; Spermatophyta; Magnoliophyta; eudicotyledons; Gunneridae; Pentapetalae; rosids; malvids; Brassicales; Brassicaceae; Camelineae; Arabidopsis	UniRef90_F2D3H6|tax|4513|^F2D3H6|tax|4513|^Q:33-947,H:148-449^64.7%ID^E:5e-99^.^.	.	SP803280_c2355_g1_i1|m.460	3-1040[+]	sp|Q9FGH9|E70B1_ARATH|tax|3702|^Q9FGH9^Q:71-298,H:193-420^32.2%ID^E:3e-37^RecName: Full=Exocyst complex component EXO70B1;^Eukaryota; Viridiplantae; Streptophyta; Embryophyta; Tracheophyta; Spermatophyta; Magnoliophyta; eudicotyledons; Gunneridae; Pentapetalae; rosids; malvids; Brassicales; Brassicaceae; Camelineae; Arabidopsis	UniRef90_F2D3H6|tax|4513|^F2D3H6|tax|4513|^Q:11-315,H:148-449^64.7%ID^E:5e-99^.^.	PF03081.10^Exo70^Exo70 exocyst complex subunit^142-346^E:1.9e-45	.	.	.	GO:0005829^cellular_component^cytosol`GO:0000145^cellular_component^exocyst`GO:0070062^cellular_component^extracellular vesicular exosome`GO:0045335^cellular_component^phagocytic vesicle`GO:0005886^cellular_component^plasma membrane`GO:0006887^biological_process^exocytosis	GO:0006887^biological_process^exocytosis`GO:0000145^cellular_component^exocyst	.	.
SP803280_c2357_g1	SP803280_c2357_g1_i1	.	.	.	.	.	.	.	.	.	.	.	.	.	.	.
SP803280_c2358_g1	SP803280_c2358_g1_i1	.	.	.	.	.	.	.	.	.	.	.	.	.	.	.
SP803280_c2360_g1	SP803280_c2360_g1_i1	.	.	.	.	.	.	.	.	.	.	.	.	.	.	.
SP803280_c2360_g1	SP803280_c2360_g1_i2	.	.	.	.	.	.	.	.	.	.	.	.	.	.	.
SP803280_c2363_g1	SP803280_c2363_g1_i1	.	.	.	.	.	.	.	.	.	.	.	.	.	.	.
SP803280_c2368_g1	SP803280_c2368_g1_i1	.	.	.	.	.	.	.	.	.	.	.	.	.	.	.
SP803280_c2371_g1	SP803280_c2371_g1_i1	.	.	.	.	.	.	.	.	.	.	.	.	.	.	.
SP803280_c2373_g1	SP803280_c2373_g1_i1	.	UniRef90_C5Y648|tax|4558|^C5Y648|tax|4558|^Q:3-371,H:177-299^54.5%ID^E:3e-34^.^.	.	SP803280_c2373_g1_i1|m.462	3-371[+]	.	UniRef90_C5Y648|tax|4558|^C5Y648|tax|4558|^Q:1-123,H:177-299^54.5%ID^E:3e-34^.^.	.	.	.	.	.	.	.	.
SP803280_c2374_g1	SP803280_c2374_g1_i1	sp|O80919|TBL34_ARATH|tax|3702|^O80919^Q:3-341,H:293-405^47.8%ID^E:2e-29^RecName: Full=Protein trichome birefringence-like 34;^Eukaryota; Viridiplantae; Streptophyta; Embryophyta; Tracheophyta; Spermatophyta; Magnoliophyta; eudicotyledons; Gunneridae; Pentapetalae; rosids; malvids; Brassicales; Brassicaceae; Camelineae; Arabidopsis	UniRef90_C5YQ34|tax|4558|^C5YQ34|tax|4558|^Q:3-347,H:316-428^93.9%ID^E:1e-58^.^.	.	SP803280_c2374_g1_i1|m.463	3-350[+]	sp|O80919|TBL34_ARATH|tax|3702|^O80919^Q:1-113,H:293-405^47.8%ID^E:1e-29^RecName: Full=Protein trichome birefringence-like 34;^Eukaryota; Viridiplantae; Streptophyta; Embryophyta; Tracheophyta; Spermatophyta; Magnoliophyta; eudicotyledons; Gunneridae; Pentapetalae; rosids; malvids; Brassicales; Brassicaceae; Camelineae; Arabidopsis	UniRef90_C5YQ34|tax|4558|^C5YQ34|tax|4558|^Q:1-115,H:316-428^93.9%ID^E:8e-59^.^.	PF13839.1^PC-Esterase^GDSL/SGNH-like Acyl-Esterase family found in Pmr5 and Cas1p^9-112^E:2.4e-20	.	.	.	GO:0005794^cellular_component^Golgi apparatus`GO:0000139^cellular_component^Golgi membrane`GO:0016021^cellular_component^integral component of membrane	.	.	.
SP803280_c2377_g1	SP803280_c2377_g1_i1	.	.	.	.	.	.	.	.	.	.	.	.	.	.	.
SP803280_c2378_g1	SP803280_c2378_g1_i1	.	.	.	.	.	.	.	.	.	.	.	.	.	.	.
SP803280_c2379_g1	SP803280_c2379_g1_i1	.	.	.	.	.	.	.	.	.	.	.	.	.	.	.
SP803280_c2381_g1	SP803280_c2381_g1_i1	.	UniRef90_K3Y227|tax|4555|^K3Y227|tax|4555|^Q:375-196,H:335-394^63.3%ID^E:2e-13^.^.	.	.	.	.	.	.	.	.	.	.	.	.	.
SP803280_c2382_g1	SP803280_c2382_g1_i1	.	.	.	.	.	.	.	.	.	.	.	.	.	.	.
SP803280_c2383_g1	SP803280_c2383_g1_i1	.	.	.	.	.	.	.	.	.	.	.	.	.	.	.
SP803280_c2384_g1	SP803280_c2384_g1_i1	.	.	.	.	.	.	.	.	.	.	.	.	.	.	.
SP803280_c2386_g1	SP803280_c2386_g1_i1	.	UniRef90_UPI000350A7EC|tax|4555|^UPI000350A7EC|tax|4555|^Q:326-12,H:7-111^57.1%ID^E:3e-28^.^.	.	.	.	.	.	.	.	.	.	.	.	.	.
SP803280_c2388_g1	SP803280_c2388_g1_i1	sp|Q6VAM4|MAD23_ORYSJ|tax|4530|^Q6VAM4^Q:269-358,H:1-30^96.7%ID^E:1e-08^RecName: Full=MADS-box transcription factor 23;^Eukaryota; Viridiplantae; Streptophyta; Embryophyta; Tracheophyta; Spermatophyta; Magnoliophyta; Liliopsida; Poales; Poaceae; BEP clade; Ehrhartoideae; Oryzeae; Oryza	UniRef90_W5GQK2|tax|4565|^W5GQK2|tax|4565|^Q:245-358,H:31-68^81.6%ID^E:2e-07^.^.	.	.	.	.	.	.	.	.	COG5068^Transcription factor	GO:0005634^cellular_component^nucleus`GO:0003677^molecular_function^DNA binding`GO:0003700^molecular_function^sequence-specific DNA binding transcription factor activity`GO:0006351^biological_process^transcription, DNA-templated	.	.	.
SP803280_c2390_g1	SP803280_c2390_g1_i1	.	.	.	.	.	.	.	.	.	.	.	.	.	.	.
SP803280_c2391_g1	SP803280_c2391_g1_i1	.	.	.	.	.	.	.	.	.	.	.	.	.	.	.
SP803280_c2392_g1	SP803280_c2392_g1_i1	.	UniRef90_C5Z6A2|tax|4558|^C5Z6A2|tax|4558|^Q:172-2,H:1-57^96.5%ID^E:4e-24^.^.	.	.	.	.	.	.	.	.	.	.	.	.	.
SP803280_c2394_g1	SP803280_c2394_g1_i1	.	.	.	.	.	.	.	.	.	.	.	.	.	.	.
SP803280_c2395_g1	SP803280_c2395_g1_i1	.	UniRef90_C5XDW8|tax|4558|^C5XDW8|tax|4558|^Q:366-226,H:314-360^78.7%ID^E:2e-10^.^.	.	.	.	.	.	.	.	.	.	.	.	.	.
SP803280_c2397_g1	SP803280_c2397_g1_i1	.	.	.	.	.	.	.	.	.	.	.	.	.	.	.
SP803280_c2399_g1	SP803280_c2399_g1_i1	.	.	.	.	.	.	.	.	.	.	.	.	.	.	.
SP803280_c2400_g1	SP803280_c2400_g1_i1	.	.	.	.	.	.	.	.	.	.	.	.	.	.	.
SP803280_c2401_g1	SP803280_c2401_g1_i1	.	.	.	.	.	.	.	.	.	.	.	.	.	.	.
SP803280_c2402_g1	SP803280_c2402_g1_i1	.	UniRef90_C5YVN8|tax|4558|^C5YVN8|tax|4558|^Q:12-572,H:65-251^47.9%ID^E:8e-41^.^.	.	SP803280_c2402_g1_i1|m.464	3-581[+]	.	UniRef90_C5YVN8|tax|4558|^C5YVN8|tax|4558|^Q:4-190,H:65-251^47.9%ID^E:8e-41^.^.	PF13966.1^zf-RVT^zinc-binding in reverse transcriptase^16-103^E:5.3e-22	.	.	.	.	.	.	.
SP803280_c2403_g1	SP803280_c2403_g1_i1	.	.	.	.	.	.	.	.	.	.	.	.	.	.	.
SP803280_c2403_g1	SP803280_c2403_g1_i2	.	.	.	.	.	.	.	.	.	.	.	.	.	.	.
SP803280_c2404_g1	SP803280_c2404_g1_i1	.	.	.	.	.	.	.	.	.	.	.	.	.	.	.
SP803280_c2405_g1	SP803280_c2405_g1_i1	.	.	.	SP803280_c2405_g1_i1|m.465	442-816[+]	.	.	.	.	.	.	.	.	.	.
SP803280_c2406_g1	SP803280_c2406_g1_i1	.	UniRef90_K7VAV3|tax|4577|^K7VAV3|tax|4577|^Q:619-65,H:959-1143^74.7%ID^E:1e-70^.^.	.	.	.	.	.	.	.	.	.	.	.	.	.
SP803280_c2408_g1	SP803280_c2408_g1_i1	.	.	.	.	.	.	.	.	.	.	.	.	.	.	.
SP803280_c2409_g1	SP803280_c2409_g1_i1	.	.	.	.	.	.	.	.	.	.	.	.	.	.	.
SP803280_c2410_g1	SP803280_c2410_g1_i1	.	UniRef90_UPI000350FE54|tax|4555|^UPI000350FE54|tax|4555|^Q:271-32,H:16-95^46.3%ID^E:1e-10^.^.	.	.	.	.	.	.	.	.	.	.	.	.	.
SP803280_c2411_g1	SP803280_c2411_g1_i1	.	UniRef90_C5WTW1|tax|4558|^C5WTW1|tax|4558|^Q:338-189,H:476-525^92%ID^E:2e-18^.^.	.	.	.	.	.	.	.	.	.	.	.	.	.
SP803280_c2412_g1	SP803280_c2412_g1_i1	.	.	.	.	.	.	.	.	.	.	.	.	.	.	.
SP803280_c2413_g1	SP803280_c2413_g1_i1	.	.	.	.	.	.	.	.	.	.	.	.	.	.	.
SP803280_c2414_g1	SP803280_c2414_g1_i1	.	UniRef90_C5XHC3|tax|4558|^C5XHC3|tax|4558|^Q:120-437,H:57-160^52.8%ID^E:3e-25^.^.	.	.	.	.	.	.	.	.	.	.	.	.	.
SP803280_c2414_g1	SP803280_c2414_g1_i2	.	UniRef90_C5XHC3|tax|4558|^C5XHC3|tax|4558|^Q:120-590,H:57-213^42.5%ID^E:1e-26^.^.	.	.	.	.	.	.	.	.	.	.	.	.	.
SP803280_c2415_g1	SP803280_c2415_g1_i1	.	UniRef90_K4A7X8|tax|147369|^K4A7X8|tax|147369|^Q:285-1,H:2-92^63.2%ID^E:1e-19^.^.	.	.	.	.	.	.	.	.	.	.	.	.	.
SP803280_c2415_g1	SP803280_c2415_g1_i2	.	UniRef90_K4A7X8|tax|147369|^K4A7X8|tax|147369|^Q:285-1,H:2-92^63.2%ID^E:2e-19^.^.	.	.	.	.	.	.	.	.	.	.	.	.	.
SP803280_c2416_g1	SP803280_c2416_g1_i1	.	UniRef90_C5YTX9|tax|4558|^C5YTX9|tax|4558|^Q:378-1,H:490-615^70.6%ID^E:4e-46^.^.	.	.	.	.	.	.	.	.	.	.	.	.	.
SP803280_c2417_g1	SP803280_c2417_g1_i1	.	.	.	.	.	.	.	.	.	.	.	.	.	.	.
SP803280_c2419_g1	SP803280_c2419_g1_i1	.	UniRef90_C5Y0K1|tax|4558|^C5Y0K1|tax|4558|^Q:7-393,H:611-736^72.1%ID^E:7e-40^.^.	.	.	.	.	.	.	.	.	.	.	.	.	.
SP803280_c2420_g1	SP803280_c2420_g1_i1	sp|Q10N05|GT32_ORYSJ|tax|4530|^Q10N05^Q:301-20,H:123-218^61.5%ID^E:8e-27^RecName: Full=Probable glucuronosyltransferase Os03g0287800;^Eukaryota; Viridiplantae; Streptophyta; Embryophyta; Tracheophyta; Spermatophyta; Magnoliophyta; Liliopsida; Poales; Poaceae; BEP clade; Ehrhartoideae; Oryzeae; Oryza	UniRef90_C5X6H1|tax|4558|^C5X6H1|tax|4558|^Q:301-20,H:158-251^98.9%ID^E:2e-46^.^.	.	.	.	.	.	.	.	.	.	GO:0000139^cellular_component^Golgi membrane`GO:0016021^cellular_component^integral component of membrane`GO:0015018^molecular_function^galactosylgalactosylxylosylprotein 3-beta-glucuronosyltransferase activity	.	.	.
SP803280_c2421_g1	SP803280_c2421_g1_i1	.	.	.	.	.	.	.	.	.	.	.	.	.	.	.
SP803280_c2423_g1	SP803280_c2423_g1_i1	.	UniRef90_C5Z4N1|tax|4558|^C5Z4N1|tax|4558|^Q:171-46,H:127-168^50%ID^E:1e-05^.^.	.	.	.	.	.	.	.	.	.	.	.	.	.
SP803280_c2425_g1	SP803280_c2425_g1_i1	sp|P35402|ERD2A_ARATH|tax|3702|^P35402^Q:310-2,H:49-151^75.7%ID^E:3e-39^RecName: Full=ER lumen protein-retaining receptor A;^Eukaryota; Viridiplantae; Streptophyta; Embryophyta; Tracheophyta; Spermatophyta; Magnoliophyta; eudicotyledons; Gunneridae; Pentapetalae; rosids; malvids; Brassicales; Brassicaceae; Camelineae; Arabidopsis	UniRef90_Q65XC2|tax|4479|^Q65XC2|tax|4479|^Q:310-2,H:49-151^91.3%ID^E:1e-47^.^.	.	.	.	.	.	.	.	.	COG5196^Required for the retention of luminal endoplasmic reticulum proteins. Determines the specificity of the luminal ER protein retention system. Also required for normal vesicular traffic through the Golgi (By similarity)	GO:0005801^cellular_component^cis-Golgi network`GO:0005783^cellular_component^endoplasmic reticulum`GO:0005789^cellular_component^endoplasmic reticulum membrane`GO:0005794^cellular_component^Golgi apparatus`GO:0016021^cellular_component^integral component of membrane`GO:0005046^molecular_function^KDEL sequence binding`GO:0006621^biological_process^protein retention in ER lumen`GO:0015031^biologic…	.	.	.
SP803280_c2427_g1	SP803280_c2427_g1_i1	.	UniRef90_C0HG28|tax|4577|^C0HG28|tax|4577|^Q:451-233,H:340-412^95.9%ID^E:3e-31^.^.	.	.	.	.	.	.	.	.	.	.	.	.	.
SP803280_c2429_g1	SP803280_c2429_g1_i1	.	.	.	.	.	.	.	.	.	.	.	.	.	.	.
SP803280_c2429_g1	SP803280_c2429_g1_i2	.	.	.	.	.	.	.	.	.	.	.	.	.	.	.
SP803280_c2430_g1	SP803280_c2430_g1_i1	.	UniRef90_Q9XE84|tax|4558|^Q9XE84|tax|4558|^Q:226-23,H:45-113^36.2%ID^E:6e-06^.^.	.	.	.	.	.	.	.	.	.	.	.	.	.
SP803280_c2431_g1	SP803280_c2431_g1_i1	sp|Q3E9B5|PTR51_ARATH|tax|3702|^Q3E9B5^Q:417-19,H:432-566^58.8%ID^E:2e-39^RecName: Full=Protein NRT1/ PTR FAMILY 7.1;^Eukaryota; Viridiplantae; Streptophyta; Embryophyta; Tracheophyta; Spermatophyta; Magnoliophyta; eudicotyledons; Gunneridae; Pentapetalae; rosids; malvids; Brassicales; Brassicaceae; Camelineae; Arabidopsis	UniRef90_K3YQZ0|tax|147369|^K3YQZ0|tax|147369|^Q:513-19,H:398-562^95.2%ID^E:4e-84^.^.	.	.	.	.	.	.	.	.	COG3104^transporter	GO:0016021^cellular_component^integral component of membrane`GO:0005215^molecular_function^transporter activity	.	.	.
SP803280_c2432_g1	SP803280_c2432_g1_i1	.	.	.	.	.	.	.	.	.	.	.	.	.	.	.
SP803280_c2434_g1	SP803280_c2434_g1_i1	.	.	.	.	.	.	.	.	.	.	.	.	.	.	.
SP803280_c2434_g1	SP803280_c2434_g1_i2	.	.	.	.	.	.	.	.	.	.	.	.	.	.	.
SP803280_c2436_g1	SP803280_c2436_g1_i1	.	.	.	.	.	.	.	.	.	.	.	.	.	.	.
SP803280_c2437_g1	SP803280_c2437_g1_i1	.	.	.	.	.	.	.	.	.	.	.	.	.	.	.
SP803280_c2438_g1	SP803280_c2438_g1_i1	.	.	.	.	.	.	.	.	.	.	.	.	.	.	.
SP803280_c2439_g1	SP803280_c2439_g1_i1	.	.	.	.	.	.	.	.	.	.	.	.	.	.	.
SP803280_c2440_g1	SP803280_c2440_g1_i1	.	.	.	.	.	.	.	.	.	.	.	.	.	.	.
SP803280_c2441_g1	SP803280_c2441_g1_i1	.	.	.	.	.	.	.	.	.	.	.	.	.	.	.
SP803280_c2443_g1	SP803280_c2443_g1_i1	.	UniRef90_B4FWS5|tax|4577|^B4FWS5|tax|4577|^Q:602-132,H:212-368^97.5%ID^E:1e-82^.^.	.	.	.	.	.	.	.	.	.	.	.	.	.
SP803280_c2444_g1	SP803280_c2444_g1_i1	.	.	.	.	.	.	.	.	.	.	.	.	.	.	.
SP803280_c2444_g1	SP803280_c2444_g1_i2	.	.	.	.	.	.	.	.	.	.	.	.	.	.	.
SP803280_c2445_g1	SP803280_c2445_g1_i1	.	.	.	SP803280_c2445_g1_i1|m.478	2-340[+]	.	.	.	.	.	.	.	.	.	.
SP803280_c2446_g1	SP803280_c2446_g1_i1	.	.	.	.	.	.	.	.	.	.	.	.	.	.	.
SP803280_c2448_g1	SP803280_c2448_g1_i1	.	.	.	.	.	.	.	.	.	.	.	.	.	.	.
SP803280_c2451_g1	SP803280_c2451_g1_i1	sp|Q9FKZ2|DRL41_ARATH|tax|3702|^Q9FKZ2^Q:78-347,H:227-317^36.3%ID^E:4e-08^RecName: Full=Probable disease resistance protein At5g66890;^Eukaryota; Viridiplantae; Streptophyta; Embryophyta; Tracheophyta; Spermatophyta; Magnoliophyta; eudicotyledons; Gunneridae; Pentapetalae; rosids; malvids; Brassicales; Brassicaceae; Camelineae; Arabidopsis	UniRef90_I4DI77|tax|4530|^I4DI77|tax|4530|^Q:6-362,H:1666-1786^63.6%ID^E:2e-34^.^.	.	SP803280_c2451_g1_i1|m.479	3-362[+]	sp|Q9FKZ2|DRL41_ARATH|tax|3702|^Q9FKZ2^Q:26-115,H:227-317^36.3%ID^E:4e-08^RecName: Full=Probable disease resistance protein At5g66890;^Eukaryota; Viridiplantae; Streptophyta; Embryophyta; Tracheophyta; Spermatophyta; Magnoliophyta; eudicotyledons; Gunneridae; Pentapetalae; rosids; malvids; Brassicales; Brassicaceae; Camelineae; Arabidopsis	UniRef90_I4DI77|tax|4530|^I4DI77|tax|4530|^Q:2-120,H:1666-1786^63.6%ID^E:2e-34^.^.	.	.	.	.	GO:0006952^biological_process^defense response	.	.	.
SP803280_c2453_g1	SP803280_c2453_g1_i1	.	UniRef90_K4A814|tax|4555|^K4A814|tax|4555|^Q:452-210,H:466-549^59.5%ID^E:2e-18^.^.	.	.	.	.	.	.	.	.	.	.	.	.	.
SP803280_c2454_g1	SP803280_c2454_g1_i1	.	.	.	.	.	.	.	.	.	.	.	.	.	.	.
SP803280_c2456_g1	SP803280_c2456_g1_i1	sp|Q9ZQP1|DSP8_ARATH|tax|3702|^Q9ZQP1^Q:445-194,H:157-241^55.3%ID^E:3e-18^RecName: Full=Putative dual specificity protein phosphatase DSP8;^Eukaryota; Viridiplantae; Streptophyta; Embryophyta; Tracheophyta; Spermatophyta; Magnoliophyta; eudicotyledons; Gunneridae; Pentapetalae; rosids; malvids; Brassicales; Brassicaceae; Camelineae; Arabidopsis	UniRef90_C5Z4B5|tax|4558|^C5Z4B5|tax|4558|^Q:445-65,H:133-259^96.1%ID^E:1e-62^.^.	.	.	.	.	.	.	.	.	.	GO:0004439^molecular_function^phosphatidylinositol-4,5-bisphosphate 5-phosphatase activity`GO:0004725^molecular_function^protein tyrosine phosphatase activity`GO:0008138^molecular_function^protein tyrosine/serine/threonine phosphatase activity`GO:0046855^biological_process^inositol phosphate dephosphorylation`GO:0006470^biological_process^protein dephosphorylation	.	.	.
SP803280_c2458_g1	SP803280_c2458_g1_i1	.	UniRef90_C5Y0K4|tax|4558|^C5Y0K4|tax|4558|^Q:320-3,H:345-452^80.6%ID^E:3e-40^.^.	.	.	.	.	.	.	.	.	.	.	.	.	.
SP803280_c2459_g1	SP803280_c2459_g1_i1	.	.	.	.	.	.	.	.	.	.	.	.	.	.	.
SP803280_c2460_g1	SP803280_c2460_g1_i1	.	.	.	.	.	.	.	.	.	.	.	.	.	.	.
SP803280_c2461_g1	SP803280_c2461_g1_i1	.	.	.	.	.	.	.	.	.	.	.	.	.	.	.
SP803280_c2462_g1	SP803280_c2462_g1_i1	.	UniRef90_C5YVB2|tax|4558|^C5YVB2|tax|4558|^Q:129-1,H:10-52^83.7%ID^E:5e-14^.^.	.	.	.	.	.	.	.	.	.	.	.	.	.
SP803280_c2464_g1	SP803280_c2464_g1_i1	.	.	.	.	.	.	.	.	.	.	.	.	.	.	.
SP803280_c2465_g1	SP803280_c2465_g1_i1	.	.	.	.	.	.	.	.	.	.	.	.	.	.	.
SP803280_c2468_g1	SP803280_c2468_g1_i1	.	.	.	.	.	.	.	.	.	.	.	.	.	.	.
SP803280_c2470_g1	SP803280_c2470_g1_i1	.	.	.	.	.	.	.	.	.	.	.	.	.	.	.
SP803280_c2474_g1	SP803280_c2474_g1_i1	.	.	.	.	.	.	.	.	.	.	.	.	.	.	.
SP803280_c2477_g1	SP803280_c2477_g1_i1	sp|Q6Z2J3|GUN6_ORYSJ|tax|4530|^Q6Z2J3^Q:233-376,H:1-51^64.7%ID^E:2e-07^RecName: Full=Endoglucanase 6;^Eukaryota; Viridiplantae; Streptophyta; Embryophyta; Tracheophyta; Spermatophyta; Magnoliophyta; Liliopsida; Poales; Poaceae; BEP clade; Ehrhartoideae; Oryzeae; Oryza	UniRef90_B6TRZ3|tax|4577|^B6TRZ3|tax|4577|^Q:239-376,H:5-50^84.8%ID^E:4e-12^.^.	.	.	.	.	.	.	.	.	NOG128807^serine threonine-protein kinase OXI1-like	GO:0005576^cellular_component^extracellular region`GO:0005794^cellular_component^Golgi apparatus`GO:0009505^cellular_component^plant-type cell wall`GO:0005886^cellular_component^plasma membrane`GO:0009506^cellular_component^plasmodesma`GO:0008810^molecular_function^cellulase activity`GO:0030245^biological_process^cellulose catabolic process	.	.	.
SP803280_c2478_g1	SP803280_c2478_g1_i1	.	UniRef90_C5XR48|tax|4558|^C5XR48|tax|4558|^Q:155-3,H:15-66^80.8%ID^E:9e-13^.^.	.	.	.	.	.	.	.	.	.	.	.	.	.
SP803280_c2479_g1	SP803280_c2479_g1_i1	.	UniRef90_C5Z4Z8|tax|4558|^C5Z4Z8|tax|4558|^Q:298-41,H:14-101^66.7%ID^E:7e-24^.^.	.	.	.	.	.	.	.	.	.	.	.	.	.
SP803280_c2480_g1	SP803280_c2480_g1_i1	.	.	.	.	.	.	.	.	.	.	.	.	.	.	.
SP803280_c2483_g1	SP803280_c2483_g1_i1	.	.	.	.	.	.	.	.	.	.	.	.	.	.	.
SP803280_c2484_g1	SP803280_c2484_g1_i1	.	.	.	.	.	.	.	.	.	.	.	.	.	.	.
SP803280_c2486_g1	SP803280_c2486_g1_i1	.	.	.	.	.	.	.	.	.	.	.	.	.	.	.
SP803280_c2486_g1	SP803280_c2486_g1_i2	.	.	.	.	.	.	.	.	.	.	.	.	.	.	.
SP803280_c2488_g1	SP803280_c2488_g1_i1	.	.	.	.	.	.	.	.	.	.	.	.	.	.	.
SP803280_c2489_g1	SP803280_c2489_g1_i1	.	.	.	SP803280_c2489_g1_i1|m.483	1-555[+]	.	.	.	.	.	.	.	.	.	.
SP803280_c2490_g1	SP803280_c2490_g1_i1	.	.	.	.	.	.	.	.	.	.	.	.	.	.	.
SP803280_c2491_g1	SP803280_c2491_g1_i1	.	UniRef90_UPI000351274A|tax|4555|^UPI000351274A|tax|4555|^Q:856-1155,H:1-99^41%ID^E:5e-14^.^.	.	.	.	.	.	.	.	.	.	.	.	.	.
SP803280_c2493_g1	SP803280_c2493_g1_i1	.	.	.	.	.	.	.	.	.	.	.	.	.	.	.
SP803280_c2496_g1	SP803280_c2496_g1_i1	.	.	.	.	.	.	.	.	.	.	.	.	.	.	.
SP803280_c2497_g1	SP803280_c2497_g1_i1	sp|Q0D9R7|ARFS_ORYSJ|tax|4530|^Q0D9R7^Q:401-6,H:574-701^47.8%ID^E:2e-19^RecName: Full=Auxin response factor 19;^Eukaryota; Viridiplantae; Streptophyta; Embryophyta; Tracheophyta; Spermatophyta; Magnoliophyta; Liliopsida; Poales; Poaceae; BEP clade; Ehrhartoideae; Oryzeae; Oryza	UniRef90_K3XUY4|tax|147369|^K3XUY4|tax|147369|^Q:404-6,H:494-626^68.9%ID^E:7e-38^.^.	.	.	.	.	.	.	.	.	.	GO:0005634^cellular_component^nucleus`GO:0003677^molecular_function^DNA binding`GO:0009734^biological_process^auxin-activated signaling pathway`GO:0006355^biological_process^regulation of transcription, DNA-templated`GO:0006351^biological_process^transcription, DNA-templated	.	.	.
SP803280_c2500_g1	SP803280_c2500_g1_i1	.	UniRef90_C5YER8|tax|4558|^C5YER8|tax|4558|^Q:2-343,H:219-332^84.2%ID^E:2e-45^.^.	.	.	.	.	.	.	.	.	.	.	.	.	.
SP803280_c2502_g1	SP803280_c2502_g1_i1	.	.	.	.	.	.	.	.	.	.	.	.	.	.	.
SP803280_c2507_g1	SP803280_c2507_g1_i1	.	.	.	.	.	.	.	.	.	.	.	.	.	.	.
SP803280_c2508_g1	SP803280_c2508_g1_i1	sp|Q0JHP8|LAC8_ORYSJ|tax|4530|^Q0JHP8^Q:3-290,H:457-552^87.5%ID^E:3e-47^RecName: Full=Laccase-8;^Eukaryota; Viridiplantae; Streptophyta; Embryophyta; Tracheophyta; Spermatophyta; Magnoliophyta; Liliopsida; Poales; Poaceae; BEP clade; Ehrhartoideae; Oryzeae; Oryza	UniRef90_C5XPU4|tax|4558|^C5XPU4|tax|4558|^Q:3-290,H:461-556^94.8%ID^E:2e-48^.^.	.	.	.	.	.	.	.	.	COG2132^Multicopper oxidase	GO:0048046^cellular_component^apoplast`GO:0005507^molecular_function^copper ion binding`GO:0052716^molecular_function^hydroquinone:oxygen oxidoreductase activity`GO:0046274^biological_process^lignin catabolic process`GO:0046688^biological_process^response to copper ion`GO:0010228^biological_process^vegetative to reproductive phase transition of meristem	.	.	.
SP803280_c2508_g1	SP803280_c2508_g1_i2	sp|Q0JHP8|LAC8_ORYSJ|tax|4530|^Q0JHP8^Q:15-281,H:464-552^88.8%ID^E:8e-44^RecName: Full=Laccase-8;^Eukaryota; Viridiplantae; Streptophyta; Embryophyta; Tracheophyta; Spermatophyta; Magnoliophyta; Liliopsida; Poales; Poaceae; BEP clade; Ehrhartoideae; Oryzeae; Oryza	UniRef90_C5XPU4|tax|4558|^C5XPU4|tax|4558|^Q:15-281,H:468-556^95.5%ID^E:1e-44^.^.	.	.	.	.	.	.	.	.	COG2132^Multicopper oxidase	GO:0048046^cellular_component^apoplast`GO:0005507^molecular_function^copper ion binding`GO:0052716^molecular_function^hydroquinone:oxygen oxidoreductase activity`GO:0046274^biological_process^lignin catabolic process`GO:0046688^biological_process^response to copper ion`GO:0010228^biological_process^vegetative to reproductive phase transition of meristem	.	.	.
SP803280_c2509_g1	SP803280_c2509_g1_i1	.	.	.	.	.	.	.	.	.	.	.	.	.	.	.
SP803280_c2509_g1	SP803280_c2509_g1_i2	.	.	.	.	.	.	.	.	.	.	.	.	.	.	.
SP803280_c2511_g1	SP803280_c2511_g1_i1	.	.	.	.	.	.	.	.	.	.	.	.	.	.	.
SP803280_c2512_g1	SP803280_c2512_g1_i1	sp|Q8LRK8|HDA18_ARATH|tax|3702|^Q8LRK8^Q:293-3,H:199-300^52.9%ID^E:1e-23^RecName: Full=Histone deacetylase 18;^Eukaryota; Viridiplantae; Streptophyta; Embryophyta; Tracheophyta; Spermatophyta; Magnoliophyta; eudicotyledons; Gunneridae; Pentapetalae; rosids; malvids; Brassicales; Brassicaceae; Camelineae; Arabidopsis	UniRef90_I1GSM0|tax|15368|^I1GSM0|tax|15368|^Q:299-6,H:160-262^56.3%ID^E:2e-25^.^.	.	.	.	.	.	.	.	.	COG0123^Histone deacetylase	GO:0005737^cellular_component^cytoplasm`GO:0005634^cellular_component^nucleus`GO:0004407^molecular_function^histone deacetylase activity`GO:0032041^molecular_function^NAD-dependent histone deacetylase activity (H3-K14 specific)`GO:0097372^molecular_function^NAD-dependent histone deacetylase activity (H3-K18 specific)`GO:0046969^molecular_function^NAD-dependent histone deacetylase activity (H3-K9 …	.	.	.
SP803280_c2513_g1	SP803280_c2513_g1_i1	.	.	.	.	.	.	.	.	.	.	.	.	.	.	.
SP803280_c2514_g1	SP803280_c2514_g1_i1	sp|Q84MA2|IP5P1_ARATH|tax|3702|^Q84MA2^Q:189-7,H:333-393^77%ID^E:2e-20^RecName: Full=Type I inositol 1,4,5-trisphosphate 5-phosphatase 1;^Eukaryota; Viridiplantae; Streptophyta; Embryophyta; Tracheophyta; Spermatophyta; Magnoliophyta; eudicotyledons; Gunneridae; Pentapetalae; rosids; malvids; Brassicales; Brassicaceae; Camelineae; Arabidopsis	UniRef90_K7V6Y9|tax|4577|^K7V6Y9|tax|4577|^Q:333-7,H:262-370^88.1%ID^E:3e-48^.^.	.	.	.	.	.	.	.	.	COG5411^inositol	GO:0046030^molecular_function^inositol trisphosphate phosphatase activity`GO:0052659^molecular_function^inositol-1,3,4,5-tetrakisphosphate 5-phosphatase activity`GO:0052658^molecular_function^inositol-1,4,5-trisphosphate 5-phosphatase activity`GO:0004445^molecular_function^inositol-polyphosphate 5-phosphatase activity`GO:0009738^biological_process^abscisic acid-activated signaling pathway`GO:0046…	.	.	.
SP803280_c2515_g1	SP803280_c2515_g1_i1	.	.	.	.	.	.	.	.	.	.	.	.	.	.	.
SP803280_c2517_g1	SP803280_c2517_g1_i1	.	.	.	.	.	.	.	.	.	.	.	.	.	.	.
SP803280_c2519_g1	SP803280_c2519_g1_i1	.	.	.	.	.	.	.	.	.	.	.	.	.	.	.
SP803280_c2520_g1	SP803280_c2520_g1_i1	.	UniRef90_K3Y5U3|tax|4555|^K3Y5U3|tax|4555|^Q:10-276,H:169-257^54.8%ID^E:5e-10^.^.	.	SP803280_c2520_g1_i1|m.493	1-345[+]	.	UniRef90_K3Y5U3|tax|4555|^K3Y5U3|tax|4555|^Q:4-92,H:169-257^54.8%ID^E:5e-10^.^.	.	.	.	.	.	.	.	.
SP803280_c2522_g1	SP803280_c2522_g1_i1	.	UniRef90_K3ZRI2|tax|147369|^K3ZRI2|tax|147369|^Q:313-2,H:9-112^88.5%ID^E:4e-47^.^.	.	.	.	.	.	.	.	.	.	.	.	.	.
SP803280_c2524_g1	SP803280_c2524_g1_i1	sp|Q9FK33|PP427_ARATH|tax|3702|^Q9FK33^Q:501-13,H:319-481^60.7%ID^E:5e-52^RecName: Full=Pentatricopeptide repeat-containing protein At5g50390, chloroplastic;^Eukaryota; Viridiplantae; Streptophyta; Embryophyta; Tracheophyta; Spermatophyta; Magnoliophyta; eudicotyledons; Gunneridae; Pentapetalae; rosids; malvids; Brassicales; Brassicaceae; Camelineae; Arabidopsis	UniRef90_C5YN13|tax|4558|^C5YN13|tax|4558|^Q:504-13,H:309-472^98.2%ID^E:9e-88^.^.	.	.	.	.	.	.	.	.	.	GO:0009507^cellular_component^chloroplast	.	.	.
SP803280_c2525_g1	SP803280_c2525_g1_i1	.	.	.	.	.	.	.	.	.	.	.	.	.	.	.
SP803280_c2527_g1	SP803280_c2527_g1_i1	.	UniRef90_C5XQX0|tax|4558|^C5XQX0|tax|4558|^Q:457-5,H:190-343^71%ID^E:7e-48^.^.	.	.	.	.	.	.	.	.	.	.	.	.	.
SP803280_c2528_g1	SP803280_c2528_g1_i1	.	.	.	.	.	.	.	.	.	.	.	.	.	.	.
SP803280_c2529_g1	SP803280_c2529_g1_i1	.	UniRef90_K3Y2Q7|tax|4555|^K3Y2Q7|tax|4555|^Q:602-363,H:26-105^43.8%ID^E:2e-14^.^.	.	.	.	.	.	.	.	.	.	.	.	.	.
SP803280_c2530_g1	SP803280_c2530_g1_i1	.	.	.	.	.	.	.	.	.	.	.	.	.	.	.
SP803280_c2531_g1	SP803280_c2531_g1_i1	.	.	.	.	.	.	.	.	.	.	.	.	.	.	.
SP803280_c2532_g1	SP803280_c2532_g1_i1	sp|Q9ASQ5|CRCK3_ARATH|tax|3702|^Q9ASQ5^Q:321-13,H:235-339^45.7%ID^E:4e-19^RecName: Full=Calmodulin-binding receptor-like cytoplasmic kinase 3;^Eukaryota; Viridiplantae; Streptophyta; Embryophyta; Tracheophyta; Spermatophyta; Magnoliophyta; eudicotyledons; Gunneridae; Pentapetalae; rosids; malvids; Brassicales; Brassicaceae; Camelineae; Arabidopsis	UniRef90_C0PG58|tax|4577|^C0PG58|tax|4577|^Q:321-94,H:541-616^86.8%ID^E:2e-32^.^.	.	.	.	.	.	.	.	.	COG0515^Serine Threonine protein kinase	GO:0005737^cellular_component^cytoplasm`GO:0005524^molecular_function^ATP binding`GO:0004674^molecular_function^protein serine/threonine kinase activity	.	.	.
SP803280_c2533_g1	SP803280_c2533_g1_i1	.	.	.	.	.	.	.	.	.	.	.	.	.	.	.
SP803280_c2534_g1	SP803280_c2534_g1_i1	.	.	.	.	.	.	.	.	.	.	.	.	.	.	.
SP803280_c2534_g1	SP803280_c2534_g1_i2	.	.	.	.	.	.	.	.	.	.	.	.	.	.	.
SP803280_c2536_g1	SP803280_c2536_g1_i1	.	UniRef90_K3YYT8|tax|4555|^K3YYT8|tax|4555|^Q:370-263,H:364-399^86.1%ID^E:1e-09^.^.	.	.	.	.	.	.	.	.	.	.	.	.	.
SP803280_c2538_g1	SP803280_c2538_g1_i1	.	.	.	.	.	.	.	.	.	.	.	.	.	.	.
SP803280_c2539_g1	SP803280_c2539_g1_i1	sp|F4JXC5|SBT54_ARATH|tax|3702|^F4JXC5^Q:11-274,H:53-139^43.2%ID^E:1e-10^RecName: Full=Subtilisin-like protease SBT5.4;^Eukaryota; Viridiplantae; Streptophyta; Embryophyta; Tracheophyta; Spermatophyta; Magnoliophyta; eudicotyledons; Gunneridae; Pentapetalae; rosids; malvids; Brassicales; Brassicaceae; Camelineae; Arabidopsis	UniRef90_C5Z676|tax|4558|^C5Z676|tax|4558|^Q:2-292,H:36-134^91.9%ID^E:2e-44^.^.	.	SP803280_c2539_g1_i1|m.495	2-304[+]	sp|F4JXC5|SBT54_ARATH|tax|3702|^F4JXC5^Q:4-91,H:53-139^43.2%ID^E:1e-10^RecName: Full=Subtilisin-like protease SBT5.4;^Eukaryota; Viridiplantae; Streptophyta; Embryophyta; Tracheophyta; Spermatophyta; Magnoliophyta; eudicotyledons; Gunneridae; Pentapetalae; rosids; malvids; Brassicales; Brassicaceae; Camelineae; Arabidopsis	UniRef90_C5Z676|tax|4558|^C5Z676|tax|4558|^Q:1-97,H:36-134^91.9%ID^E:2e-44^.^.	PF05922.11^Inhibitor_I9^Peptidase inhibitor I9^9-76^E:4.6e-13	.	.	.	GO:0005618^cellular_component^cell wall`GO:0005576^cellular_component^extracellular region`GO:0004252^molecular_function^serine-type endopeptidase activity`GO:0008152^biological_process^metabolic process`GO:0043086^biological_process^negative regulation of catalytic activity	.	.	.
SP803280_c2540_g1	SP803280_c2540_g1_i1	.	.	.	.	.	.	.	.	.	.	.	.	.	.	.
SP803280_c2542_g1	SP803280_c2542_g1_i1	sp|F4I4K5|LPR1_ARATH|tax|3702|^F4I4K5^Q:135-590,H:31-178^61.8%ID^E:4e-50^RecName: Full=Multicopper oxidase LPR1;^Eukaryota; Viridiplantae; Streptophyta; Embryophyta; Tracheophyta; Spermatophyta; Magnoliophyta; eudicotyledons; Gunneridae; Pentapetalae; rosids; malvids; Brassicales; Brassicaceae; Camelineae; Arabidopsis	UniRef90_C5XE29|tax|4558|^C5XE29|tax|4558|^Q:39-596,H:1-181^92.5%ID^E:2e-94^.^.	.	SP803280_c2542_g1_i1|m.496	39-596[+]	sp|F4I4K5|LPR1_ARATH|tax|3702|^F4I4K5^Q:33-184,H:31-178^61.8%ID^E:4e-50^RecName: Full=Multicopper oxidase LPR1;^Eukaryota; Viridiplantae; Streptophyta; Embryophyta; Tracheophyta; Spermatophyta; Magnoliophyta; eudicotyledons; Gunneridae; Pentapetalae; rosids; malvids; Brassicales; Brassicaceae; Camelineae; Arabidopsis	UniRef90_C5XE29|tax|4558|^C5XE29|tax|4558|^Q:1-186,H:1-181^92.5%ID^E:2e-94^.^.	.	sigP:1^22^0.786^YES	.	.	GO:0005783^cellular_component^endoplasmic reticulum`GO:0005507^molecular_function^copper ion binding`GO:0016682^molecular_function^oxidoreductase activity, acting on diphenols and related substances as donors, oxygen as acceptor`GO:0016036^biological_process^cellular response to phosphate starvation`GO:0010073^biological_process^meristem maintenance`GO:0080167^biological_process^response to karri…	.	.	.
SP803280_c2543_g1	SP803280_c2543_g1_i1	.	UniRef90_B9FLF7|tax|4530|^B9FLF7|tax|4530|^Q:134-361,H:705-777^50%ID^E:3e-10^.^.	.	.	.	.	.	.	.	.	.	.	.	.	.
SP803280_c2544_g1	SP803280_c2544_g1_i1	.	.	.	.	.	.	.	.	.	.	.	.	.	.	.
SP803280_c2545_g1	SP803280_c2545_g1_i1	.	.	.	.	.	.	.	.	.	.	.	.	.	.	.
SP803280_c2546_g1	SP803280_c2546_g1_i1	sp|Q9SFB8|PI5K6_ARATH|tax|3702|^Q9SFB8^Q:189-323,H:17-59^66.7%ID^E:3e-12^RecName: Full=Phosphatidylinositol 4-phosphate 5-kinase 6;^Eukaryota; Viridiplantae; Streptophyta; Embryophyta; Tracheophyta; Spermatophyta; Magnoliophyta; eudicotyledons; Gunneridae; Pentapetalae; rosids; malvids; Brassicales; Brassicaceae; Camelineae; Arabidopsis	UniRef90_K3ZQX3|tax|147369|^K3ZQX3|tax|147369|^Q:21-326,H:1-99^87.3%ID^E:2e-45^.^.	.	SP803280_c2546_g1_i1|m.500	3-326[+]	sp|Q9SFB8|PI5K6_ARATH|tax|3702|^Q9SFB8^Q:63-107,H:17-59^66.7%ID^E:3e-12^RecName: Full=Phosphatidylinositol 4-phosphate 5-kinase 6;^Eukaryota; Viridiplantae; Streptophyta; Embryophyta; Tracheophyta; Spermatophyta; Magnoliophyta; eudicotyledons; Gunneridae; Pentapetalae; rosids; malvids; Brassicales; Brassicaceae; Camelineae; Arabidopsis	UniRef90_K3ZQX3|tax|147369|^K3ZQX3|tax|147369|^Q:7-108,H:1-99^87.3%ID^E:2e-45^.^.	.	.	.	COG4642^whole genome shotgun sequence	GO:0016324^cellular_component^apical plasma membrane`GO:0090406^cellular_component^pollen tube`GO:0016308^molecular_function^1-phosphatidylinositol-4-phosphate 5-kinase activity`GO:0005524^molecular_function^ATP binding`GO:0072583^biological_process^clathrin-mediated endocytosis`GO:0046854^biological_process^phosphatidylinositol phosphorylation	.	.	.
SP803280_c2547_g1	SP803280_c2547_g1_i1	.	.	.	.	.	.	.	.	.	.	.	.	.	.	.
SP803280_c2550_g1	SP803280_c2550_g1_i1	.	.	.	.	.	.	.	.	.	.	.	.	.	.	.
SP803280_c2552_g1	SP803280_c2552_g1_i1	sp|Q84YJ9|HAK26_ORYSJ|tax|4530|^Q84YJ9^Q:303-1,H:554-654^75.2%ID^E:2e-41^RecName: Full=Potassium transporter 26;^Eukaryota; Viridiplantae; Streptophyta; Embryophyta; Tracheophyta; Spermatophyta; Magnoliophyta; Liliopsida; Poales; Poaceae; BEP clade; Ehrhartoideae; Oryzeae; Oryza	UniRef90_C5YIR7|tax|147429|^C5YIR7|tax|147429|^Q:306-1,H:558-659^98%ID^E:1e-52^.^.	.	.	.	.	.	.	.	.	COG3158^Transport of potassium into the cell (By similarity)	GO:0016021^cellular_component^integral component of membrane`GO:0015079^molecular_function^potassium ion transmembrane transporter activity	.	.	.
SP803280_c2553_g1	SP803280_c2553_g1_i1	.	UniRef90_K4A8K6|tax|147369|^K4A8K6|tax|147369|^Q:305-54,H:436-517^86.9%ID^E:1e-33^.^.	.	.	.	.	.	.	.	.	.	.	.	.	.
SP803280_c2554_g1	SP803280_c2554_g1_i1	.	.	.	.	.	.	.	.	.	.	.	.	.	.	.
SP803280_c2555_g1	SP803280_c2555_g1_i1	.	.	.	.	.	.	.	.	.	.	.	.	.	.	.
SP803280_c2555_g1	SP803280_c2555_g1_i2	.	.	.	.	.	.	.	.	.	.	.	.	.	.	.
SP803280_c2556_g1	SP803280_c2556_g1_i1	.	UniRef90_C5Z6D4|tax|4558|^C5Z6D4|tax|4558|^Q:205-402,H:1-66^90.9%ID^E:4e-25^.^.	.	.	.	.	.	.	.	.	.	.	.	.	.
SP803280_c2557_g1	SP803280_c2557_g1_i1	.	.	.	.	.	.	.	.	.	.	.	.	.	.	.
SP803280_c2558_g1	SP803280_c2558_g1_i1	.	.	.	.	.	.	.	.	.	.	.	.	.	.	.
SP803280_c2561_g1	SP803280_c2561_g1_i1	.	.	.	.	.	.	.	.	.	.	.	.	.	.	.
SP803280_c2562_g1	SP803280_c2562_g1_i1	sp|Q9SD34|C3H44_ARATH|tax|3702|^Q9SD34^Q:218-39,H:709-768^40%ID^E:9e-09^RecName: Full=Zinc finger CCCH domain-containing protein 44;^Eukaryota; Viridiplantae; Streptophyta; Embryophyta; Tracheophyta; Spermatophyta; Magnoliophyta; eudicotyledons; Gunneridae; Pentapetalae; rosids; malvids; Brassicales; Brassicaceae; Camelineae; Arabidopsis	UniRef90_C5XEM1|tax|4558|^C5XEM1|tax|4558|^Q:476-24,H:1-154^88.3%ID^E:1e-70^.^.	.	.	.	.	.	.	.	.	.	GO:0005634^cellular_component^nucleus`GO:0003677^molecular_function^DNA binding`GO:0008270^molecular_function^zinc ion binding`GO:0006352^biological_process^DNA-templated transcription, initiation`GO:0016570^biological_process^histone modification	.	.	.
SP803280_c2563_g1	SP803280_c2563_g1_i1	.	.	.	.	.	.	.	.	.	.	.	.	.	.	.
SP803280_c2565_g1	SP803280_c2565_g1_i1	.	.	.	.	.	.	.	.	.	.	.	.	.	.	.
SP803280_c2566_g1	SP803280_c2566_g1_i1	.	UniRef90_C5XTE6|tax|4558|^C5XTE6|tax|4558|^Q:313-2,H:7-110^81.7%ID^E:3e-41^.^.	.	SP803280_c2566_g1_i1|m.507	2-370[+]	.	UniRef90_C4IZD9|tax|4577|^C4IZD9|tax|4577|^Q:4-59,H:269-324^66.1%ID^E:3e-11^.^.	.	.	.	.	.	.	.	.
SP803280_c2567_g1	SP803280_c2567_g1_i1	.	.	.	.	.	.	.	.	.	.	.	.	.	.	.
SP803280_c2570_g1	SP803280_c2570_g1_i1	.	UniRef90_K3XZR3|tax|4555|^K3XZR3|tax|4555|^Q:308-42,H:65-152^86.5%ID^E:2e-35^.^.	.	.	.	.	.	.	.	.	.	.	.	.	.
SP803280_c2571_g1	SP803280_c2571_g1_i1	.	UniRef90_C5X2F4|tax|4558|^C5X2F4|tax|4558|^Q:305-96,H:484-553^85.7%ID^E:3e-27^.^.	.	.	.	.	.	.	.	.	.	.	.	.	.
SP803280_c2575_g1	SP803280_c2575_g1_i1	.	.	.	.	.	.	.	.	.	.	.	.	.	.	.
SP803280_c2576_g1	SP803280_c2576_g1_i1	.	.	.	.	.	.	.	.	.	.	.	.	.	.	.
SP803280_c2577_g1	SP803280_c2577_g1_i1	sp|Q9LTC0|Y5707_ARATH|tax|3702|^Q9LTC0^Q:248-3,H:56-137^59%ID^E:1e-16^RecName: Full=Probable receptor-like protein kinase At5g47070;^Eukaryota; Viridiplantae; Streptophyta; Embryophyta; Tracheophyta; Spermatophyta; Magnoliophyta; eudicotyledons; Gunneridae; Pentapetalae; rosids; malvids; Brassicales; Brassicaceae; Camelineae; Arabidopsis	UniRef90_B6STX9|tax|147369|^B6STX9|tax|147369|^Q:329-3,H:47-155^90.8%ID^E:6e-49^.^.	.	.	.	.	.	.	.	.	COG0515^Serine Threonine protein kinase	GO:0005886^cellular_component^plasma membrane`GO:0005524^molecular_function^ATP binding`GO:0004674^molecular_function^protein serine/threonine kinase activity	.	.	.
SP803280_c2580_g1	SP803280_c2580_g1_i1	sp|Q10MJ1|CGEP_ORYSJ|tax|4530|^Q10MJ1^Q:305-3,H:133-233^90.1%ID^E:3e-47^RecName: Full=Probable glutamyl endopeptidase, chloroplastic;^Eukaryota; Viridiplantae; Streptophyta; Embryophyta; Tracheophyta; Spermatophyta; Magnoliophyta; Liliopsida; Poales; Poaceae; BEP clade; Ehrhartoideae; Oryzeae; Oryza	UniRef90_Q10MJ1|tax|4479|^Q10MJ1|tax|4479|^Q:305-3,H:133-233^90.1%ID^E:1e-45^.^.	.	.	.	.	.	.	.	.	COG1506^peptidase s9 prolyl oligopeptidase active site domain protein	GO:0009570^cellular_component^chloroplast stroma`GO:0008236^molecular_function^serine-type peptidase activity	.	.	.
SP803280_c2581_g1	SP803280_c2581_g1_i1	sp|A2A1A0|NCS1_COPJA|tax|3442|^A2A1A0^Q:335-33,H:65-161^37.6%ID^E:6e-14^RecName: Full=S-norcoclaurine synthase 1;^Eukaryota; Viridiplantae; Streptophyta; Embryophyta; Tracheophyta; Spermatophyta; Magnoliophyta; eudicotyledons; Ranunculales; Ranunculaceae; Coptidoideae; Coptis	UniRef90_C5Z5D4|tax|4558|^C5Z5D4|tax|4558|^Q:398-12,H:49-179^91.6%ID^E:1e-62^.^.	.	.	.	.	.	.	.	.	.	GO:0050474^molecular_function^(S)-norcoclaurine synthase activity`GO:0046872^molecular_function^metal ion binding`GO:0016706^molecular_function^oxidoreductase activity, acting on paired donors, with incorporation or reduction of molecular oxygen, 2-oxoglutarate as one donor, and incorporation of one atom each of oxygen into both donors`GO:0009820^biological_process^alkaloid metabolic process	.	.	.
SP803280_c2582_g1	SP803280_c2582_g1_i1	.	.	.	.	.	.	.	.	.	.	.	.	.	.	.
SP803280_c2585_g1	SP803280_c2585_g1_i1	.	UniRef90_C5Y573|tax|4558|^C5Y573|tax|4558|^Q:295-17,H:520-612^79.6%ID^E:2e-34^.^.	.	.	.	.	.	.	.	.	.	.	.	.	.
SP803280_c2588_g1	SP803280_c2588_g1_i1	.	UniRef90_C5YAC0|tax|4558|^C5YAC0|tax|4558|^Q:2-106,H:701-734^82.9%ID^E:1e-05^.^.	.	.	.	.	.	.	.	.	.	.	.	.	.
SP803280_c2590_g1	SP803280_c2590_g1_i1	.	UniRef90_Q2R0B6|tax|4530|^Q2R0B6|tax|4530|^Q:288-587,H:9-108^36.3%ID^E:9e-08^.^.	.	.	.	.	.	.	.	.	.	.	.	.	.
SP803280_c2591_g1	SP803280_c2591_g1_i1	.	.	.	.	.	.	.	.	.	.	.	.	.	.	.
SP803280_c2593_g1	SP803280_c2593_g1_i1	.	.	.	.	.	.	.	.	.	.	.	.	.	.	.
SP803280_c2594_g1	SP803280_c2594_g1_i1	.	.	.	.	.	.	.	.	.	.	.	.	.	.	.
SP803280_c2595_g1	SP803280_c2595_g1_i1	.	UniRef90_K3YGT1|tax|4555|^K3YGT1|tax|4555|^Q:508-2,H:22-190^95.9%ID^E:2e-85^.^.	.	.	.	.	.	.	.	.	.	.	.	.	.
SP803280_c2597_g1	SP803280_c2597_g1_i1	.	.	.	.	.	.	.	.	.	.	.	.	.	.	.
SP803280_c2598_g1	SP803280_c2598_g1_i1	.	.	.	.	.	.	.	.	.	.	.	.	.	.	.
SP803280_c2599_g1	SP803280_c2599_g1_i1	.	.	.	.	.	.	.	.	.	.	.	.	.	.	.
SP803280_c2600_g1	SP803280_c2600_g1_i1	.	.	.	.	.	.	.	.	.	.	.	.	.	.	.
SP803280_c2601_g1	SP803280_c2601_g1_i1	.	.	.	.	.	.	.	.	.	.	.	.	.	.	.
SP803280_c2602_g1	SP803280_c2602_g1_i1	.	.	.	.	.	.	.	.	.	.	.	.	.	.	.
SP803280_c2603_g1	SP803280_c2603_g1_i1	.	UniRef90_C5YQJ1|tax|4558|^C5YQJ1|tax|4558|^Q:3-98,H:931-961^90.6%ID^E:8e-09^.^.	.	.	.	.	.	.	.	.	.	.	.	.	.
SP803280_c2604_g1	SP803280_c2604_g1_i1	.	.	.	.	.	.	.	.	.	.	.	.	.	.	.
SP803280_c2607_g1	SP803280_c2607_g1_i1	.	.	.	.	.	.	.	.	.	.	.	.	.	.	.
SP803280_c2608_g1	SP803280_c2608_g1_i1	.	.	.	.	.	.	.	.	.	.	.	.	.	.	.
SP803280_c2609_g1	SP803280_c2609_g1_i1	sp|Q3EAQ5|PTR36_ARATH|tax|3702|^Q3EAQ5^Q:155-6,H:15-64^62%ID^E:6e-14^RecName: Full=Probable peptide/nitrate transporter At3g43790;^Eukaryota; Viridiplantae; Streptophyta; Embryophyta; Tracheophyta; Spermatophyta; Magnoliophyta; eudicotyledons; Gunneridae; Pentapetalae; rosids; malvids; Brassicales; Brassicaceae; Camelineae; Arabidopsis	UniRef90_K7UAY9|tax|4577|^K7UAY9|tax|4577|^Q:239-3,H:7-81^79.7%ID^E:5e-28^.^.	.	.	.	.	.	.	.	.	.	GO:0016021^cellular_component^integral component of membrane`GO:0009624^biological_process^response to nematode`GO:0055085^biological_process^transmembrane transport	.	.	.
SP803280_c2610_g1	SP803280_c2610_g1_i1	.	UniRef90_B4FJT2|tax|4577|^B4FJT2|tax|4577|^Q:342-4,H:15-126^90.3%ID^E:7e-52^.^.	.	.	.	.	.	.	.	.	.	.	.	.	.
SP803280_c2611_g1	SP803280_c2611_g1_i1	.	.	.	.	.	.	.	.	.	.	.	.	.	.	.
SP803280_c2612_g1	SP803280_c2612_g1_i1	.	UniRef90_C5Y6E6|tax|4558|^C5Y6E6|tax|4558|^Q:509-204,H:495-596^94.1%ID^E:5e-46^.^.	.	.	.	.	.	.	.	.	.	.	.	.	.
SP803280_c2613_g1	SP803280_c2613_g1_i1	sp|Q7XLC6|HAK11_ORYSJ|tax|4530|^Q7XLC6^Q:169-2,H:1-56^94.6%ID^E:4e-22^RecName: Full=Probable potassium transporter 11;^Eukaryota; Viridiplantae; Streptophyta; Embryophyta; Tracheophyta; Spermatophyta; Magnoliophyta; Liliopsida; Poales; Poaceae; BEP clade; Ehrhartoideae; Oryzeae; Oryza	UniRef90_W5U4S2|tax|147369|^W5U4S2|tax|147369|^Q:172-2,H:3-59^100%ID^E:4e-23^.^.	.	.	.	.	.	.	.	.	COG3158^Transport of potassium into the cell (By similarity)	GO:0016021^cellular_component^integral component of membrane`GO:0015079^molecular_function^potassium ion transmembrane transporter activity	.	.	.
SP803280_c2614_g1	SP803280_c2614_g1_i1	sp|A3DMQ1|EF1A_STAMF|tax|2280|^A3DMQ1^Q:538-2,H:126-302^42%ID^E:2e-33^RecName: Full=Elongation factor 1-alpha;^Archaea; Crenarchaeota; Thermoprotei; Desulfurococcales; Desulfurococcaceae; Staphylothermus	UniRef90_C5YAJ3|tax|4558|^C5YAJ3|tax|4558|^Q:547-2,H:387-568^97.3%ID^E:2e-95^.^.	.	.	.	.	.	.	.	.	COG5256^This protein promotes the GTP-dependent binding of aminoacyl-tRNA to the A-site of ribosomes during protein biosynthesis (By similarity)	GO:0005737^cellular_component^cytoplasm`GO:0005525^molecular_function^GTP binding`GO:0003924^molecular_function^GTPase activity`GO:0003746^molecular_function^translation elongation factor activity	.	.	.
SP803280_c2615_g1	SP803280_c2615_g1_i1	.	UniRef90_UPI000350F77E|tax|4555|^UPI000350F77E|tax|4555|^Q:826-305,H:141-318^52.2%ID^E:1e-42^.^.	.	.	.	.	.	.	.	.	.	.	.	.	.
SP803280_c2618_g1	SP803280_c2618_g1_i1	.	.	.	SP803280_c2618_g1_i1|m.516	1-573[+]	.	.	.	.	ExpAA=21.80^PredHel=1^Topology=i41-63o	.	.	.	.	.
SP803280_c2620_g1	SP803280_c2620_g1_i1	.	.	.	.	.	.	.	.	.	.	.	.	.	.	.
SP803280_c2622_g1	SP803280_c2622_g1_i1	.	.	.	.	.	.	.	.	.	.	.	.	.	.	.
SP803280_c2623_g1	SP803280_c2623_g1_i1	.	.	.	.	.	.	.	.	.	.	.	.	.	.	.
SP803280_c2625_g1	SP803280_c2625_g1_i1	.	.	.	.	.	.	.	.	.	.	.	.	.	.	.
SP803280_c2627_g1	SP803280_c2627_g1_i1	.	.	.	.	.	.	.	.	.	.	.	.	.	.	.
SP803280_c2629_g1	SP803280_c2629_g1_i1	sp|Q84YJ9|HAK26_ORYSJ|tax|4530|^Q84YJ9^Q:18-749,H:496-739^73.8%ID^E:4e-104^RecName: Full=Potassium transporter 26;^Eukaryota; Viridiplantae; Streptophyta; Embryophyta; Tracheophyta; Spermatophyta; Magnoliophyta; Liliopsida; Poales; Poaceae; BEP clade; Ehrhartoideae; Oryzeae; Oryza	UniRef90_C5YIR7|tax|147429|^C5YIR7|tax|147429|^Q:15-749,H:500-744^96.3%ID^E:6e-132^.^.	.	SP803280_c2629_g1_i1|m.519	3-752[+]	sp|Q84YJ9|HAK26_ORYSJ|tax|4530|^Q84YJ9^Q:6-249,H:496-739^73.8%ID^E:3e-104^RecName: Full=Potassium transporter 26;^Eukaryota; Viridiplantae; Streptophyta; Embryophyta; Tracheophyta; Spermatophyta; Magnoliophyta; Liliopsida; Poales; Poaceae; BEP clade; Ehrhartoideae; Oryzeae; Oryza	UniRef90_C5YIR7|tax|147429|^C5YIR7|tax|147429|^Q:5-249,H:500-744^96.3%ID^E:4e-132^.^.	PF02705.11^K_trans^K+ potassium transporter^8-154^E:2.2e-30	.	ExpAA=46.24^PredHel=2^Topology=o5-27i34-53o	COG3158^Transport of potassium into the cell (By similarity)	GO:0016021^cellular_component^integral component of membrane`GO:0015079^molecular_function^potassium ion transmembrane transporter activity	GO:0015079^molecular_function^potassium ion transmembrane transporter activity`GO:0071805^biological_process^potassium ion transmembrane transport`GO:0016020^cellular_component^membrane	.	.
SP803280_c2630_g1	SP803280_c2630_g1_i1	sp|Q9S9N5|CNGC7_ARATH|tax|3702|^Q9S9N5^Q:1-306,H:487-588^85.3%ID^E:1e-45^RecName: Full=Putative cyclic nucleotide-gated ion channel 7;^Eukaryota; Viridiplantae; Streptophyta; Embryophyta; Tracheophyta; Spermatophyta; Magnoliophyta; eudicotyledons; Gunneridae; Pentapetalae; rosids; malvids; Brassicales; Brassicaceae; Camelineae; Arabidopsis	UniRef90_K4A6G5|tax|147369|^K4A6G5|tax|147369|^Q:1-306,H:472-573^94.1%ID^E:2e-49^.^.	.	SP803280_c2630_g1_i1|m.520	1-306[+]	sp|Q9S9N5|CNGC7_ARATH|tax|3702|^Q9S9N5^Q:1-102,H:487-588^85.3%ID^E:1e-45^RecName: Full=Putative cyclic nucleotide-gated ion channel 7;^Eukaryota; Viridiplantae; Streptophyta; Embryophyta; Tracheophyta; Spermatophyta; Magnoliophyta; eudicotyledons; Gunneridae; Pentapetalae; rosids; malvids; Brassicales; Brassicaceae; Camelineae; Arabidopsis	UniRef90_K4A6G5|tax|147369|^K4A6G5|tax|147369|^Q:1-102,H:472-573^94.1%ID^E:2e-49^.^.	PF00027.24^cNMP_binding^Cyclic nucleotide-binding domain^39-93^E:1.8e-06	.	.	.	GO:0016021^cellular_component^integral component of membrane`GO:0005886^cellular_component^plasma membrane`GO:0030552^molecular_function^cAMP binding`GO:0030553^molecular_function^cGMP binding`GO:0005249^molecular_function^voltage-gated potassium channel activity	.	.	.
SP803280_c2631_g1	SP803280_c2631_g1_i1	.	.	.	.	.	.	.	.	.	.	.	.	.	.	.
SP803280_c2634_g1	SP803280_c2634_g1_i1	.	.	.	.	.	.	.	.	.	.	.	.	.	.	.
SP803280_c2635_g1	SP803280_c2635_g1_i1	.	.	.	.	.	.	.	.	.	.	.	.	.	.	.
SP803280_c2636_g1	SP803280_c2636_g1_i1	.	.	.	.	.	.	.	.	.	.	.	.	.	.	.
SP803280_c2638_g1	SP803280_c2638_g1_i1	.	.	.	SP803280_c2638_g1_i1|m.523	1-486[+]	.	.	.	.	.	.	.	.	.	.
SP803280_c2640_g1	SP803280_c2640_g1_i1	.	.	.	.	.	.	.	.	.	.	.	.	.	.	.
SP803280_c2641_g1	SP803280_c2641_g1_i1	sp|O49813|OLEE1_BETPN|tax|3505|^O49813^Q:506-135,H:29-155^44.9%ID^E:3e-25^RecName: Full=Olee1-like protein;^Eukaryota; Viridiplantae; Streptophyta; Embryophyta; Tracheophyta; Spermatophyta; Magnoliophyta; eudicotyledons; Gunneridae; Pentapetalae; rosids; fabids; Fagales; Betulaceae; Betula	UniRef90_B6SJ40|tax|4577|^B6SJ40|tax|4577|^Q:506-108,H:40-172^98.5%ID^E:1e-70^.^.	.	.	.	.	.	.	.	.	.	GO:0005615^cellular_component^extracellular space	.	.	.
SP803280_c2643_g1	SP803280_c2643_g1_i1	sp|Q9SD62|Y3471_ARATH|tax|3702|^Q9SD62^Q:568-5,H:344-531^45.7%ID^E:6e-34^RecName: Full=Putative receptor-like protein kinase At3g47110;^Eukaryota; Viridiplantae; Streptophyta; Embryophyta; Tracheophyta; Spermatophyta; Magnoliophyta; eudicotyledons; Gunneridae; Pentapetalae; rosids; malvids; Brassicales; Brassicaceae; Camelineae; Arabidopsis	UniRef90_M8BI85|tax|37682|^M8BI85|tax|37682|^Q:586-5,H:330-523^54.6%ID^E:5e-54^.^.	.	.	.	.	.	.	.	.	COG4886^leucine Rich Repeat	GO:0016021^cellular_component^integral component of membrane`GO:0005886^cellular_component^plasma membrane`GO:0005524^molecular_function^ATP binding`GO:0004674^molecular_function^protein serine/threonine kinase activity	.	.	.
SP803280_c2644_g1	SP803280_c2644_g1_i1	sp|Q7XHV0|CSLF9_ORYSJ|tax|4530|^Q7XHV0^Q:339-4,H:151-262^79.6%ID^E:9e-46^RecName: Full=Probable mixed-linked glucan synthase 9;^Eukaryota; Viridiplantae; Streptophyta; Embryophyta; Tracheophyta; Spermatophyta; Magnoliophyta; Liliopsida; Poales; Poaceae; BEP clade; Ehrhartoideae; Oryzeae; Oryza	UniRef90_C5XAX8|tax|4558|^C5XAX8|tax|4558|^Q:357-1,H:143-261^94.1%ID^E:3e-60^.^.	.	.	.	.	.	.	.	.	COG1215^Glycosyl transferase, family 2	GO:0000139^cellular_component^Golgi membrane`GO:0016021^cellular_component^integral component of membrane`GO:0016760^molecular_function^cellulose synthase (UDP-forming) activity`GO:0030244^biological_process^cellulose biosynthetic process	.	.	.
SP803280_c2645_g1	SP803280_c2645_g1_i1	.	.	.	.	.	.	.	.	.	.	.	.	.	.	.
SP803280_c2646_g1	SP803280_c2646_g1_i1	.	.	.	.	.	.	.	.	.	.	.	.	.	.	.
SP803280_c2647_g1	SP803280_c2647_g1_i1	.	.	.	.	.	.	.	.	.	.	.	.	.	.	.
SP803280_c2648_g1	SP803280_c2648_g1_i1	sp|K7VCB9|THIM_MAIZE|tax|4577|^K7VCB9^Q:352-206,H:232-280^93.9%ID^E:3e-18^RecName: Full=Hydroxyethylthiazole kinase;^Eukaryota; Viridiplantae; Streptophyta; Embryophyta; Tracheophyta; Spermatophyta; Magnoliophyta; Liliopsida; Poales; Poaceae; PACMAD clade; Panicoideae; Andropogoneae; Zea	UniRef90_K7VCB9|tax|147429|^K7VCB9|tax|147429|^Q:352-206,H:232-280^93.9%ID^E:1e-16^.^.	.	.	.	.	.	.	.	.	.	GO:0005524^molecular_function^ATP binding`GO:0004417^molecular_function^hydroxyethylthiazole kinase activity`GO:0046872^molecular_function^metal ion binding`GO:0009228^biological_process^thiamine biosynthetic process`GO:0009229^biological_process^thiamine diphosphate biosynthetic process`GO:0036172^biological_process^thiamine salvage	.	.	.
SP803280_c2649_g1	SP803280_c2649_g1_i1	.	.	.	.	.	.	.	.	.	.	.	.	.	.	.
SP803280_c2650_g1	SP803280_c2650_g1_i1	.	.	.	.	.	.	.	.	.	.	.	.	.	.	.
SP803280_c2650_g1	SP803280_c2650_g1_i2	.	.	.	.	.	.	.	.	.	.	.	.	.	.	.
SP803280_c2651_g1	SP803280_c2651_g1_i1	.	.	.	.	.	.	.	.	.	.	.	.	.	.	.
SP803280_c2652_g1	SP803280_c2652_g1_i1	sp|P0C042|Y4597_ARATH|tax|3702|^P0C042^Q:322-35,H:216-309^40.2%ID^E:2e-14^RecName: Full=Uncharacterized protein At4g15970;^Eukaryota; Viridiplantae; Streptophyta; Embryophyta; Tracheophyta; Spermatophyta; Magnoliophyta; eudicotyledons; Gunneridae; Pentapetalae; rosids; malvids; Brassicales; Brassicaceae; Camelineae; Arabidopsis	UniRef90_C5XGA6|tax|4558|^C5XGA6|tax|4558|^Q:322-17,H:198-298^87.3%ID^E:3e-47^.^.	.	.	.	.	.	.	.	.	.	.	.	.	.
SP803280_c2655_g1	SP803280_c2655_g1_i1	.	.	.	.	.	.	.	.	.	.	.	.	.	.	.
SP803280_c2657_g1	SP803280_c2657_g1_i1	.	UniRef90_C5Y6A6|tax|4558|^C5Y6A6|tax|4558|^Q:6-611,H:916-1113^66%ID^E:2e-65^.^.	.	SP803280_c2657_g1_i1|m.525	3-650[+]	.	UniRef90_C5Y6A6|tax|4558|^C5Y6A6|tax|4558|^Q:2-203,H:916-1113^66%ID^E:2e-65^.^.	PF00560.28^LRR_1^Leucine Rich Repeat^108-130^E:0.64	.	.	.	.	GO:0005515^molecular_function^protein binding	.	.
SP803280_c2659_g1	SP803280_c2659_g1_i1	sp|Q9S7Y1|BH030_ARATH|tax|3702|^Q9S7Y1^Q:260-487,H:176-251^46.8%ID^E:2e-12^RecName: Full=Transcription factor bHLH30;^Eukaryota; Viridiplantae; Streptophyta; Embryophyta; Tracheophyta; Spermatophyta; Magnoliophyta; eudicotyledons; Gunneridae; Pentapetalae; rosids; malvids; Brassicales; Brassicaceae; Camelineae; Arabidopsis	UniRef90_C5YMN0|tax|4558|^C5YMN0|tax|4558|^Q:182-526,H:1-121^83.2%ID^E:3e-45^.^.	.	SP803280_c2659_g1_i1|m.526	182-526[+]	sp|Q9S7Y1|BH030_ARATH|tax|3702|^Q9S7Y1^Q:27-102,H:176-251^46.8%ID^E:2e-12^RecName: Full=Transcription factor bHLH30;^Eukaryota; Viridiplantae; Streptophyta; Embryophyta; Tracheophyta; Spermatophyta; Magnoliophyta; eudicotyledons; Gunneridae; Pentapetalae; rosids; malvids; Brassicales; Brassicaceae; Camelineae; Arabidopsis	UniRef90_C5YMN0|tax|4558|^C5YMN0|tax|4558|^Q:1-115,H:1-121^83.2%ID^E:2e-45^.^.	PF00010.21^HLH^Helix-loop-helix DNA-binding domain^27-73^E:7.8e-12	.	.	.	GO:0005634^cellular_component^nucleus`GO:0003677^molecular_function^DNA binding`GO:0003700^molecular_function^sequence-specific DNA binding transcription factor activity`GO:0006355^biological_process^regulation of transcription, DNA-templated`GO:0006351^biological_process^transcription, DNA-templated	GO:0046983^molecular_function^protein dimerization activity	.	.
SP803280_c2660_g1	SP803280_c2660_g1_i1	.	UniRef90_C5WSS8|tax|4558|^C5WSS8|tax|4558|^Q:44-616,H:103-293^66.5%ID^E:2e-65^.^.	.	.	.	.	.	.	.	.	.	.	.	.	.
SP803280_c2663_g1	SP803280_c2663_g1_i1	.	.	.	.	.	.	.	.	.	.	.	.	.	.	.
SP803280_c2666_g1	SP803280_c2666_g1_i1	.	UniRef90_K7W2F9|tax|147369|^K7W2F9|tax|147369|^Q:334-122,H:493-560^85.9%ID^E:6e-25^.^.	.	SP803280_c2666_g1_i1|m.527	3-335[+]	.	.	.	.	.	.	.	.	.	.
SP803280_c2667_g1	SP803280_c2667_g1_i1	.	.	.	.	.	.	.	.	.	.	.	.	.	.	.
SP803280_c2668_g1	SP803280_c2668_g1_i1	.	UniRef90_C5X1J9|tax|4558|^C5X1J9|tax|4558|^Q:345-1,H:63-181^71.4%ID^E:7e-34^.^.	.	.	.	.	.	.	.	.	.	.	.	.	.
SP803280_c2669_g1	SP803280_c2669_g1_i1	.	UniRef90_A2YX80|tax|4530|^A2YX80|tax|4530|^Q:2-148,H:37-85^71.4%ID^E:7e-14^.^.	.	.	.	.	.	.	.	.	.	.	.	.	.
SP803280_c2670_g1	SP803280_c2670_g1_i1	.	UniRef90_K3XX92|tax|4555|^K3XX92|tax|4555|^Q:507-304,H:346-413^97.1%ID^E:3e-29^.^.	.	.	.	.	.	.	.	.	.	.	.	.	.
SP803280_c2671_g1	SP803280_c2671_g1_i1	.	UniRef90_C5X1E4|tax|4558|^C5X1E4|tax|4558|^Q:301-53,H:159-241^59%ID^E:5e-20^.^.	.	.	.	.	.	.	.	.	.	.	.	.	.
SP803280_c2673_g1	SP803280_c2673_g1_i1	.	.	.	.	.	.	.	.	.	.	.	.	.	.	.
SP803280_c2674_g1	SP803280_c2674_g1_i1	sp|Q9LTA3|U91C1_ARATH|tax|3702|^Q9LTA3^Q:11-241,H:376-452^40.3%ID^E:6e-10^RecName: Full=UDP-glycosyltransferase 91C1;^Eukaryota; Viridiplantae; Streptophyta; Embryophyta; Tracheophyta; Spermatophyta; Magnoliophyta; eudicotyledons; Gunneridae; Pentapetalae; rosids; malvids; Brassicales; Brassicaceae; Camelineae; Arabidopsis	UniRef90_C5WW76|tax|4558|^C5WW76|tax|4558|^Q:2-262,H:400-486^89.7%ID^E:2e-35^.^.	.	.	.	.	.	.	.	.	.	GO:0005829^cellular_component^cytosol`GO:0016758^molecular_function^transferase activity, transferring hexosyl groups	.	.	.
SP803280_c2675_g1	SP803280_c2675_g1_i1	sp|Q9M1S8|GCP2_ARATH|tax|3702|^Q9M1S8^Q:300-7,H:366-463^63.3%ID^E:9e-31^RecName: Full=Probable glutamate carboxypeptidase 2;^Eukaryota; Viridiplantae; Streptophyta; Embryophyta; Tracheophyta; Spermatophyta; Magnoliophyta; eudicotyledons; Gunneridae; Pentapetalae; rosids; malvids; Brassicales; Brassicaceae; Camelineae; Arabidopsis	UniRef90_K7V8V3|tax|147429|^K7V8V3|tax|147429|^Q:300-1,H:377-476^96%ID^E:3e-48^.^.	.	.	.	.	.	.	.	.	NOG74799^	GO:0016021^cellular_component^integral component of membrane`GO:0004180^molecular_function^carboxypeptidase activity`GO:0046872^molecular_function^metal ion binding`GO:0004181^molecular_function^metallocarboxypeptidase activity`GO:0005515^molecular_function^protein binding`GO:0009790^biological_process^embryo development`GO:0009908^biological_process^flower development`GO:0010305^biological_proce…	.	.	.
SP803280_c2676_g1	SP803280_c2676_g1_i1	.	UniRef90_C5YBF2|tax|4558|^C5YBF2|tax|4558|^Q:2-424,H:18-158^86.5%ID^E:7e-63^.^.	.	SP803280_c2676_g1_i1|m.530	2-424[+]	.	UniRef90_C5YBF2|tax|4558|^C5YBF2|tax|4558|^Q:1-141,H:18-158^86.5%ID^E:7e-63^.^.	PF04862.7^DUF642^Protein of unknown function (DUF642)^16-141^E:5.4e-42	.	.	.	.	.	.	.
SP803280_c2677_g1	SP803280_c2677_g1_i1	.	.	.	.	.	.	.	.	.	.	.	.	.	.	.
SP803280_c2678_g1	SP803280_c2678_g1_i1	.	.	.	.	.	.	.	.	.	.	.	.	.	.	.
SP803280_c2679_g1	SP803280_c2679_g1_i1	.	.	.	.	.	.	.	.	.	.	.	.	.	.	.
SP803280_c2680_g1	SP803280_c2680_g1_i1	.	.	.	.	.	.	.	.	.	.	.	.	.	.	.
SP803280_c2681_g1	SP803280_c2681_g1_i1	.	.	.	.	.	.	.	.	.	.	.	.	.	.	.
SP803280_c2682_g1	SP803280_c2682_g1_i1	.	.	.	.	.	.	.	.	.	.	.	.	.	.	.
SP803280_c2684_g1	SP803280_c2684_g1_i1	.	.	.	.	.	.	.	.	.	.	.	.	.	.	.
SP803280_c2685_g1	SP803280_c2685_g1_i1	.	.	.	.	.	.	.	.	.	.	.	.	.	.	.
SP803280_c2686_g1	SP803280_c2686_g1_i1	sp|O65530|PEK14_ARATH|tax|3702|^O65530^Q:313-2,H:480-584^54.7%ID^E:5e-24^RecName: Full=Proline-rich receptor-like protein kinase PERK14;^Eukaryota; Viridiplantae; Streptophyta; Embryophyta; Tracheophyta; Spermatophyta; Magnoliophyta; eudicotyledons; Gunneridae; Pentapetalae; rosids; malvids; Brassicales; Brassicaceae; Camelineae; Arabidopsis	UniRef90_K7U8V9|tax|4577|^K7U8V9|tax|4577|^Q:313-2,H:476-579^96.2%ID^E:3e-51^.^.	.	.	.	.	.	.	.	.	COG0515^Serine Threonine protein kinase	GO:0016021^cellular_component^integral component of membrane`GO:0005886^cellular_component^plasma membrane`GO:0005524^molecular_function^ATP binding`GO:0004674^molecular_function^protein serine/threonine kinase activity	.	.	.
SP803280_c2689_g1	SP803280_c2689_g1_i1	sp|O26373|Y273_METTH|tax|131567|^O26373^Q:175-390,H:78-149^45.8%ID^E:2e-09^RecName: Full=UPF0098 protein MTH_273;^Archaea; Euryarchaeota; Methanobacteria; Methanobacteriales; Methanobacteriaceae; Methanothermobacter	UniRef90_C5YZE3|tax|4558|^C5YZE3|tax|4558|^Q:1-405,H:40-173^93.3%ID^E:2e-68^.^.	.	SP803280_c2689_g1_i1|m.534	1-408[+]	sp|O26373|Y273_METTH|tax|131567|^O26373^Q:59-130,H:78-149^45.8%ID^E:2e-09^RecName: Full=UPF0098 protein MTH_273;^Archaea; Euryarchaeota; Methanobacteria; Methanobacteriales; Methanobacteriaceae; Methanothermobacter	UniRef90_C5YZE3|tax|4558|^C5YZE3|tax|4558|^Q:1-135,H:40-173^93.3%ID^E:2e-68^.^.	PF01161.15^PBP^Phosphatidylethanolamine-binding protein^1-130^E:1.5e-25	.	.	COG1881^phospholipid-binding protein	.	.	.	.
SP803280_c2691_g1	SP803280_c2691_g1_i1	.	UniRef90_UPI000350A9BB|tax|4555|^UPI000350A9BB|tax|4555|^Q:1-198,H:226-291^42.4%ID^E:1e-05^.^.	.	SP803280_c2691_g1_i1|m.536	1-336[+]	.	UniRef90_UPI000350A9BB|tax|4555|^UPI000350A9BB|tax|4555|^Q:1-66,H:226-291^42.4%ID^E:1e-05^.^.	.	.	.	.	.	.	.	.
SP803280_c2695_g1	SP803280_c2695_g1_i1	.	.	.	.	.	.	.	.	.	.	.	.	.	.	.
SP803280_c2696_g1	SP803280_c2696_g1_i1	.	.	.	.	.	.	.	.	.	.	.	.	.	.	.
SP803280_c2697_g1	SP803280_c2697_g1_i1	.	.	.	.	.	.	.	.	.	.	.	.	.	.	.
SP803280_c2698_g1	SP803280_c2698_g1_i1	.	.	.	.	.	.	.	.	.	.	.	.	.	.	.
SP803280_c2699_g1	SP803280_c2699_g1_i1	sp|Q5N8Z0|DRB1_ORYSJ|tax|4530|^Q5N8Z0^Q:345-1,H:184-305^48.8%ID^E:2e-19^RecName: Full=Double-stranded RNA-binding protein 1;^Eukaryota; Viridiplantae; Streptophyta; Embryophyta; Tracheophyta; Spermatophyta; Magnoliophyta; Liliopsida; Poales; Poaceae; BEP clade; Ehrhartoideae; Oryzeae; Oryza	UniRef90_J3L4I8|tax|4533|^J3L4I8|tax|4533|^Q:333-16,H:194-298^52.8%ID^E:2e-19^.^.	.	.	.	.	.	.	.	.	.	GO:0003725^molecular_function^double-stranded RNA binding`GO:0035196^biological_process^production of miRNAs involved in gene silencing by miRNA`GO:0070919^biological_process^production of siRNA involved in chromatin silencing by small RNA`GO:0010267^biological_process^production of ta-siRNAs involved in RNA interference`GO:0060145^biological_process^viral gene silencing in virus induced gene sil…	.	.	.
SP803280_c2700_g1	SP803280_c2700_g1_i1	sp|Q9LMI0|TPS7_ARATH^Q9LMI0^Q:471-1,H:324-478^66.2%ID^E:7e-53^RecName: Full=Probable alpha,alpha-trehalose-phosphate synthase [UDP-forming] 7;^Eukaryota; Viridiplantae; Streptophyta; Embryophyta; Tracheophyta; Spermatophyta; Magnoliophyta; eudicotyledons; Gunneridae; Pentapetalae; rosids; malvids; Brassicales; Brassicaceae; Camelineae; Arabidopsis	UniRef90_K3XEE5|tax|147369|^K3XEE5|tax|147369|^Q:474-1,H:340-497^93.7%ID^E:4e-78^.^.	.	.	.	.	.	.	.	.	COG0380^synthase	GO:0005829^cellular_component^cytosol`GO:0016757^molecular_function^transferase activity, transferring glycosyl groups`GO:0005992^biological_process^trehalose biosynthetic process	.	.	.
SP803280_c2701_g1	SP803280_c2701_g1_i1	.	UniRef90_C5X9C4|tax|4558|^C5X9C4|tax|4558|^Q:234-1,H:1-78^91%ID^E:9e-33^.^.	.	.	.	.	.	.	.	.	.	.	.	.	.
SP803280_c2701_g1	SP803280_c2701_g1_i2	.	UniRef90_C5X9C4|tax|4558|^C5X9C4|tax|4558|^Q:234-1,H:1-78^91%ID^E:1e-32^.^.	.	.	.	.	.	.	.	.	.	.	.	.	.
SP803280_c2702_g1	SP803280_c2702_g1_i1	sp|Q9SSA5|CYP38_ARATH|tax|3702|^Q9SSA5^Q:179-3,H:44-103^58.3%ID^E:2e-10^RecName: Full=Peptidyl-prolyl cis-trans isomerase CYP38, chloroplastic;^Eukaryota; Viridiplantae; Streptophyta; Embryophyta; Tracheophyta; Spermatophyta; Magnoliophyta; eudicotyledons; Gunneridae; Pentapetalae; rosids; malvids; Brassicales; Brassicaceae; Camelineae; Arabidopsis	UniRef90_K3YHT3|tax|147369|^K3YHT3|tax|147369|^Q:170-3,H:37-92^87.5%ID^E:9e-20^.^.	.	.	.	.	.	.	.	.	COG0652^PPIases accelerate the folding of proteins	GO:0009507^cellular_component^chloroplast`GO:0009570^cellular_component^chloroplast stroma`GO:0009534^cellular_component^chloroplast thylakoid`GO:0009543^cellular_component^chloroplast thylakoid lumen`GO:0009535^cellular_component^chloroplast thylakoid membrane`GO:0009579^cellular_component^thylakoid`GO:0031977^cellular_component^thylakoid lumen`GO:0003755^molecular_function^peptidyl-prolyl cis-t…	.	.	.
SP803280_c2703_g1	SP803280_c2703_g1_i1	.	.	.	.	.	.	.	.	.	.	.	.	.	.	.
SP803280_c2704_g1	SP803280_c2704_g1_i1	sp|P42895|ENO2_MAIZE|tax|4577|^P42895^Q:2-352,H:138-254^100%ID^E:6e-61^RecName: Full=Enolase 2;^Eukaryota; Viridiplantae; Streptophyta; Embryophyta; Tracheophyta; Spermatophyta; Magnoliophyta; Liliopsida; Poales; Poaceae; PACMAD clade; Panicoideae; Andropogoneae; Zea	UniRef90_Q42971|tax|1437183|^Q42971|tax|1437183|^Q:2-352,H:138-254^99.1%ID^E:1e-58^.^.	.	SP803280_c2704_g1_i1|m.538	2-352[+]	sp|P42895|ENO2_MAIZE|tax|4577|^P42895^Q:1-117,H:138-254^100%ID^E:6e-61^RecName: Full=Enolase 2;^Eukaryota; Viridiplantae; Streptophyta; Embryophyta; Tracheophyta; Spermatophyta; Magnoliophyta; Liliopsida; Poales; Poaceae; PACMAD clade; Panicoideae; Andropogoneae; Zea	UniRef90_Q42971|tax|1437183|^Q42971|tax|1437183|^Q:1-117,H:138-254^99.1%ID^E:1e-58^.^.	PF00113.17^Enolase_C^Enolase, C-terminal TIM barrel domain^12-117^E:1.9e-58	.	.	.	GO:0000015^cellular_component^phosphopyruvate hydratase complex`GO:0000287^molecular_function^magnesium ion binding`GO:0004634^molecular_function^phosphopyruvate hydratase activity`GO:0006096^biological_process^glycolytic process	GO:0000287^molecular_function^magnesium ion binding`GO:0004634^molecular_function^phosphopyruvate hydratase activity`GO:0006096^biological_process^glycolytic process`GO:0000015^cellular_component^phosphopyruvate hydratase complex	.	.
SP803280_c2705_g1	SP803280_c2705_g1_i1	.	.	.	.	.	.	.	.	.	.	.	.	.	.	.
SP803280_c2707_g1	SP803280_c2707_g1_i1	.	.	.	.	.	.	.	.	.	.	.	.	.	.	.
SP803280_c2709_g1	SP803280_c2709_g1_i1	.	UniRef90_K4ALZ6|tax|4555|^K4ALZ6|tax|4555|^Q:2-379,H:207-330^70.9%ID^E:1e-44^.^.	.	.	.	.	.	.	.	.	.	.	.	.	.
SP803280_c2710_g1	SP803280_c2710_g1_i1	.	UniRef90_K7UU91|tax|4577|^K7UU91|tax|4577|^Q:306-118,H:130-191^83.1%ID^E:1e-20^.^.	.	.	.	.	.	.	.	.	.	.	.	.	.
SP803280_c2711_g1	SP803280_c2711_g1_i1	.	.	.	.	.	.	.	.	.	.	.	.	.	.	.
SP803280_c2713_g1	SP803280_c2713_g1_i1	.	.	.	.	.	.	.	.	.	.	.	.	.	.	.
SP803280_c2718_g1	SP803280_c2718_g1_i1	.	.	.	.	.	.	.	.	.	.	.	.	.	.	.
SP803280_c2718_g1	SP803280_c2718_g1_i2	.	.	.	.	.	.	.	.	.	.	.	.	.	.	.
SP803280_c2722_g1	SP803280_c2722_g1_i1	.	UniRef90_C5YLD9|tax|4558|^C5YLD9|tax|4558|^Q:351-58,H:202-301^78.6%ID^E:7e-32^.^.	.	.	.	.	.	.	.	.	.	.	.	.	.
SP803280_c2723_g1	SP803280_c2723_g1_i1	.	UniRef90_C5Y5Y7|tax|4558|^C5Y5Y7|tax|4558|^Q:267-1,H:584-671^80.9%ID^E:2e-33^.^.	.	.	.	.	.	.	.	.	.	.	.	.	.
SP803280_c2724_g1	SP803280_c2724_g1_i1	.	.	.	.	.	.	.	.	.	.	.	.	.	.	.
SP803280_c2726_g1	SP803280_c2726_g1_i1	.	.	.	.	.	.	.	.	.	.	.	.	.	.	.
SP803280_c2727_g1	SP803280_c2727_g1_i1	.	.	.	.	.	.	.	.	.	.	.	.	.	.	.
SP803280_c2729_g1	SP803280_c2729_g1_i1	.	UniRef90_B6UIC5|tax|4577|^B6UIC5|tax|4577|^Q:283-92,H:1-64^81.3%ID^E:1e-19^.^.	.	.	.	.	.	.	.	.	.	.	.	.	.
SP803280_c2730_g1	SP803280_c2730_g1_i1	.	UniRef90_Q8W0S7|tax|4558|^Q8W0S7|tax|4558|^Q:2-679,H:52-280^74.7%ID^E:7e-96^.^.	.	SP803280_c2730_g1_i1|m.540	2-679[+]	.	UniRef90_Q8W0S7|tax|4558|^Q8W0S7|tax|4558|^Q:1-226,H:52-280^74.7%ID^E:7e-96^.^.	PF13963.1^Transpos_assoc^Transposase-associated domain^2-25^E:1e-07	.	.	.	.	.	.	.
SP803280_c2732_g1	SP803280_c2732_g1_i1	.	.	.	.	.	.	.	.	.	.	.	.	.	.	.
SP803280_c2733_g1	SP803280_c2733_g1_i1	.	.	.	.	.	.	.	.	.	.	.	.	.	.	.
SP803280_c2733_g1	SP803280_c2733_g1_i2	.	.	.	.	.	.	.	.	.	.	.	.	.	.	.
SP803280_c2734_g1	SP803280_c2734_g1_i1	.	.	.	.	.	.	.	.	.	.	.	.	.	.	.
SP803280_c2735_g1	SP803280_c2735_g1_i1	.	.	.	.	.	.	.	.	.	.	.	.	.	.	.
SP803280_c2736_g1	SP803280_c2736_g1_i1	.	.	.	.	.	.	.	.	.	.	.	.	.	.	.
SP803280_c2739_g1	SP803280_c2739_g1_i1	.	.	.	.	.	.	.	.	.	.	.	.	.	.	.
SP803280_c2740_g1	SP803280_c2740_g1_i1	.	.	.	.	.	.	.	.	.	.	.	.	.	.	.
SP803280_c2741_g1	SP803280_c2741_g1_i1	.	.	.	.	.	.	.	.	.	.	.	.	.	.	.
SP803280_c2742_g1	SP803280_c2742_g1_i1	.	UniRef90_Q9ZNW4|tax|4558|^Q9ZNW4|tax|4558|^Q:583-2,H:153-346^71.1%ID^E:1e-72^.^.	.	.	.	.	.	.	.	.	.	.	.	.	.
SP803280_c2743_g1	SP803280_c2743_g1_i1	.	.	.	.	.	.	.	.	.	.	.	.	.	.	.
SP803280_c2745_g1	SP803280_c2745_g1_i1	.	.	.	.	.	.	.	.	.	.	.	.	.	.	.
SP803280_c2746_g1	SP803280_c2746_g1_i1	.	.	.	.	.	.	.	.	.	.	.	.	.	.	.
SP803280_c2747_g1	SP803280_c2747_g1_i1	.	.	.	.	.	.	.	.	.	.	.	.	.	.	.
SP803280_c2749_g1	SP803280_c2749_g1_i1	sp|A2ZAK8|CSLD1_ORYSI|tax|4530|^A2ZAK8^Q:2-409,H:747-882^97.1%ID^E:2e-74^RecName: Full=Cellulose synthase-like protein D1;^Eukaryota; Viridiplantae; Streptophyta; Embryophyta; Tracheophyta; Spermatophyta; Magnoliophyta; Liliopsida; Poales; Poaceae; BEP clade; Ehrhartoideae; Oryzeae; Oryza	UniRef90_K4A520|tax|4479|^K4A520|tax|4479|^Q:2-409,H:777-912^100%ID^E:1e-74^.^.	.	SP803280_c2749_g1_i1|m.542	2-409[+]	sp|A2ZAK8|CSLD1_ORYSI|tax|4530|^A2ZAK8^Q:1-136,H:747-882^97.1%ID^E:2e-74^RecName: Full=Cellulose synthase-like protein D1;^Eukaryota; Viridiplantae; Streptophyta; Embryophyta; Tracheophyta; Spermatophyta; Magnoliophyta; Liliopsida; Poales; Poaceae; BEP clade; Ehrhartoideae; Oryzeae; Oryza	UniRef90_K4A520|tax|4479|^K4A520|tax|4479|^Q:1-136,H:777-912^100%ID^E:1e-74^.^.	PF03552.9^Cellulose_synt^Cellulose synthase^1-136^E:5.3e-63`PF13641.1^Glyco_tranf_2_3^Glycosyltransferase like family 2^55-127^E:2.1e-06	.	.	COG1215^Glycosyl transferase, family 2	GO:0005783^cellular_component^endoplasmic reticulum`GO:0005768^cellular_component^endosome`GO:0030173^cellular_component^integral component of Golgi membrane`GO:0005886^cellular_component^plasma membrane`GO:0005802^cellular_component^trans-Golgi network`GO:0016760^molecular_function^cellulose synthase (UDP-forming) activity`GO:0051753^molecular_function^mannan synthase activity`GO:0030244^biologi…	GO:0016760^molecular_function^cellulose synthase (UDP-forming) activity`GO:0030244^biological_process^cellulose biosynthetic process`GO:0016020^cellular_component^membrane	.	.
SP803280_c2750_g1	SP803280_c2750_g1_i1	sp|P00693|AMY1_HORVU|tax|4513|^P00693^Q:339-1,H:205-317^81.4%ID^E:3e-51^RecName: Full=Alpha-amylase type A isozyme;^Eukaryota; Viridiplantae; Streptophyta; Embryophyta; Tracheophyta; Spermatophyta; Magnoliophyta; Liliopsida; Poales; Poaceae; BEP clade; Pooideae; Triticeae; Hordeum	UniRef90_C5XC03|tax|4558|^C5XC03|tax|4558|^Q:339-1,H:203-315^100%ID^E:1e-61^.^.	.	.	.	.	.	.	.	.	.	GO:0005615^cellular_component^extracellular space`GO:0004556^molecular_function^alpha-amylase activity`GO:0005509^molecular_function^calcium ion binding`GO:0005975^biological_process^carbohydrate metabolic process`GO:0009737^biological_process^response to abscisic acid`GO:0009739^biological_process^response to gibberellin	.	.	.
SP803280_c2751_g1	SP803280_c2751_g1_i1	.	.	.	.	.	.	.	.	.	.	.	.	.	.	.
SP803280_c2755_g1	SP803280_c2755_g1_i1	.	.	.	.	.	.	.	.	.	.	.	.	.	.	.
SP803280_c2755_g1	SP803280_c2755_g1_i2	.	.	.	.	.	.	.	.	.	.	.	.	.	.	.
SP803280_c2756_g1	SP803280_c2756_g1_i1	.	.	.	.	.	.	.	.	.	.	.	.	.	.	.
SP803280_c2758_g1	SP803280_c2758_g1_i1	.	.	.	.	.	.	.	.	.	.	.	.	.	.	.
SP803280_c2759_g1	SP803280_c2759_g1_i1	.	.	.	.	.	.	.	.	.	.	.	.	.	.	.
SP803280_c2760_g1	SP803280_c2760_g1_i1	.	.	.	.	.	.	.	.	.	.	.	.	.	.	.
SP803280_c2762_g1	SP803280_c2762_g1_i1	.	.	.	.	.	.	.	.	.	.	.	.	.	.	.
SP803280_c2763_g1	SP803280_c2763_g1_i1	.	.	.	.	.	.	.	.	.	.	.	.	.	.	.
SP803280_c2764_g1	SP803280_c2764_g1_i1	.	UniRef90_C5YN11|tax|4558|^C5YN11|tax|4558|^Q:3-296,H:310-407^90.8%ID^E:1e-48^.^.	.	.	.	.	.	.	.	.	.	.	.	.	.
SP803280_c2764_g1	SP803280_c2764_g1_i2	.	UniRef90_C5YN11|tax|4558|^C5YN11|tax|4558|^Q:3-296,H:310-407^90.8%ID^E:1e-48^.^.	.	.	.	.	.	.	.	.	.	.	.	.	.
SP803280_c2765_g1	SP803280_c2765_g1_i1	sp|Q9LEV7|FBT6_ARATH|tax|3702|^Q9LEV7^Q:321-1,H:312-418^61.7%ID^E:1e-34^RecName: Full=Probable folate-biopterin transporter 6;^Eukaryota; Viridiplantae; Streptophyta; Embryophyta; Tracheophyta; Spermatophyta; Magnoliophyta; eudicotyledons; Gunneridae; Pentapetalae; rosids; malvids; Brassicales; Brassicaceae; Camelineae; Arabidopsis	UniRef90_C5XCX7|tax|4558|^C5XCX7|tax|4558|^Q:321-1,H:300-406^96.3%ID^E:6e-51^.^.	.	.	.	.	.	.	.	.	COG0477^major facilitator Superfamily	GO:0016021^cellular_component^integral component of membrane`GO:0006810^biological_process^transport	.	.	.
SP803280_c2768_g1	SP803280_c2768_g1_i1	.	.	.	.	.	.	.	.	.	.	.	.	.	.	.
SP803280_c2770_g1	SP803280_c2770_g1_i1	sp|Q9SKK0|EBF1_ARATH|tax|3702|^Q9SKK0^Q:383-207,H:569-628^46.7%ID^E:2e-06^RecName: Full=EIN3-binding F-box protein 1;^Eukaryota; Viridiplantae; Streptophyta; Embryophyta; Tracheophyta; Spermatophyta; Magnoliophyta; eudicotyledons; Gunneridae; Pentapetalae; rosids; malvids; Brassicales; Brassicaceae; Camelineae; Arabidopsis	UniRef90_K3XVV5|tax|147369|^K3XVV5|tax|147369|^Q:386-207,H:569-628^100%ID^E:2e-25^.^.	.	.	.	.	.	.	.	.	.	GO:0005634^cellular_component^nucleus`GO:0005515^molecular_function^protein binding`GO:0009873^biological_process^ethylene-activated signaling pathway`GO:0010105^biological_process^negative regulation of ethylene-activated signaling pathway`GO:0016567^biological_process^protein ubiquitination`GO:0009723^biological_process^response to ethylene`GO:0006511^biological_process^ubiquitin-dependent prot…	.	.	.
SP803280_c2771_g1	SP803280_c2771_g1_i1	.	UniRef90_B6TU07|tax|4577|^B6TU07|tax|4577|^Q:391-2,H:148-276^84.6%ID^E:3e-55^.^.	.	.	.	.	.	.	.	.	.	.	.	.	.
SP803280_c2773_g1	SP803280_c2773_g1_i1	sp|Q9S9Q9|Y1044_ARATH|tax|3702|^Q9S9Q9^Q:275-517,H:397-476^72.8%ID^E:1e-28^RecName: Full=BTB/POZ domain-containing protein At1g30440;^Eukaryota; Viridiplantae; Streptophyta; Embryophyta; Tracheophyta; Spermatophyta; Magnoliophyta; eudicotyledons; Gunneridae; Pentapetalae; rosids; malvids; Brassicales; Brassicaceae; Camelineae; Arabidopsis	UniRef90_B4FAN5|tax|147369|^B4FAN5|tax|147369|^Q:2-517,H:330-501^97.7%ID^E:1e-90^.^.	.	SP803280_c2773_g1_i1|m.547	2-517[+]	sp|Q9S9Q9|Y1044_ARATH|tax|3702|^Q9S9Q9^Q:92-172,H:397-476^72.8%ID^E:1e-28^RecName: Full=BTB/POZ domain-containing protein At1g30440;^Eukaryota; Viridiplantae; Streptophyta; Embryophyta; Tracheophyta; Spermatophyta; Magnoliophyta; eudicotyledons; Gunneridae; Pentapetalae; rosids; malvids; Brassicales; Brassicaceae; Camelineae; Arabidopsis	UniRef90_B4FAN5|tax|147369|^B4FAN5|tax|147369|^Q:1-172,H:330-501^97.7%ID^E:1e-90^.^.	PF03000.9^NPH3^NPH3 family^1-172^E:3.3e-60	.	.	.	GO:0005886^cellular_component^plasma membrane`GO:0016567^biological_process^protein ubiquitination	.	.	.
SP803280_c2774_g1	SP803280_c2774_g1_i1	.	UniRef90_Q01M69|tax|4530|^Q01M69|tax|4530|^Q:189-16,H:8-65^55.2%ID^E:6e-09^.^.	.	.	.	.	.	.	.	.	.	.	.	.	.
SP803280_c2775_g1	SP803280_c2775_g1_i1	.	.	.	.	.	.	.	.	.	.	.	.	.	.	.
SP803280_c2776_g1	SP803280_c2776_g1_i1	.	.	.	.	.	.	.	.	.	.	.	.	.	.	.
SP803280_c2779_g1	SP803280_c2779_g1_i1	.	.	.	.	.	.	.	.	.	.	.	.	.	.	.
SP803280_c2784_g1	SP803280_c2784_g1_i1	.	.	.	.	.	.	.	.	.	.	.	.	.	.	.
SP803280_c2784_g1	SP803280_c2784_g1_i2	.	.	.	.	.	.	.	.	.	.	.	.	.	.	.
SP803280_c2787_g1	SP803280_c2787_g1_i1	.	.	.	.	.	.	.	.	.	.	.	.	.	.	.
SP803280_c2788_g1	SP803280_c2788_g1_i1	sp|P58223|Y4837_ARATH|tax|3702|^P58223^Q:284-27,H:4-86^37.2%ID^E:2e-10^RecName: Full=KH domain-containing protein At4g18375;^Eukaryota; Viridiplantae; Streptophyta; Embryophyta; Tracheophyta; Spermatophyta; Magnoliophyta; eudicotyledons; Gunneridae; Pentapetalae; rosids; malvids; Brassicales; Brassicaceae; Camelineae; Arabidopsis	UniRef90_B6UDK8|tax|4577|^B6UDK8|tax|4577|^Q:305-6,H:1-100^94%ID^E:3e-47^.^.	.	.	.	.	.	.	.	.	.	GO:0005634^cellular_component^nucleus`GO:0003723^molecular_function^RNA binding	.	.	.
SP803280_c2792_g1	SP803280_c2792_g1_i1	.	.	.	.	.	.	.	.	.	.	.	.	.	.	.
SP803280_c2794_g1	SP803280_c2794_g1_i1	.	UniRef90_J3LVR0|tax|4533|^J3LVR0|tax|4533|^Q:356-3,H:141-258^84.7%ID^E:2e-47^.^.	.	.	.	.	.	.	.	.	.	.	.	.	.
SP803280_c2795_g1	SP803280_c2795_g1_i1	sp|P93293|M300_ARATH|tax|3702|^P93293^Q:109-420,H:36-141^30.8%ID^E:4e-07^RecName: Full=Uncharacterized mitochondrial protein AtMg00300;^Eukaryota; Viridiplantae; Streptophyta; Embryophyta; Tracheophyta; Spermatophyta; Magnoliophyta; eudicotyledons; Gunneridae; Pentapetalae; rosids; malvids; Brassicales; Brassicaceae; Camelineae; Arabidopsis	UniRef90_Q8LM18|tax|4530|^Q8LM18|tax|4530|^Q:85-459,H:310-433^63.2%ID^E:1e-39^.^.	.	SP803280_c2795_g1_i1|m.550	58-459[+]	sp|P93293|M300_ARATH|tax|3702|^P93293^Q:18-121,H:36-141^30.8%ID^E:3e-07^RecName: Full=Uncharacterized mitochondrial protein AtMg00300;^Eukaryota; Viridiplantae; Streptophyta; Embryophyta; Tracheophyta; Spermatophyta; Magnoliophyta; eudicotyledons; Gunneridae; Pentapetalae; rosids; malvids; Brassicales; Brassicaceae; Camelineae; Arabidopsis	UniRef90_Q8LM18|tax|4530|^Q8LM18|tax|4530|^Q:10-134,H:310-433^63.2%ID^E:1e-39^.^.	PF13976.1^gag_pre-integrs^GAG-pre-integrase domain^28-93^E:1.4e-14	.	.	KOG0017^Retrotransposon protein	GO:0005739^cellular_component^mitochondrion	.	.	.
SP803280_c2796_g1	SP803280_c2796_g1_i1	.	.	.	.	.	.	.	.	.	.	.	.	.	.	.
SP803280_c2798_g1	SP803280_c2798_g1_i1	.	.	.	.	.	.	.	.	.	.	.	.	.	.	.
SP803280_c2799_g1	SP803280_c2799_g1_i1	.	.	.	.	.	.	.	.	.	.	.	.	.	.	.
SP803280_c2799_g1	SP803280_c2799_g1_i2	.	.	.	.	.	.	.	.	.	.	.	.	.	.	.
SP803280_c2801_g1	SP803280_c2801_g1_i1	.	.	.	.	.	.	.	.	.	.	.	.	.	.	.
SP803280_c2802_g1	SP803280_c2802_g1_i1	.	.	.	.	.	.	.	.	.	.	.	.	.	.	.
SP803280_c2805_g1	SP803280_c2805_g1_i1	.	.	.	.	.	.	.	.	.	.	.	.	.	.	.
SP803280_c2805_g1	SP803280_c2805_g1_i2	.	.	.	.	.	.	.	.	.	.	.	.	.	.	.
SP803280_c2806_g1	SP803280_c2806_g1_i1	.	UniRef90_Q8SA93|tax|4577|^Q8SA93|tax|4577|^Q:314-3,H:211-315^36.2%ID^E:1e-07^.^.	.	.	.	.	.	.	.	.	.	.	.	.	.
SP803280_c2808_g1	SP803280_c2808_g1_i1	.	UniRef90_K7UAW1|tax|4577|^K7UAW1|tax|4577|^Q:165-55,H:66-101^91.9%ID^E:3e-08^.^.	.	.	.	.	.	.	.	.	.	.	.	.	.
SP803280_c2813_g1	SP803280_c2813_g1_i1	.	.	.	.	.	.	.	.	.	.	.	.	.	.	.
SP803280_c2814_g1	SP803280_c2814_g1_i1	.	.	.	.	.	.	.	.	.	.	.	.	.	.	.
SP803280_c2814_g1	SP803280_c2814_g1_i2	.	.	.	.	.	.	.	.	.	.	.	.	.	.	.
SP803280_c2815_g1	SP803280_c2815_g1_i1	.	.	.	.	.	.	.	.	.	.	.	.	.	.	.
SP803280_c2816_g1	SP803280_c2816_g1_i1	.	.	.	.	.	.	.	.	.	.	.	.	.	.	.
SP803280_c2818_g1	SP803280_c2818_g1_i1	sp|Q0JJD1|PYRC_ORYSJ|tax|4530|^Q0JJD1^Q:450-52,H:274-406^89.5%ID^E:2e-66^RecName: Full=Dihydroorotase, mitochondrial;^Eukaryota; Viridiplantae; Streptophyta; Embryophyta; Tracheophyta; Spermatophyta; Magnoliophyta; Liliopsida; Poales; Poaceae; BEP clade; Ehrhartoideae; Oryzeae; Oryza	UniRef90_B6U6Z4|tax|147429|^B6U6Z4|tax|147429|^Q:450-52,H:269-401^97%ID^E:2e-71^.^.	.	.	.	.	.	.	.	.	COG0418^Dihydroorotase	GO:0009507^cellular_component^chloroplast`GO:0005739^cellular_component^mitochondrion`GO:0004151^molecular_function^dihydroorotase activity`GO:0046872^molecular_function^metal ion binding`GO:0044205^biological_process^'de novo' UMP biosynthetic process`GO:0019856^biological_process^pyrimidine nucleobase biosynthetic process	.	.	.
SP803280_c2818_g1	SP803280_c2818_g1_i2	sp|Q0JJD1|PYRC_ORYSJ|tax|4530|^Q0JJD1^Q:255-52,H:339-406^88.2%ID^E:5e-29^RecName: Full=Dihydroorotase, mitochondrial;^Eukaryota; Viridiplantae; Streptophyta; Embryophyta; Tracheophyta; Spermatophyta; Magnoliophyta; Liliopsida; Poales; Poaceae; BEP clade; Ehrhartoideae; Oryzeae; Oryza	UniRef90_B6U6Z4|tax|147429|^B6U6Z4|tax|147429|^Q:285-52,H:323-401^87.3%ID^E:7e-32^.^.	.	.	.	.	.	.	.	.	COG0418^Dihydroorotase	GO:0009507^cellular_component^chloroplast`GO:0005739^cellular_component^mitochondrion`GO:0004151^molecular_function^dihydroorotase activity`GO:0046872^molecular_function^metal ion binding`GO:0044205^biological_process^'de novo' UMP biosynthetic process`GO:0019856^biological_process^pyrimidine nucleobase biosynthetic process	.	.	.
SP803280_c2820_g1	SP803280_c2820_g1_i1	.	UniRef90_B6UE48|tax|147429|^B6UE48|tax|147429|^Q:610-437,H:259-316^93.1%ID^E:1e-22^.^.	.	.	.	.	.	.	.	.	.	.	.	.	.
SP803280_c2822_g1	SP803280_c2822_g1_i1	.	.	.	.	.	.	.	.	.	.	.	.	.	.	.
SP803280_c2822_g1	SP803280_c2822_g1_i2	.	.	.	.	.	.	.	.	.	.	.	.	.	.	.
SP803280_c2823_g1	SP803280_c2823_g1_i1	.	.	.	.	.	.	.	.	.	.	.	.	.	.	.
SP803280_c2824_g1	SP803280_c2824_g1_i1	sp|P23586|STP1_ARATH|tax|3702|^P23586^Q:333-178,H:460-511^57.7%ID^E:5e-12^RecName: Full=Sugar transport protein 1;^Eukaryota; Viridiplantae; Streptophyta; Embryophyta; Tracheophyta; Spermatophyta; Magnoliophyta; eudicotyledons; Gunneridae; Pentapetalae; rosids; malvids; Brassicales; Brassicaceae; Camelineae; Arabidopsis	UniRef90_B4FDL0|tax|4577|^B4FDL0|tax|4577|^Q:333-184,H:300-350^94.1%ID^E:3e-19^.^.	.	.	.	.	.	.	.	.	COG0477^major facilitator Superfamily	GO:0016021^cellular_component^integral component of membrane`GO:0005634^cellular_component^nucleus`GO:0005886^cellular_component^plasma membrane`GO:0009506^cellular_component^plasmodesma`GO:0005773^cellular_component^vacuole`GO:0015145^molecular_function^monosaccharide transmembrane transporter activity`GO:0015293^molecular_function^symporter activity`GO:0015749^biological_process^monosaccharide …	.	.	.
SP803280_c2825_g1	SP803280_c2825_g1_i1	sp|Q9FIG6|DIR1_ARATH|tax|3702|^Q9FIG6^Q:554-144,H:47-182^38%ID^E:1e-17^RecName: Full=Dirigent protein 1;^Eukaryota; Viridiplantae; Streptophyta; Embryophyta; Tracheophyta; Spermatophyta; Magnoliophyta; eudicotyledons; Gunneridae; Pentapetalae; rosids; malvids; Brassicales; Brassicaceae; Camelineae; Arabidopsis	UniRef90_C5Y1W5|tax|4558|^C5Y1W5|tax|4558|^Q:755-144,H:1-204^88.9%ID^E:6e-92^.^.	.	.	.	.	.	.	.	.	.	GO:0048046^cellular_component^apoplast	.	.	.
SP803280_c2828_g1	SP803280_c2828_g1_i1	.	.	.	SP803280_c2828_g1_i1|m.560	509-841[+]	.	.	.	.	.	.	.	.	.	.
SP803280_c2829_g1	SP803280_c2829_g1_i1	.	.	.	.	.	.	.	.	.	.	.	.	.	.	.
SP803280_c2830_g1	SP803280_c2830_g1_i1	.	.	.	.	.	.	.	.	.	.	.	.	.	.	.
SP803280_c2831_g1	SP803280_c2831_g1_i1	sp|A2ZET6|ARFW_ORYSI|tax|4530|^A2ZET6^Q:131-3,H:18-57^69.8%ID^E:5e-09^RecName: Full=Auxin response factor 23;^Eukaryota; Viridiplantae; Streptophyta; Embryophyta; Tracheophyta; Spermatophyta; Magnoliophyta; Liliopsida; Poales; Poaceae; BEP clade; Ehrhartoideae; Oryzeae; Oryza	UniRef90_C5YNM8|tax|4558|^C5YNM8|tax|4558|^Q:131-3,H:4-46^93%ID^E:3e-15^.^.	.	SP803280_c2831_g1_i1|m.561	3-326[+]	.	.	.	.	.	.	.	.	.	.
SP803280_c2832_g1	SP803280_c2832_g1_i1	.	UniRef90_C5XLC2|tax|4558|^C5XLC2|tax|4558|^Q:53-331,H:375-468^64.2%ID^E:6e-24^.^.	.	SP803280_c2832_g1_i1|m.563	2-331[+]	.	UniRef90_C5XLC2|tax|4558|^C5XLC2|tax|4558|^Q:18-110,H:375-468^64.2%ID^E:6e-24^.^.	.	.	.	.	.	.	.	.
SP803280_c2837_g1	SP803280_c2837_g1_i1	.	UniRef90_K3YP97|tax|4555|^K3YP97|tax|4555|^Q:389-3,H:1035-1163^98.4%ID^E:5e-65^.^.	.	.	.	.	.	.	.	.	.	.	.	.	.
SP803280_c2840_g1	SP803280_c2840_g1_i1	.	.	.	.	.	.	.	.	.	.	.	.	.	.	.
SP803280_c2842_g1	SP803280_c2842_g1_i1	.	.	.	.	.	.	.	.	.	.	.	.	.	.	.
SP803280_c2843_g1	SP803280_c2843_g1_i1	.	.	.	.	.	.	.	.	.	.	.	.	.	.	.
SP803280_c2844_g1	SP803280_c2844_g1_i1	sp|Q9LV03|GLUT1_ARATH^Q9LV03^Q:2-559,H:515-703^79.9%ID^E:1e-80^RecName: Full=Glutamate synthase 1 [NADH], chloroplastic;^Eukaryota; Viridiplantae; Streptophyta; Embryophyta; Tracheophyta; Spermatophyta; Magnoliophyta; eudicotyledons; Gunneridae; Pentapetalae; rosids; malvids; Brassicales; Brassicaceae; Camelineae; Arabidopsis	UniRef90_C5YVD6|tax|4558|^C5YVD6|tax|4558|^Q:2-559,H:487-672^98.9%ID^E:1e-101^.^.	.	SP803280_c2844_g1_i1|m.564	2-559[+]	sp|Q9LV03|GLUT1_ARATH^Q9LV03^Q:1-186,H:515-703^79.9%ID^E:1e-80^RecName: Full=Glutamate synthase 1 [NADH], chloroplastic;^Eukaryota; Viridiplantae; Streptophyta; Embryophyta; Tracheophyta; Spermatophyta; Magnoliophyta; eudicotyledons; Gunneridae; Pentapetalae; rosids; malvids; Brassicales; Brassicaceae; Camelineae; Arabidopsis	UniRef90_C5YVD6|tax|4558|^C5YVD6|tax|4558|^Q:1-186,H:487-672^98.9%ID^E:1e-101^.^.	PF04898.9^Glu_syn_central^Glutamate synthase central domain^77-186^E:5.3e-47	.	.	COG0493^glutamate synthase	GO:0009507^cellular_component^chloroplast`GO:0009570^cellular_component^chloroplast stroma`GO:0009536^cellular_component^plastid`GO:0051538^molecular_function^3 iron, 4 sulfur cluster binding`GO:0050660^molecular_function^flavin adenine dinucleotide binding`GO:0010181^molecular_function^FMN binding`GO:0016040^molecular_function^glutamate synthase (NADH) activity`GO:0005506^molecular_function^iron…	GO:0015930^molecular_function^glutamate synthase activity`GO:0006807^biological_process^nitrogen compound metabolic process`GO:0055114^biological_process^oxidation-reduction process	.	.
SP803280_c2845_g1	SP803280_c2845_g1_i1	.	.	.	.	.	.	.	.	.	.	.	.	.	.	.
SP803280_c2845_g1	SP803280_c2845_g1_i2	.	.	.	.	.	.	.	.	.	.	.	.	.	.	.
SP803280_c2846_g1	SP803280_c2846_g1_i1	.	UniRef90_C5XQI4|tax|4558|^C5XQI4|tax|4558|^Q:92-571,H:370-529^56.3%ID^E:8e-50^.^.	.	SP803280_c2846_g1_i1|m.565	2-580[+]	.	UniRef90_C5XQI4|tax|4558|^C5XQI4|tax|4558|^Q:31-190,H:370-529^56.3%ID^E:7e-50^.^.	PF13966.1^zf-RVT^zinc-binding in reverse transcriptase^19-100^E:1.8e-21	.	.	.	.	.	.	.
SP803280_c2847_g1	SP803280_c2847_g1_i1	.	.	.	.	.	.	.	.	.	.	.	.	.	.	.
SP803280_c2851_g1	SP803280_c2851_g1_i1	.	.	.	.	.	.	.	.	.	.	.	.	.	.	.
SP803280_c2852_g1	SP803280_c2852_g1_i1	.	UniRef90_C5XID7|tax|4558|^C5XID7|tax|4558|^Q:2-394,H:165-299^70%ID^E:3e-36^.^.	.	.	.	.	.	.	.	.	.	.	.	.	.
SP803280_c2853_g1	SP803280_c2853_g1_i1	.	UniRef90_K7UW20|tax|4479|^K7UW20|tax|4479|^Q:337-2,H:582-693^96.4%ID^E:1e-52^.^.	.	.	.	.	.	.	.	.	.	.	.	.	.
SP803280_c2854_g1	SP803280_c2854_g1_i1	.	.	.	.	.	.	.	.	.	.	.	.	.	.	.
SP803280_c2855_g1	SP803280_c2855_g1_i1	sp|Q9FM96|PSL4_ARATH|tax|3702|^Q9FM96^Q:723-571,H:83-133^74.5%ID^E:2e-17^RecName: Full=Glucosidase 2 subunit beta;^Eukaryota; Viridiplantae; Streptophyta; Embryophyta; Tracheophyta; Spermatophyta; Magnoliophyta; eudicotyledons; Gunneridae; Pentapetalae; rosids; malvids; Brassicales; Brassicaceae; Camelineae; Arabidopsis	UniRef90_C5XK54|tax|4558|^C5XK54|tax|4558|^Q:723-412,H:80-183^93.3%ID^E:5e-51^.^.	.	.	.	.	.	.	.	.	.	GO:0005783^cellular_component^endoplasmic reticulum`GO:0005516^molecular_function^calmodulin binding`GO:0042742^biological_process^defense response to bacterium	.	.	.
SP803280_c2856_g1	SP803280_c2856_g1_i1	.	UniRef90_K3ZTH2|tax|4555|^K3ZTH2|tax|4555|^Q:197-3,H:355-419^70.8%ID^E:5e-18^.^.	.	.	.	.	.	.	.	.	.	.	.	.	.
SP803280_c2857_g1	SP803280_c2857_g1_i1	.	.	.	SP803280_c2857_g1_i1|m.567	1-333[+]	.	.	.	.	.	.	.	.	.	.
SP803280_c2859_g1	SP803280_c2859_g1_i1	.	UniRef90_C0PJY8|tax|147429|^C0PJY8|tax|147429|^Q:220-327,H:333-368^91.7%ID^E:4e-12^.^.	.	.	.	.	.	.	.	.	.	.	.	.	.
SP803280_c2861_g1	SP803280_c2861_g1_i1	.	.	.	.	.	.	.	.	.	.	.	.	.	.	.
SP803280_c2862_g1	SP803280_c2862_g1_i1	sp|Q9SUF1|WTR31_ARATH|tax|3702|^Q9SUF1^Q:224-39,H:4-65^53.2%ID^E:3e-13^RecName: Full=WAT1-related protein At4g08290;^Eukaryota; Viridiplantae; Streptophyta; Embryophyta; Tracheophyta; Spermatophyta; Magnoliophyta; eudicotyledons; Gunneridae; Pentapetalae; rosids; malvids; Brassicales; Brassicaceae; Camelineae; Arabidopsis	UniRef90_B4FMD1|tax|4577|^B4FMD1|tax|4577|^Q:230-39,H:1-64^98.4%ID^E:2e-27^.^.	.	.	.	.	.	.	.	.	.	GO:0016021^cellular_component^integral component of membrane	.	.	.
SP803280_c2863_g1	SP803280_c2863_g1_i1	.	UniRef90_C5Z2L7|tax|4558|^C5Z2L7|tax|4558|^Q:328-2,H:713-821^94.5%ID^E:5e-55^.^.	.	.	.	.	.	.	.	.	.	.	.	.	.
SP803280_c2864_g1	SP803280_c2864_g1_i1	.	.	.	.	.	.	.	.	.	.	.	.	.	.	.
SP803280_c2868_g1	SP803280_c2868_g1_i1	sp|A2YH25|U496B_ORYSI|tax|4530|^A2YH25^Q:762-640,H:349-390^61.9%ID^E:9e-07^RecName: Full=Putative UPF0496 protein 2;^Eukaryota; Viridiplantae; Streptophyta; Embryophyta; Tracheophyta; Spermatophyta; Magnoliophyta; Liliopsida; Poales; Poaceae; BEP clade; Ehrhartoideae; Oryzeae; Oryza	UniRef90_UPI00035110C7|tax|4555|^UPI00035110C7|tax|4555|^Q:729-610,H:383-421^85%ID^E:4e-09^.^.	.	.	.	.	.	.	.	.	.	GO:0016021^cellular_component^integral component of membrane	.	.	.
SP803280_c2873_g1	SP803280_c2873_g1_i1	.	.	.	.	.	.	.	.	.	.	.	.	.	.	.
SP803280_c2874_g1	SP803280_c2874_g1_i1	.	UniRef90_C5Z7A7|tax|4558|^C5Z7A7|tax|4558|^Q:342-10,H:591-704^49.1%ID^E:2e-21^.^.	.	.	.	.	.	.	.	.	.	.	.	.	.
SP803280_c2875_g1	SP803280_c2875_g1_i1	sp|Q9XI81|FUT7_ARATH|tax|3702|^Q9XI81^Q:1-312,H:249-351^56.7%ID^E:1e-28^RecName: Full=Probable fucosyltransferase 7;^Eukaryota; Viridiplantae; Streptophyta; Embryophyta; Tracheophyta; Spermatophyta; Magnoliophyta; eudicotyledons; Gunneridae; Pentapetalae; rosids; malvids; Brassicales; Brassicaceae; Camelineae; Arabidopsis	UniRef90_C5Z6G8|tax|4558|^C5Z6G8|tax|4558|^Q:1-315,H:299-403^87.6%ID^E:7e-46^.^.	.	SP803280_c2875_g1_i1|m.574	1-324[+]	sp|Q9XI81|FUT7_ARATH|tax|3702|^Q9XI81^Q:1-104,H:249-351^56.7%ID^E:1e-28^RecName: Full=Probable fucosyltransferase 7;^Eukaryota; Viridiplantae; Streptophyta; Embryophyta; Tracheophyta; Spermatophyta; Magnoliophyta; eudicotyledons; Gunneridae; Pentapetalae; rosids; malvids; Brassicales; Brassicaceae; Camelineae; Arabidopsis	UniRef90_C5Z6G8|tax|4558|^C5Z6G8|tax|4558|^Q:1-105,H:299-403^87.6%ID^E:7e-46^.^.	PF03254.8^XG_FTase^Xyloglucan fucosyltransferase^1-105^E:3.3e-47	.	.	euNOG05888^cation channel, sperm associated 4	GO:0032580^cellular_component^Golgi cisterna membrane`GO:0016021^cellular_component^integral component of membrane`GO:0008107^molecular_function^galactoside 2-alpha-L-fucosyltransferase activity`GO:0042546^biological_process^cell wall biogenesis`GO:0006486^biological_process^protein glycosylation	GO:0008107^molecular_function^galactoside 2-alpha-L-fucosyltransferase activity`GO:0042546^biological_process^cell wall biogenesis`GO:0016020^cellular_component^membrane	.	.
SP803280_c2877_g1	SP803280_c2877_g1_i1	.	.	.	.	.	.	.	.	.	.	.	.	.	.	.
SP803280_c2878_g1	SP803280_c2878_g1_i1	sp|Q96324|GSTFB_ARATH|tax|3702|^Q96324^Q:496-71,H:66-209^39.3%ID^E:2e-20^RecName: Full=Glutathione S-transferase F11;^Eukaryota; Viridiplantae; Streptophyta; Embryophyta; Tracheophyta; Spermatophyta; Magnoliophyta; eudicotyledons; Gunneridae; Pentapetalae; rosids; malvids; Brassicales; Brassicaceae; Camelineae; Arabidopsis	UniRef90_Q9FQC3|tax|4577|^Q9FQC3|tax|4577|^Q:496-2,H:70-235^92.2%ID^E:7e-84^.^.	.	.	.	.	.	.	.	.	COG0625^glutathione s-transferase	GO:0005737^cellular_component^cytoplasm`GO:0005829^cellular_component^cytosol`GO:0004364^molecular_function^glutathione transferase activity`GO:0006979^biological_process^response to oxidative stress`GO:0009636^biological_process^response to toxic substance`GO:0009407^biological_process^toxin catabolic process	.	.	.
SP803280_c2879_g1	SP803280_c2879_g1_i1	.	.	.	.	.	.	.	.	.	.	.	.	.	.	.
SP803280_c2880_g1	SP803280_c2880_g1_i1	.	UniRef90_C5Y8S9|tax|4558|^C5Y8S9|tax|4558|^Q:56-382,H:50-158^91.7%ID^E:2e-48^.^.	.	SP803280_c2880_g1_i1|m.576	2-382[+]	.	UniRef90_C5Y8S9|tax|4558|^C5Y8S9|tax|4558|^Q:19-127,H:50-158^91.7%ID^E:2e-48^.^.	PF10537.4^WAC_Acf1_DNA_bd^ATP-utilising chromatin assembly and remodelling N-terminal^2-40^E:1.6e-05	.	.	.	.	.	.	.
SP803280_c2881_g1	SP803280_c2881_g1_i1	.	.	.	.	.	.	.	.	.	.	.	.	.	.	.
SP803280_c2883_g1	SP803280_c2883_g1_i1	.	.	.	.	.	.	.	.	.	.	.	.	.	.	.
SP803280_c2885_g1	SP803280_c2885_g1_i1	.	.	.	.	.	.	.	.	.	.	.	.	.	.	.
SP803280_c2888_g1	SP803280_c2888_g1_i1	.	.	.	.	.	.	.	.	.	.	.	.	.	.	.
SP803280_c2889_g1	SP803280_c2889_g1_i1	.	.	.	.	.	.	.	.	.	.	.	.	.	.	.
SP803280_c2893_g1	SP803280_c2893_g1_i1	.	.	.	.	.	.	.	.	.	.	.	.	.	.	.
SP803280_c2899_g1	SP803280_c2899_g1_i1	.	.	.	.	.	.	.	.	.	.	.	.	.	.	.
SP803280_c2899_g1	SP803280_c2899_g1_i2	.	.	.	.	.	.	.	.	.	.	.	.	.	.	.
SP803280_c2900_g1	SP803280_c2900_g1_i1	.	.	.	.	.	.	.	.	.	.	.	.	.	.	.
SP803280_c2902_g1	SP803280_c2902_g1_i1	.	.	.	.	.	.	.	.	.	.	.	.	.	.	.
SP803280_c2902_g1	SP803280_c2902_g1_i2	.	.	.	.	.	.	.	.	.	.	.	.	.	.	.
SP803280_c2905_g1	SP803280_c2905_g1_i1	sp|P36183|ENPL_HORVU|tax|4513|^P36183^Q:126-16,H:76-112^73%ID^E:6e-09^RecName: Full=Endoplasmin homolog;^Eukaryota; Viridiplantae; Streptophyta; Embryophyta; Tracheophyta; Spermatophyta; Magnoliophyta; Liliopsida; Poales; Poaceae; BEP clade; Pooideae; Triticeae; Hordeum	UniRef90_K7V364|tax|4479|^K7V364|tax|4479|^Q:345-16,H:3-112^94.5%ID^E:5e-51^.^.	.	.	.	.	.	.	.	.	.	GO:0048046^cellular_component^apoplast`GO:0009507^cellular_component^chloroplast`GO:0005788^cellular_component^endoplasmic reticulum lumen`GO:0005739^cellular_component^mitochondrion`GO:0005634^cellular_component^nucleus`GO:0005886^cellular_component^plasma membrane`GO:0009506^cellular_component^plasmodesma`GO:0005774^cellular_component^vacuolar membrane`GO:0005524^molecular_function^ATP binding`…	.	.	.
SP803280_c2907_g1	SP803280_c2907_g1_i1	.	UniRef90_Q8LJX1|tax|4558|^Q8LJX1|tax|4558|^Q:238-627,H:1524-1653^81.5%ID^E:1e-57^.^.	.	SP803280_c2907_g1_i1|m.580	259-636[+]	.	UniRef90_Q8LJX1|tax|4558|^Q8LJX1|tax|4558|^Q:1-123,H:1531-1653^80.5%ID^E:5e-54^.^.	.	.	.	.	.	.	.	.
SP803280_c2909_g1	SP803280_c2909_g1_i1	.	.	.	.	.	.	.	.	.	.	.	.	.	.	.
SP803280_c2910_g1	SP803280_c2910_g1_i1	.	UniRef90_C5YM58|tax|4558|^C5YM58|tax|4558|^Q:79-429,H:1-116^91.5%ID^E:7e-52^.^.	.	SP803280_c2910_g1_i1|m.581	79-447[+]	.	UniRef90_C5YM58|tax|4558|^C5YM58|tax|4558|^Q:1-117,H:1-116^91.5%ID^E:6e-52^.^.	.	.	ExpAA=48.97^PredHel=1^Topology=o4-23i	.	.	.	.	.
SP803280_c2910_g1	SP803280_c2910_g1_i2	.	UniRef90_C5YM58|tax|4558|^C5YM58|tax|4558|^Q:27-359,H:7-116^91.9%ID^E:6e-49^.^.	.	SP803280_c2910_g1_i2|m.582	3-377[+]	.	UniRef90_C5YM58|tax|4558|^C5YM58|tax|4558|^Q:9-119,H:7-116^91.9%ID^E:6e-49^.^.	.	.	.	.	.	.	.	.
SP803280_c2911_g1	SP803280_c2911_g1_i1	.	.	.	.	.	.	.	.	.	.	.	.	.	.	.
SP803280_c2912_g1	SP803280_c2912_g1_i1	.	UniRef90_M8AXW0|tax|37682|^M8AXW0|tax|37682|^Q:323-460,H:76-122^80.9%ID^E:1e-10^.^.	.	.	.	.	.	.	.	.	.	.	.	.	.
SP803280_c2913_g1	SP803280_c2913_g1_i1	.	.	.	.	.	.	.	.	.	.	.	.	.	.	.
SP803280_c2914_g1	SP803280_c2914_g1_i1	.	UniRef90_C5YEZ7|tax|4558|^C5YEZ7|tax|4558|^Q:3-227,H:127-200^94.7%ID^E:6e-33^.^.	.	.	.	.	.	.	.	.	.	.	.	.	.
SP803280_c2914_g1	SP803280_c2914_g1_i2	.	UniRef90_C5YEZ7|tax|4558|^C5YEZ7|tax|4558|^Q:3-227,H:127-200^94.7%ID^E:7e-33^.^.	.	.	.	.	.	.	.	.	.	.	.	.	.
SP803280_c2915_g1	SP803280_c2915_g1_i1	.	.	.	.	.	.	.	.	.	.	.	.	.	.	.
SP803280_c2916_g1	SP803280_c2916_g1_i1	.	.	.	.	.	.	.	.	.	.	.	.	.	.	.
SP803280_c2917_g1	SP803280_c2917_g1_i1	.	.	.	.	.	.	.	.	.	.	.	.	.	.	.
SP803280_c2918_g1	SP803280_c2918_g1_i1	.	.	.	.	.	.	.	.	.	.	.	.	.	.	.
SP803280_c2919_g1	SP803280_c2919_g1_i1	sp|Q9FX43|M2K9_ARATH|tax|3702|^Q9FX43^Q:323-54,H:223-310^55.6%ID^E:3e-22^RecName: Full=Mitogen-activated protein kinase kinase 9;^Eukaryota; Viridiplantae; Streptophyta; Embryophyta; Tracheophyta; Spermatophyta; Magnoliophyta; eudicotyledons; Gunneridae; Pentapetalae; rosids; malvids; Brassicales; Brassicaceae; Camelineae; Arabidopsis	UniRef90_K4ALU5|tax|147369|^K4ALU5|tax|147369|^Q:326-12,H:230-330^92.4%ID^E:6e-46^.^.	.	SP803280_c2919_g1_i1|m.584	3-326[+]	.	.	.	.	.	.	.	.	.	.
SP803280_c2923_g1	SP803280_c2923_g1_i1	.	.	.	.	.	.	.	.	.	.	.	.	.	.	.
SP803280_c2924_g1	SP803280_c2924_g1_i1	.	.	.	.	.	.	.	.	.	.	.	.	.	.	.
SP803280_c2925_g1	SP803280_c2925_g1_i1	sp|Q10LQ2|CIPKA_ORYSJ|tax|4530|^Q10LQ2^Q:384-10,H:4-128^83.2%ID^E:3e-54^RecName: Full=CBL-interacting protein kinase 10;^Eukaryota; Viridiplantae; Streptophyta; Embryophyta; Tracheophyta; Spermatophyta; Magnoliophyta; Liliopsida; Poales; Poaceae; BEP clade; Ehrhartoideae; Oryzeae; Oryza	UniRef90_B6SH63|tax|4577|^B6SH63|tax|4577|^Q:390-1,H:1-130^93.8%ID^E:3e-61^.^.	.	.	.	.	.	.	.	.	COG0515^Serine Threonine protein kinase	GO:0005524^molecular_function^ATP binding`GO:0004674^molecular_function^protein serine/threonine kinase activity`GO:0007165^biological_process^signal transduction	.	.	.
SP803280_c2926_g1	SP803280_c2926_g1_i1	.	.	.	.	.	.	.	.	.	.	.	.	.	.	.
SP803280_c2926_g1	SP803280_c2926_g1_i2	.	.	.	.	.	.	.	.	.	.	.	.	.	.	.
SP803280_c2927_g1	SP803280_c2927_g1_i1	sp|Q8L710|CRK17_ARATH|tax|3702|^Q8L710^Q:3-344,H:269-381^29.8%ID^E:1e-05^RecName: Full=Cysteine-rich receptor-like protein kinase 17;^Eukaryota; Viridiplantae; Streptophyta; Embryophyta; Tracheophyta; Spermatophyta; Magnoliophyta; eudicotyledons; Gunneridae; Pentapetalae; rosids; malvids; Brassicales; Brassicaceae; Camelineae; Arabidopsis	UniRef90_M8AC61|tax|147389|^M8AC61|tax|147389|^Q:42-353,H:30-133^50.5%ID^E:2e-14^.^.	.	.	.	.	.	.	.	.	COG0515^Serine Threonine protein kinase	GO:0016021^cellular_component^integral component of membrane`GO:0005524^molecular_function^ATP binding`GO:0004674^molecular_function^protein serine/threonine kinase activity	.	.	.
SP803280_c2934_g1	SP803280_c2934_g1_i1	.	UniRef90_B6TJX3|tax|4577|^B6TJX3|tax|4577|^Q:3-101,H:192-224^90.9%ID^E:1e-07^.^.	.	.	.	.	.	.	.	.	.	.	.	.	.
SP803280_c2936_g1	SP803280_c2936_g1_i1	sp|Q9ZVT9|C2GR1_ARATH|tax|3702|^Q9ZVT9^Q:252-698,H:584-731^70.5%ID^E:3e-57^RecName: Full=C2 and GRAM domain-containing protein At1g03370;^Eukaryota; Viridiplantae; Streptophyta; Embryophyta; Tracheophyta; Spermatophyta; Magnoliophyta; eudicotyledons; Gunneridae; Pentapetalae; rosids; malvids; Brassicales; Brassicaceae; Camelineae; Arabidopsis	UniRef90_K4BK82|tax|4081|^K4BK82|tax|4081|^Q:249-698,H:609-757^78%ID^E:1e-61^.^.	.	SP803280_c2936_g1_i1|m.585	258-698[+]	sp|Q9ZVT9|C2GR1_ARATH|tax|3702|^Q9ZVT9^Q:2-147,H:587-731^70.5%ID^E:2e-56^RecName: Full=C2 and GRAM domain-containing protein At1g03370;^Eukaryota; Viridiplantae; Streptophyta; Embryophyta; Tracheophyta; Spermatophyta; Magnoliophyta; eudicotyledons; Gunneridae; Pentapetalae; rosids; malvids; Brassicales; Brassicaceae; Camelineae; Arabidopsis	UniRef90_C5YAP9|tax|4558|^C5YAP9|tax|4558|^Q:1-147,H:611-757^98%ID^E:1e-76^.^.	PF02893.15^GRAM^GRAM domain^106-146^E:8.5e-11	.	.	COG5038^c2 domain protein	GO:0016021^cellular_component^integral component of membrane	.	.	.
SP803280_c2939_g1	SP803280_c2939_g1_i1	.	UniRef90_C5Z4J2|tax|4558|^C5Z4J2|tax|4558|^Q:328-149,H:57-113^66.7%ID^E:2e-13^.^.	.	.	.	.	.	.	.	.	.	.	.	.	.
SP803280_c2940_g1	SP803280_c2940_g1_i1	sp|F4JWB3|MYTM2_ARATH|tax|3702|^F4JWB3^Q:405-94,H:279-382^68.3%ID^E:4e-35^RecName: Full=Phosphatidylinositol-3-phosphatase myotubularin-2;^Eukaryota; Viridiplantae; Streptophyta; Embryophyta; Tracheophyta; Spermatophyta; Magnoliophyta; eudicotyledons; Gunneridae; Pentapetalae; rosids; malvids; Brassicales; Brassicaceae; Camelineae; Arabidopsis	UniRef90_C5YNA4|tax|4558|^C5YNA4|tax|4558|^Q:396-1,H:1-132^100%ID^E:4e-68^.^.	.	.	.	.	.	.	.	.	.	GO:0005737^cellular_component^cytoplasm`GO:0052629^molecular_function^phosphatidylinositol-3,5-bisphosphate 3-phosphatase activity`GO:0004438^molecular_function^phosphatidylinositol-3-phosphatase activity`GO:0004725^molecular_function^protein tyrosine phosphatase activity`GO:0035556^biological_process^intracellular signal transduction	.	.	.
SP803280_c2944_g1	SP803280_c2944_g1_i1	.	.	.	.	.	.	.	.	.	.	.	.	.	.	.
[truncated: 256,509 more rows]
