# Supplementary material for: Physiological and transcriptional analyses of developmental stages along sugarcane leaf
Source: BMC Plant Biol. 2015 Dec 29;15:300. doi: 10.1186/s12870-015-0694-z (PMC4696237; doi:10.1186/s12870-015-0694-z)
Supplement: Additional file 4: — Sugarcane Trinity contigs were mapped to KEGG pathway using the single-directional best hit approach available in the KEGG Automatic Annotation Service ( http://www.genome.jp/tools/kaas/ ). This is a table with the results of such mapping. The table has three columns, 1. The name of the sugarcane transcript/contig, 2. The identifier for the KEGG pathway, and 3. The name of the pathway. (BZ2 76 kb) [file 12870_2015_694_MOESM4_ESM.bz2]

Archive with 1 entries (1 files):
- 12870_2015_694_MOESM4_ESM
