# Supplementary material for: Physiological and transcriptional analyses of developmental stages along sugarcane leaf
Source: BMC Plant Biol. 2015 Dec 29;15:300. doi: 10.1186/s12870-015-0694-z (PMC4696237; doi:10.1186/s12870-015-0694-z)
Supplement: Additional file 4: — Sugarcane Trinity contigs were mapped to KEGG pathway using the single-directional best hit approach available in the KEGG Automatic Annotation Service ( http://www.genome.jp/tools/kaas/ ). This is a table with the results of such mapping. The table has three columns, 1. The name of the sugarcane transcript/contig, 2. The identifier for the KEGG pathway, and 3. The name of the pathway. (BZ2 76 kb) [file 12870_2015_694_MOESM4_ESM.bz2 › 12870_2015_694_MOESM4_ESM]

TranscriptID	PathwayID	PathwayName
SP803280_c100033_g1_i1	ko04932	Non-alcoholic fatty liver disease (NAFLD)
SP803280_c100033_g1_i1	ko05016	Huntington's disease
SP803280_c100033_g1_i1	ko00190	Oxidative phosphorylation
SP803280_c100033_g1_i1	ko05010	Alzheimer's disease
SP803280_c100033_g1_i1	ko05012	Parkinson's disease
SP803280_c100033_g1_i1	ko04260	Cardiac muscle contraction
SP803280_c100117_g2_i1	ko00534	Glycosaminoglycan biosynthesis - heparan sulfate / heparin
SP803280_c100117_g2_i2	ko00534	Glycosaminoglycan biosynthesis - heparan sulfate / heparin
SP803280_c100135_g1_i1	ko00500	Starch and sucrose metabolism
SP803280_c100139_g1_i6	ko00230	Purine metabolism
SP803280_c100139_g1_i6	ko05169	Epstein-Barr virus infection
SP803280_c100139_g1_i6	ko04623	Cytosolic DNA-sensing pathway
SP803280_c100139_g1_i6	ko05016	Huntington's disease
SP803280_c100139_g1_i6	ko00240	Pyrimidine metabolism
SP803280_c100139_g1_i6	ko03020	RNA polymerase
SP803280_c100162_g1_i1	ko00983	Drug metabolism - other enzymes
SP803280_c100162_g1_i1	ko00232	Caffeine metabolism
SP803280_c100162_g1_i1	ko00230	Purine metabolism
SP803280_c100162_g1_i1	ko04146	Peroxisome
SP803280_c100175_g1_i1	ko04932	Non-alcoholic fatty liver disease (NAFLD)
SP803280_c100175_g1_i1	ko00190	Oxidative phosphorylation
SP803280_c100175_g1_i1	ko05016	Huntington's disease
SP803280_c100175_g1_i1	ko05012	Parkinson's disease
SP803280_c100175_g1_i1	ko02020	Two-component system
SP803280_c100175_g1_i1	ko05010	Alzheimer's disease
SP803280_c100175_g1_i1	ko04260	Cardiac muscle contraction
SP803280_c100175_g1_i10	ko04932	Non-alcoholic fatty liver disease (NAFLD)
SP803280_c100175_g1_i10	ko00190	Oxidative phosphorylation
SP803280_c100175_g1_i10	ko05016	Huntington's disease
SP803280_c100175_g1_i10	ko05012	Parkinson's disease
SP803280_c100175_g1_i10	ko02020	Two-component system
SP803280_c100175_g1_i10	ko05010	Alzheimer's disease
SP803280_c100175_g1_i10	ko04260	Cardiac muscle contraction
SP803280_c100175_g1_i11	ko04932	Non-alcoholic fatty liver disease (NAFLD)
SP803280_c100175_g1_i11	ko00190	Oxidative phosphorylation
SP803280_c100175_g1_i11	ko05016	Huntington's disease
SP803280_c100175_g1_i11	ko05012	Parkinson's disease
SP803280_c100175_g1_i11	ko02020	Two-component system
SP803280_c100175_g1_i11	ko05010	Alzheimer's disease
SP803280_c100175_g1_i11	ko04260	Cardiac muscle contraction
SP803280_c100175_g1_i2	ko04932	Non-alcoholic fatty liver disease (NAFLD)
SP803280_c100175_g1_i2	ko00190	Oxidative phosphorylation
SP803280_c100175_g1_i2	ko05016	Huntington's disease
SP803280_c100175_g1_i2	ko05012	Parkinson's disease
SP803280_c100175_g1_i2	ko02020	Two-component system
SP803280_c100175_g1_i2	ko05010	Alzheimer's disease
SP803280_c100175_g1_i2	ko04260	Cardiac muscle contraction
SP803280_c100175_g1_i3	ko04932	Non-alcoholic fatty liver disease (NAFLD)
SP803280_c100175_g1_i3	ko00190	Oxidative phosphorylation
SP803280_c100175_g1_i3	ko05016	Huntington's disease
SP803280_c100175_g1_i3	ko05012	Parkinson's disease
SP803280_c100175_g1_i3	ko02020	Two-component system
SP803280_c100175_g1_i3	ko05010	Alzheimer's disease
SP803280_c100175_g1_i3	ko04260	Cardiac muscle contraction
SP803280_c100175_g1_i5	ko04932	Non-alcoholic fatty liver disease (NAFLD)
SP803280_c100175_g1_i5	ko00190	Oxidative phosphorylation
SP803280_c100175_g1_i5	ko05016	Huntington's disease
SP803280_c100175_g1_i5	ko05012	Parkinson's disease
SP803280_c100175_g1_i5	ko02020	Two-component system
SP803280_c100175_g1_i5	ko05010	Alzheimer's disease
SP803280_c100175_g1_i5	ko04260	Cardiac muscle contraction
SP803280_c100175_g1_i7	ko04932	Non-alcoholic fatty liver disease (NAFLD)
SP803280_c100175_g1_i7	ko00190	Oxidative phosphorylation
SP803280_c100175_g1_i7	ko05016	Huntington's disease
SP803280_c100175_g1_i7	ko05012	Parkinson's disease
SP803280_c100175_g1_i7	ko02020	Two-component system
SP803280_c100175_g1_i7	ko05010	Alzheimer's disease
SP803280_c100175_g1_i7	ko04260	Cardiac muscle contraction
SP803280_c100175_g1_i8	ko04932	Non-alcoholic fatty liver disease (NAFLD)
SP803280_c100175_g1_i8	ko00190	Oxidative phosphorylation
SP803280_c100175_g1_i8	ko05016	Huntington's disease
SP803280_c100175_g1_i8	ko05012	Parkinson's disease
SP803280_c100175_g1_i8	ko02020	Two-component system
SP803280_c100175_g1_i8	ko05010	Alzheimer's disease
SP803280_c100175_g1_i8	ko04260	Cardiac muscle contraction
SP803280_c100175_g1_i9	ko04932	Non-alcoholic fatty liver disease (NAFLD)
SP803280_c100175_g1_i9	ko00190	Oxidative phosphorylation
SP803280_c100175_g1_i9	ko05016	Huntington's disease
SP803280_c100175_g1_i9	ko05012	Parkinson's disease
SP803280_c100175_g1_i9	ko02020	Two-component system
SP803280_c100175_g1_i9	ko05010	Alzheimer's disease
SP803280_c100175_g1_i9	ko04260	Cardiac muscle contraction
SP803280_c100185_g1_i2	ko00562	Inositol phosphate metabolism
SP803280_c100185_g1_i2	ko04145	Phagosome
SP803280_c100185_g1_i2	ko04810	Regulation of actin cytoskeleton
SP803280_c100185_g1_i2	ko04070	Phosphatidylinositol signaling system
SP803280_c100201_g1_i1	ko03010	Ribosome
SP803280_c100201_g1_i2	ko03010	Ribosome
SP803280_c100201_g2_i3	ko03010	Ribosome
SP803280_c100201_g2_i4	ko03010	Ribosome
SP803280_c100215_g1_i1	ko00970	Aminoacyl-tRNA biosynthesis
SP803280_c100215_g1_i2	ko00970	Aminoacyl-tRNA biosynthesis
SP803280_c100230_g1_i1	ko00860	Porphyrin and chlorophyll metabolism
SP803280_c100230_g1_i2	ko00860	Porphyrin and chlorophyll metabolism
SP803280_c100230_g1_i3	ko00860	Porphyrin and chlorophyll metabolism
SP803280_c100230_g1_i4	ko00860	Porphyrin and chlorophyll metabolism
SP803280_c100236_g4_i1	ko03010	Ribosome
SP803280_c100248_g1_i1	ko00760	Nicotinate and nicotinamide metabolism
SP803280_c100248_g1_i3	ko00760	Nicotinate and nicotinamide metabolism
SP803280_c100253_g1_i1	ko03010	Ribosome
SP803280_c100253_g1_i2	ko03010	Ribosome
SP803280_c100253_g1_i3	ko03010	Ribosome
SP803280_c100253_g2_i1	ko03010	Ribosome
SP803280_c100268_g1_i4	ko00790	Folate biosynthesis
SP803280_c100268_g1_i5	ko00790	Folate biosynthesis
SP803280_c100268_g1_i6	ko00790	Folate biosynthesis
SP803280_c100270_g2_i3	ko00906	Carotenoid biosynthesis
SP803280_c100270_g3_i1	ko00906	Carotenoid biosynthesis
SP803280_c100271_g1_i2	ko00970	Aminoacyl-tRNA biosynthesis
SP803280_c100271_g1_i2	ko00670	One carbon pool by folate
SP803280_c100271_g1_i4	ko00970	Aminoacyl-tRNA biosynthesis
SP803280_c100271_g1_i4	ko00670	One carbon pool by folate
SP803280_c100271_g1_i6	ko00970	Aminoacyl-tRNA biosynthesis
SP803280_c100271_g1_i6	ko00670	One carbon pool by folate
SP803280_c100271_g1_i7	ko00970	Aminoacyl-tRNA biosynthesis
SP803280_c100271_g1_i7	ko00670	One carbon pool by folate
SP803280_c100271_g1_i9	ko00970	Aminoacyl-tRNA biosynthesis
SP803280_c100271_g1_i9	ko00670	One carbon pool by folate
SP803280_c100279_g1_i4	ko00190	Oxidative phosphorylation
SP803280_c100279_g1_i4	ko00860	Porphyrin and chlorophyll metabolism
SP803280_c100279_g1_i4	ko02020	Two-component system
SP803280_c100315_g1_i1	ko01230	Biosynthesis of amino acids
SP803280_c100315_g1_i1	ko00290	Valine, leucine and isoleucine biosynthesis
SP803280_c100315_g1_i1	ko01210	2-Oxocarboxylic acid metabolism
SP803280_c100315_g1_i1	ko00660	C5-Branched dibasic acid metabolism
SP803280_c100315_g1_i2	ko01230	Biosynthesis of amino acids
SP803280_c100315_g1_i2	ko00290	Valine, leucine and isoleucine biosynthesis
SP803280_c100315_g1_i2	ko01210	2-Oxocarboxylic acid metabolism
SP803280_c100315_g1_i2	ko00660	C5-Branched dibasic acid metabolism
SP803280_c100315_g1_i3	ko01230	Biosynthesis of amino acids
SP803280_c100315_g1_i3	ko00290	Valine, leucine and isoleucine biosynthesis
SP803280_c100315_g1_i3	ko01210	2-Oxocarboxylic acid metabolism
SP803280_c100315_g1_i3	ko00660	C5-Branched dibasic acid metabolism
SP803280_c100365_g2_i1	ko04142	Lysosome
SP803280_c100369_g1_i2	ko03410	Base excision repair
SP803280_c100380_g1_i1	ko00290	Valine, leucine and isoleucine biosynthesis
SP803280_c100380_g1_i1	ko00260	Glycine, serine and threonine metabolism
SP803280_c100380_g1_i1	ko01230	Biosynthesis of amino acids
SP803280_c100380_g1_i1	ko01200	Carbon metabolism
SP803280_c100380_g1_i2	ko00290	Valine, leucine and isoleucine biosynthesis
SP803280_c100380_g1_i2	ko00260	Glycine, serine and threonine metabolism
SP803280_c100380_g1_i2	ko01230	Biosynthesis of amino acids
SP803280_c100380_g1_i2	ko01200	Carbon metabolism
SP803280_c100387_g1_i1	ko00940	Phenylpropanoid biosynthesis
SP803280_c100387_g1_i1	ko00360	Phenylalanine metabolism
SP803280_c100391_g1_i1	ko00510	N-Glycan biosynthesis
SP803280_c100391_g1_i2	ko00510	N-Glycan biosynthesis
SP803280_c100391_g1_i3	ko00510	N-Glycan biosynthesis
SP803280_c100457_g1_i1	ko00500	Starch and sucrose metabolism
SP803280_c100457_g1_i1	ko04910	Insulin signaling pathway
SP803280_c100475_g1_i1	ko00195	Photosynthesis
SP803280_c100475_g1_i2	ko00195	Photosynthesis
SP803280_c100492_g1_i1	ko05230	Central carbon metabolism in cancer
SP803280_c100492_g1_i1	ko01230	Biosynthesis of amino acids
SP803280_c100492_g1_i1	ko01200	Carbon metabolism
SP803280_c100492_g1_i1	ko05203	Viral carcinogenesis
SP803280_c100492_g1_i1	ko00010	Glycolysis / Gluconeogenesis
SP803280_c100492_g1_i1	ko04930	Type II diabetes mellitus
SP803280_c100492_g1_i1	ko00230	Purine metabolism
SP803280_c100492_g1_i1	ko00620	Pyruvate metabolism
SP803280_c100492_g1_i5	ko05230	Central carbon metabolism in cancer
SP803280_c100492_g1_i5	ko01230	Biosynthesis of amino acids
SP803280_c100492_g1_i5	ko01200	Carbon metabolism
SP803280_c100492_g1_i5	ko05203	Viral carcinogenesis
SP803280_c100492_g1_i5	ko00010	Glycolysis / Gluconeogenesis
SP803280_c100492_g1_i5	ko04930	Type II diabetes mellitus
SP803280_c100492_g1_i5	ko00230	Purine metabolism
SP803280_c100492_g1_i5	ko00620	Pyruvate metabolism
SP803280_c100501_g2_i1	ko00710	Carbon fixation in photosynthetic organisms
SP803280_c100501_g2_i1	ko00270	Cysteine and methionine metabolism
SP803280_c100501_g2_i1	ko00620	Pyruvate metabolism
SP803280_c100501_g2_i1	ko00020	Citrate cycle (TCA cycle)
SP803280_c100501_g2_i1	ko01200	Carbon metabolism
SP803280_c100501_g2_i1	ko00630	Glyoxylate and dicarboxylate metabolism
SP803280_c100501_g2_i2	ko00710	Carbon fixation in photosynthetic organisms
SP803280_c100501_g2_i2	ko00270	Cysteine and methionine metabolism
SP803280_c100501_g2_i2	ko00620	Pyruvate metabolism
SP803280_c100501_g2_i2	ko00020	Citrate cycle (TCA cycle)
SP803280_c100501_g2_i2	ko01200	Carbon metabolism
SP803280_c100501_g2_i2	ko00630	Glyoxylate and dicarboxylate metabolism
SP803280_c100501_g2_i3	ko00710	Carbon fixation in photosynthetic organisms
SP803280_c100501_g2_i3	ko00270	Cysteine and methionine metabolism
SP803280_c100501_g2_i3	ko00620	Pyruvate metabolism
SP803280_c100501_g2_i3	ko00020	Citrate cycle (TCA cycle)
SP803280_c100501_g2_i3	ko01200	Carbon metabolism
SP803280_c100501_g2_i3	ko00630	Glyoxylate and dicarboxylate metabolism
SP803280_c100501_g2_i4	ko00710	Carbon fixation in photosynthetic organisms
SP803280_c100501_g2_i4	ko00270	Cysteine and methionine metabolism
SP803280_c100501_g2_i4	ko00620	Pyruvate metabolism
SP803280_c100501_g2_i4	ko00020	Citrate cycle (TCA cycle)
SP803280_c100501_g2_i4	ko01200	Carbon metabolism
SP803280_c100501_g2_i4	ko00630	Glyoxylate and dicarboxylate metabolism
SP803280_c100509_g1_i1	ko04146	Peroxisome
SP803280_c100509_g1_i1	ko00480	Glutathione metabolism
SP803280_c100509_g1_i1	ko01230	Biosynthesis of amino acids
SP803280_c100509_g1_i1	ko01200	Carbon metabolism
SP803280_c100509_g1_i1	ko00020	Citrate cycle (TCA cycle)
SP803280_c100509_g1_i1	ko01210	2-Oxocarboxylic acid metabolism
SP803280_c100509_g1_i1	ko00720	Carbon fixation pathways in prokaryotes
SP803280_c100541_g1_i1	ko04122	Sulfur relay system
SP803280_c100541_g1_i1	ko00920	Sulfur metabolism
SP803280_c100541_g1_i1	ko00270	Cysteine and methionine metabolism
SP803280_c100551_g1_i7	ko00130	Ubiquinone and other terpenoid-quinone biosynthesis
SP803280_c100560_g1_i1	ko00340	Histidine metabolism
SP803280_c100579_g1_i1	ko05010	Alzheimer's disease
SP803280_c100579_g1_i1	ko04260	Cardiac muscle contraction
SP803280_c100579_g1_i1	ko04932	Non-alcoholic fatty liver disease (NAFLD)
SP803280_c100579_g1_i1	ko00190	Oxidative phosphorylation
SP803280_c100579_g1_i1	ko05012	Parkinson's disease
SP803280_c100579_g1_i1	ko05016	Huntington's disease
SP803280_c100579_g1_i2	ko05010	Alzheimer's disease
SP803280_c100579_g1_i2	ko04260	Cardiac muscle contraction
SP803280_c100579_g1_i2	ko04932	Non-alcoholic fatty liver disease (NAFLD)
SP803280_c100579_g1_i2	ko00190	Oxidative phosphorylation
SP803280_c100579_g1_i2	ko05012	Parkinson's disease
SP803280_c100579_g1_i2	ko05016	Huntington's disease
SP803280_c100590_g1_i1	ko03320	PPAR signaling pathway
SP803280_c100590_g1_i1	ko01212	Fatty acid metabolism
SP803280_c100590_g1_i1	ko00592	alpha-Linolenic acid metabolism
SP803280_c100590_g1_i1	ko01040	Biosynthesis of unsaturated fatty acids
SP803280_c100590_g1_i1	ko04146	Peroxisome
SP803280_c100590_g1_i1	ko04024	cAMP signaling pathway
SP803280_c100590_g1_i1	ko00071	Fatty acid degradation
SP803280_c100603_g1_i1	ko05215	Prostate cancer
SP803280_c100603_g1_i1	ko04068	FoxO signaling pathway
SP803280_c100603_g1_i1	ko04151	PI3K-Akt signaling pathway
SP803280_c100603_g1_i1	ko05169	Epstein-Barr virus infection
SP803280_c100603_g1_i1	ko05203	Viral carcinogenesis
SP803280_c100603_g1_i1	ko05162	Measles
SP803280_c100603_g1_i1	ko05200	Pathways in cancer
SP803280_c100603_g1_i1	ko04914	Progesterone-mediated oocyte maturation
SP803280_c100603_g1_i1	ko05222	Small cell lung cancer
SP803280_c100603_g1_i1	ko05161	Hepatitis B
SP803280_c100603_g1_i1	ko05168	Herpes simplex infection
SP803280_c100603_g1_i1	ko04115	p53 signaling pathway
SP803280_c100603_g1_i1	ko04114	Oocyte meiosis
SP803280_c100603_g1_i1	ko04110	Cell cycle
SP803280_c100603_g1_i2	ko05215	Prostate cancer
SP803280_c100603_g1_i2	ko04068	FoxO signaling pathway
SP803280_c100603_g1_i2	ko04151	PI3K-Akt signaling pathway
SP803280_c100603_g1_i2	ko05169	Epstein-Barr virus infection
SP803280_c100603_g1_i2	ko05203	Viral carcinogenesis
SP803280_c100603_g1_i2	ko05162	Measles
SP803280_c100603_g1_i2	ko05200	Pathways in cancer
SP803280_c100603_g1_i2	ko04914	Progesterone-mediated oocyte maturation
SP803280_c100603_g1_i2	ko05222	Small cell lung cancer
SP803280_c100603_g1_i2	ko05161	Hepatitis B
SP803280_c100603_g1_i2	ko05168	Herpes simplex infection
SP803280_c100603_g1_i2	ko04115	p53 signaling pathway
SP803280_c100603_g1_i2	ko04114	Oocyte meiosis
SP803280_c100603_g1_i2	ko04110	Cell cycle
SP803280_c100603_g1_i3	ko05215	Prostate cancer
SP803280_c100603_g1_i3	ko04068	FoxO signaling pathway
SP803280_c100603_g1_i3	ko04151	PI3K-Akt signaling pathway
SP803280_c100603_g1_i3	ko05169	Epstein-Barr virus infection
SP803280_c100603_g1_i3	ko05203	Viral carcinogenesis
SP803280_c100603_g1_i3	ko05162	Measles
SP803280_c100603_g1_i3	ko05200	Pathways in cancer
SP803280_c100603_g1_i3	ko04914	Progesterone-mediated oocyte maturation
SP803280_c100603_g1_i3	ko05222	Small cell lung cancer
SP803280_c100603_g1_i3	ko05161	Hepatitis B
SP803280_c100603_g1_i3	ko05168	Herpes simplex infection
SP803280_c100603_g1_i3	ko04115	p53 signaling pathway
SP803280_c100603_g1_i3	ko04114	Oocyte meiosis
SP803280_c100603_g1_i3	ko04110	Cell cycle
SP803280_c100603_g1_i4	ko05215	Prostate cancer
SP803280_c100603_g1_i4	ko04068	FoxO signaling pathway
SP803280_c100603_g1_i4	ko04151	PI3K-Akt signaling pathway
SP803280_c100603_g1_i4	ko05169	Epstein-Barr virus infection
SP803280_c100603_g1_i4	ko05203	Viral carcinogenesis
SP803280_c100603_g1_i4	ko05162	Measles
SP803280_c100603_g1_i4	ko05200	Pathways in cancer
SP803280_c100603_g1_i4	ko04914	Progesterone-mediated oocyte maturation
SP803280_c100603_g1_i4	ko05222	Small cell lung cancer
SP803280_c100603_g1_i4	ko05161	Hepatitis B
SP803280_c100603_g1_i4	ko05168	Herpes simplex infection
SP803280_c100603_g1_i4	ko04115	p53 signaling pathway
SP803280_c100603_g1_i4	ko04114	Oocyte meiosis
SP803280_c100603_g1_i4	ko04110	Cell cycle
SP803280_c100603_g1_i5	ko05215	Prostate cancer
SP803280_c100603_g1_i5	ko04068	FoxO signaling pathway
SP803280_c100603_g1_i5	ko04151	PI3K-Akt signaling pathway
SP803280_c100603_g1_i5	ko05169	Epstein-Barr virus infection
SP803280_c100603_g1_i5	ko05203	Viral carcinogenesis
SP803280_c100603_g1_i5	ko05162	Measles
SP803280_c100603_g1_i5	ko05200	Pathways in cancer
SP803280_c100603_g1_i5	ko04914	Progesterone-mediated oocyte maturation
SP803280_c100603_g1_i5	ko05222	Small cell lung cancer
SP803280_c100603_g1_i5	ko05161	Hepatitis B
SP803280_c100603_g1_i5	ko05168	Herpes simplex infection
SP803280_c100603_g1_i5	ko04115	p53 signaling pathway
SP803280_c100603_g1_i5	ko04114	Oocyte meiosis
SP803280_c100603_g1_i5	ko04110	Cell cycle
SP803280_c100603_g1_i6	ko05215	Prostate cancer
SP803280_c100603_g1_i6	ko04068	FoxO signaling pathway
SP803280_c100603_g1_i6	ko04151	PI3K-Akt signaling pathway
SP803280_c100603_g1_i6	ko05169	Epstein-Barr virus infection
SP803280_c100603_g1_i6	ko05203	Viral carcinogenesis
SP803280_c100603_g1_i6	ko05162	Measles
SP803280_c100603_g1_i6	ko05200	Pathways in cancer
SP803280_c100603_g1_i6	ko04914	Progesterone-mediated oocyte maturation
SP803280_c100603_g1_i6	ko05222	Small cell lung cancer
SP803280_c100603_g1_i6	ko05161	Hepatitis B
SP803280_c100603_g1_i6	ko05168	Herpes simplex infection
SP803280_c100603_g1_i6	ko04115	p53 signaling pathway
SP803280_c100603_g1_i6	ko04114	Oocyte meiosis
SP803280_c100603_g1_i6	ko04110	Cell cycle
SP803280_c100617_g2_i1	ko00230	Purine metabolism
SP803280_c100617_g2_i1	ko00983	Drug metabolism - other enzymes
SP803280_c100617_g2_i1	ko00240	Pyrimidine metabolism
SP803280_c100626_g1_i1	ko04070	Phosphatidylinositol signaling system
SP803280_c100626_g1_i1	ko00562	Inositol phosphate metabolism
SP803280_c100633_g1_i1	ko05012	Parkinson's disease
SP803280_c100633_g1_i1	ko05016	Huntington's disease
SP803280_c100633_g1_i1	ko01200	Carbon metabolism
SP803280_c100633_g1_i1	ko00020	Citrate cycle (TCA cycle)
SP803280_c100633_g1_i1	ko05010	Alzheimer's disease
SP803280_c100633_g1_i1	ko04932	Non-alcoholic fatty liver disease (NAFLD)
SP803280_c100633_g1_i1	ko00190	Oxidative phosphorylation
SP803280_c100636_g2_i1	ko04727	GABAergic synapse
SP803280_c100636_g2_i1	ko00910	Nitrogen metabolism
SP803280_c100636_g2_i1	ko04724	Glutamatergic synapse
SP803280_c100636_g2_i1	ko00330	Arginine and proline metabolism
SP803280_c100636_g2_i1	ko02020	Two-component system
SP803280_c100636_g2_i1	ko00630	Glyoxylate and dicarboxylate metabolism
SP803280_c100636_g2_i1	ko00250	Alanine, aspartate and glutamate metabolism
SP803280_c100636_g2_i1	ko01230	Biosynthesis of amino acids
SP803280_c100636_g2_i2	ko04727	GABAergic synapse
SP803280_c100636_g2_i2	ko00910	Nitrogen metabolism
SP803280_c100636_g2_i2	ko04724	Glutamatergic synapse
SP803280_c100636_g2_i2	ko00330	Arginine and proline metabolism
SP803280_c100636_g2_i2	ko02020	Two-component system
SP803280_c100636_g2_i2	ko00630	Glyoxylate and dicarboxylate metabolism
SP803280_c100636_g2_i2	ko00250	Alanine, aspartate and glutamate metabolism
SP803280_c100636_g2_i2	ko01230	Biosynthesis of amino acids
SP803280_c100639_g1_i1	ko03050	Proteasome
SP803280_c100685_g1_i2	ko00230	Purine metabolism
SP803280_c100685_g1_i3	ko00230	Purine metabolism
SP803280_c100685_g1_i4	ko00230	Purine metabolism
SP803280_c100685_g1_i5	ko00230	Purine metabolism
SP803280_c100685_g1_i6	ko00230	Purine metabolism
SP803280_c100697_g1_i2	ko00460	Cyanoamino acid metabolism
SP803280_c100697_g1_i2	ko00500	Starch and sucrose metabolism
SP803280_c100697_g1_i2	ko00940	Phenylpropanoid biosynthesis
SP803280_c100697_g1_i3	ko00460	Cyanoamino acid metabolism
SP803280_c100697_g1_i3	ko00500	Starch and sucrose metabolism
SP803280_c100697_g1_i3	ko00940	Phenylpropanoid biosynthesis
SP803280_c100730_g1_i1	ko03010	Ribosome
SP803280_c100730_g2_i1	ko03010	Ribosome
SP803280_c100730_g2_i2	ko03010	Ribosome
SP803280_c100730_g2_i3	ko03010	Ribosome
SP803280_c100734_g1_i1	ko00860	Porphyrin and chlorophyll metabolism
SP803280_c100748_g2_i1	ko00640	Propanoate metabolism
SP803280_c100748_g2_i1	ko01200	Carbon metabolism
SP803280_c100748_g2_i1	ko00020	Citrate cycle (TCA cycle)
SP803280_c100748_g3_i1	ko00640	Propanoate metabolism
SP803280_c100748_g3_i1	ko01200	Carbon metabolism
SP803280_c100748_g3_i1	ko00020	Citrate cycle (TCA cycle)
SP803280_c100753_g1_i1	ko00230	Purine metabolism
SP803280_c100753_g1_i1	ko00983	Drug metabolism - other enzymes
SP803280_c100753_g1_i1	ko00240	Pyrimidine metabolism
SP803280_c100753_g1_i2	ko00230	Purine metabolism
SP803280_c100753_g1_i2	ko00983	Drug metabolism - other enzymes
SP803280_c100753_g1_i2	ko00240	Pyrimidine metabolism
SP803280_c100753_g1_i3	ko00230	Purine metabolism
SP803280_c100753_g1_i3	ko00983	Drug metabolism - other enzymes
SP803280_c100753_g1_i3	ko00240	Pyrimidine metabolism
SP803280_c100753_g1_i4	ko00230	Purine metabolism
SP803280_c100753_g1_i4	ko00983	Drug metabolism - other enzymes
SP803280_c100753_g1_i4	ko00240	Pyrimidine metabolism
SP803280_c100756_g1_i1	ko00910	Nitrogen metabolism
SP803280_c100756_g1_i2	ko00910	Nitrogen metabolism
SP803280_c100756_g1_i3	ko00910	Nitrogen metabolism
SP803280_c100756_g1_i4	ko00910	Nitrogen metabolism
SP803280_c100768_g1_i2	ko03010	Ribosome
SP803280_c100768_g1_i3	ko03010	Ribosome
SP803280_c100768_g1_i5	ko03010	Ribosome
SP803280_c100768_g3_i1	ko03010	Ribosome
SP803280_c100768_g3_i2	ko03010	Ribosome
SP803280_c10076_g1_i1	ko00562	Inositol phosphate metabolism
SP803280_c10076_g1_i1	ko00564	Glycerophospholipid metabolism
SP803280_c10076_g1_i1	ko04070	Phosphatidylinositol signaling system
SP803280_c100770_g1_i1	ko00520	Amino sugar and nucleotide sugar metabolism
SP803280_c100770_g1_i1	ko00500	Starch and sucrose metabolism
SP803280_c100770_g1_i1	ko00051	Fructose and mannose metabolism
SP803280_c100770_g1_i2	ko00520	Amino sugar and nucleotide sugar metabolism
SP803280_c100770_g1_i2	ko00500	Starch and sucrose metabolism
SP803280_c100770_g1_i2	ko00051	Fructose and mannose metabolism
SP803280_c100776_g2_i1	ko00720	Carbon fixation pathways in prokaryotes
SP803280_c100776_g2_i1	ko00010	Glycolysis / Gluconeogenesis
SP803280_c100776_g2_i1	ko01200	Carbon metabolism
SP803280_c100776_g2_i1	ko00620	Pyruvate metabolism
SP803280_c100776_g2_i1	ko00640	Propanoate metabolism
SP803280_c100776_g2_i1	ko00680	Methane metabolism
SP803280_c100776_g2_i2	ko00720	Carbon fixation pathways in prokaryotes
SP803280_c100776_g2_i2	ko00010	Glycolysis / Gluconeogenesis
SP803280_c100776_g2_i2	ko01200	Carbon metabolism
SP803280_c100776_g2_i2	ko00620	Pyruvate metabolism
SP803280_c100776_g2_i2	ko00640	Propanoate metabolism
SP803280_c100776_g2_i2	ko00680	Methane metabolism
SP803280_c100776_g2_i3	ko00720	Carbon fixation pathways in prokaryotes
SP803280_c100776_g2_i3	ko00010	Glycolysis / Gluconeogenesis
SP803280_c100776_g2_i3	ko01200	Carbon metabolism
SP803280_c100776_g2_i3	ko00620	Pyruvate metabolism
SP803280_c100776_g2_i3	ko00640	Propanoate metabolism
SP803280_c100776_g2_i3	ko00680	Methane metabolism
SP803280_c100786_g1_i1	ko00260	Glycine, serine and threonine metabolism
SP803280_c100786_g1_i3	ko00260	Glycine, serine and threonine metabolism
SP803280_c100812_g1_i1	ko00260	Glycine, serine and threonine metabolism
SP803280_c100812_g1_i2	ko00260	Glycine, serine and threonine metabolism
SP803280_c100836_g2_i1	ko00500	Starch and sucrose metabolism
SP803280_c100836_g2_i2	ko00500	Starch and sucrose metabolism
SP803280_c100859_g2_i4	ko03410	Base excision repair
SP803280_c100885_g1_i1	ko00051	Fructose and mannose metabolism
SP803280_c100885_g1_i1	ko00010	Glycolysis / Gluconeogenesis
SP803280_c100885_g1_i1	ko01230	Biosynthesis of amino acids
SP803280_c100885_g1_i1	ko01200	Carbon metabolism
SP803280_c100885_g1_i1	ko00030	Pentose phosphate pathway
SP803280_c100885_g1_i1	ko00710	Carbon fixation in photosynthetic organisms
SP803280_c100885_g1_i1	ko00680	Methane metabolism
SP803280_c100890_g1_i3	ko04340	Hedgehog signaling pathway
SP803280_c10089_g1_i1	ko04145	Phagosome
SP803280_c10089_g1_i1	ko04966	Collecting duct acid secretion
SP803280_c10089_g1_i1	ko04721	Synaptic vesicle cycle
SP803280_c10089_g1_i1	ko05323	Rheumatoid arthritis
SP803280_c10089_g1_i1	ko05110	Vibrio cholerae infection
SP803280_c10089_g1_i1	ko05120	Epithelial cell signaling in Helicobacter pylori infection
SP803280_c10089_g1_i1	ko00190	Oxidative phosphorylation
SP803280_c100919_g2_i1	ko00030	Pentose phosphate pathway
SP803280_c100919_g2_i1	ko01200	Carbon metabolism
SP803280_c100919_g2_i1	ko00520	Amino sugar and nucleotide sugar metabolism
SP803280_c100919_g2_i1	ko00500	Starch and sucrose metabolism
SP803280_c100919_g2_i1	ko00010	Glycolysis / Gluconeogenesis
SP803280_c100941_g3_i1	ko00130	Ubiquinone and other terpenoid-quinone biosynthesis
SP803280_c100942_g1_i1	ko04142	Lysosome
SP803280_c100942_g1_i1	ko01212	Fatty acid metabolism
SP803280_c100942_g1_i1	ko00062	Fatty acid elongation
SP803280_c100969_g2_i1	ko01230	Biosynthesis of amino acids
SP803280_c100969_g2_i1	ko00450	Selenocompound metabolism
SP803280_c100969_g2_i1	ko00270	Cysteine and methionine metabolism
SP803280_c100969_g2_i2	ko01230	Biosynthesis of amino acids
SP803280_c100969_g2_i2	ko00450	Selenocompound metabolism
SP803280_c100969_g2_i2	ko00270	Cysteine and methionine metabolism
SP803280_c100989_g2_i1	ko00860	Porphyrin and chlorophyll metabolism
SP803280_c100990_g1_i2	ko00500	Starch and sucrose metabolism
SP803280_c100990_g1_i2	ko04973	Carbohydrate digestion and absorption
SP803280_c100990_g1_i3	ko00500	Starch and sucrose metabolism
SP803280_c100990_g1_i3	ko04973	Carbohydrate digestion and absorption
SP803280_c101009_g1_i1	ko03010	Ribosome
SP803280_c101009_g1_i2	ko03010	Ribosome
SP803280_c101040_g1_i1	ko00500	Starch and sucrose metabolism
SP803280_c101040_g1_i1	ko04910	Insulin signaling pathway
SP803280_c101048_g2_i4	ko03010	Ribosome
SP803280_c101048_g2_i5	ko03010	Ribosome
SP803280_c101058_g1_i1	ko00340	Histidine metabolism
SP803280_c101058_g1_i1	ko00903	Limonene and pinene degradation
SP803280_c101058_g1_i1	ko00071	Fatty acid degradation
SP803280_c101058_g1_i1	ko00330	Arginine and proline metabolism
SP803280_c101058_g1_i1	ko00410	beta-Alanine metabolism
SP803280_c101058_g1_i1	ko00280	Valine, leucine and isoleucine degradation
SP803280_c101058_g1_i1	ko00380	Tryptophan metabolism
SP803280_c101058_g1_i1	ko00040	Pentose and glucuronate interconversions
SP803280_c101058_g1_i1	ko00620	Pyruvate metabolism
SP803280_c101058_g1_i1	ko00561	Glycerolipid metabolism
SP803280_c101058_g1_i1	ko00053	Ascorbate and aldarate metabolism
SP803280_c101058_g1_i1	ko00625	Chloroalkane and chloroalkene degradation
SP803280_c101058_g1_i1	ko00310	Lysine degradation
SP803280_c101058_g1_i1	ko00010	Glycolysis / Gluconeogenesis
SP803280_c101058_g1_i2	ko00340	Histidine metabolism
SP803280_c101058_g1_i2	ko00903	Limonene and pinene degradation
SP803280_c101058_g1_i2	ko00071	Fatty acid degradation
SP803280_c101058_g1_i2	ko00330	Arginine and proline metabolism
SP803280_c101058_g1_i2	ko00410	beta-Alanine metabolism
SP803280_c101058_g1_i2	ko00280	Valine, leucine and isoleucine degradation
SP803280_c101058_g1_i2	ko00380	Tryptophan metabolism
SP803280_c101058_g1_i2	ko00040	Pentose and glucuronate interconversions
SP803280_c101058_g1_i2	ko00620	Pyruvate metabolism
SP803280_c101058_g1_i2	ko00561	Glycerolipid metabolism
SP803280_c101058_g1_i2	ko00053	Ascorbate and aldarate metabolism
SP803280_c101058_g1_i2	ko00625	Chloroalkane and chloroalkene degradation
SP803280_c101058_g1_i2	ko00310	Lysine degradation
SP803280_c101058_g1_i2	ko00010	Glycolysis / Gluconeogenesis
SP803280_c101068_g1_i2	ko00860	Porphyrin and chlorophyll metabolism
SP803280_c101068_g1_i3	ko00860	Porphyrin and chlorophyll metabolism
SP803280_c101068_g1_i4	ko00860	Porphyrin and chlorophyll metabolism
SP803280_c101085_g1_i1	ko00230	Purine metabolism
SP803280_c101085_g1_i2	ko00230	Purine metabolism
SP803280_c101102_g1_i1	ko00500	Starch and sucrose metabolism
SP803280_c101102_g1_i2	ko00500	Starch and sucrose metabolism
SP803280_c101117_g1_i1	ko00230	Purine metabolism
SP803280_c101117_g1_i2	ko00230	Purine metabolism
SP803280_c101117_g1_i3	ko00230	Purine metabolism
SP803280_c101124_g1_i1	ko00480	Glutathione metabolism
SP803280_c101124_g1_i1	ko00053	Ascorbate and aldarate metabolism
SP803280_c101137_g1_i1	ko00940	Phenylpropanoid biosynthesis
SP803280_c101137_g1_i1	ko00360	Phenylalanine metabolism
SP803280_c101138_g1_i1	ko03010	Ribosome
SP803280_c101138_g1_i2	ko03010	Ribosome
SP803280_c101138_g1_i3	ko03010	Ribosome
SP803280_c101138_g1_i4	ko03010	Ribosome
SP803280_c101138_g1_i5	ko03010	Ribosome
SP803280_c101165_g1_i1	ko03010	Ribosome
SP803280_c101165_g1_i2	ko03010	Ribosome
SP803280_c101165_g1_i3	ko03010	Ribosome
SP803280_c101178_g1_i3	ko00970	Aminoacyl-tRNA biosynthesis
SP803280_c101209_g1_i1	ko03010	Ribosome
SP803280_c101209_g1_i2	ko03010	Ribosome
SP803280_c101209_g1_i3	ko03010	Ribosome
SP803280_c101223_g1_i1	ko01210	2-Oxocarboxylic acid metabolism
SP803280_c101223_g1_i1	ko00300	Lysine biosynthesis
SP803280_c101223_g1_i1	ko01230	Biosynthesis of amino acids
SP803280_c101223_g1_i1	ko00260	Glycine, serine and threonine metabolism
SP803280_c101223_g1_i1	ko00270	Cysteine and methionine metabolism
SP803280_c101223_g1_i2	ko01210	2-Oxocarboxylic acid metabolism
SP803280_c101223_g1_i2	ko00300	Lysine biosynthesis
SP803280_c101223_g1_i2	ko01230	Biosynthesis of amino acids
SP803280_c101223_g1_i2	ko00260	Glycine, serine and threonine metabolism
SP803280_c101223_g1_i2	ko00270	Cysteine and methionine metabolism
SP803280_c101223_g1_i3	ko01210	2-Oxocarboxylic acid metabolism
SP803280_c101223_g1_i3	ko00300	Lysine biosynthesis
SP803280_c101223_g1_i3	ko01230	Biosynthesis of amino acids
SP803280_c101223_g1_i3	ko00260	Glycine, serine and threonine metabolism
SP803280_c101223_g1_i3	ko00270	Cysteine and methionine metabolism
SP803280_c101223_g1_i4	ko01210	2-Oxocarboxylic acid metabolism
SP803280_c101223_g1_i4	ko00300	Lysine biosynthesis
SP803280_c101223_g1_i4	ko01230	Biosynthesis of amino acids
SP803280_c101223_g1_i4	ko00260	Glycine, serine and threonine metabolism
SP803280_c101223_g1_i4	ko00270	Cysteine and methionine metabolism
SP803280_c101227_g1_i1	ko00190	Oxidative phosphorylation
SP803280_c101234_g1_i1	ko03010	Ribosome
SP803280_c101234_g1_i2	ko03010	Ribosome
SP803280_c101288_g1_i1	ko04112	Cell cycle - Caulobacter
SP803280_c101307_g1_i12	ko00908	Zeatin biosynthesis
SP803280_c101319_g1_i2	ko00340	Histidine metabolism
SP803280_c101379_g2_i2	ko01230	Biosynthesis of amino acids
SP803280_c101379_g2_i2	ko01200	Carbon metabolism
SP803280_c101379_g2_i2	ko03018	RNA degradation
SP803280_c101379_g2_i2	ko00010	Glycolysis / Gluconeogenesis
SP803280_c101379_g2_i2	ko00680	Methane metabolism
SP803280_c101379_g2_i2	ko04066	HIF-1 signaling pathway
SP803280_c101380_g1_i1	ko03010	Ribosome
SP803280_c101380_g1_i2	ko03010	Ribosome
SP803280_c101381_g2_i1	ko00450	Selenocompound metabolism
SP803280_c101381_g2_i1	ko00240	Pyrimidine metabolism
SP803280_c101381_g2_i10	ko00450	Selenocompound metabolism
SP803280_c101381_g2_i10	ko00240	Pyrimidine metabolism
SP803280_c101381_g2_i2	ko00450	Selenocompound metabolism
SP803280_c101381_g2_i2	ko00240	Pyrimidine metabolism
SP803280_c101381_g2_i3	ko00450	Selenocompound metabolism
SP803280_c101381_g2_i3	ko00240	Pyrimidine metabolism
SP803280_c101381_g2_i4	ko00450	Selenocompound metabolism
SP803280_c101381_g2_i4	ko00240	Pyrimidine metabolism
SP803280_c101381_g2_i5	ko00450	Selenocompound metabolism
SP803280_c101381_g2_i5	ko00240	Pyrimidine metabolism
SP803280_c101381_g2_i6	ko00450	Selenocompound metabolism
SP803280_c101381_g2_i6	ko00240	Pyrimidine metabolism
SP803280_c101381_g2_i7	ko00450	Selenocompound metabolism
SP803280_c101381_g2_i7	ko00240	Pyrimidine metabolism
SP803280_c101381_g2_i8	ko00450	Selenocompound metabolism
SP803280_c101381_g2_i8	ko00240	Pyrimidine metabolism
SP803280_c101381_g2_i9	ko00450	Selenocompound metabolism
SP803280_c101381_g2_i9	ko00240	Pyrimidine metabolism
SP803280_c101381_g3_i1	ko00450	Selenocompound metabolism
SP803280_c101381_g3_i1	ko00240	Pyrimidine metabolism
SP803280_c101382_g1_i3	ko04070	Phosphatidylinositol signaling system
SP803280_c101382_g1_i3	ko00562	Inositol phosphate metabolism
SP803280_c101387_g1_i1	ko00562	Inositol phosphate metabolism
SP803280_c101387_g1_i1	ko00564	Glycerophospholipid metabolism
SP803280_c101387_g1_i1	ko04919	Thyroid hormone signaling pathway
SP803280_c101387_g1_i1	ko00565	Ether lipid metabolism
SP803280_c101393_g1_i1	ko00710	Carbon fixation in photosynthetic organisms
SP803280_c101393_g1_i1	ko00030	Pentose phosphate pathway
SP803280_c101393_g1_i1	ko00040	Pentose and glucuronate interconversions
SP803280_c101393_g1_i1	ko01200	Carbon metabolism
SP803280_c101393_g1_i1	ko01230	Biosynthesis of amino acids
SP803280_c101393_g1_i2	ko00710	Carbon fixation in photosynthetic organisms
SP803280_c101393_g1_i2	ko00030	Pentose phosphate pathway
SP803280_c101393_g1_i2	ko00040	Pentose and glucuronate interconversions
SP803280_c101393_g1_i2	ko01200	Carbon metabolism
SP803280_c101393_g1_i2	ko01230	Biosynthesis of amino acids
SP803280_c101413_g2_i1	ko00230	Purine metabolism
SP803280_c101413_g2_i1	ko05016	Huntington's disease
SP803280_c101413_g2_i1	ko05168	Herpes simplex infection
SP803280_c101413_g2_i1	ko05169	Epstein-Barr virus infection
SP803280_c101413_g2_i1	ko03020	RNA polymerase
SP803280_c101413_g2_i1	ko00240	Pyrimidine metabolism
SP803280_c101413_g2_i2	ko00230	Purine metabolism
SP803280_c101413_g2_i2	ko05016	Huntington's disease
SP803280_c101413_g2_i2	ko05168	Herpes simplex infection
SP803280_c101413_g2_i2	ko05169	Epstein-Barr virus infection
SP803280_c101413_g2_i2	ko03020	RNA polymerase
SP803280_c101413_g2_i2	ko00240	Pyrimidine metabolism
SP803280_c101417_g2_i2	ko00310	Lysine degradation
SP803280_c101417_g2_i2	ko00650	Butanoate metabolism
SP803280_c101417_g2_i2	ko00250	Alanine, aspartate and glutamate metabolism
SP803280_c101417_g2_i2	ko00350	Tyrosine metabolism
SP803280_c101417_g2_i3	ko00310	Lysine degradation
SP803280_c101417_g2_i3	ko00650	Butanoate metabolism
SP803280_c101417_g2_i3	ko00250	Alanine, aspartate and glutamate metabolism
SP803280_c101417_g2_i3	ko00350	Tyrosine metabolism
SP803280_c101422_g1_i1	ko00330	Arginine and proline metabolism
SP803280_c101422_g1_i1	ko05146	Amoebiasis
SP803280_c101422_g1_i1	ko01230	Biosynthesis of amino acids
SP803280_c101422_g1_i2	ko00330	Arginine and proline metabolism
SP803280_c101422_g1_i2	ko05146	Amoebiasis
SP803280_c101422_g1_i2	ko01230	Biosynthesis of amino acids
SP803280_c101458_g2_i1	ko00052	Galactose metabolism
SP803280_c101458_g2_i1	ko00010	Glycolysis / Gluconeogenesis
SP803280_c101458_g2_i6	ko00052	Galactose metabolism
SP803280_c101458_g2_i6	ko00010	Glycolysis / Gluconeogenesis
SP803280_c101469_g1_i1	ko00230	Purine metabolism
SP803280_c101469_g1_i1	ko00240	Pyrimidine metabolism
SP803280_c101469_g1_i1	ko03030	DNA replication
SP803280_c101473_g1_i17	ko00970	Aminoacyl-tRNA biosynthesis
SP803280_c101505_g5_i1	ko04110	Cell cycle
SP803280_c101505_g5_i1	ko04113	Meiosis - yeast
SP803280_c101505_g5_i1	ko04111	Cell cycle - yeast
SP803280_c101505_g5_i1	ko03030	DNA replication
SP803280_c101510_g2_i3	ko00940	Phenylpropanoid biosynthesis
SP803280_c101510_g2_i3	ko00360	Phenylalanine metabolism
SP803280_c101533_g1_i1	ko00310	Lysine degradation
SP803280_c101533_g1_i1	ko00260	Glycine, serine and threonine metabolism
SP803280_c101533_g1_i1	ko04146	Peroxisome
SP803280_c101573_g1_i2	ko00970	Aminoacyl-tRNA biosynthesis
SP803280_c101573_g1_i3	ko00970	Aminoacyl-tRNA biosynthesis
SP803280_c101576_g1_i2	ko00592	alpha-Linolenic acid metabolism
SP803280_c101576_g1_i2	ko00591	Linoleic acid metabolism
SP803280_c101583_g4_i1	ko00500	Starch and sucrose metabolism
SP803280_c101583_g4_i1	ko00040	Pentose and glucuronate interconversions
SP803280_c101605_g1_i1	ko00010	Glycolysis / Gluconeogenesis
SP803280_c101625_g1_i2	ko00620	Pyruvate metabolism
SP803280_c101625_g1_i2	ko04011	MAPK signaling pathway - yeast
SP803280_c101643_g1_i1	ko00030	Pentose phosphate pathway
SP803280_c101643_g1_i1	ko01200	Carbon metabolism
SP803280_c101643_g1_i1	ko00520	Amino sugar and nucleotide sugar metabolism
SP803280_c101643_g1_i1	ko00500	Starch and sucrose metabolism
SP803280_c101643_g1_i1	ko00010	Glycolysis / Gluconeogenesis
SP803280_c101663_g1_i2	ko04146	Peroxisome
SP803280_c101663_g1_i2	ko00480	Glutathione metabolism
SP803280_c101663_g1_i2	ko01230	Biosynthesis of amino acids
SP803280_c101663_g1_i2	ko01200	Carbon metabolism
SP803280_c101663_g1_i2	ko00020	Citrate cycle (TCA cycle)
SP803280_c101663_g1_i2	ko01210	2-Oxocarboxylic acid metabolism
SP803280_c101663_g1_i2	ko00720	Carbon fixation pathways in prokaryotes
SP803280_c101667_g1_i1	ko00020	Citrate cycle (TCA cycle)
SP803280_c101667_g1_i1	ko01230	Biosynthesis of amino acids
SP803280_c101667_g1_i1	ko01200	Carbon metabolism
SP803280_c101667_g1_i1	ko01210	2-Oxocarboxylic acid metabolism
SP803280_c101667_g1_i1	ko00630	Glyoxylate and dicarboxylate metabolism
SP803280_c101732_g1_i1	ko03010	Ribosome
SP803280_c101732_g1_i2	ko03010	Ribosome
SP803280_c101787_g1_i4	ko00270	Cysteine and methionine metabolism
SP803280_c101787_g1_i5	ko00270	Cysteine and methionine metabolism
SP803280_c101811_g1_i1	ko05169	Epstein-Barr virus infection
SP803280_c101811_g1_i1	ko03020	RNA polymerase
SP803280_c101811_g1_i1	ko00240	Pyrimidine metabolism
SP803280_c101811_g1_i1	ko00230	Purine metabolism
SP803280_c101811_g1_i1	ko05016	Huntington's disease
SP803280_c101811_g1_i4	ko05169	Epstein-Barr virus infection
SP803280_c101811_g1_i4	ko03020	RNA polymerase
SP803280_c101811_g1_i4	ko00240	Pyrimidine metabolism
SP803280_c101811_g1_i4	ko00230	Purine metabolism
SP803280_c101811_g1_i4	ko05016	Huntington's disease
SP803280_c101811_g1_i5	ko05169	Epstein-Barr virus infection
SP803280_c101811_g1_i5	ko03020	RNA polymerase
SP803280_c101811_g1_i5	ko00240	Pyrimidine metabolism
SP803280_c101811_g1_i5	ko00230	Purine metabolism
SP803280_c101811_g1_i5	ko05016	Huntington's disease
SP803280_c101824_g1_i1	ko03010	Ribosome
SP803280_c101829_g1_i1	ko01210	2-Oxocarboxylic acid metabolism
SP803280_c101829_g1_i1	ko00650	Butanoate metabolism
SP803280_c101829_g1_i1	ko01230	Biosynthesis of amino acids
SP803280_c101829_g1_i1	ko00770	Pantothenate and CoA biosynthesis
SP803280_c101829_g1_i1	ko00660	C5-Branched dibasic acid metabolism
SP803280_c101829_g1_i1	ko00290	Valine, leucine and isoleucine biosynthesis
SP803280_c101838_g1_i1	ko00510	N-Glycan biosynthesis
SP803280_c101838_g1_i2	ko00510	N-Glycan biosynthesis
SP803280_c101841_g1_i1	ko03010	Ribosome
SP803280_c101855_g1_i1	ko00770	Pantothenate and CoA biosynthesis
SP803280_c101855_g1_i1	ko01230	Biosynthesis of amino acids
SP803280_c101855_g1_i1	ko01210	2-Oxocarboxylic acid metabolism
SP803280_c101855_g1_i1	ko00290	Valine, leucine and isoleucine biosynthesis
SP803280_c101869_g1_i1	ko01200	Carbon metabolism
SP803280_c101869_g1_i1	ko00630	Glyoxylate and dicarboxylate metabolism
SP803280_c101869_g1_i1	ko00460	Cyanoamino acid metabolism
SP803280_c101869_g1_i1	ko00910	Nitrogen metabolism
SP803280_c101872_g2_i3	ko00770	Pantothenate and CoA biosynthesis
SP803280_c101872_g2_i3	ko01230	Biosynthesis of amino acids
SP803280_c101872_g2_i3	ko01210	2-Oxocarboxylic acid metabolism
SP803280_c101872_g2_i3	ko00290	Valine, leucine and isoleucine biosynthesis
SP803280_c101872_g2_i5	ko00770	Pantothenate and CoA biosynthesis
SP803280_c101872_g2_i5	ko01230	Biosynthesis of amino acids
SP803280_c101872_g2_i5	ko01210	2-Oxocarboxylic acid metabolism
SP803280_c101872_g2_i5	ko00290	Valine, leucine and isoleucine biosynthesis
SP803280_c101883_g1_i1	ko00500	Starch and sucrose metabolism
SP803280_c101899_g1_i1	ko03010	Ribosome
SP803280_c101899_g1_i2	ko03010	Ribosome
SP803280_c101899_g2_i1	ko03010	Ribosome
SP803280_c101900_g1_i4	ko00520	Amino sugar and nucleotide sugar metabolism
SP803280_c101922_g1_i1	ko04144	Endocytosis
SP803280_c101922_g1_i1	ko04024	cAMP signaling pathway
SP803280_c101922_g1_i1	ko04912	GnRH signaling pathway
SP803280_c101922_g1_i1	ko04666	Fc gamma R-mediated phagocytosis
SP803280_c101922_g1_i1	ko00565	Ether lipid metabolism
SP803280_c101922_g1_i1	ko04724	Glutamatergic synapse
SP803280_c101922_g1_i1	ko04014	Ras signaling pathway
SP803280_c101922_g1_i1	ko05231	Choline metabolism in cancer
SP803280_c101922_g1_i1	ko04071	Sphingolipid signaling pathway
SP803280_c101922_g1_i1	ko00564	Glycerophospholipid metabolism
SP803280_c101928_g1_i2	ko05169	Epstein-Barr virus infection
SP803280_c101928_g1_i2	ko03020	RNA polymerase
SP803280_c101928_g1_i2	ko00240	Pyrimidine metabolism
SP803280_c101928_g1_i2	ko00230	Purine metabolism
SP803280_c101928_g1_i2	ko05016	Huntington's disease
SP803280_c101928_g1_i3	ko05169	Epstein-Barr virus infection
SP803280_c101928_g1_i3	ko03020	RNA polymerase
SP803280_c101928_g1_i3	ko00240	Pyrimidine metabolism
SP803280_c101928_g1_i3	ko00230	Purine metabolism
SP803280_c101928_g1_i3	ko05016	Huntington's disease
SP803280_c101928_g1_i4	ko05169	Epstein-Barr virus infection
SP803280_c101928_g1_i4	ko03020	RNA polymerase
SP803280_c101928_g1_i4	ko00240	Pyrimidine metabolism
SP803280_c101928_g1_i4	ko00230	Purine metabolism
SP803280_c101928_g1_i4	ko05016	Huntington's disease
SP803280_c101928_g2_i1	ko05169	Epstein-Barr virus infection
SP803280_c101928_g2_i1	ko03020	RNA polymerase
SP803280_c101928_g2_i1	ko00240	Pyrimidine metabolism
SP803280_c101928_g2_i1	ko00230	Purine metabolism
SP803280_c101928_g2_i1	ko05016	Huntington's disease
SP803280_c101928_g2_i2	ko05169	Epstein-Barr virus infection
SP803280_c101928_g2_i2	ko03020	RNA polymerase
SP803280_c101928_g2_i2	ko00240	Pyrimidine metabolism
SP803280_c101928_g2_i2	ko00230	Purine metabolism
SP803280_c101928_g2_i2	ko05016	Huntington's disease
SP803280_c101971_g1_i1	ko03320	PPAR signaling pathway
SP803280_c101971_g1_i1	ko01212	Fatty acid metabolism
SP803280_c101971_g1_i1	ko00592	alpha-Linolenic acid metabolism
SP803280_c101971_g1_i1	ko01040	Biosynthesis of unsaturated fatty acids
SP803280_c101971_g1_i1	ko04146	Peroxisome
SP803280_c101971_g1_i1	ko04024	cAMP signaling pathway
SP803280_c101971_g1_i1	ko00071	Fatty acid degradation
SP803280_c101982_g1_i1	ko00521	Streptomycin biosynthesis
SP803280_c101982_g1_i1	ko00562	Inositol phosphate metabolism
SP803280_c101988_g1_i1	ko00710	Carbon fixation in photosynthetic organisms
SP803280_c101988_g1_i1	ko00030	Pentose phosphate pathway
SP803280_c101988_g1_i1	ko00040	Pentose and glucuronate interconversions
SP803280_c101988_g1_i1	ko01200	Carbon metabolism
SP803280_c101988_g1_i1	ko01230	Biosynthesis of amino acids
SP803280_c101988_g1_i2	ko00710	Carbon fixation in photosynthetic organisms
SP803280_c101988_g1_i2	ko00030	Pentose phosphate pathway
SP803280_c101988_g1_i2	ko00040	Pentose and glucuronate interconversions
SP803280_c101988_g1_i2	ko01200	Carbon metabolism
SP803280_c101988_g1_i2	ko01230	Biosynthesis of amino acids
SP803280_c102003_g1_i2	ko01230	Biosynthesis of amino acids
SP803280_c102003_g1_i2	ko00260	Glycine, serine and threonine metabolism
SP803280_c102003_g1_i2	ko00300	Lysine biosynthesis
SP803280_c102003_g1_i2	ko01210	2-Oxocarboxylic acid metabolism
SP803280_c102003_g1_i2	ko00270	Cysteine and methionine metabolism
SP803280_c102028_g2_i1	ko00620	Pyruvate metabolism
SP803280_c102028_g2_i1	ko00627	Aminobenzoate degradation
SP803280_c102028_g2_i2	ko00620	Pyruvate metabolism
SP803280_c102028_g2_i2	ko00627	Aminobenzoate degradation
SP803280_c102028_g6_i1	ko00620	Pyruvate metabolism
SP803280_c102028_g6_i1	ko00627	Aminobenzoate degradation
SP803280_c102041_g1_i1	ko03010	Ribosome
SP803280_c102041_g1_i2	ko03010	Ribosome
SP803280_c102041_g1_i5	ko03010	Ribosome
SP803280_c102041_g1_i6	ko03010	Ribosome
SP803280_c102057_g1_i4	ko00500	Starch and sucrose metabolism
SP803280_c102065_g1_i2	ko00480	Glutathione metabolism
SP803280_c102066_g2_i3	ko00770	Pantothenate and CoA biosynthesis
SP803280_c102081_g1_i1	ko01230	Biosynthesis of amino acids
SP803280_c102081_g1_i1	ko01200	Carbon metabolism
SP803280_c102081_g1_i1	ko00230	Purine metabolism
SP803280_c102081_g1_i1	ko00030	Pentose phosphate pathway
SP803280_c102083_g1_i1	ko00051	Fructose and mannose metabolism
SP803280_c102083_g1_i1	ko04973	Carbohydrate digestion and absorption
SP803280_c102083_g1_i1	ko00500	Starch and sucrose metabolism
SP803280_c102083_g1_i1	ko00010	Glycolysis / Gluconeogenesis
SP803280_c102083_g1_i1	ko00524	Butirosin and neomycin biosynthesis
SP803280_c102083_g1_i1	ko04930	Type II diabetes mellitus
SP803280_c102083_g1_i1	ko00052	Galactose metabolism
SP803280_c102083_g1_i1	ko04910	Insulin signaling pathway
SP803280_c102083_g1_i1	ko05230	Central carbon metabolism in cancer
SP803280_c102083_g1_i1	ko01200	Carbon metabolism
SP803280_c102083_g1_i1	ko00520	Amino sugar and nucleotide sugar metabolism
SP803280_c102083_g1_i1	ko00521	Streptomycin biosynthesis
SP803280_c102083_g1_i1	ko04066	HIF-1 signaling pathway
SP803280_c102083_g1_i2	ko00051	Fructose and mannose metabolism
SP803280_c102083_g1_i2	ko04973	Carbohydrate digestion and absorption
SP803280_c102083_g1_i2	ko00500	Starch and sucrose metabolism
SP803280_c102083_g1_i2	ko00010	Glycolysis / Gluconeogenesis
SP803280_c102083_g1_i2	ko00524	Butirosin and neomycin biosynthesis
SP803280_c102083_g1_i2	ko04930	Type II diabetes mellitus
SP803280_c102083_g1_i2	ko00052	Galactose metabolism
SP803280_c102083_g1_i2	ko04910	Insulin signaling pathway
SP803280_c102083_g1_i2	ko05230	Central carbon metabolism in cancer
SP803280_c102083_g1_i2	ko01200	Carbon metabolism
SP803280_c102083_g1_i2	ko00520	Amino sugar and nucleotide sugar metabolism
SP803280_c102083_g1_i2	ko00521	Streptomycin biosynthesis
SP803280_c102083_g1_i2	ko04066	HIF-1 signaling pathway
SP803280_c102083_g2_i1	ko00051	Fructose and mannose metabolism
SP803280_c102083_g2_i1	ko04973	Carbohydrate digestion and absorption
SP803280_c102083_g2_i1	ko00500	Starch and sucrose metabolism
SP803280_c102083_g2_i1	ko00010	Glycolysis / Gluconeogenesis
SP803280_c102083_g2_i1	ko00524	Butirosin and neomycin biosynthesis
SP803280_c102083_g2_i1	ko04930	Type II diabetes mellitus
SP803280_c102083_g2_i1	ko00052	Galactose metabolism
SP803280_c102083_g2_i1	ko04910	Insulin signaling pathway
SP803280_c102083_g2_i1	ko05230	Central carbon metabolism in cancer
SP803280_c102083_g2_i1	ko01200	Carbon metabolism
SP803280_c102083_g2_i1	ko00520	Amino sugar and nucleotide sugar metabolism
SP803280_c102083_g2_i1	ko00521	Streptomycin biosynthesis
SP803280_c102083_g2_i1	ko04066	HIF-1 signaling pathway
SP803280_c102101_g1_i1	ko00623	Toluene degradation
SP803280_c102101_g1_i1	ko00361	Chlorocyclohexane and chlorobenzene degradation
SP803280_c102101_g1_i1	ko00364	Fluorobenzoate degradation
SP803280_c102103_g1_i2	ko04918	Thyroid hormone synthesis
SP803280_c102103_g1_i2	ko00480	Glutathione metabolism
SP803280_c102114_g1_i1	ko03010	Ribosome
SP803280_c102114_g1_i2	ko03010	Ribosome
SP803280_c102133_g1_i1	ko00051	Fructose and mannose metabolism
SP803280_c102133_g1_i1	ko00010	Glycolysis / Gluconeogenesis
SP803280_c102133_g1_i1	ko01230	Biosynthesis of amino acids
SP803280_c102133_g1_i1	ko01200	Carbon metabolism
SP803280_c102133_g1_i1	ko00030	Pentose phosphate pathway
SP803280_c102133_g1_i1	ko00710	Carbon fixation in photosynthetic organisms
SP803280_c102133_g1_i1	ko00680	Methane metabolism
SP803280_c102139_g1_i3	ko00860	Porphyrin and chlorophyll metabolism
SP803280_c102142_g4_i1	ko00982	Drug metabolism - cytochrome P450
SP803280_c102142_g4_i1	ko00980	Metabolism of xenobiotics by cytochrome P450
SP803280_c102142_g4_i1	ko05204	Chemical carcinogenesis
SP803280_c102142_g4_i1	ko00480	Glutathione metabolism
SP803280_c102142_g4_i2	ko00982	Drug metabolism - cytochrome P450
SP803280_c102142_g4_i2	ko00980	Metabolism of xenobiotics by cytochrome P450
SP803280_c102142_g4_i2	ko05204	Chemical carcinogenesis
SP803280_c102142_g4_i2	ko00480	Glutathione metabolism
SP803280_c102142_g4_i3	ko00982	Drug metabolism - cytochrome P450
SP803280_c102142_g4_i3	ko00980	Metabolism of xenobiotics by cytochrome P450
SP803280_c102142_g4_i3	ko05204	Chemical carcinogenesis
SP803280_c102142_g4_i3	ko00480	Glutathione metabolism
SP803280_c102142_g4_i4	ko00982	Drug metabolism - cytochrome P450
SP803280_c102142_g4_i4	ko00980	Metabolism of xenobiotics by cytochrome P450
SP803280_c102142_g4_i4	ko05204	Chemical carcinogenesis
SP803280_c102142_g4_i4	ko00480	Glutathione metabolism
SP803280_c102142_g4_i5	ko00982	Drug metabolism - cytochrome P450
SP803280_c102142_g4_i5	ko00980	Metabolism of xenobiotics by cytochrome P450
SP803280_c102142_g4_i5	ko05204	Chemical carcinogenesis
SP803280_c102142_g4_i5	ko00480	Glutathione metabolism
SP803280_c102142_g4_i7	ko00982	Drug metabolism - cytochrome P450
SP803280_c102142_g4_i7	ko00980	Metabolism of xenobiotics by cytochrome P450
SP803280_c102142_g4_i7	ko05204	Chemical carcinogenesis
SP803280_c102142_g4_i7	ko00480	Glutathione metabolism
SP803280_c102142_g4_i8	ko00982	Drug metabolism - cytochrome P450
SP803280_c102142_g4_i8	ko00980	Metabolism of xenobiotics by cytochrome P450
SP803280_c102142_g4_i8	ko05204	Chemical carcinogenesis
SP803280_c102142_g4_i8	ko00480	Glutathione metabolism
SP803280_c102142_g4_i9	ko00982	Drug metabolism - cytochrome P450
SP803280_c102142_g4_i9	ko00980	Metabolism of xenobiotics by cytochrome P450
SP803280_c102142_g4_i9	ko05204	Chemical carcinogenesis
SP803280_c102142_g4_i9	ko00480	Glutathione metabolism
SP803280_c102144_g2_i1	ko01200	Carbon metabolism
SP803280_c102144_g2_i1	ko00710	Carbon fixation in photosynthetic organisms
SP803280_c102144_g2_i1	ko00620	Pyruvate metabolism
SP803280_c102161_g2_i1	ko00500	Starch and sucrose metabolism
SP803280_c102161_g2_i1	ko00520	Amino sugar and nucleotide sugar metabolism
SP803280_c102163_g1_i1	ko00360	Phenylalanine metabolism
SP803280_c102163_g1_i1	ko00960	Tropane, piperidine and pyridine alkaloid biosynthesis
SP803280_c102163_g1_i1	ko00340	Histidine metabolism
SP803280_c102163_g1_i1	ko00400	Phenylalanine, tyrosine and tryptophan biosynthesis
SP803280_c102163_g1_i1	ko00401	Novobiocin biosynthesis
SP803280_c102163_g1_i1	ko00350	Tyrosine metabolism
SP803280_c102163_g1_i1	ko01230	Biosynthesis of amino acids
SP803280_c102170_g2_i1	ko00620	Pyruvate metabolism
SP803280_c102170_g2_i1	ko04066	HIF-1 signaling pathway
SP803280_c102170_g2_i1	ko00010	Glycolysis / Gluconeogenesis
SP803280_c102170_g2_i1	ko01200	Carbon metabolism
SP803280_c102170_g2_i1	ko00020	Citrate cycle (TCA cycle)
SP803280_c102170_g2_i1	ko05230	Central carbon metabolism in cancer
SP803280_c102178_g1_i1	ko00770	Pantothenate and CoA biosynthesis
SP803280_c102191_g1_i2	ko00230	Purine metabolism
SP803280_c102191_g1_i2	ko00240	Pyrimidine metabolism
SP803280_c102200_g4_i1	ko00100	Steroid biosynthesis
SP803280_c102201_g2_i1	ko00400	Phenylalanine, tyrosine and tryptophan biosynthesis
SP803280_c102201_g2_i1	ko01230	Biosynthesis of amino acids
SP803280_c102224_g1_i1	ko00053	Ascorbate and aldarate metabolism
SP803280_c102224_g1_i2	ko00053	Ascorbate and aldarate metabolism
SP803280_c102236_g1_i1	ko00250	Alanine, aspartate and glutamate metabolism
SP803280_c102261_g3_i1	ko00480	Glutathione metabolism
SP803280_c102261_g3_i1	ko00053	Ascorbate and aldarate metabolism
SP803280_c102261_g4_i1	ko00480	Glutathione metabolism
SP803280_c102261_g4_i1	ko00053	Ascorbate and aldarate metabolism
SP803280_c102261_g4_i2	ko00480	Glutathione metabolism
SP803280_c102261_g4_i2	ko00053	Ascorbate and aldarate metabolism
SP803280_c102261_g4_i3	ko00480	Glutathione metabolism
SP803280_c102261_g4_i3	ko00053	Ascorbate and aldarate metabolism
SP803280_c102299_g1_i2	ko00330	Arginine and proline metabolism
SP803280_c102299_g1_i2	ko01210	2-Oxocarboxylic acid metabolism
SP803280_c102299_g1_i2	ko01230	Biosynthesis of amino acids
SP803280_c102299_g1_i3	ko00330	Arginine and proline metabolism
SP803280_c102299_g1_i3	ko01210	2-Oxocarboxylic acid metabolism
SP803280_c102299_g1_i3	ko01230	Biosynthesis of amino acids
SP803280_c102331_g1_i1	ko00970	Aminoacyl-tRNA biosynthesis
SP803280_c102354_g1_i1	ko00750	Vitamin B6 metabolism
SP803280_c102354_g1_i2	ko00750	Vitamin B6 metabolism
SP803280_c102354_g1_i3	ko00750	Vitamin B6 metabolism
SP803280_c102354_g1_i4	ko00750	Vitamin B6 metabolism
SP803280_c102369_g1_i1	ko03010	Ribosome
SP803280_c102369_g1_i2	ko03010	Ribosome
SP803280_c102395_g1_i4	ko00190	Oxidative phosphorylation
SP803280_c102395_g1_i6	ko00190	Oxidative phosphorylation
SP803280_c102401_g1_i1	ko00480	Glutathione metabolism
SP803280_c102401_g1_i2	ko00480	Glutathione metabolism
SP803280_c102402_g1_i1	ko00500	Starch and sucrose metabolism
SP803280_c102402_g1_i3	ko00500	Starch and sucrose metabolism
SP803280_c102420_g1_i1	ko00910	Nitrogen metabolism
SP803280_c102420_g1_i2	ko00910	Nitrogen metabolism
SP803280_c102420_g1_i4	ko00910	Nitrogen metabolism
SP803280_c102420_g1_i5	ko00910	Nitrogen metabolism
SP803280_c102428_g1_i1	ko03013	RNA transport
SP803280_c102428_g1_i4	ko03013	RNA transport
SP803280_c102428_g1_i5	ko03013	RNA transport
SP803280_c102440_g2_i1	ko00400	Phenylalanine, tyrosine and tryptophan biosynthesis
SP803280_c102440_g2_i1	ko01230	Biosynthesis of amino acids
SP803280_c102445_g1_i1	ko00230	Purine metabolism
SP803280_c102445_g1_i2	ko00230	Purine metabolism
SP803280_c102445_g1_i3	ko00230	Purine metabolism
SP803280_c102451_g1_i1	ko03010	Ribosome
SP803280_c102451_g1_i2	ko03010	Ribosome
SP803280_c102451_g1_i3	ko03010	Ribosome
SP803280_c102451_g1_i5	ko03010	Ribosome
SP803280_c102451_g1_i6	ko03010	Ribosome
SP803280_c102466_g2_i1	ko00280	Valine, leucine and isoleucine degradation
SP803280_c102468_g1_i1	ko01230	Biosynthesis of amino acids
SP803280_c102468_g1_i1	ko01200	Carbon metabolism
SP803280_c102468_g1_i1	ko00230	Purine metabolism
SP803280_c102468_g1_i1	ko00030	Pentose phosphate pathway
SP803280_c102468_g1_i2	ko01230	Biosynthesis of amino acids
SP803280_c102468_g1_i2	ko01200	Carbon metabolism
SP803280_c102468_g1_i2	ko00230	Purine metabolism
SP803280_c102468_g1_i2	ko00030	Pentose phosphate pathway
SP803280_c102468_g1_i4	ko01230	Biosynthesis of amino acids
SP803280_c102468_g1_i4	ko01200	Carbon metabolism
SP803280_c102468_g1_i4	ko00230	Purine metabolism
SP803280_c102468_g1_i4	ko00030	Pentose phosphate pathway
SP803280_c102468_g1_i5	ko01230	Biosynthesis of amino acids
SP803280_c102468_g1_i5	ko01200	Carbon metabolism
SP803280_c102468_g1_i5	ko00230	Purine metabolism
SP803280_c102468_g1_i5	ko00030	Pentose phosphate pathway
SP803280_c102476_g2_i1	ko00190	Oxidative phosphorylation
SP803280_c102476_g2_i2	ko00190	Oxidative phosphorylation
SP803280_c102476_g2_i3	ko00190	Oxidative phosphorylation
SP803280_c102476_g2_i4	ko00190	Oxidative phosphorylation
SP803280_c102478_g1_i1	ko00562	Inositol phosphate metabolism
SP803280_c102478_g1_i1	ko04145	Phagosome
SP803280_c102478_g1_i1	ko04810	Regulation of actin cytoskeleton
SP803280_c102478_g1_i1	ko04070	Phosphatidylinositol signaling system
SP803280_c102496_g1_i3	ko01200	Carbon metabolism
SP803280_c102496_g1_i3	ko01230	Biosynthesis of amino acids
SP803280_c102496_g1_i3	ko00020	Citrate cycle (TCA cycle)
SP803280_c102496_g1_i3	ko01210	2-Oxocarboxylic acid metabolism
SP803280_c102496_g1_i4	ko01200	Carbon metabolism
SP803280_c102496_g1_i4	ko01230	Biosynthesis of amino acids
SP803280_c102496_g1_i4	ko00020	Citrate cycle (TCA cycle)
SP803280_c102496_g1_i4	ko01210	2-Oxocarboxylic acid metabolism
SP803280_c102498_g1_i1	ko00860	Porphyrin and chlorophyll metabolism
SP803280_c102516_g3_i1	ko03010	Ribosome
SP803280_c102579_g1_i1	ko05230	Central carbon metabolism in cancer
SP803280_c102579_g1_i1	ko01200	Carbon metabolism
SP803280_c102579_g1_i1	ko00030	Pentose phosphate pathway
SP803280_c102579_g1_i1	ko00480	Glutathione metabolism
SP803280_c102579_g1_i2	ko05230	Central carbon metabolism in cancer
SP803280_c102579_g1_i2	ko01200	Carbon metabolism
SP803280_c102579_g1_i2	ko00030	Pentose phosphate pathway
SP803280_c102579_g1_i2	ko00480	Glutathione metabolism
SP803280_c102579_g2_i1	ko05230	Central carbon metabolism in cancer
SP803280_c102579_g2_i1	ko01200	Carbon metabolism
SP803280_c102579_g2_i1	ko00030	Pentose phosphate pathway
SP803280_c102579_g2_i1	ko00480	Glutathione metabolism
SP803280_c102579_g2_i2	ko05230	Central carbon metabolism in cancer
SP803280_c102579_g2_i2	ko01200	Carbon metabolism
SP803280_c102579_g2_i2	ko00030	Pentose phosphate pathway
SP803280_c102579_g2_i2	ko00480	Glutathione metabolism
SP803280_c102579_g2_i3	ko05230	Central carbon metabolism in cancer
SP803280_c102579_g2_i3	ko01200	Carbon metabolism
SP803280_c102579_g2_i3	ko00030	Pentose phosphate pathway
SP803280_c102579_g2_i3	ko00480	Glutathione metabolism
SP803280_c102579_g2_i4	ko05230	Central carbon metabolism in cancer
SP803280_c102579_g2_i4	ko01200	Carbon metabolism
SP803280_c102579_g2_i4	ko00030	Pentose phosphate pathway
SP803280_c102579_g2_i4	ko00480	Glutathione metabolism
SP803280_c102604_g2_i2	ko00970	Aminoacyl-tRNA biosynthesis
SP803280_c102604_g4_i1	ko00970	Aminoacyl-tRNA biosynthesis
SP803280_c102616_g1_i1	ko00230	Purine metabolism
SP803280_c102616_g1_i1	ko00920	Sulfur metabolism
SP803280_c102616_g1_i2	ko00230	Purine metabolism
SP803280_c102616_g1_i2	ko00920	Sulfur metabolism
SP803280_c102616_g1_i3	ko00230	Purine metabolism
SP803280_c102616_g1_i3	ko00920	Sulfur metabolism
SP803280_c102635_g1_i3	ko05230	Central carbon metabolism in cancer
SP803280_c102635_g1_i3	ko01230	Biosynthesis of amino acids
SP803280_c102635_g1_i3	ko01200	Carbon metabolism
SP803280_c102635_g1_i3	ko05203	Viral carcinogenesis
SP803280_c102635_g1_i3	ko00010	Glycolysis / Gluconeogenesis
SP803280_c102635_g1_i3	ko04930	Type II diabetes mellitus
SP803280_c102635_g1_i3	ko00230	Purine metabolism
SP803280_c102635_g1_i3	ko00620	Pyruvate metabolism
SP803280_c102655_g2_i1	ko01210	2-Oxocarboxylic acid metabolism
SP803280_c102655_g2_i1	ko00250	Alanine, aspartate and glutamate metabolism
SP803280_c102655_g2_i1	ko01230	Biosynthesis of amino acids
SP803280_c102655_g2_i1	ko01200	Carbon metabolism
SP803280_c102655_g2_i1	ko00710	Carbon fixation in photosynthetic organisms
SP803280_c102701_g1_i1	ko01200	Carbon metabolism
SP803280_c102701_g1_i1	ko00710	Carbon fixation in photosynthetic organisms
SP803280_c102701_g1_i2	ko01200	Carbon metabolism
SP803280_c102701_g1_i2	ko00710	Carbon fixation in photosynthetic organisms
SP803280_c102701_g1_i3	ko01200	Carbon metabolism
SP803280_c102701_g1_i3	ko00710	Carbon fixation in photosynthetic organisms
SP803280_c102722_g1_i2	ko00920	Sulfur metabolism
SP803280_c102722_g1_i2	ko00270	Cysteine and methionine metabolism
SP803280_c102722_g1_i2	ko01230	Biosynthesis of amino acids
SP803280_c102722_g1_i2	ko01200	Carbon metabolism
SP803280_c102806_g1_i1	ko00730	Thiamine metabolism
SP803280_c102808_g1_i1	ko03020	RNA polymerase
SP803280_c102808_g1_i1	ko00240	Pyrimidine metabolism
SP803280_c102808_g1_i1	ko05169	Epstein-Barr virus infection
SP803280_c102808_g1_i1	ko05016	Huntington's disease
SP803280_c102808_g1_i1	ko00230	Purine metabolism
SP803280_c102837_g2_i2	ko00620	Pyruvate metabolism
SP803280_c102837_g2_i3	ko00620	Pyruvate metabolism
SP803280_c102837_g2_i4	ko00620	Pyruvate metabolism
SP803280_c102837_g2_i5	ko00620	Pyruvate metabolism
SP803280_c102837_g3_i1	ko00620	Pyruvate metabolism
SP803280_c102837_g3_i12	ko00620	Pyruvate metabolism
SP803280_c102837_g3_i2	ko00620	Pyruvate metabolism
SP803280_c102837_g3_i5	ko00620	Pyruvate metabolism
SP803280_c102837_g3_i7	ko00620	Pyruvate metabolism
SP803280_c102837_g3_i9	ko00620	Pyruvate metabolism
SP803280_c102850_g1_i5	ko04122	Sulfur relay system
SP803280_c102882_g1_i1	ko00195	Photosynthesis
SP803280_c102882_g1_i2	ko00195	Photosynthesis
SP803280_c102894_g1_i1	ko04071	Sphingolipid signaling pathway
SP803280_c102894_g1_i1	ko00600	Sphingolipid metabolism
SP803280_c102894_g1_i2	ko04071	Sphingolipid signaling pathway
SP803280_c102894_g1_i2	ko00600	Sphingolipid metabolism
SP803280_c102894_g1_i3	ko04071	Sphingolipid signaling pathway
SP803280_c102894_g1_i3	ko00600	Sphingolipid metabolism
SP803280_c102900_g1_i1	ko03010	Ribosome
SP803280_c102900_g1_i2	ko03010	Ribosome
SP803280_c102909_g1_i1	ko03010	Ribosome
SP803280_c102909_g2_i1	ko03010	Ribosome
SP803280_c102909_g2_i2	ko03010	Ribosome
SP803280_c102910_g2_i1	ko00970	Aminoacyl-tRNA biosynthesis
SP803280_c102910_g2_i2	ko00970	Aminoacyl-tRNA biosynthesis
SP803280_c102910_g2_i3	ko00970	Aminoacyl-tRNA biosynthesis
SP803280_c102912_g1_i1	ko05012	Parkinson's disease
SP803280_c102912_g1_i1	ko05016	Huntington's disease
SP803280_c102912_g1_i1	ko05010	Alzheimer's disease
SP803280_c102912_g1_i1	ko00190	Oxidative phosphorylation
SP803280_c102935_g1_i2	ko00623	Toluene degradation
SP803280_c102935_g1_i2	ko00361	Chlorocyclohexane and chlorobenzene degradation
SP803280_c102935_g1_i2	ko00364	Fluorobenzoate degradation
SP803280_c102969_g3_i5	ko00900	Terpenoid backbone biosynthesis
SP803280_c102990_g5_i1	ko00940	Phenylpropanoid biosynthesis
SP803280_c102990_g5_i1	ko00360	Phenylalanine metabolism
SP803280_c102998_g1_i2	ko00260	Glycine, serine and threonine metabolism
SP803280_c102998_g1_i2	ko01230	Biosynthesis of amino acids
SP803280_c102998_g1_i3	ko00260	Glycine, serine and threonine metabolism
SP803280_c102998_g1_i3	ko01230	Biosynthesis of amino acids
SP803280_c102998_g1_i5	ko00260	Glycine, serine and threonine metabolism
SP803280_c102998_g1_i5	ko01230	Biosynthesis of amino acids
SP803280_c102998_g1_i6	ko00260	Glycine, serine and threonine metabolism
SP803280_c102998_g1_i6	ko01230	Biosynthesis of amino acids
SP803280_c103001_g1_i1	ko00500	Starch and sucrose metabolism
SP803280_c103007_g1_i3	ko00051	Fructose and mannose metabolism
SP803280_c103007_g1_i3	ko00040	Pentose and glucuronate interconversions
SP803280_c103038_g2_i1	ko01230	Biosynthesis of amino acids
SP803280_c103038_g2_i1	ko00330	Arginine and proline metabolism
SP803280_c103041_g1_i1	ko00710	Carbon fixation in photosynthetic organisms
SP803280_c103041_g1_i1	ko00270	Cysteine and methionine metabolism
SP803280_c103041_g1_i1	ko00620	Pyruvate metabolism
SP803280_c103041_g1_i1	ko00020	Citrate cycle (TCA cycle)
SP803280_c103041_g1_i1	ko01200	Carbon metabolism
SP803280_c103041_g1_i1	ko00630	Glyoxylate and dicarboxylate metabolism
SP803280_c103070_g1_i1	ko00970	Aminoacyl-tRNA biosynthesis
SP803280_c103070_g1_i2	ko00970	Aminoacyl-tRNA biosynthesis
SP803280_c103099_g1_i1	ko03010	Ribosome
SP803280_c103099_g1_i2	ko03010	Ribosome
SP803280_c103099_g3_i1	ko03010	Ribosome
SP803280_c103099_g3_i2	ko03010	Ribosome
SP803280_c103099_g4_i1	ko03010	Ribosome
SP803280_c103099_g5_i1	ko03010	Ribosome
SP803280_c103134_g1_i1	ko00680	Methane metabolism
SP803280_c103134_g1_i1	ko00710	Carbon fixation in photosynthetic organisms
SP803280_c103134_g1_i1	ko00620	Pyruvate metabolism
SP803280_c103134_g1_i1	ko01200	Carbon metabolism
SP803280_c103134_g1_i1	ko00720	Carbon fixation pathways in prokaryotes
SP803280_c103154_g1_i1	ko04727	GABAergic synapse
SP803280_c103154_g1_i1	ko00910	Nitrogen metabolism
SP803280_c103154_g1_i1	ko04724	Glutamatergic synapse
SP803280_c103154_g1_i1	ko00330	Arginine and proline metabolism
SP803280_c103154_g1_i1	ko02020	Two-component system
SP803280_c103154_g1_i1	ko00630	Glyoxylate and dicarboxylate metabolism
SP803280_c103154_g1_i1	ko00250	Alanine, aspartate and glutamate metabolism
SP803280_c103154_g1_i1	ko01230	Biosynthesis of amino acids
SP803280_c103154_g2_i1	ko04727	GABAergic synapse
SP803280_c103154_g2_i1	ko00910	Nitrogen metabolism
SP803280_c103154_g2_i1	ko04724	Glutamatergic synapse
SP803280_c103154_g2_i1	ko00330	Arginine and proline metabolism
SP803280_c103154_g2_i1	ko02020	Two-component system
SP803280_c103154_g2_i1	ko00630	Glyoxylate and dicarboxylate metabolism
SP803280_c103154_g2_i1	ko00250	Alanine, aspartate and glutamate metabolism
SP803280_c103154_g2_i1	ko01230	Biosynthesis of amino acids
SP803280_c103182_g3_i1	ko01200	Carbon metabolism
SP803280_c103182_g3_i1	ko00720	Carbon fixation pathways in prokaryotes
SP803280_c103182_g3_i1	ko00670	One carbon pool by folate
SP803280_c103226_g1_i1	ko00480	Glutathione metabolism
SP803280_c103226_g1_i1	ko00053	Ascorbate and aldarate metabolism
SP803280_c103226_g1_i2	ko00480	Glutathione metabolism
SP803280_c103226_g1_i2	ko00053	Ascorbate and aldarate metabolism
SP803280_c103229_g1_i1	ko04910	Insulin signaling pathway
SP803280_c103229_g1_i1	ko03010	Ribosome
SP803280_c103229_g1_i1	ko04151	PI3K-Akt signaling pathway
SP803280_c103229_g1_i1	ko05205	Proteoglycans in cancer
SP803280_c103229_g1_i1	ko04150	mTOR signaling pathway
SP803280_c103229_g1_i1	ko04066	HIF-1 signaling pathway
SP803280_c103229_g1_i2	ko04910	Insulin signaling pathway
SP803280_c103229_g1_i2	ko03010	Ribosome
SP803280_c103229_g1_i2	ko04151	PI3K-Akt signaling pathway
SP803280_c103229_g1_i2	ko05205	Proteoglycans in cancer
SP803280_c103229_g1_i2	ko04150	mTOR signaling pathway
SP803280_c103229_g1_i2	ko04066	HIF-1 signaling pathway
SP803280_c103229_g1_i3	ko04910	Insulin signaling pathway
SP803280_c103229_g1_i3	ko03010	Ribosome
SP803280_c103229_g1_i3	ko04151	PI3K-Akt signaling pathway
SP803280_c103229_g1_i3	ko05205	Proteoglycans in cancer
SP803280_c103229_g1_i3	ko04150	mTOR signaling pathway
SP803280_c103229_g1_i3	ko04066	HIF-1 signaling pathway
SP803280_c103229_g1_i4	ko04910	Insulin signaling pathway
SP803280_c103229_g1_i4	ko03010	Ribosome
SP803280_c103229_g1_i4	ko04151	PI3K-Akt signaling pathway
SP803280_c103229_g1_i4	ko05205	Proteoglycans in cancer
SP803280_c103229_g1_i4	ko04150	mTOR signaling pathway
SP803280_c103229_g1_i4	ko04066	HIF-1 signaling pathway
SP803280_c103258_g1_i1	ko03010	Ribosome
SP803280_c103258_g1_i2	ko03010	Ribosome
SP803280_c103263_g1_i1	ko04112	Cell cycle - Caulobacter
SP803280_c103263_g1_i2	ko04112	Cell cycle - Caulobacter
SP803280_c103301_g4_i1	ko03010	Ribosome
SP803280_c103314_g1_i1	ko03010	Ribosome
SP803280_c103316_g1_i1	ko04144	Endocytosis
SP803280_c103316_g1_i1	ko04070	Phosphatidylinositol signaling system
SP803280_c103316_g1_i1	ko04810	Regulation of actin cytoskeleton
SP803280_c103316_g1_i1	ko04666	Fc gamma R-mediated phagocytosis
SP803280_c103316_g1_i1	ko00562	Inositol phosphate metabolism
SP803280_c103316_g1_i1	ko05231	Choline metabolism in cancer
SP803280_c103316_g1_i2	ko04144	Endocytosis
SP803280_c103316_g1_i2	ko04070	Phosphatidylinositol signaling system
SP803280_c103316_g1_i2	ko04810	Regulation of actin cytoskeleton
SP803280_c103316_g1_i2	ko04666	Fc gamma R-mediated phagocytosis
SP803280_c103316_g1_i2	ko00562	Inositol phosphate metabolism
SP803280_c103316_g1_i2	ko05231	Choline metabolism in cancer
SP803280_c103332_g2_i1	ko00280	Valine, leucine and isoleucine degradation
SP803280_c103332_g2_i1	ko00900	Terpenoid backbone biosynthesis
SP803280_c103332_g2_i1	ko00072	Synthesis and degradation of ketone bodies
SP803280_c103332_g2_i1	ko00650	Butanoate metabolism
SP803280_c103332_g3_i1	ko00280	Valine, leucine and isoleucine degradation
SP803280_c103332_g3_i1	ko00900	Terpenoid backbone biosynthesis
SP803280_c103332_g3_i1	ko00072	Synthesis and degradation of ketone bodies
SP803280_c103332_g3_i1	ko00650	Butanoate metabolism
SP803280_c103332_g4_i2	ko00280	Valine, leucine and isoleucine degradation
SP803280_c103332_g4_i2	ko00900	Terpenoid backbone biosynthesis
SP803280_c103332_g4_i2	ko00072	Synthesis and degradation of ketone bodies
SP803280_c103332_g4_i2	ko00650	Butanoate metabolism
SP803280_c103341_g2_i3	ko00790	Folate biosynthesis
SP803280_c103341_g2_i5	ko00790	Folate biosynthesis
SP803280_c103351_g1_i1	ko00020	Citrate cycle (TCA cycle)
SP803280_c103351_g1_i1	ko01200	Carbon metabolism
SP803280_c103351_g1_i1	ko00010	Glycolysis / Gluconeogenesis
SP803280_c103351_g1_i1	ko00620	Pyruvate metabolism
SP803280_c103351_g1_i2	ko00020	Citrate cycle (TCA cycle)
SP803280_c103351_g1_i2	ko01200	Carbon metabolism
SP803280_c103351_g1_i2	ko00010	Glycolysis / Gluconeogenesis
SP803280_c103351_g1_i2	ko00620	Pyruvate metabolism
SP803280_c103351_g1_i3	ko00020	Citrate cycle (TCA cycle)
SP803280_c103351_g1_i3	ko01200	Carbon metabolism
SP803280_c103351_g1_i3	ko00010	Glycolysis / Gluconeogenesis
SP803280_c103351_g1_i3	ko00620	Pyruvate metabolism
SP803280_c103373_g2_i1	ko03010	Ribosome
SP803280_c103373_g2_i2	ko03010	Ribosome
SP803280_c103385_g1_i1	ko03010	Ribosome
SP803280_c103385_g7_i1	ko03010	Ribosome
SP803280_c103388_g1_i1	ko00340	Histidine metabolism
SP803280_c103388_g1_i1	ko01230	Biosynthesis of amino acids
SP803280_c103394_g1_i2	ko00710	Carbon fixation in photosynthetic organisms
SP803280_c103394_g1_i2	ko00030	Pentose phosphate pathway
SP803280_c103394_g1_i2	ko00040	Pentose and glucuronate interconversions
SP803280_c103394_g1_i2	ko01200	Carbon metabolism
SP803280_c103394_g1_i2	ko01230	Biosynthesis of amino acids
SP803280_c103395_g1_i2	ko05012	Parkinson's disease
SP803280_c103395_g1_i2	ko05016	Huntington's disease
SP803280_c103395_g1_i2	ko01200	Carbon metabolism
SP803280_c103395_g1_i2	ko05010	Alzheimer's disease
SP803280_c103395_g1_i2	ko00020	Citrate cycle (TCA cycle)
SP803280_c103395_g1_i2	ko00190	Oxidative phosphorylation
SP803280_c103395_g1_i2	ko04932	Non-alcoholic fatty liver disease (NAFLD)
SP803280_c103395_g3_i1	ko05012	Parkinson's disease
SP803280_c103395_g3_i1	ko05016	Huntington's disease
SP803280_c103395_g3_i1	ko01200	Carbon metabolism
SP803280_c103395_g3_i1	ko05010	Alzheimer's disease
SP803280_c103395_g3_i1	ko00020	Citrate cycle (TCA cycle)
SP803280_c103395_g3_i1	ko00190	Oxidative phosphorylation
SP803280_c103395_g3_i1	ko04932	Non-alcoholic fatty liver disease (NAFLD)
SP803280_c103416_g1_i1	ko00440	Phosphonate and phosphinate metabolism
SP803280_c103416_g1_i1	ko00564	Glycerophospholipid metabolism
SP803280_c103416_g1_i2	ko00440	Phosphonate and phosphinate metabolism
SP803280_c103416_g1_i2	ko00564	Glycerophospholipid metabolism
SP803280_c103421_g3_i1	ko01210	2-Oxocarboxylic acid metabolism
SP803280_c103421_g3_i1	ko00650	Butanoate metabolism
SP803280_c103421_g3_i1	ko00770	Pantothenate and CoA biosynthesis
SP803280_c103421_g3_i1	ko01230	Biosynthesis of amino acids
SP803280_c103421_g3_i1	ko00290	Valine, leucine and isoleucine biosynthesis
SP803280_c103421_g3_i1	ko00660	C5-Branched dibasic acid metabolism
SP803280_c103463_g2_i1	ko03010	Ribosome
SP803280_c103463_g2_i2	ko03010	Ribosome
SP803280_c103467_g1_i1	ko03050	Proteasome
SP803280_c103467_g1_i2	ko03050	Proteasome
SP803280_c103467_g1_i3	ko03050	Proteasome
SP803280_c103467_g1_i4	ko03050	Proteasome
SP803280_c103497_g1_i1	ko00770	Pantothenate and CoA biosynthesis
SP803280_c103497_g1_i3	ko00770	Pantothenate and CoA biosynthesis
SP803280_c103497_g1_i5	ko00770	Pantothenate and CoA biosynthesis
SP803280_c103497_g1_i6	ko00770	Pantothenate and CoA biosynthesis
SP803280_c103497_g1_i7	ko00770	Pantothenate and CoA biosynthesis
SP803280_c103497_g1_i8	ko00770	Pantothenate and CoA biosynthesis
SP803280_c103517_g1_i1	ko03010	Ribosome
SP803280_c103527_g1_i1	ko04914	Progesterone-mediated oocyte maturation
SP803280_c103527_g1_i1	ko04111	Cell cycle - yeast
SP803280_c103527_g1_i1	ko04114	Oocyte meiosis
SP803280_c103527_g1_i1	ko04113	Meiosis - yeast
SP803280_c103527_g1_i1	ko04110	Cell cycle
SP803280_c103556_g1_i1	ko03010	Ribosome
SP803280_c103556_g1_i2	ko03010	Ribosome
SP803280_c103564_g3_i2	ko00970	Aminoacyl-tRNA biosynthesis
SP803280_c103579_g1_i1	ko00330	Arginine and proline metabolism
SP803280_c103579_g1_i1	ko01210	2-Oxocarboxylic acid metabolism
SP803280_c103579_g1_i1	ko01230	Biosynthesis of amino acids
SP803280_c103579_g1_i2	ko00330	Arginine and proline metabolism
SP803280_c103579_g1_i2	ko01210	2-Oxocarboxylic acid metabolism
SP803280_c103579_g1_i2	ko01230	Biosynthesis of amino acids
SP803280_c103591_g2_i3	ko00561	Glycerolipid metabolism
SP803280_c103591_g2_i3	ko00010	Glycolysis / Gluconeogenesis
SP803280_c103591_g2_i3	ko01220	Degradation of aromatic compounds
SP803280_c103591_g2_i3	ko00930	Caprolactam degradation
SP803280_c103591_g2_i3	ko00040	Pentose and glucuronate interconversions
SP803280_c103596_g1_i1	ko03050	Proteasome
SP803280_c103627_g2_i1	ko03010	Ribosome
SP803280_c103627_g2_i2	ko03010	Ribosome
SP803280_c103629_g1_i1	ko04112	Cell cycle - Caulobacter
SP803280_c103646_g3_i1	ko00982	Drug metabolism - cytochrome P450
SP803280_c103646_g3_i1	ko00980	Metabolism of xenobiotics by cytochrome P450
SP803280_c103646_g3_i1	ko05204	Chemical carcinogenesis
SP803280_c103646_g3_i1	ko00480	Glutathione metabolism
SP803280_c103649_g1_i2	ko03010	Ribosome
SP803280_c103649_g1_i3	ko03010	Ribosome
SP803280_c103667_g1_i1	ko01230	Biosynthesis of amino acids
SP803280_c103667_g1_i1	ko01210	2-Oxocarboxylic acid metabolism
SP803280_c103667_g1_i1	ko00660	C5-Branched dibasic acid metabolism
SP803280_c103667_g1_i1	ko00290	Valine, leucine and isoleucine biosynthesis
SP803280_c103667_g1_i2	ko01230	Biosynthesis of amino acids
SP803280_c103667_g1_i2	ko01210	2-Oxocarboxylic acid metabolism
SP803280_c103667_g1_i2	ko00660	C5-Branched dibasic acid metabolism
SP803280_c103667_g1_i2	ko00290	Valine, leucine and isoleucine biosynthesis
SP803280_c103713_g3_i2	ko00940	Phenylpropanoid biosynthesis
SP803280_c103713_g3_i2	ko00360	Phenylalanine metabolism
SP803280_c103713_g3_i3	ko00940	Phenylpropanoid biosynthesis
SP803280_c103713_g3_i3	ko00360	Phenylalanine metabolism
SP803280_c103746_g4_i1	ko03010	Ribosome
SP803280_c103820_g3_i5	ko00980	Metabolism of xenobiotics by cytochrome P450
SP803280_c103820_g3_i5	ko00010	Glycolysis / Gluconeogenesis
SP803280_c103820_g3_i5	ko01220	Degradation of aromatic compounds
SP803280_c103820_g3_i5	ko00982	Drug metabolism - cytochrome P450
SP803280_c103820_g3_i5	ko00625	Chloroalkane and chloroalkene degradation
SP803280_c103820_g3_i5	ko00071	Fatty acid degradation
SP803280_c103820_g3_i5	ko00830	Retinol metabolism
SP803280_c103820_g3_i5	ko00626	Naphthalene degradation
SP803280_c103820_g3_i5	ko00350	Tyrosine metabolism
SP803280_c103843_g1_i1	ko00770	Pantothenate and CoA biosynthesis
SP803280_c103843_g1_i1	ko00410	beta-Alanine metabolism
SP803280_c103843_g2_i2	ko00790	Folate biosynthesis
SP803280_c103843_g2_i3	ko00770	Pantothenate and CoA biosynthesis
SP803280_c103843_g2_i3	ko00410	beta-Alanine metabolism
SP803280_c103843_g2_i4	ko00790	Folate biosynthesis
SP803280_c103863_g1_i3	ko00620	Pyruvate metabolism
SP803280_c103863_g1_i3	ko00290	Valine, leucine and isoleucine biosynthesis
SP803280_c103863_g1_i3	ko01230	Biosynthesis of amino acids
SP803280_c103863_g1_i3	ko01210	2-Oxocarboxylic acid metabolism
SP803280_c103885_g1_i1	ko00260	Glycine, serine and threonine metabolism
SP803280_c103885_g1_i1	ko01230	Biosynthesis of amino acids
SP803280_c103885_g1_i1	ko00400	Phenylalanine, tyrosine and tryptophan biosynthesis
SP803280_c103885_g1_i3	ko00260	Glycine, serine and threonine metabolism
SP803280_c103885_g1_i3	ko01230	Biosynthesis of amino acids
SP803280_c103885_g1_i3	ko00400	Phenylalanine, tyrosine and tryptophan biosynthesis
SP803280_c103901_g1_i1	ko01210	2-Oxocarboxylic acid metabolism
SP803280_c103901_g1_i1	ko00770	Pantothenate and CoA biosynthesis
SP803280_c103901_g1_i1	ko01230	Biosynthesis of amino acids
SP803280_c103901_g1_i1	ko00290	Valine, leucine and isoleucine biosynthesis
SP803280_c103901_g1_i1	ko00280	Valine, leucine and isoleucine degradation
SP803280_c103901_g1_i2	ko01210	2-Oxocarboxylic acid metabolism
SP803280_c103901_g1_i2	ko00770	Pantothenate and CoA biosynthesis
SP803280_c103901_g1_i2	ko01230	Biosynthesis of amino acids
SP803280_c103901_g1_i2	ko00290	Valine, leucine and isoleucine biosynthesis
SP803280_c103901_g1_i2	ko00280	Valine, leucine and isoleucine degradation
SP803280_c103901_g2_i1	ko01210	2-Oxocarboxylic acid metabolism
SP803280_c103901_g2_i1	ko00770	Pantothenate and CoA biosynthesis
SP803280_c103901_g2_i1	ko01230	Biosynthesis of amino acids
SP803280_c103901_g2_i1	ko00290	Valine, leucine and isoleucine biosynthesis
SP803280_c103901_g2_i1	ko00280	Valine, leucine and isoleucine degradation
SP803280_c103939_g1_i1	ko04110	Cell cycle
SP803280_c103939_g1_i1	ko04113	Meiosis - yeast
SP803280_c103939_g1_i1	ko04111	Cell cycle - yeast
SP803280_c103939_g1_i1	ko03030	DNA replication
SP803280_c103939_g1_i4	ko04110	Cell cycle
SP803280_c103939_g1_i4	ko04113	Meiosis - yeast
SP803280_c103939_g1_i4	ko04111	Cell cycle - yeast
SP803280_c103939_g1_i4	ko03030	DNA replication
SP803280_c103939_g1_i5	ko04110	Cell cycle
SP803280_c103939_g1_i5	ko04113	Meiosis - yeast
SP803280_c103939_g1_i5	ko04111	Cell cycle - yeast
SP803280_c103939_g1_i5	ko03030	DNA replication
SP803280_c103954_g1_i2	ko00982	Drug metabolism - cytochrome P450
SP803280_c103954_g1_i2	ko00980	Metabolism of xenobiotics by cytochrome P450
SP803280_c103954_g1_i2	ko05204	Chemical carcinogenesis
SP803280_c103954_g1_i2	ko00480	Glutathione metabolism
SP803280_c103954_g1_i4	ko00982	Drug metabolism - cytochrome P450
SP803280_c103954_g1_i4	ko00980	Metabolism of xenobiotics by cytochrome P450
SP803280_c103954_g1_i4	ko05204	Chemical carcinogenesis
SP803280_c103954_g1_i4	ko00480	Glutathione metabolism
SP803280_c103956_g1_i1	ko00400	Phenylalanine, tyrosine and tryptophan biosynthesis
SP803280_c103956_g1_i1	ko01230	Biosynthesis of amino acids
SP803280_c103956_g2_i2	ko00400	Phenylalanine, tyrosine and tryptophan biosynthesis
SP803280_c103956_g2_i2	ko01230	Biosynthesis of amino acids
SP803280_c103956_g2_i3	ko00400	Phenylalanine, tyrosine and tryptophan biosynthesis
SP803280_c103956_g2_i3	ko01230	Biosynthesis of amino acids
SP803280_c103959_g1_i2	ko00564	Glycerophospholipid metabolism
SP803280_c103959_g1_i3	ko00564	Glycerophospholipid metabolism
SP803280_c103959_g1_i4	ko00564	Glycerophospholipid metabolism
SP803280_c103959_g1_i5	ko00564	Glycerophospholipid metabolism
SP803280_c103959_g1_i6	ko00564	Glycerophospholipid metabolism
SP803280_c103959_g1_i7	ko00564	Glycerophospholipid metabolism
SP803280_c103959_g1_i8	ko00564	Glycerophospholipid metabolism
SP803280_c103959_g2_i3	ko00564	Glycerophospholipid metabolism
SP803280_c103975_g1_i1	ko00592	alpha-Linolenic acid metabolism
SP803280_c103993_g1_i3	ko00270	Cysteine and methionine metabolism
SP803280_c103993_g1_i3	ko05206	MicroRNAs in cancer
SP803280_c103997_g2_i1	ko04110	Cell cycle
SP803280_c103997_g2_i1	ko04113	Meiosis - yeast
SP803280_c103997_g2_i1	ko04111	Cell cycle - yeast
SP803280_c103997_g2_i2	ko04110	Cell cycle
SP803280_c103997_g2_i2	ko04113	Meiosis - yeast
SP803280_c103997_g2_i2	ko04111	Cell cycle - yeast
SP803280_c103997_g2_i3	ko04110	Cell cycle
SP803280_c103997_g2_i3	ko04113	Meiosis - yeast
SP803280_c103997_g2_i3	ko04111	Cell cycle - yeast
SP803280_c103997_g2_i4	ko04110	Cell cycle
SP803280_c103997_g2_i4	ko04113	Meiosis - yeast
SP803280_c103997_g2_i4	ko04111	Cell cycle - yeast
SP803280_c103997_g2_i7	ko04110	Cell cycle
SP803280_c103997_g2_i7	ko04113	Meiosis - yeast
SP803280_c103997_g2_i7	ko04111	Cell cycle - yeast
SP803280_c103998_g1_i1	ko00010	Glycolysis / Gluconeogenesis
SP803280_c103998_g1_i1	ko01230	Biosynthesis of amino acids
SP803280_c103998_g1_i1	ko01200	Carbon metabolism
SP803280_c103998_g1_i1	ko00710	Carbon fixation in photosynthetic organisms
SP803280_c103998_g1_i2	ko00010	Glycolysis / Gluconeogenesis
SP803280_c103998_g1_i2	ko01230	Biosynthesis of amino acids
SP803280_c103998_g1_i2	ko01200	Carbon metabolism
SP803280_c103998_g1_i2	ko00710	Carbon fixation in photosynthetic organisms
SP803280_c104027_g4_i1	ko00130	Ubiquinone and other terpenoid-quinone biosynthesis
SP803280_c104027_g4_i1	ko00360	Phenylalanine metabolism
SP803280_c104027_g4_i1	ko00940	Phenylpropanoid biosynthesis
SP803280_c104027_g4_i1	ko01220	Degradation of aromatic compounds
SP803280_c104027_g4_i1	ko00941	Flavonoid biosynthesis
SP803280_c104027_g4_i1	ko00945	Stilbenoid, diarylheptanoid and gingerol biosynthesis
SP803280_c104032_g1_i3	ko00970	Aminoacyl-tRNA biosynthesis
SP803280_c104052_g1_i1	ko00010	Glycolysis / Gluconeogenesis
SP803280_c104052_g1_i1	ko00020	Citrate cycle (TCA cycle)
SP803280_c104052_g1_i1	ko05230	Central carbon metabolism in cancer
SP803280_c104052_g1_i1	ko01200	Carbon metabolism
SP803280_c104052_g1_i1	ko00620	Pyruvate metabolism
SP803280_c104052_g1_i1	ko04066	HIF-1 signaling pathway
SP803280_c104052_g1_i2	ko00010	Glycolysis / Gluconeogenesis
SP803280_c104052_g1_i2	ko00020	Citrate cycle (TCA cycle)
SP803280_c104052_g1_i2	ko05230	Central carbon metabolism in cancer
SP803280_c104052_g1_i2	ko01200	Carbon metabolism
SP803280_c104052_g1_i2	ko00620	Pyruvate metabolism
SP803280_c104052_g1_i2	ko04066	HIF-1 signaling pathway
SP803280_c104052_g1_i3	ko00010	Glycolysis / Gluconeogenesis
SP803280_c104052_g1_i3	ko00020	Citrate cycle (TCA cycle)
SP803280_c104052_g1_i3	ko05230	Central carbon metabolism in cancer
SP803280_c104052_g1_i3	ko01200	Carbon metabolism
SP803280_c104052_g1_i3	ko00620	Pyruvate metabolism
SP803280_c104052_g1_i3	ko04066	HIF-1 signaling pathway
SP803280_c104052_g2_i1	ko00010	Glycolysis / Gluconeogenesis
SP803280_c104052_g2_i1	ko00020	Citrate cycle (TCA cycle)
SP803280_c104052_g2_i1	ko05230	Central carbon metabolism in cancer
SP803280_c104052_g2_i1	ko01200	Carbon metabolism
SP803280_c104052_g2_i1	ko00620	Pyruvate metabolism
SP803280_c104052_g2_i1	ko04066	HIF-1 signaling pathway
SP803280_c104067_g1_i1	ko00564	Glycerophospholipid metabolism
SP803280_c104067_g1_i1	ko04070	Phosphatidylinositol signaling system
SP803280_c104067_g1_i3	ko00564	Glycerophospholipid metabolism
SP803280_c104067_g1_i3	ko04070	Phosphatidylinositol signaling system
SP803280_c104075_g1_i1	ko03050	Proteasome
SP803280_c104105_g4_i2	ko00910	Nitrogen metabolism
SP803280_c104109_g1_i1	ko00190	Oxidative phosphorylation
SP803280_c104109_g1_i2	ko00190	Oxidative phosphorylation
SP803280_c104109_g1_i4	ko00190	Oxidative phosphorylation
SP803280_c104109_g1_i5	ko00190	Oxidative phosphorylation
SP803280_c104109_g2_i1	ko00190	Oxidative phosphorylation
SP803280_c104109_g2_i2	ko00190	Oxidative phosphorylation
SP803280_c104135_g1_i1	ko05230	Central carbon metabolism in cancer
SP803280_c104135_g1_i1	ko01230	Biosynthesis of amino acids
SP803280_c104135_g1_i1	ko01200	Carbon metabolism
SP803280_c104135_g1_i1	ko05203	Viral carcinogenesis
SP803280_c104135_g1_i1	ko00010	Glycolysis / Gluconeogenesis
SP803280_c104135_g1_i1	ko04930	Type II diabetes mellitus
SP803280_c104135_g1_i1	ko00230	Purine metabolism
SP803280_c104135_g1_i1	ko00620	Pyruvate metabolism
SP803280_c104135_g1_i2	ko05230	Central carbon metabolism in cancer
SP803280_c104135_g1_i2	ko01230	Biosynthesis of amino acids
SP803280_c104135_g1_i2	ko01200	Carbon metabolism
SP803280_c104135_g1_i2	ko05203	Viral carcinogenesis
SP803280_c104135_g1_i2	ko00010	Glycolysis / Gluconeogenesis
SP803280_c104135_g1_i2	ko04930	Type II diabetes mellitus
SP803280_c104135_g1_i2	ko00230	Purine metabolism
SP803280_c104135_g1_i2	ko00620	Pyruvate metabolism
SP803280_c104157_g1_i1	ko00941	Flavonoid biosynthesis
SP803280_c104157_g4_i2	ko00941	Flavonoid biosynthesis
SP803280_c104208_g1_i2	ko01200	Carbon metabolism
SP803280_c104208_g1_i2	ko01230	Biosynthesis of amino acids
SP803280_c104208_g1_i2	ko00030	Pentose phosphate pathway
SP803280_c104218_g1_i1	ko00500	Starch and sucrose metabolism
SP803280_c104237_g1_i1	ko00010	Glycolysis / Gluconeogenesis
SP803280_c104256_g1_i3	ko00052	Galactose metabolism
SP803280_c104256_g1_i3	ko00520	Amino sugar and nucleotide sugar metabolism
SP803280_c104256_g1_i4	ko00052	Galactose metabolism
SP803280_c104256_g1_i4	ko00520	Amino sugar and nucleotide sugar metabolism
SP803280_c104290_g2_i2	ko04070	Phosphatidylinositol signaling system
SP803280_c104290_g2_i2	ko00562	Inositol phosphate metabolism
SP803280_c104290_g2_i6	ko04070	Phosphatidylinositol signaling system
SP803280_c104290_g2_i6	ko00562	Inositol phosphate metabolism
SP803280_c104299_g1_i1	ko00860	Porphyrin and chlorophyll metabolism
SP803280_c104308_g1_i4	ko05230	Central carbon metabolism in cancer
SP803280_c104308_g1_i4	ko01200	Carbon metabolism
SP803280_c104308_g1_i4	ko00030	Pentose phosphate pathway
SP803280_c104308_g1_i4	ko00480	Glutathione metabolism
SP803280_c104313_g1_i1	ko02020	Two-component system
SP803280_c104313_g1_i1	ko00627	Aminobenzoate degradation
SP803280_c104313_g1_i1	ko00790	Folate biosynthesis
SP803280_c104314_g2_i1	ko03010	Ribosome
SP803280_c104316_g1_i1	ko04146	Peroxisome
SP803280_c104316_g1_i1	ko00480	Glutathione metabolism
SP803280_c104316_g1_i1	ko01230	Biosynthesis of amino acids
SP803280_c104316_g1_i1	ko01200	Carbon metabolism
SP803280_c104316_g1_i1	ko00020	Citrate cycle (TCA cycle)
SP803280_c104316_g1_i1	ko01210	2-Oxocarboxylic acid metabolism
SP803280_c104316_g1_i1	ko00720	Carbon fixation pathways in prokaryotes
SP803280_c104333_g2_i1	ko03010	Ribosome
SP803280_c104333_g2_i2	ko03010	Ribosome
SP803280_c104333_g2_i3	ko03010	Ribosome
SP803280_c104339_g1_i3	ko00500	Starch and sucrose metabolism
SP803280_c104339_g1_i6	ko00500	Starch and sucrose metabolism
SP803280_c104343_g2_i1	ko00982	Drug metabolism - cytochrome P450
SP803280_c104343_g2_i1	ko00980	Metabolism of xenobiotics by cytochrome P450
SP803280_c104343_g2_i1	ko05204	Chemical carcinogenesis
SP803280_c104343_g2_i1	ko00480	Glutathione metabolism
SP803280_c104343_g2_i2	ko00982	Drug metabolism - cytochrome P450
SP803280_c104343_g2_i2	ko00980	Metabolism of xenobiotics by cytochrome P450
SP803280_c104343_g2_i2	ko05204	Chemical carcinogenesis
SP803280_c104343_g2_i2	ko00480	Glutathione metabolism
SP803280_c104371_g1_i2	ko00620	Pyruvate metabolism
SP803280_c104371_g1_i2	ko04011	MAPK signaling pathway - yeast
SP803280_c104371_g1_i3	ko00620	Pyruvate metabolism
SP803280_c104371_g1_i3	ko04011	MAPK signaling pathway - yeast
SP803280_c104429_g1_i2	ko00970	Aminoacyl-tRNA biosynthesis
SP803280_c104441_g1_i1	ko00970	Aminoacyl-tRNA biosynthesis
SP803280_c104447_g1_i1	ko00195	Photosynthesis
SP803280_c104451_g1_i2	ko00623	Toluene degradation
SP803280_c104451_g1_i2	ko00361	Chlorocyclohexane and chlorobenzene degradation
SP803280_c104451_g1_i2	ko00364	Fluorobenzoate degradation
SP803280_c104477_g1_i1	ko00460	Cyanoamino acid metabolism
SP803280_c104477_g1_i1	ko00500	Starch and sucrose metabolism
SP803280_c104477_g1_i1	ko00940	Phenylpropanoid biosynthesis
SP803280_c104490_g1_i1	ko00260	Glycine, serine and threonine metabolism
SP803280_c104583_g1_i3	ko00630	Glyoxylate and dicarboxylate metabolism
SP803280_c104583_g1_i3	ko00260	Glycine, serine and threonine metabolism
SP803280_c104583_g2_i1	ko00630	Glyoxylate and dicarboxylate metabolism
SP803280_c104583_g2_i1	ko00260	Glycine, serine and threonine metabolism
SP803280_c104589_g4_i3	ko00350	Tyrosine metabolism
SP803280_c104589_g4_i3	ko00643	Styrene degradation
SP803280_c104603_g1_i1	ko00910	Nitrogen metabolism
SP803280_c104620_g1_i1	ko01230	Biosynthesis of amino acids
SP803280_c104620_g1_i1	ko01210	2-Oxocarboxylic acid metabolism
SP803280_c104620_g1_i1	ko00330	Arginine and proline metabolism
SP803280_c104620_g1_i2	ko01230	Biosynthesis of amino acids
SP803280_c104620_g1_i2	ko01210	2-Oxocarboxylic acid metabolism
SP803280_c104620_g1_i2	ko00330	Arginine and proline metabolism
SP803280_c104633_g1_i2	ko00908	Zeatin biosynthesis
SP803280_c104640_g1_i1	ko03010	Ribosome
SP803280_c104640_g1_i2	ko03010	Ribosome
SP803280_c104640_g2_i1	ko03010	Ribosome
SP803280_c104640_g2_i2	ko03010	Ribosome
SP803280_c104640_g2_i3	ko03010	Ribosome
SP803280_c104640_g2_i4	ko03010	Ribosome
SP803280_c104640_g2_i5	ko03010	Ribosome
SP803280_c104640_g2_i6	ko03010	Ribosome
SP803280_c104652_g2_i1	ko00190	Oxidative phosphorylation
SP803280_c104652_g2_i2	ko00190	Oxidative phosphorylation
SP803280_c104652_g2_i3	ko00190	Oxidative phosphorylation
SP803280_c104695_g1_i1	ko03010	Ribosome
SP803280_c104695_g1_i2	ko03010	Ribosome
SP803280_c104714_g1_i3	ko03010	Ribosome
SP803280_c104714_g1_i4	ko03010	Ribosome
SP803280_c104714_g1_i7	ko03010	Ribosome
SP803280_c104714_g1_i9	ko03010	Ribosome
SP803280_c104724_g1_i1	ko00061	Fatty acid biosynthesis
SP803280_c104724_g1_i1	ko04146	Peroxisome
SP803280_c104724_g1_i1	ko00071	Fatty acid degradation
SP803280_c104724_g1_i1	ko03320	PPAR signaling pathway
SP803280_c104724_g1_i1	ko04920	Adipocytokine signaling pathway
SP803280_c104724_g1_i1	ko01212	Fatty acid metabolism
SP803280_c104724_g1_i2	ko00061	Fatty acid biosynthesis
SP803280_c104724_g1_i2	ko04146	Peroxisome
SP803280_c104724_g1_i2	ko00071	Fatty acid degradation
SP803280_c104724_g1_i2	ko03320	PPAR signaling pathway
SP803280_c104724_g1_i2	ko04920	Adipocytokine signaling pathway
SP803280_c104724_g1_i2	ko01212	Fatty acid metabolism
SP803280_c104750_g1_i1	ko04932	Non-alcoholic fatty liver disease (NAFLD)
SP803280_c104750_g1_i1	ko00190	Oxidative phosphorylation
SP803280_c104750_g1_i1	ko05010	Alzheimer's disease
SP803280_c104750_g1_i1	ko04260	Cardiac muscle contraction
SP803280_c104750_g1_i1	ko05016	Huntington's disease
SP803280_c104750_g1_i1	ko05012	Parkinson's disease
SP803280_c104750_g1_i2	ko04932	Non-alcoholic fatty liver disease (NAFLD)
SP803280_c104750_g1_i2	ko00190	Oxidative phosphorylation
SP803280_c104750_g1_i2	ko05010	Alzheimer's disease
SP803280_c104750_g1_i2	ko04260	Cardiac muscle contraction
SP803280_c104750_g1_i2	ko05016	Huntington's disease
SP803280_c104750_g1_i2	ko05012	Parkinson's disease
SP803280_c104754_g2_i1	ko00040	Pentose and glucuronate interconversions
SP803280_c104754_g2_i1	ko00561	Glycerolipid metabolism
SP803280_c104754_g2_i1	ko00052	Galactose metabolism
SP803280_c104754_g2_i1	ko00051	Fructose and mannose metabolism
SP803280_c104762_g2_i6	ko00900	Terpenoid backbone biosynthesis
SP803280_c104770_g1_i1	ko00130	Ubiquinone and other terpenoid-quinone biosynthesis
SP803280_c104770_g1_i1	ko00400	Phenylalanine, tyrosine and tryptophan biosynthesis
SP803280_c104770_g1_i1	ko00960	Tropane, piperidine and pyridine alkaloid biosynthesis
SP803280_c104770_g1_i1	ko00360	Phenylalanine metabolism
SP803280_c104770_g1_i1	ko00350	Tyrosine metabolism
SP803280_c104770_g1_i1	ko00401	Novobiocin biosynthesis
SP803280_c104770_g1_i1	ko00270	Cysteine and methionine metabolism
SP803280_c104770_g1_i1	ko01230	Biosynthesis of amino acids
SP803280_c104770_g1_i1	ko00950	Isoquinoline alkaloid biosynthesis
SP803280_c104833_g1_i1	ko00970	Aminoacyl-tRNA biosynthesis
SP803280_c104833_g1_i2	ko00970	Aminoacyl-tRNA biosynthesis
SP803280_c104833_g1_i3	ko00970	Aminoacyl-tRNA biosynthesis
SP803280_c104833_g1_i4	ko00970	Aminoacyl-tRNA biosynthesis
SP803280_c104833_g1_i5	ko00970	Aminoacyl-tRNA biosynthesis
SP803280_c104833_g1_i6	ko00970	Aminoacyl-tRNA biosynthesis
SP803280_c104837_g1_i1	ko01230	Biosynthesis of amino acids
SP803280_c104837_g1_i1	ko00450	Selenocompound metabolism
SP803280_c104837_g1_i1	ko00270	Cysteine and methionine metabolism
SP803280_c104862_g2_i1	ko00970	Aminoacyl-tRNA biosynthesis
SP803280_c104862_g2_i2	ko00970	Aminoacyl-tRNA biosynthesis
SP803280_c104862_g2_i3	ko00970	Aminoacyl-tRNA biosynthesis
SP803280_c104862_g2_i4	ko00970	Aminoacyl-tRNA biosynthesis
SP803280_c104862_g2_i5	ko00970	Aminoacyl-tRNA biosynthesis
SP803280_c104862_g2_i6	ko00970	Aminoacyl-tRNA biosynthesis
SP803280_c104862_g2_i7	ko00970	Aminoacyl-tRNA biosynthesis
SP803280_c104876_g2_i1	ko00860	Porphyrin and chlorophyll metabolism
SP803280_c104876_g2_i1	ko04978	Mineral absorption
SP803280_c104876_g2_i2	ko00860	Porphyrin and chlorophyll metabolism
SP803280_c104876_g2_i2	ko04978	Mineral absorption
SP803280_c104876_g2_i3	ko00860	Porphyrin and chlorophyll metabolism
SP803280_c104876_g2_i3	ko04978	Mineral absorption
SP803280_c104915_g1_i2	ko00730	Thiamine metabolism
SP803280_c104915_g1_i2	ko00900	Terpenoid backbone biosynthesis
SP803280_c104922_g1_i1	ko00270	Cysteine and methionine metabolism
SP803280_c104922_g1_i2	ko00270	Cysteine and methionine metabolism
SP803280_c104922_g1_i3	ko00270	Cysteine and methionine metabolism
SP803280_c104929_g1_i3	ko00040	Pentose and glucuronate interconversions
SP803280_c104929_g1_i3	ko00520	Amino sugar and nucleotide sugar metabolism
SP803280_c104929_g1_i3	ko00053	Ascorbate and aldarate metabolism
SP803280_c104929_g1_i3	ko00500	Starch and sucrose metabolism
SP803280_c104937_g1_i1	ko00230	Purine metabolism
SP803280_c104937_g1_i1	ko00983	Drug metabolism - other enzymes
SP803280_c104937_g1_i2	ko00230	Purine metabolism
SP803280_c104937_g1_i2	ko00983	Drug metabolism - other enzymes
SP803280_c104953_g1_i1	ko03010	Ribosome
SP803280_c104964_g1_i1	ko00100	Steroid biosynthesis
SP803280_c104964_g1_i3	ko00100	Steroid biosynthesis
SP803280_c104965_g1_i1	ko00340	Histidine metabolism
SP803280_c104965_g1_i1	ko00903	Limonene and pinene degradation
SP803280_c104965_g1_i1	ko00071	Fatty acid degradation
SP803280_c104965_g1_i1	ko00330	Arginine and proline metabolism
SP803280_c104965_g1_i1	ko00410	beta-Alanine metabolism
SP803280_c104965_g1_i1	ko00280	Valine, leucine and isoleucine degradation
SP803280_c104965_g1_i1	ko00380	Tryptophan metabolism
SP803280_c104965_g1_i1	ko00040	Pentose and glucuronate interconversions
SP803280_c104965_g1_i1	ko00620	Pyruvate metabolism
SP803280_c104965_g1_i1	ko00561	Glycerolipid metabolism
SP803280_c104965_g1_i1	ko00053	Ascorbate and aldarate metabolism
SP803280_c104965_g1_i1	ko00625	Chloroalkane and chloroalkene degradation
SP803280_c104965_g1_i1	ko00310	Lysine degradation
SP803280_c104965_g1_i1	ko00010	Glycolysis / Gluconeogenesis
SP803280_c104971_g1_i1	ko01210	2-Oxocarboxylic acid metabolism
SP803280_c104971_g1_i1	ko00770	Pantothenate and CoA biosynthesis
SP803280_c104971_g1_i1	ko01230	Biosynthesis of amino acids
SP803280_c104971_g1_i1	ko00290	Valine, leucine and isoleucine biosynthesis
SP803280_c104971_g1_i1	ko00280	Valine, leucine and isoleucine degradation
SP803280_c105009_g1_i1	ko05169	Epstein-Barr virus infection
SP803280_c105009_g1_i1	ko03020	RNA polymerase
SP803280_c105009_g1_i1	ko00240	Pyrimidine metabolism
SP803280_c105009_g1_i1	ko00230	Purine metabolism
SP803280_c105009_g1_i1	ko05016	Huntington's disease
SP803280_c105009_g1_i2	ko05169	Epstein-Barr virus infection
SP803280_c105009_g1_i2	ko03020	RNA polymerase
SP803280_c105009_g1_i2	ko00240	Pyrimidine metabolism
SP803280_c105009_g1_i2	ko00230	Purine metabolism
SP803280_c105009_g1_i2	ko05016	Huntington's disease
SP803280_c105009_g1_i3	ko05169	Epstein-Barr virus infection
SP803280_c105009_g1_i3	ko03020	RNA polymerase
SP803280_c105009_g1_i3	ko00240	Pyrimidine metabolism
SP803280_c105009_g1_i3	ko00230	Purine metabolism
SP803280_c105009_g1_i3	ko05016	Huntington's disease
SP803280_c105009_g1_i4	ko05169	Epstein-Barr virus infection
SP803280_c105009_g1_i4	ko03020	RNA polymerase
SP803280_c105009_g1_i4	ko00240	Pyrimidine metabolism
SP803280_c105009_g1_i4	ko00230	Purine metabolism
SP803280_c105009_g1_i4	ko05016	Huntington's disease
SP803280_c105017_g1_i1	ko00230	Purine metabolism
SP803280_c105017_g1_i1	ko05169	Epstein-Barr virus infection
SP803280_c105017_g1_i1	ko04623	Cytosolic DNA-sensing pathway
SP803280_c105017_g1_i1	ko05016	Huntington's disease
SP803280_c105017_g1_i1	ko00240	Pyrimidine metabolism
SP803280_c105017_g1_i1	ko03020	RNA polymerase
SP803280_c105028_g1_i1	ko00520	Amino sugar and nucleotide sugar metabolism
SP803280_c105038_g1_i1	ko00360	Phenylalanine metabolism
SP803280_c105038_g1_i1	ko00945	Stilbenoid, diarylheptanoid and gingerol biosynthesis
SP803280_c105038_g1_i1	ko00941	Flavonoid biosynthesis
SP803280_c105038_g1_i1	ko00940	Phenylpropanoid biosynthesis
SP803280_c105038_g1_i2	ko00360	Phenylalanine metabolism
SP803280_c105038_g1_i2	ko00945	Stilbenoid, diarylheptanoid and gingerol biosynthesis
SP803280_c105038_g1_i2	ko00941	Flavonoid biosynthesis
SP803280_c105038_g1_i2	ko00940	Phenylpropanoid biosynthesis
SP803280_c105038_g1_i3	ko00360	Phenylalanine metabolism
SP803280_c105038_g1_i3	ko00945	Stilbenoid, diarylheptanoid and gingerol biosynthesis
SP803280_c105038_g1_i3	ko00941	Flavonoid biosynthesis
SP803280_c105038_g1_i3	ko00940	Phenylpropanoid biosynthesis
SP803280_c105038_g1_i4	ko00360	Phenylalanine metabolism
SP803280_c105038_g1_i4	ko00945	Stilbenoid, diarylheptanoid and gingerol biosynthesis
SP803280_c105038_g1_i4	ko00941	Flavonoid biosynthesis
SP803280_c105038_g1_i4	ko00940	Phenylpropanoid biosynthesis
SP803280_c105062_g2_i1	ko00770	Pantothenate and CoA biosynthesis
SP803280_c105062_g2_i2	ko00770	Pantothenate and CoA biosynthesis
SP803280_c105062_g2_i3	ko00770	Pantothenate and CoA biosynthesis
SP803280_c105062_g2_i4	ko00770	Pantothenate and CoA biosynthesis
SP803280_c105078_g1_i1	ko00630	Glyoxylate and dicarboxylate metabolism
SP803280_c105078_g1_i1	ko01230	Biosynthesis of amino acids
SP803280_c105078_g1_i1	ko01200	Carbon metabolism
SP803280_c105078_g1_i1	ko00260	Glycine, serine and threonine metabolism
SP803280_c105078_g1_i1	ko00670	One carbon pool by folate
SP803280_c105078_g1_i1	ko00460	Cyanoamino acid metabolism
SP803280_c105078_g1_i1	ko00680	Methane metabolism
SP803280_c105078_g1_i2	ko00630	Glyoxylate and dicarboxylate metabolism
SP803280_c105078_g1_i2	ko01230	Biosynthesis of amino acids
SP803280_c105078_g1_i2	ko01200	Carbon metabolism
SP803280_c105078_g1_i2	ko00260	Glycine, serine and threonine metabolism
SP803280_c105078_g1_i2	ko00670	One carbon pool by folate
SP803280_c105078_g1_i2	ko00460	Cyanoamino acid metabolism
SP803280_c105078_g1_i2	ko00680	Methane metabolism
SP803280_c105164_g1_i1	ko00982	Drug metabolism - cytochrome P450
SP803280_c105164_g1_i1	ko00980	Metabolism of xenobiotics by cytochrome P450
SP803280_c105164_g1_i1	ko05204	Chemical carcinogenesis
SP803280_c105164_g1_i1	ko00480	Glutathione metabolism
SP803280_c105164_g1_i2	ko00982	Drug metabolism - cytochrome P450
SP803280_c105164_g1_i2	ko00980	Metabolism of xenobiotics by cytochrome P450
SP803280_c105164_g1_i2	ko05204	Chemical carcinogenesis
SP803280_c105164_g1_i2	ko00480	Glutathione metabolism
SP803280_c105164_g1_i3	ko00982	Drug metabolism - cytochrome P450
SP803280_c105164_g1_i3	ko00980	Metabolism of xenobiotics by cytochrome P450
SP803280_c105164_g1_i3	ko05204	Chemical carcinogenesis
SP803280_c105164_g1_i3	ko00480	Glutathione metabolism
SP803280_c105164_g1_i4	ko00982	Drug metabolism - cytochrome P450
SP803280_c105164_g1_i4	ko00980	Metabolism of xenobiotics by cytochrome P450
SP803280_c105164_g1_i4	ko05204	Chemical carcinogenesis
SP803280_c105164_g1_i4	ko00480	Glutathione metabolism
SP803280_c105164_g1_i5	ko00982	Drug metabolism - cytochrome P450
SP803280_c105164_g1_i5	ko00980	Metabolism of xenobiotics by cytochrome P450
SP803280_c105164_g1_i5	ko05204	Chemical carcinogenesis
SP803280_c105164_g1_i5	ko00480	Glutathione metabolism
SP803280_c105174_g1_i1	ko04142	Lysosome
SP803280_c105174_g1_i2	ko04142	Lysosome
SP803280_c105189_g3_i1	ko00240	Pyrimidine metabolism
SP803280_c105189_g3_i1	ko00760	Nicotinate and nicotinamide metabolism
SP803280_c105189_g3_i1	ko00230	Purine metabolism
SP803280_c105227_g1_i1	ko04070	Phosphatidylinositol signaling system
SP803280_c105227_g1_i1	ko00561	Glycerolipid metabolism
SP803280_c105227_g1_i1	ko05231	Choline metabolism in cancer
SP803280_c105227_g1_i1	ko00564	Glycerophospholipid metabolism
SP803280_c105232_g1_i1	ko00780	Biotin metabolism
SP803280_c105232_g1_i2	ko00780	Biotin metabolism
SP803280_c105243_g1_i2	ko00040	Pentose and glucuronate interconversions
SP803280_c105243_g1_i2	ko00520	Amino sugar and nucleotide sugar metabolism
SP803280_c105243_g1_i2	ko00053	Ascorbate and aldarate metabolism
SP803280_c105243_g1_i2	ko00500	Starch and sucrose metabolism
SP803280_c105243_g1_i4	ko00040	Pentose and glucuronate interconversions
SP803280_c105243_g1_i4	ko00520	Amino sugar and nucleotide sugar metabolism
SP803280_c105243_g1_i4	ko00053	Ascorbate and aldarate metabolism
SP803280_c105243_g1_i4	ko00500	Starch and sucrose metabolism
SP803280_c105250_g1_i4	ko05166	HTLV-I infection
SP803280_c105250_g1_i4	ko04110	Cell cycle
SP803280_c105250_g1_i4	ko04111	Cell cycle - yeast
SP803280_c105268_g1_i1	ko00280	Valine, leucine and isoleucine degradation
SP803280_c105279_g3_i2	ko00983	Drug metabolism - other enzymes
SP803280_c105279_g3_i2	ko00230	Purine metabolism
SP803280_c105279_g3_i3	ko00983	Drug metabolism - other enzymes
SP803280_c105279_g3_i3	ko00230	Purine metabolism
SP803280_c105394_g1_i1	ko05016	Huntington's disease
SP803280_c105394_g1_i1	ko00230	Purine metabolism
SP803280_c105394_g1_i1	ko04623	Cytosolic DNA-sensing pathway
SP803280_c105394_g1_i1	ko00240	Pyrimidine metabolism
SP803280_c105394_g1_i1	ko03020	RNA polymerase
SP803280_c105394_g1_i1	ko05169	Epstein-Barr virus infection
SP803280_c105394_g1_i2	ko05016	Huntington's disease
SP803280_c105394_g1_i2	ko00230	Purine metabolism
SP803280_c105394_g1_i2	ko04623	Cytosolic DNA-sensing pathway
SP803280_c105394_g1_i2	ko00240	Pyrimidine metabolism
SP803280_c105394_g1_i2	ko03020	RNA polymerase
SP803280_c105394_g1_i2	ko05169	Epstein-Barr virus infection
SP803280_c105394_g4_i1	ko05016	Huntington's disease
SP803280_c105394_g4_i1	ko00230	Purine metabolism
SP803280_c105394_g4_i1	ko04623	Cytosolic DNA-sensing pathway
SP803280_c105394_g4_i1	ko00240	Pyrimidine metabolism
SP803280_c105394_g4_i1	ko03020	RNA polymerase
SP803280_c105394_g4_i1	ko05169	Epstein-Barr virus infection
SP803280_c105394_g4_i2	ko05016	Huntington's disease
SP803280_c105394_g4_i2	ko00230	Purine metabolism
SP803280_c105394_g4_i2	ko04623	Cytosolic DNA-sensing pathway
SP803280_c105394_g4_i2	ko00240	Pyrimidine metabolism
SP803280_c105394_g4_i2	ko03020	RNA polymerase
SP803280_c105394_g4_i2	ko05169	Epstein-Barr virus infection
SP803280_c105394_g4_i3	ko05016	Huntington's disease
SP803280_c105394_g4_i3	ko00230	Purine metabolism
SP803280_c105394_g4_i3	ko04623	Cytosolic DNA-sensing pathway
SP803280_c105394_g4_i3	ko00240	Pyrimidine metabolism
SP803280_c105394_g4_i3	ko03020	RNA polymerase
SP803280_c105394_g4_i3	ko05169	Epstein-Barr virus infection
SP803280_c105394_g4_i4	ko05016	Huntington's disease
SP803280_c105394_g4_i4	ko00230	Purine metabolism
SP803280_c105394_g4_i4	ko04623	Cytosolic DNA-sensing pathway
SP803280_c105394_g4_i4	ko00240	Pyrimidine metabolism
SP803280_c105394_g4_i4	ko03020	RNA polymerase
SP803280_c105394_g4_i4	ko05169	Epstein-Barr virus infection
SP803280_c105394_g4_i5	ko05016	Huntington's disease
SP803280_c105394_g4_i5	ko00230	Purine metabolism
SP803280_c105394_g4_i5	ko04623	Cytosolic DNA-sensing pathway
SP803280_c105394_g4_i5	ko00240	Pyrimidine metabolism
SP803280_c105394_g4_i5	ko03020	RNA polymerase
SP803280_c105394_g4_i5	ko05169	Epstein-Barr virus infection
SP803280_c105419_g2_i2	ko00620	Pyruvate metabolism
SP803280_c105419_g2_i2	ko04066	HIF-1 signaling pathway
SP803280_c105419_g2_i2	ko00010	Glycolysis / Gluconeogenesis
SP803280_c105419_g2_i2	ko01200	Carbon metabolism
SP803280_c105419_g2_i2	ko00020	Citrate cycle (TCA cycle)
SP803280_c105419_g2_i2	ko05230	Central carbon metabolism in cancer
SP803280_c105422_g2_i1	ko00564	Glycerophospholipid metabolism
SP803280_c105426_g1_i1	ko04626	Plant-pathogen interaction
SP803280_c105426_g1_i1	ko00561	Glycerolipid metabolism
SP803280_c105426_g1_i1	ko03320	PPAR signaling pathway
SP803280_c105426_g1_i2	ko04626	Plant-pathogen interaction
SP803280_c105426_g1_i2	ko00561	Glycerolipid metabolism
SP803280_c105426_g1_i2	ko03320	PPAR signaling pathway
SP803280_c105426_g1_i3	ko04626	Plant-pathogen interaction
SP803280_c105426_g1_i3	ko00561	Glycerolipid metabolism
SP803280_c105426_g1_i3	ko03320	PPAR signaling pathway
SP803280_c105426_g1_i5	ko04626	Plant-pathogen interaction
SP803280_c105426_g1_i5	ko00561	Glycerolipid metabolism
SP803280_c105426_g1_i5	ko03320	PPAR signaling pathway
SP803280_c105426_g1_i6	ko04626	Plant-pathogen interaction
SP803280_c105426_g1_i6	ko00561	Glycerolipid metabolism
SP803280_c105426_g1_i6	ko03320	PPAR signaling pathway
SP803280_c105433_g2_i1	ko03010	Ribosome
SP803280_c105433_g2_i2	ko03010	Ribosome
SP803280_c105458_g1_i1	ko00195	Photosynthesis
SP803280_c105458_g1_i2	ko00195	Photosynthesis
SP803280_c105458_g1_i3	ko00195	Photosynthesis
SP803280_c105458_g1_i4	ko00195	Photosynthesis
SP803280_c105460_g1_i1	ko00480	Glutathione metabolism
SP803280_c105460_g1_i1	ko00053	Ascorbate and aldarate metabolism
SP803280_c105475_g1_i1	ko00010	Glycolysis / Gluconeogenesis
SP803280_c105475_g1_i1	ko00500	Starch and sucrose metabolism
SP803280_c105475_g1_i1	ko00520	Amino sugar and nucleotide sugar metabolism
SP803280_c105475_g1_i1	ko00052	Galactose metabolism
SP803280_c105475_g1_i1	ko00030	Pentose phosphate pathway
SP803280_c105475_g1_i1	ko00521	Streptomycin biosynthesis
SP803280_c105475_g1_i1	ko00230	Purine metabolism
SP803280_c105492_g1_i2	ko00970	Aminoacyl-tRNA biosynthesis
SP803280_c105492_g1_i4	ko00970	Aminoacyl-tRNA biosynthesis
SP803280_c105531_g1_i1	ko03010	Ribosome
SP803280_c105531_g1_i2	ko03010	Ribosome
SP803280_c105531_g1_i3	ko03010	Ribosome
SP803280_c105561_g1_i1	ko03010	Ribosome
SP803280_c105590_g1_i1	ko04974	Protein digestion and absorption
SP803280_c105590_g1_i3	ko04974	Protein digestion and absorption
SP803280_c105630_g2_i1	ko00460	Cyanoamino acid metabolism
SP803280_c105630_g2_i1	ko00500	Starch and sucrose metabolism
SP803280_c105630_g2_i1	ko00940	Phenylpropanoid biosynthesis
SP803280_c105656_g4_i1	ko03050	Proteasome
SP803280_c105679_g1_i1	ko03010	Ribosome
SP803280_c105679_g1_i2	ko03010	Ribosome
SP803280_c105712_g1_i1	ko03010	Ribosome
SP803280_c105712_g1_i2	ko03010	Ribosome
SP803280_c105712_g3_i1	ko03010	Ribosome
SP803280_c105712_g3_i2	ko03010	Ribosome
SP803280_c105730_g3_i2	ko00195	Photosynthesis
SP803280_c105730_g3_i4	ko00195	Photosynthesis
SP803280_c105730_g3_i5	ko00195	Photosynthesis
SP803280_c105730_g3_i6	ko00010	Glycolysis / Gluconeogenesis
SP803280_c105730_g3_i6	ko01230	Biosynthesis of amino acids
SP803280_c105730_g3_i6	ko01200	Carbon metabolism
SP803280_c105730_g3_i6	ko00710	Carbon fixation in photosynthetic organisms
SP803280_c105760_g1_i1	ko00860	Porphyrin and chlorophyll metabolism
SP803280_c105791_g3_i1	ko00620	Pyruvate metabolism
SP803280_c105791_g3_i1	ko04011	MAPK signaling pathway - yeast
SP803280_c105791_g3_i2	ko00620	Pyruvate metabolism
SP803280_c105791_g3_i2	ko04011	MAPK signaling pathway - yeast
SP803280_c105791_g3_i5	ko00620	Pyruvate metabolism
SP803280_c105791_g3_i5	ko04011	MAPK signaling pathway - yeast
SP803280_c105797_g1_i2	ko03010	Ribosome
SP803280_c105797_g1_i3	ko03010	Ribosome
SP803280_c105805_g1_i1	ko01200	Carbon metabolism
SP803280_c105805_g1_i1	ko01230	Biosynthesis of amino acids
SP803280_c105805_g1_i1	ko00030	Pentose phosphate pathway
SP803280_c105813_g1_i3	ko00195	Photosynthesis
SP803280_c105835_g1_i1	ko01230	Biosynthesis of amino acids
SP803280_c105835_g1_i1	ko00340	Histidine metabolism
SP803280_c105835_g1_i2	ko01230	Biosynthesis of amino acids
SP803280_c105835_g1_i2	ko00340	Histidine metabolism
SP803280_c105853_g1_i1	ko04917	Prolactin signaling pathway
SP803280_c105853_g1_i1	ko00052	Galactose metabolism
SP803280_c105853_g1_i1	ko00520	Amino sugar and nucleotide sugar metabolism
SP803280_c105900_g1_i1	ko00970	Aminoacyl-tRNA biosynthesis
SP803280_c105934_g1_i2	ko05016	Huntington's disease
SP803280_c105934_g1_i2	ko05012	Parkinson's disease
SP803280_c105934_g1_i2	ko00190	Oxidative phosphorylation
SP803280_c105934_g1_i2	ko04932	Non-alcoholic fatty liver disease (NAFLD)
SP803280_c105934_g1_i2	ko01200	Carbon metabolism
SP803280_c105934_g1_i2	ko00020	Citrate cycle (TCA cycle)
SP803280_c105934_g1_i2	ko05010	Alzheimer's disease
SP803280_c105935_g1_i1	ko00500	Starch and sucrose metabolism
SP803280_c105935_g2_i1	ko00500	Starch and sucrose metabolism
SP803280_c105972_g1_i1	ko03013	RNA transport
SP803280_c105972_g1_i1	ko03008	Ribosome biogenesis in eukaryotes
SP803280_c105972_g1_i8	ko03013	RNA transport
SP803280_c105972_g1_i8	ko03008	Ribosome biogenesis in eukaryotes
SP803280_c106015_g1_i1	ko00051	Fructose and mannose metabolism
SP803280_c106015_g1_i1	ko00010	Glycolysis / Gluconeogenesis
SP803280_c106015_g1_i1	ko01230	Biosynthesis of amino acids
SP803280_c106015_g1_i1	ko01200	Carbon metabolism
SP803280_c106015_g1_i1	ko00030	Pentose phosphate pathway
SP803280_c106015_g1_i1	ko00710	Carbon fixation in photosynthetic organisms
SP803280_c106015_g1_i1	ko00680	Methane metabolism
SP803280_c106032_g1_i2	ko00790	Folate biosynthesis
SP803280_c106032_g1_i6	ko00790	Folate biosynthesis
SP803280_c106032_g1_i9	ko00790	Folate biosynthesis
SP803280_c106034_g1_i1	ko00760	Nicotinate and nicotinamide metabolism
SP803280_c106034_g1_i1	ko00240	Pyrimidine metabolism
SP803280_c106034_g1_i2	ko00760	Nicotinate and nicotinamide metabolism
SP803280_c106034_g1_i2	ko00240	Pyrimidine metabolism
SP803280_c106055_g2_i1	ko00940	Phenylpropanoid biosynthesis
SP803280_c106055_g2_i1	ko00360	Phenylalanine metabolism
SP803280_c106055_g2_i2	ko00940	Phenylpropanoid biosynthesis
SP803280_c106055_g2_i2	ko00360	Phenylalanine metabolism
SP803280_c106055_g2_i4	ko00940	Phenylpropanoid biosynthesis
SP803280_c106055_g2_i4	ko00360	Phenylalanine metabolism
SP803280_c106055_g6_i1	ko00940	Phenylpropanoid biosynthesis
SP803280_c106055_g6_i1	ko00360	Phenylalanine metabolism
SP803280_c106073_g2_i1	ko03420	Nucleotide excision repair
SP803280_c106073_g2_i1	ko00230	Purine metabolism
SP803280_c106073_g2_i1	ko05166	HTLV-I infection
SP803280_c106073_g2_i1	ko00240	Pyrimidine metabolism
SP803280_c106073_g2_i1	ko03030	DNA replication
SP803280_c106073_g2_i1	ko03410	Base excision repair
SP803280_c106073_g2_i2	ko03420	Nucleotide excision repair
SP803280_c106073_g2_i2	ko00230	Purine metabolism
SP803280_c106073_g2_i2	ko05166	HTLV-I infection
SP803280_c106073_g2_i2	ko00240	Pyrimidine metabolism
SP803280_c106073_g2_i2	ko03030	DNA replication
SP803280_c106073_g2_i2	ko03410	Base excision repair
SP803280_c106075_g2_i1	ko00750	Vitamin B6 metabolism
SP803280_c106075_g2_i1	ko00680	Methane metabolism
SP803280_c106075_g2_i1	ko01230	Biosynthesis of amino acids
SP803280_c106075_g2_i1	ko00260	Glycine, serine and threonine metabolism
SP803280_c106075_g2_i1	ko01200	Carbon metabolism
SP803280_c106099_g1_i2	ko00940	Phenylpropanoid biosynthesis
SP803280_c106099_g1_i2	ko00360	Phenylalanine metabolism
SP803280_c106100_g2_i1	ko00940	Phenylpropanoid biosynthesis
SP803280_c106100_g2_i1	ko00360	Phenylalanine metabolism
SP803280_c106100_g2_i2	ko00940	Phenylpropanoid biosynthesis
SP803280_c106100_g2_i2	ko00360	Phenylalanine metabolism
SP803280_c106100_g2_i3	ko00940	Phenylpropanoid biosynthesis
SP803280_c106100_g2_i3	ko00360	Phenylalanine metabolism
SP803280_c106100_g3_i1	ko00940	Phenylpropanoid biosynthesis
SP803280_c106100_g3_i1	ko00360	Phenylalanine metabolism
SP803280_c106100_g3_i4	ko00940	Phenylpropanoid biosynthesis
SP803280_c106100_g3_i4	ko00360	Phenylalanine metabolism
SP803280_c106100_g3_i7	ko00940	Phenylpropanoid biosynthesis
SP803280_c106100_g3_i7	ko00360	Phenylalanine metabolism
SP803280_c106120_g2_i2	ko00780	Biotin metabolism
SP803280_c106120_g2_i3	ko00780	Biotin metabolism
SP803280_c106120_g2_i4	ko00780	Biotin metabolism
SP803280_c106120_g2_i7	ko00780	Biotin metabolism
SP803280_c106120_g2_i8	ko00780	Biotin metabolism
SP803280_c106157_g1_i1	ko00072	Synthesis and degradation of ketone bodies
SP803280_c106157_g1_i1	ko00650	Butanoate metabolism
SP803280_c106157_g1_i1	ko00280	Valine, leucine and isoleucine degradation
SP803280_c106157_g1_i1	ko04146	Peroxisome
SP803280_c106157_g1_i1	ko00281	Geraniol degradation
SP803280_c106169_g1_i1	ko03010	Ribosome
SP803280_c106169_g1_i2	ko03010	Ribosome
SP803280_c106196_g1_i1	ko00100	Steroid biosynthesis
SP803280_c106196_g1_i2	ko00100	Steroid biosynthesis
SP803280_c106211_g1_i1	ko00770	Pantothenate and CoA biosynthesis
SP803280_c106211_g1_i2	ko00770	Pantothenate and CoA biosynthesis
SP803280_c106224_g1_i1	ko00340	Histidine metabolism
SP803280_c106224_g1_i1	ko00903	Limonene and pinene degradation
SP803280_c106224_g1_i1	ko00071	Fatty acid degradation
SP803280_c106224_g1_i1	ko00330	Arginine and proline metabolism
SP803280_c106224_g1_i1	ko00410	beta-Alanine metabolism
SP803280_c106224_g1_i1	ko00280	Valine, leucine and isoleucine degradation
SP803280_c106224_g1_i1	ko00380	Tryptophan metabolism
SP803280_c106224_g1_i1	ko00040	Pentose and glucuronate interconversions
SP803280_c106224_g1_i1	ko00620	Pyruvate metabolism
SP803280_c106224_g1_i1	ko00561	Glycerolipid metabolism
SP803280_c106224_g1_i1	ko00053	Ascorbate and aldarate metabolism
SP803280_c106224_g1_i1	ko00625	Chloroalkane and chloroalkene degradation
SP803280_c106224_g1_i1	ko00310	Lysine degradation
SP803280_c106224_g1_i1	ko00010	Glycolysis / Gluconeogenesis
SP803280_c106248_g1_i1	ko00410	beta-Alanine metabolism
SP803280_c106248_g1_i1	ko00280	Valine, leucine and isoleucine degradation
SP803280_c106248_g1_i1	ko00640	Propanoate metabolism
SP803280_c106248_g1_i1	ko00562	Inositol phosphate metabolism
SP803280_c106248_g1_i1	ko01200	Carbon metabolism
SP803280_c106248_g1_i2	ko00410	beta-Alanine metabolism
SP803280_c106248_g1_i2	ko00280	Valine, leucine and isoleucine degradation
SP803280_c106248_g1_i2	ko00640	Propanoate metabolism
SP803280_c106248_g1_i2	ko00562	Inositol phosphate metabolism
SP803280_c106248_g1_i2	ko01200	Carbon metabolism
SP803280_c106248_g1_i3	ko00410	beta-Alanine metabolism
SP803280_c106248_g1_i3	ko00280	Valine, leucine and isoleucine degradation
SP803280_c106248_g1_i3	ko00640	Propanoate metabolism
SP803280_c106248_g1_i3	ko00562	Inositol phosphate metabolism
SP803280_c106248_g1_i3	ko01200	Carbon metabolism
SP803280_c106259_g3_i1	ko00330	Arginine and proline metabolism
SP803280_c106259_g3_i1	ko00250	Alanine, aspartate and glutamate metabolism
SP803280_c106259_g3_i2	ko00330	Arginine and proline metabolism
SP803280_c106259_g3_i2	ko00250	Alanine, aspartate and glutamate metabolism
SP803280_c106287_g5_i1	ko04152	AMPK signaling pathway
SP803280_c106287_g5_i1	ko00010	Glycolysis / Gluconeogenesis
SP803280_c106287_g5_i1	ko00051	Fructose and mannose metabolism
SP803280_c106287_g5_i1	ko01230	Biosynthesis of amino acids
SP803280_c106287_g5_i1	ko01200	Carbon metabolism
SP803280_c106287_g5_i1	ko05230	Central carbon metabolism in cancer
SP803280_c106287_g5_i1	ko00052	Galactose metabolism
SP803280_c106287_g5_i1	ko03018	RNA degradation
SP803280_c106287_g5_i1	ko00030	Pentose phosphate pathway
SP803280_c106287_g5_i1	ko00680	Methane metabolism
SP803280_c106287_g5_i2	ko04152	AMPK signaling pathway
SP803280_c106287_g5_i2	ko00010	Glycolysis / Gluconeogenesis
SP803280_c106287_g5_i2	ko00051	Fructose and mannose metabolism
SP803280_c106287_g5_i2	ko01230	Biosynthesis of amino acids
SP803280_c106287_g5_i2	ko01200	Carbon metabolism
SP803280_c106287_g5_i2	ko05230	Central carbon metabolism in cancer
SP803280_c106287_g5_i2	ko00052	Galactose metabolism
SP803280_c106287_g5_i2	ko03018	RNA degradation
SP803280_c106287_g5_i2	ko00030	Pentose phosphate pathway
SP803280_c106287_g5_i2	ko00680	Methane metabolism
SP803280_c106287_g5_i5	ko04152	AMPK signaling pathway
SP803280_c106287_g5_i5	ko00010	Glycolysis / Gluconeogenesis
SP803280_c106287_g5_i5	ko00051	Fructose and mannose metabolism
SP803280_c106287_g5_i5	ko01230	Biosynthesis of amino acids
SP803280_c106287_g5_i5	ko01200	Carbon metabolism
SP803280_c106287_g5_i5	ko05230	Central carbon metabolism in cancer
SP803280_c106287_g5_i5	ko00052	Galactose metabolism
SP803280_c106287_g5_i5	ko03018	RNA degradation
SP803280_c106287_g5_i5	ko00030	Pentose phosphate pathway
SP803280_c106287_g5_i5	ko00680	Methane metabolism
[truncated: 17,926 more rows]
