# Supplementary material for: Physiological and transcriptional analyses of developmental stages along sugarcane leaf
Source: BMC Plant Biol. 2015 Dec 29;15:300. doi: 10.1186/s12870-015-0694-z (PMC4696237; doi:10.1186/s12870-015-0694-z)
Supplement: Additional file 5: — Transcription associated proteins were identified following the approached presented in Perez-Rodrigues et al 2010. The table has 5 fields. 1. Gene identifier, as defined in the text, 2. Transcript identifier, 3. Protein identifier, 4. TAP family, 5. This filed has always the value TAP. (BZ2 30 kb) [file 12870_2015_694_MOESM5_ESM.bz2]

Archive with 1 entries (1 files):
- 12870_2015_694_MOESM5_ESM
