# Supplementary material for: Physiological and transcriptional analyses of developmental stages along sugarcane leaf
Source: BMC Plant Biol. 2015 Dec 29;15:300. doi: 10.1186/s12870-015-0694-z (PMC4696237; doi:10.1186/s12870-015-0694-z)
Supplement: Additional file 5: — Transcription associated proteins were identified following the approached presented in Perez-Rodrigues et al 2010. The table has 5 fields. 1. Gene identifier, as defined in the text, 2. Transcript identifier, 3. Protein identifier, 4. TAP family, 5. This filed has always the value TAP. (BZ2 30 kb) [file 12870_2015_694_MOESM5_ESM.bz2 › 12870_2015_694_MOESM5_ESM]

GeneID	TranscriptID	ProteinID	Family	Class
SP803280_c100083_g1	SP803280_c100083_g1_i4	SP803280_c100083_g1_i4|m.66540	bZIP	TAP
SP803280_c100152_g2	SP803280_c100152_g2_i1	SP803280_c100152_g2_i1|m.66731	NAC	TAP
SP803280_c100153_g3	SP803280_c100153_g3_i1	SP803280_c100153_g3_i1|m.66733	SBP	TAP
SP803280_c100153_g3	SP803280_c100153_g3_i2	SP803280_c100153_g3_i2|m.66737	SBP	TAP
SP803280_c100153_g4	SP803280_c100153_g4_i3	SP803280_c100153_g4_i3|m.66735	SBP	TAP
SP803280_c100153_g4	SP803280_c100153_g4_i4	SP803280_c100153_g4_i4|m.66736	SBP	TAP
SP803280_c100155_g1	SP803280_c100155_g1_i1	SP803280_c100155_g1_i1|m.66743	C2C2-GATA	TAP
SP803280_c100155_g1	SP803280_c100155_g1_i2	SP803280_c100155_g1_i2|m.66745	C2C2-GATA	TAP
SP803280_c100155_g1	SP803280_c100155_g1_i3	SP803280_c100155_g1_i3|m.66747	C2C2-GATA	TAP
SP803280_c100155_g1	SP803280_c100155_g1_i4	SP803280_c100155_g1_i4|m.66749	C2C2-GATA	TAP
SP803280_c100155_g1	SP803280_c100155_g1_i5	SP803280_c100155_g1_i5|m.66751	C2C2-GATA	TAP
SP803280_c100155_g1	SP803280_c100155_g1_i6	SP803280_c100155_g1_i6|m.66753	C2C2-GATA	TAP
SP803280_c100155_g1	SP803280_c100155_g1_i7	SP803280_c100155_g1_i7|m.66755	C2C2-GATA	TAP
SP803280_c100155_g1	SP803280_c100155_g1_i8	SP803280_c100155_g1_i8|m.66757	C2C2-GATA	TAP
SP803280_c100155_g1	SP803280_c100155_g1_i9	SP803280_c100155_g1_i9|m.66759	C2C2-GATA	TAP
SP803280_c100184_g1	SP803280_c100184_g1_i2	SP803280_c100184_g1_i2|m.66878	MYB-related	TAP
SP803280_c100184_g1	SP803280_c100184_g1_i4	SP803280_c100184_g1_i4|m.66883	MYB-related	TAP
SP803280_c100195_g3	SP803280_c100195_g3_i2	SP803280_c100195_g3_i2|m.66920	MYB-related	TAP
SP803280_c100195_g3	SP803280_c100195_g3_i3	SP803280_c100195_g3_i3|m.66921	MYB-related	TAP
SP803280_c100197_g2	SP803280_c100197_g2_i2	SP803280_c100197_g2_i2|m.66923	GRF2	TAP
SP803280_c100197_g2	SP803280_c100197_g2_i3	SP803280_c100197_g2_i3|m.66924	GRF2	TAP
SP803280_c100204_g1	SP803280_c100204_g1_i2	SP803280_c100204_g1_i2|m.66955	bHLH	TAP
SP803280_c100204_g1	SP803280_c100204_g1_i5	SP803280_c100204_g1_i5|m.66957	bHLH	TAP
SP803280_c100204_g1	SP803280_c100204_g1_i6	SP803280_c100204_g1_i6|m.66959	bHLH	TAP
SP803280_c100238_g6	SP803280_c100238_g6_i1	SP803280_c100238_g6_i1|m.67140	bZIP	TAP
SP803280_c100238_g6	SP803280_c100238_g6_i2	SP803280_c100238_g6_i2|m.67141	bZIP	TAP
SP803280_c100300_g1	SP803280_c100300_g1_i1	SP803280_c100300_g1_i1|m.67450	GRAS	TAP
SP803280_c100305_g1	SP803280_c100305_g1_i1	SP803280_c100305_g1_i1|m.67464	MYB-related	TAP
SP803280_c100334_g1	SP803280_c100334_g1_i1	SP803280_c100334_g1_i1|m.67554	HSF	TAP
SP803280_c100335_g1	SP803280_c100335_g1_i1	SP803280_c100335_g1_i1|m.67555	SNF2	TAP
SP803280_c100335_g1	SP803280_c100335_g1_i2	SP803280_c100335_g1_i2|m.67556	SNF2	TAP
SP803280_c100335_g1	SP803280_c100335_g1_i3	SP803280_c100335_g1_i3|m.67557	SNF2	TAP
SP803280_c100335_g1	SP803280_c100335_g1_i5	SP803280_c100335_g1_i5|m.67558	SNF2	TAP
SP803280_c100357_g1	SP803280_c100357_g1_i1	SP803280_c100357_g1_i1|m.67677	CCAAT	TAP
SP803280_c100357_g1	SP803280_c100357_g1_i2	SP803280_c100357_g1_i2|m.67678	CCAAT	TAP
SP803280_c100423_g1	SP803280_c100423_g1_i1	SP803280_c100423_g1_i1|m.67948	PBF-2-like	TAP
SP803280_c100423_g1	SP803280_c100423_g1_i3	SP803280_c100423_g1_i3|m.67949	PBF-2-like	TAP
SP803280_c100433_g1	SP803280_c100433_g1_i1	SP803280_c100433_g1_i1|m.67969	MYB-related	TAP
SP803280_c100433_g1	SP803280_c100433_g1_i2	SP803280_c100433_g1_i2|m.67971	MYB-related	TAP
SP803280_c100433_g1	SP803280_c100433_g1_i3	SP803280_c100433_g1_i3|m.67972	MYB-related	TAP
SP803280_c100460_g4	SP803280_c100460_g4_i1	SP803280_c100460_g4_i1|m.68069	WRKY	TAP
SP803280_c100460_g4	SP803280_c100460_g4_i2	SP803280_c100460_g4_i2|m.68070	WRKY	TAP
SP803280_c100460_g4	SP803280_c100460_g4_i3	SP803280_c100460_g4_i3|m.68071	WRKY	TAP
SP803280_c100474_g1	SP803280_c100474_g1_i1	SP803280_c100474_g1_i1|m.68145	TRAF	TAP
SP803280_c100474_g1	SP803280_c100474_g1_i2	SP803280_c100474_g1_i2|m.68147	TRAF	TAP
SP803280_c100474_g1	SP803280_c100474_g1_i3	SP803280_c100474_g1_i3|m.68148	TRAF	TAP
SP803280_c100474_g1	SP803280_c100474_g1_i4	SP803280_c100474_g1_i4|m.68149	TRAF	TAP
SP803280_c100474_g2	SP803280_c100474_g2_i1	SP803280_c100474_g2_i1|m.68146	TRAF	TAP
SP803280_c100474_g2	SP803280_c100474_g2_i2	SP803280_c100474_g2_i2|m.68150	TRAF	TAP
SP803280_c100554_g1	SP803280_c100554_g1_i1	SP803280_c100554_g1_i1|m.68433	SNF2	TAP
SP803280_c100562_g2	SP803280_c100562_g2_i5	SP803280_c100562_g2_i5|m.68448	SRF-TF	TAP
SP803280_c100610_g1	SP803280_c100610_g1_i3	SP803280_c100610_g1_i3|m.68623	SRF-TF	TAP
SP803280_c100610_g1	SP803280_c100610_g1_i4	SP803280_c100610_g1_i4|m.68625	SRF-TF	TAP
SP803280_c100610_g2	SP803280_c100610_g2_i1	SP803280_c100610_g2_i1|m.68617	SRF-TF	TAP
SP803280_c100610_g2	SP803280_c100610_g2_i2	SP803280_c100610_g2_i2|m.68622	SRF-TF	TAP
SP803280_c100688_g1	SP803280_c100688_g1_i1	SP803280_c100688_g1_i1|m.68973	FHA	TAP
SP803280_c100719_g2	SP803280_c100719_g2_i1	SP803280_c100719_g2_i1|m.69107	bHLH	TAP
SP803280_c100719_g2	SP803280_c100719_g2_i2	SP803280_c100719_g2_i2|m.69109	bHLH	TAP
SP803280_c100763_g3	SP803280_c100763_g3_i1	SP803280_c100763_g3_i1|m.69290	bZIP	TAP
SP803280_c100826_g1	SP803280_c100826_g1_i1	SP803280_c100826_g1_i1|m.69520	bZIP	TAP
SP803280_c100856_g1	SP803280_c100856_g1_i1	SP803280_c100856_g1_i1|m.69695	MYB	TAP
SP803280_c100856_g1	SP803280_c100856_g1_i3	SP803280_c100856_g1_i3|m.69700	MYB	TAP
SP803280_c100863_g3	SP803280_c100863_g3_i1	SP803280_c100863_g3_i1|m.69757	MYB-related	TAP
SP803280_c100863_g3	SP803280_c100863_g3_i3	SP803280_c100863_g3_i3|m.69764	MYB-related	TAP
SP803280_c100863_g4	SP803280_c100863_g4_i1	SP803280_c100863_g4_i1|m.69759	MYB-related	TAP
SP803280_c100863_g4	SP803280_c100863_g4_i2	SP803280_c100863_g4_i2|m.69761	MYB-related	TAP
SP803280_c100863_g4	SP803280_c100863_g4_i3	SP803280_c100863_g4_i3|m.69762	MYB-related	TAP
SP803280_c100863_g4	SP803280_c100863_g4_i4	SP803280_c100863_g4_i4|m.69766	MYB-related	TAP
SP803280_c100888_g1	SP803280_c100888_g1_i1	SP803280_c100888_g1_i1|m.69855	TRAF	TAP
SP803280_c100906_g7	SP803280_c100906_g7_i1	SP803280_c100906_g7_i1|m.69911	HB	TAP
SP803280_c100976_g1	SP803280_c100976_g1_i1	SP803280_c100976_g1_i1|m.70122	HMG	TAP
SP803280_c100976_g1	SP803280_c100976_g1_i2	SP803280_c100976_g1_i2|m.70123	HMG	TAP
SP803280_c100976_g1	SP803280_c100976_g1_i4	SP803280_c100976_g1_i4|m.70124	HMG	TAP
SP803280_c100984_g2	SP803280_c100984_g2_i2	SP803280_c100984_g2_i2|m.70147	GNAT	TAP
SP803280_c100984_g2	SP803280_c100984_g2_i3	SP803280_c100984_g2_i3|m.70150	GNAT	TAP
SP803280_c100984_g2	SP803280_c100984_g2_i4	SP803280_c100984_g2_i4|m.70151	GNAT	TAP
SP803280_c100984_g2	SP803280_c100984_g2_i5	SP803280_c100984_g2_i5|m.70153	GNAT	TAP
SP803280_c100984_g2	SP803280_c100984_g2_i6	SP803280_c100984_g2_i6|m.70154	GNAT	TAP
SP803280_c100984_g2	SP803280_c100984_g2_i7	SP803280_c100984_g2_i7|m.70157	GNAT	TAP
SP803280_c100988_g1	SP803280_c100988_g1_i1	SP803280_c100988_g1_i1|m.70171	WRKY	TAP
SP803280_c100988_g1	SP803280_c100988_g1_i2	SP803280_c100988_g1_i2|m.70173	WRKY	TAP
SP803280_c101006_g1	SP803280_c101006_g1_i2	SP803280_c101006_g1_i2|m.70240	DBP	TAP
SP803280_c101061_g1	SP803280_c101061_g1_i2	SP803280_c101061_g1_i2|m.70384	GeBP	TAP
SP803280_c101082_g3	SP803280_c101082_g3_i1	SP803280_c101082_g3_i1|m.70485	MYB-related	TAP
SP803280_c101082_g3	SP803280_c101082_g3_i2	SP803280_c101082_g3_i2|m.70486	MYB-related	TAP
SP803280_c101109_g1	SP803280_c101109_g1_i1	SP803280_c101109_g1_i1|m.70578	TRAF	TAP
SP803280_c101195_g1	SP803280_c101195_g1_i2	SP803280_c101195_g1_i2|m.70921	SET	TAP
SP803280_c101195_g1	SP803280_c101195_g1_i3	SP803280_c101195_g1_i3|m.70924	SET	TAP
SP803280_c101270_g2	SP803280_c101270_g2_i1	SP803280_c101270_g2_i1|m.71213	GRAS	TAP
SP803280_c101270_g2	SP803280_c101270_g2_i3	SP803280_c101270_g2_i3|m.71214	GRAS	TAP
SP803280_c101270_g5	SP803280_c101270_g5_i1	SP803280_c101270_g5_i1|m.71215	GRAS	TAP
SP803280_c101357_g2	SP803280_c101357_g2_i3	SP803280_c101357_g2_i3|m.71636	HSF	TAP
SP803280_c101370_g1	SP803280_c101370_g1_i1	SP803280_c101370_g1_i1|m.71681	TRAF	TAP
SP803280_c101370_g1	SP803280_c101370_g1_i2	SP803280_c101370_g1_i2|m.71684	TRAF	TAP
SP803280_c101395_g3	SP803280_c101395_g3_i1	SP803280_c101395_g3_i1|m.71813	AP2-EREBP	TAP
SP803280_c101395_g3	SP803280_c101395_g3_i2	SP803280_c101395_g3_i2|m.71814	AP2-EREBP	TAP
SP803280_c101395_g3	SP803280_c101395_g3_i3	SP803280_c101395_g3_i3|m.71815	AP2-EREBP	TAP
SP803280_c101395_g3	SP803280_c101395_g3_i4	SP803280_c101395_g3_i4|m.71817	AP2-EREBP	TAP
SP803280_c101395_g3	SP803280_c101395_g3_i5	SP803280_c101395_g3_i5|m.71822	AP2-EREBP	TAP
SP803280_c101397_g1	SP803280_c101397_g1_i1	SP803280_c101397_g1_i1|m.71831	HSF	TAP
SP803280_c101397_g1	SP803280_c101397_g1_i2	SP803280_c101397_g1_i2|m.71832	HSF	TAP
SP803280_c101410_g1	SP803280_c101410_g1_i1	SP803280_c101410_g1_i1|m.71872	Tify	TAP
SP803280_c101414_g2	SP803280_c101414_g2_i1	SP803280_c101414_g2_i1|m.71900	AP2-EREBP	TAP
SP803280_c101414_g2	SP803280_c101414_g2_i4	SP803280_c101414_g2_i4|m.71915	AP2-EREBP	TAP
SP803280_c101414_g3	SP803280_c101414_g3_i1	SP803280_c101414_g3_i1|m.71901	AP2-EREBP	TAP
SP803280_c101447_g1	SP803280_c101447_g1_i2	SP803280_c101447_g1_i2|m.72035	ABI3VP1	TAP
SP803280_c101480_g1	SP803280_c101480_g1_i1	SP803280_c101480_g1_i1|m.72232	Bromodomain	TAP
SP803280_c101553_g1	SP803280_c101553_g1_i1	SP803280_c101553_g1_i1|m.72435	HB	TAP
SP803280_c101553_g1	SP803280_c101553_g1_i2	SP803280_c101553_g1_i2|m.72436	HB	TAP
SP803280_c101553_g1	SP803280_c101553_g1_i3	SP803280_c101553_g1_i3|m.72437	HB	TAP
SP803280_c101557_g1	SP803280_c101557_g1_i1	SP803280_c101557_g1_i1|m.72462	bHLH	TAP
SP803280_c101557_g1	SP803280_c101557_g1_i2	SP803280_c101557_g1_i2|m.72465	bHLH	TAP
SP803280_c101557_g1	SP803280_c101557_g1_i3	SP803280_c101557_g1_i3|m.72466	bHLH	TAP
SP803280_c101557_g1	SP803280_c101557_g1_i4	SP803280_c101557_g1_i4|m.72467	bHLH	TAP
SP803280_c101557_g1	SP803280_c101557_g1_i6	SP803280_c101557_g1_i6|m.72468	bHLH	TAP
SP803280_c101557_g1	SP803280_c101557_g1_i8	SP803280_c101557_g1_i8|m.72469	bHLH	TAP
SP803280_c101580_g1	SP803280_c101580_g1_i1	SP803280_c101580_g1_i1|m.72541	AP2-EREBP	TAP
SP803280_c101582_g1	SP803280_c101582_g1_i1	SP803280_c101582_g1_i1|m.72549	Jumonji	TAP
SP803280_c101603_g2	SP803280_c101603_g2_i1	SP803280_c101603_g2_i1|m.72649	SWI/SNF-BAF60b	TAP
SP803280_c101603_g2	SP803280_c101603_g2_i2	SP803280_c101603_g2_i2|m.72651	SWI/SNF-BAF60b	TAP
SP803280_c101618_g1	SP803280_c101618_g1_i1	SP803280_c101618_g1_i1|m.72681	ABI3VP1	TAP
SP803280_c101618_g1	SP803280_c101618_g1_i2	SP803280_c101618_g1_i2|m.72683	ABI3VP1	TAP
SP803280_c101705_g1	SP803280_c101705_g1_i1	SP803280_c101705_g1_i1|m.73012	MYB-related	TAP
SP803280_c101705_g1	SP803280_c101705_g1_i2	SP803280_c101705_g1_i2|m.73013	MYB	TAP
SP803280_c101705_g2	SP803280_c101705_g2_i1	SP803280_c101705_g2_i1|m.73014	MYB	TAP
SP803280_c101740_g1	SP803280_c101740_g1_i1	SP803280_c101740_g1_i1|m.73108	OFP	TAP
SP803280_c101820_g2	SP803280_c101820_g2_i2	SP803280_c101820_g2_i2|m.73414	GRF2	TAP
SP803280_c101895_g1	SP803280_c101895_g1_i2	SP803280_c101895_g1_i2|m.73700	C2C2-GATA	TAP
SP803280_c101895_g1	SP803280_c101895_g1_i5	SP803280_c101895_g1_i5|m.73703	C2C2-GATA	TAP
SP803280_c101895_g1	SP803280_c101895_g1_i7	SP803280_c101895_g1_i7|m.73705	C2C2-GATA	TAP
SP803280_c101895_g1	SP803280_c101895_g1_i8	SP803280_c101895_g1_i8|m.73707	C2C2-GATA	TAP
SP803280_c101908_g2	SP803280_c101908_g2_i2	SP803280_c101908_g2_i2|m.73760	AP2-EREBP	TAP
SP803280_c101908_g2	SP803280_c101908_g2_i3	SP803280_c101908_g2_i3|m.73762	AP2-EREBP	TAP
SP803280_c101924_g1	SP803280_c101924_g1_i1	SP803280_c101924_g1_i1|m.73861	MYB-related	TAP
SP803280_c101929_g1	SP803280_c101929_g1_i2	SP803280_c101929_g1_i2|m.73873	PHD	TAP
SP803280_c101929_g1	SP803280_c101929_g1_i3	SP803280_c101929_g1_i3|m.73874	PHD	TAP
SP803280_c101981_g1	SP803280_c101981_g1_i1	SP803280_c101981_g1_i1|m.74047	NAC	TAP
SP803280_c102020_g3	SP803280_c102020_g3_i1	SP803280_c102020_g3_i1|m.74195	PHD	TAP
SP803280_c102026_g1	SP803280_c102026_g1_i1	SP803280_c102026_g1_i1|m.74209	C3H	TAP
SP803280_c102026_g1	SP803280_c102026_g1_i2	SP803280_c102026_g1_i2|m.74211	C3H	TAP
SP803280_c102039_g1	SP803280_c102039_g1_i11	SP803280_c102039_g1_i11|m.74285	GRAS	TAP
SP803280_c102039_g1	SP803280_c102039_g1_i2	SP803280_c102039_g1_i2|m.74278	GRAS	TAP
SP803280_c102039_g1	SP803280_c102039_g1_i9	SP803280_c102039_g1_i9|m.74282	GRAS	TAP
SP803280_c102042_g1	SP803280_c102042_g1_i1	SP803280_c102042_g1_i1|m.74307	AUX/IAA	TAP
SP803280_c102042_g1	SP803280_c102042_g1_i2	SP803280_c102042_g1_i2|m.74308	AUX/IAA	TAP
SP803280_c102042_g1	SP803280_c102042_g1_i3	SP803280_c102042_g1_i3|m.74309	AUX/IAA	TAP
SP803280_c102042_g1	SP803280_c102042_g1_i4	SP803280_c102042_g1_i4|m.74310	AUX/IAA	TAP
SP803280_c102042_g1	SP803280_c102042_g1_i5	SP803280_c102042_g1_i5|m.74311	AUX/IAA	TAP
SP803280_c102042_g1	SP803280_c102042_g1_i7	SP803280_c102042_g1_i7|m.74312	AUX/IAA	TAP
SP803280_c102042_g1	SP803280_c102042_g1_i8	SP803280_c102042_g1_i8|m.74313	AUX/IAA	TAP
SP803280_c102042_g1	SP803280_c102042_g1_i9	SP803280_c102042_g1_i9|m.74314	AUX/IAA	TAP
SP803280_c102042_g1	SP803280_c102042_g1_i9	SP803280_c102042_g1_i9|m.74315	AUX/IAA	TAP
SP803280_c102048_g1	SP803280_c102048_g1_i1	SP803280_c102048_g1_i1|m.74318	MYB-related	TAP
SP803280_c102048_g1	SP803280_c102048_g1_i3	SP803280_c102048_g1_i3|m.74320	MYB-related	TAP
SP803280_c102048_g1	SP803280_c102048_g1_i8	SP803280_c102048_g1_i8|m.74325	MYB-related	TAP
SP803280_c102048_g1	SP803280_c102048_g1_i9	SP803280_c102048_g1_i9|m.74326	MYB-related	TAP
SP803280_c102050_g1	SP803280_c102050_g1_i1	SP803280_c102050_g1_i1|m.74330	VOZ	TAP
SP803280_c102050_g1	SP803280_c102050_g1_i2	SP803280_c102050_g1_i2|m.74331	VOZ	TAP
SP803280_c102050_g2	SP803280_c102050_g2_i1	SP803280_c102050_g2_i1|m.74332	VOZ	TAP
SP803280_c102221_g1	SP803280_c102221_g1_i1	SP803280_c102221_g1_i1|m.75100	C3H	TAP
SP803280_c102221_g1	SP803280_c102221_g1_i2	SP803280_c102221_g1_i2|m.75102	C3H	TAP
SP803280_c102221_g1	SP803280_c102221_g1_i3	SP803280_c102221_g1_i3|m.75103	C3H	TAP
SP803280_c102221_g1	SP803280_c102221_g1_i4	SP803280_c102221_g1_i4|m.75105	C3H	TAP
SP803280_c102244_g1	SP803280_c102244_g1_i1	SP803280_c102244_g1_i1|m.75219	MYB-related	TAP
SP803280_c102244_g1	SP803280_c102244_g1_i2	SP803280_c102244_g1_i2|m.75220	MYB-related	TAP
SP803280_c102244_g1	SP803280_c102244_g1_i3	SP803280_c102244_g1_i3|m.75223	MYB-related	TAP
SP803280_c102318_g3	SP803280_c102318_g3_i1	SP803280_c102318_g3_i1|m.75571	bHLH	TAP
SP803280_c102318_g3	SP803280_c102318_g3_i2	SP803280_c102318_g3_i2|m.75573	bHLH	TAP
SP803280_c102341_g1	SP803280_c102341_g1_i2	SP803280_c102341_g1_i2|m.75683	NAC	TAP
SP803280_c102341_g1	SP803280_c102341_g1_i3	SP803280_c102341_g1_i3|m.75685	NAC	TAP
SP803280_c102341_g1	SP803280_c102341_g1_i5	SP803280_c102341_g1_i5|m.75688	NAC	TAP
SP803280_c102341_g1	SP803280_c102341_g1_i6	SP803280_c102341_g1_i6|m.75690	NAC	TAP
SP803280_c102341_g1	SP803280_c102341_g1_i7	SP803280_c102341_g1_i7|m.75693	NAC	TAP
SP803280_c102341_g2	SP803280_c102341_g2_i1	SP803280_c102341_g2_i1|m.75692	NAC	TAP
SP803280_c102341_g2	SP803280_c102341_g2_i2	SP803280_c102341_g2_i2|m.75695	NAC	TAP
SP803280_c102373_g2	SP803280_c102373_g2_i10	SP803280_c102373_g2_i10|m.75826	GRF2	TAP
SP803280_c102373_g2	SP803280_c102373_g2_i1	SP803280_c102373_g2_i1|m.75809	GRF2	TAP
SP803280_c102373_g2	SP803280_c102373_g2_i4	SP803280_c102373_g2_i4|m.75815	GRF2	TAP
SP803280_c102373_g2	SP803280_c102373_g2_i8	SP803280_c102373_g2_i8|m.75823	GRF2	TAP
SP803280_c102403_g1	SP803280_c102403_g1_i1	SP803280_c102403_g1_i1|m.75939	mTERF	TAP
SP803280_c102448_g2	SP803280_c102448_g2_i1	SP803280_c102448_g2_i1|m.76156	AP2-EREBP	TAP
SP803280_c102460_g1	SP803280_c102460_g1_i1	SP803280_c102460_g1_i1|m.76225	MYB	TAP
SP803280_c102460_g1	SP803280_c102460_g1_i2	SP803280_c102460_g1_i2|m.76226	MYB-related	TAP
SP803280_c102460_g1	SP803280_c102460_g1_i4	SP803280_c102460_g1_i4|m.76228	MYB	TAP
SP803280_c102460_g1	SP803280_c102460_g1_i5	SP803280_c102460_g1_i5|m.76229	MYB	TAP
SP803280_c102460_g1	SP803280_c102460_g1_i6	SP803280_c102460_g1_i6|m.76230	MYB	TAP
SP803280_c102460_g1	SP803280_c102460_g1_i8	SP803280_c102460_g1_i8|m.76232	MYB-related	TAP
SP803280_c102482_g3	SP803280_c102482_g3_i2	SP803280_c102482_g3_i2|m.76333	bHLH	TAP
SP803280_c102548_g3	SP803280_c102548_g3_i2	SP803280_c102548_g3_i2|m.76557	HB	TAP
SP803280_c102548_g3	SP803280_c102548_g3_i3	SP803280_c102548_g3_i3|m.76558	HB	TAP
SP803280_c102591_g2	SP803280_c102591_g2_i1	SP803280_c102591_g2_i1|m.76710	MYB	TAP
SP803280_c102600_g1	SP803280_c102600_g1_i1	SP803280_c102600_g1_i1|m.76733	WRKY	TAP
SP803280_c102600_g1	SP803280_c102600_g1_i3	SP803280_c102600_g1_i3|m.76736	WRKY	TAP
SP803280_c102675_g1	SP803280_c102675_g1_i1	SP803280_c102675_g1_i1|m.77025	NAC	TAP
SP803280_c102676_g2	SP803280_c102676_g2_i1	SP803280_c102676_g2_i1|m.77032	E2F-DP	TAP
SP803280_c102702_g3	SP803280_c102702_g3_i1	SP803280_c102702_g3_i1|m.77153	bHLH	TAP
SP803280_c102704_g5	SP803280_c102704_g5_i1	SP803280_c102704_g5_i1|m.77162	FAR1	TAP
SP803280_c102747_g1	SP803280_c102747_g1_i1	SP803280_c102747_g1_i1|m.77280	SET	TAP
SP803280_c102747_g1	SP803280_c102747_g1_i2	SP803280_c102747_g1_i2|m.77282	SET	TAP
SP803280_c102747_g1	SP803280_c102747_g1_i3	SP803280_c102747_g1_i3|m.77283	SET	TAP
SP803280_c102747_g1	SP803280_c102747_g1_i4	SP803280_c102747_g1_i4|m.77284	SET	TAP
SP803280_c102747_g1	SP803280_c102747_g1_i5	SP803280_c102747_g1_i5|m.77285	SET	TAP
SP803280_c102767_g2	SP803280_c102767_g2_i1	SP803280_c102767_g2_i1|m.77356	WRKY	TAP
SP803280_c102767_g2	SP803280_c102767_g2_i2	SP803280_c102767_g2_i2|m.77358	WRKY	TAP
SP803280_c102817_g2	SP803280_c102817_g2_i1	SP803280_c102817_g2_i1|m.77550	GeBP	TAP
SP803280_c102846_g2	SP803280_c102846_g2_i6	SP803280_c102846_g2_i6|m.77691	bHLH	TAP
SP803280_c102853_g1	SP803280_c102853_g1_i3	SP803280_c102853_g1_i3|m.77737	bHLH	TAP
SP803280_c102853_g1	SP803280_c102853_g1_i7	SP803280_c102853_g1_i7|m.77742	bHLH	TAP
SP803280_c102913_g1	SP803280_c102913_g1_i2	SP803280_c102913_g1_i2|m.77974	zf-HD	TAP
SP803280_c102920_g1	SP803280_c102920_g1_i3	SP803280_c102920_g1_i3|m.78004	MYB	TAP
SP803280_c102921_g1	SP803280_c102921_g1_i1	SP803280_c102921_g1_i1|m.78005	TUB	TAP
SP803280_c102921_g1	SP803280_c102921_g1_i2	SP803280_c102921_g1_i2|m.78006	TUB	TAP
SP803280_c102921_g1	SP803280_c102921_g1_i3	SP803280_c102921_g1_i3|m.78007	TUB	TAP
SP803280_c102921_g1	SP803280_c102921_g1_i4	SP803280_c102921_g1_i4|m.78008	TUB	TAP
SP803280_c102986_g2	SP803280_c102986_g2_i2	SP803280_c102986_g2_i2|m.78283	SBP	TAP
SP803280_c102986_g2	SP803280_c102986_g2_i3	SP803280_c102986_g2_i3|m.78284	SBP	TAP
SP803280_c103030_g1	SP803280_c103030_g1_i2	SP803280_c103030_g1_i2|m.78453	SRF-TF	TAP
SP803280_c103030_g1	SP803280_c103030_g1_i4	SP803280_c103030_g1_i4|m.78454	SRF-TF	TAP
SP803280_c103030_g1	SP803280_c103030_g1_i6	SP803280_c103030_g1_i6|m.78456	SRF-TF	TAP
SP803280_c103030_g1	SP803280_c103030_g1_i7	SP803280_c103030_g1_i7|m.78457	SRF-TF	TAP
SP803280_c103114_g1	SP803280_c103114_g1_i1	SP803280_c103114_g1_i1|m.78737	C3H	TAP
SP803280_c103128_g1	SP803280_c103128_g1_i1	SP803280_c103128_g1_i1|m.78774	bZIP	TAP
SP803280_c103128_g1	SP803280_c103128_g1_i2	SP803280_c103128_g1_i2|m.78778	bZIP	TAP
SP803280_c103128_g2	SP803280_c103128_g2_i1	SP803280_c103128_g2_i1|m.78777	bZIP	TAP
SP803280_c103155_g1	SP803280_c103155_g1_i1	SP803280_c103155_g1_i1|m.78873	ARF	TAP
SP803280_c103155_g1	SP803280_c103155_g1_i2	SP803280_c103155_g1_i2|m.78875	ARF	TAP
SP803280_c103159_g1	SP803280_c103159_g1_i1	SP803280_c103159_g1_i1|m.78901	MYB-related	TAP
SP803280_c103159_g1	SP803280_c103159_g1_i2	SP803280_c103159_g1_i2|m.78903	MYB-related	TAP
SP803280_c103169_g2	SP803280_c103169_g2_i1	SP803280_c103169_g2_i1|m.78934	HMG	TAP
SP803280_c103169_g2	SP803280_c103169_g2_i2	SP803280_c103169_g2_i2|m.78935	ARID	TAP
SP803280_c103169_g2	SP803280_c103169_g2_i3	SP803280_c103169_g2_i3|m.78937	ARID	TAP
SP803280_c103169_g2	SP803280_c103169_g2_i4	SP803280_c103169_g2_i4|m.78942	HMG	TAP
SP803280_c103179_g1	SP803280_c103179_g1_i1	SP803280_c103179_g1_i1|m.78977	Bromodomain	TAP
SP803280_c103179_g1	SP803280_c103179_g1_i2	SP803280_c103179_g1_i2|m.78979	Bromodomain	TAP
SP803280_c103269_g2	SP803280_c103269_g2_i1	SP803280_c103269_g2_i1|m.79368	AP2-EREBP	TAP
SP803280_c103269_g2	SP803280_c103269_g2_i2	SP803280_c103269_g2_i2|m.79370	AP2-EREBP	TAP
SP803280_c103283_g3	SP803280_c103283_g3_i1	SP803280_c103283_g3_i1|m.79427	SRF-TF	TAP
SP803280_c103283_g3	SP803280_c103283_g3_i2	SP803280_c103283_g3_i2|m.79428	SRF-TF	TAP
SP803280_c103283_g3	SP803280_c103283_g3_i3	SP803280_c103283_g3_i3|m.79430	SRF-TF	TAP
SP803280_c103302_g1	SP803280_c103302_g1_i1	SP803280_c103302_g1_i1|m.79503	mTERF	TAP
SP803280_c103302_g1	SP803280_c103302_g1_i2	SP803280_c103302_g1_i2|m.79505	mTERF	TAP
SP803280_c103302_g1	SP803280_c103302_g1_i3	SP803280_c103302_g1_i3|m.79507	mTERF	TAP
SP803280_c103327_g1	SP803280_c103327_g1_i1	SP803280_c103327_g1_i1|m.79605	WRKY	TAP
SP803280_c103327_g1	SP803280_c103327_g1_i2	SP803280_c103327_g1_i2|m.79608	WRKY	TAP
SP803280_c103364_g2	SP803280_c103364_g2_i2	SP803280_c103364_g2_i2|m.79776	bZIP	TAP
SP803280_c103413_g1	SP803280_c103413_g1_i1	SP803280_c103413_g1_i1|m.79915	bZIP	TAP
SP803280_c103453_g1	SP803280_c103453_g1_i2	SP803280_c103453_g1_i2|m.80041	NAC	TAP
SP803280_c103453_g3	SP803280_c103453_g3_i1	SP803280_c103453_g3_i1|m.80042	NAC	TAP
SP803280_c103472_g1	SP803280_c103472_g1_i1	SP803280_c103472_g1_i1|m.80146	WRKY	TAP
SP803280_c103472_g1	SP803280_c103472_g1_i2	SP803280_c103472_g1_i2|m.80147	WRKY	TAP
SP803280_c103520_g2	SP803280_c103520_g2_i1	SP803280_c103520_g2_i1|m.80331	C3H	TAP
SP803280_c103520_g2	SP803280_c103520_g2_i2	SP803280_c103520_g2_i2|m.80333	C3H	TAP
SP803280_c103520_g2	SP803280_c103520_g2_i3	SP803280_c103520_g2_i3|m.80335	C3H	TAP
SP803280_c103520_g2	SP803280_c103520_g2_i4	SP803280_c103520_g2_i4|m.80337	C3H	TAP
SP803280_c103523_g1	SP803280_c103523_g1_i1	SP803280_c103523_g1_i1|m.80348	HRT	TAP
SP803280_c103582_g1	SP803280_c103582_g1_i3	SP803280_c103582_g1_i3|m.80627	ABI3VP1	TAP
SP803280_c103604_g1	SP803280_c103604_g1_i1	SP803280_c103604_g1_i1|m.80713	C2C2-Dof	TAP
SP803280_c103604_g1	SP803280_c103604_g1_i2	SP803280_c103604_g1_i2|m.80715	C2C2-Dof	TAP
SP803280_c103627_g1	SP803280_c103627_g1_i1	SP803280_c103627_g1_i1|m.80811	Tify	TAP
SP803280_c103627_g1	SP803280_c103627_g1_i3	SP803280_c103627_g1_i3|m.80813	Tify	TAP
SP803280_c103627_g1	SP803280_c103627_g1_i4	SP803280_c103627_g1_i4|m.80815	Tify	TAP
SP803280_c103631_g1	SP803280_c103631_g1_i6	SP803280_c103631_g1_i6|m.80845	PHD	TAP
SP803280_c103631_g1	SP803280_c103631_g1_i7	SP803280_c103631_g1_i7|m.80848	PHD	TAP
SP803280_c103657_g1	SP803280_c103657_g1_i1	SP803280_c103657_g1_i1|m.80973	C3H	TAP
SP803280_c103657_g2	SP803280_c103657_g2_i1	SP803280_c103657_g2_i1|m.80974	C3H	TAP
SP803280_c103682_g1	SP803280_c103682_g1_i1	SP803280_c103682_g1_i1|m.81116	PHD	TAP
SP803280_c103682_g1	SP803280_c103682_g1_i2	SP803280_c103682_g1_i2|m.81117	PHD	TAP
SP803280_c103689_g1	SP803280_c103689_g1_i1	SP803280_c103689_g1_i1|m.81139	ARF	TAP
SP803280_c103689_g1	SP803280_c103689_g1_i2	SP803280_c103689_g1_i2|m.81140	ARF	TAP
SP803280_c103692_g1	SP803280_c103692_g1_i1	SP803280_c103692_g1_i1|m.81144	C3H	TAP
SP803280_c103692_g1	SP803280_c103692_g1_i2	SP803280_c103692_g1_i2|m.81145	C3H	TAP
SP803280_c103694_g2	SP803280_c103694_g2_i1	SP803280_c103694_g2_i1|m.81149	C2C2-GATA	TAP
SP803280_c103697_g3	SP803280_c103697_g3_i1	SP803280_c103697_g3_i1|m.81156	bZIP	TAP
SP803280_c103708_g1	SP803280_c103708_g1_i1	SP803280_c103708_g1_i1|m.81224	SWI/SNF-SWI3	TAP
SP803280_c103708_g1	SP803280_c103708_g1_i2	SP803280_c103708_g1_i2|m.81228	MYB-related	TAP
SP803280_c103708_g1	SP803280_c103708_g1_i3	SP803280_c103708_g1_i3|m.81231	MYB-related	TAP
SP803280_c103715_g1	SP803280_c103715_g1_i1	SP803280_c103715_g1_i1|m.81251	TRAF	TAP
SP803280_c103715_g1	SP803280_c103715_g1_i2	SP803280_c103715_g1_i2|m.81252	TRAF	TAP
SP803280_c103732_g2	SP803280_c103732_g2_i1	SP803280_c103732_g2_i1|m.81329	GNAT	TAP
SP803280_c103732_g2	SP803280_c103732_g2_i2	SP803280_c103732_g2_i2|m.81330	GNAT	TAP
SP803280_c103803_g5	SP803280_c103803_g5_i2	SP803280_c103803_g5_i2|m.81637	ABI3VP1	TAP
SP803280_c103803_g5	SP803280_c103803_g5_i4	SP803280_c103803_g5_i4|m.81638	ABI3VP1	TAP
SP803280_c103833_g1	SP803280_c103833_g1_i2	SP803280_c103833_g1_i2|m.81720	bZIP	TAP
SP803280_c103833_g2	SP803280_c103833_g2_i1	SP803280_c103833_g2_i1|m.81718	bZIP	TAP
SP803280_c103833_g2	SP803280_c103833_g2_i2	SP803280_c103833_g2_i2|m.81719	bZIP	TAP
SP803280_c103833_g2	SP803280_c103833_g2_i4	SP803280_c103833_g2_i4|m.81722	bZIP	TAP
SP803280_c103833_g2	SP803280_c103833_g2_i5	SP803280_c103833_g2_i5|m.81723	bZIP	TAP
SP803280_c103833_g2	SP803280_c103833_g2_i6	SP803280_c103833_g2_i6|m.81724	bZIP	TAP
SP803280_c103833_g2	SP803280_c103833_g2_i7	SP803280_c103833_g2_i7|m.81725	bZIP	TAP
SP803280_c103853_g1	SP803280_c103853_g1_i1	SP803280_c103853_g1_i1|m.81798	SBP	TAP
SP803280_c103853_g1	SP803280_c103853_g1_i2	SP803280_c103853_g1_i2|m.81800	SBP	TAP
SP803280_c103950_g1	SP803280_c103950_g1_i1	SP803280_c103950_g1_i1|m.82193	RWP-RK	TAP
SP803280_c103950_g1	SP803280_c103950_g1_i2	SP803280_c103950_g1_i2|m.82194	RWP-RK	TAP
SP803280_c103951_g2	SP803280_c103951_g2_i1	SP803280_c103951_g2_i1|m.82196	GRAS	TAP
SP803280_c103951_g2	SP803280_c103951_g2_i2	SP803280_c103951_g2_i2|m.82197	GRAS	TAP
SP803280_c104044_g1	SP803280_c104044_g1_i1	SP803280_c104044_g1_i1|m.82643	GNAT	TAP
SP803280_c104044_g1	SP803280_c104044_g1_i2	SP803280_c104044_g1_i2|m.82645	GNAT	TAP
SP803280_c104050_g1	SP803280_c104050_g1_i1	SP803280_c104050_g1_i1|m.82664	FAR1	TAP
SP803280_c104050_g1	SP803280_c104050_g1_i2	SP803280_c104050_g1_i2|m.82665	FAR1	TAP
SP803280_c104050_g1	SP803280_c104050_g1_i3	SP803280_c104050_g1_i3|m.82668	FAR1	TAP
SP803280_c104065_g1	SP803280_c104065_g1_i1	SP803280_c104065_g1_i1|m.82704	MYB-related	TAP
SP803280_c104065_g1	SP803280_c104065_g1_i2	SP803280_c104065_g1_i2|m.82708	MYB-related	TAP
SP803280_c104065_g1	SP803280_c104065_g1_i3	SP803280_c104065_g1_i3|m.82710	MYB-related	TAP
SP803280_c104065_g2	SP803280_c104065_g2_i1	SP803280_c104065_g2_i1|m.82706	MYB-related	TAP
SP803280_c104065_g2	SP803280_c104065_g2_i2	SP803280_c104065_g2_i2|m.82707	MYB-related	TAP
SP803280_c104068_g1	SP803280_c104068_g1_i1	SP803280_c104068_g1_i1|m.82716	SNF2	TAP
SP803280_c104111_g1	SP803280_c104111_g1_i1	SP803280_c104111_g1_i1|m.82848	bHLH	TAP
SP803280_c104111_g1	SP803280_c104111_g1_i2	SP803280_c104111_g1_i2|m.82851	bHLH	TAP
SP803280_c104111_g1	SP803280_c104111_g1_i3	SP803280_c104111_g1_i3|m.82852	bHLH	TAP
SP803280_c104120_g1	SP803280_c104120_g1_i1	SP803280_c104120_g1_i1|m.82877	TRAF	TAP
SP803280_c104195_g1	SP803280_c104195_g1_i10	SP803280_c104195_g1_i10|m.83214	AUX/IAA	TAP
SP803280_c104195_g1	SP803280_c104195_g1_i12	SP803280_c104195_g1_i12|m.83216	AUX/IAA	TAP
SP803280_c104195_g1	SP803280_c104195_g1_i3	SP803280_c104195_g1_i3|m.83207	AUX/IAA	TAP
SP803280_c104195_g1	SP803280_c104195_g1_i8	SP803280_c104195_g1_i8|m.83210	AUX/IAA	TAP
SP803280_c104195_g1	SP803280_c104195_g1_i9	SP803280_c104195_g1_i9|m.83211	AUX/IAA	TAP
SP803280_c104217_g2	SP803280_c104217_g2_i1	SP803280_c104217_g2_i1|m.83296	C2C2-YABBY	TAP
SP803280_c104217_g2	SP803280_c104217_g2_i2	SP803280_c104217_g2_i2|m.83298	C2C2-YABBY	TAP
SP803280_c104304_g2	SP803280_c104304_g2_i1	SP803280_c104304_g2_i1|m.83640	MYB-related	TAP
SP803280_c104304_g2	SP803280_c104304_g2_i2	SP803280_c104304_g2_i2|m.83642	MYB-related	TAP
SP803280_c104304_g2	SP803280_c104304_g2_i3	SP803280_c104304_g2_i3|m.83645	MYB-related	TAP
SP803280_c104334_g1	SP803280_c104334_g1_i1	SP803280_c104334_g1_i1|m.83729	TCP	TAP
SP803280_c104334_g1	SP803280_c104334_g1_i2	SP803280_c104334_g1_i2|m.83731	TCP	TAP
SP803280_c104334_g1	SP803280_c104334_g1_i3	SP803280_c104334_g1_i3|m.83733	TCP	TAP
SP803280_c104398_g1	SP803280_c104398_g1_i1	SP803280_c104398_g1_i1|m.84010	MYB-related	TAP
SP803280_c104437_g1	SP803280_c104437_g1_i2	SP803280_c104437_g1_i2|m.84214	AP2-EREBP	TAP
SP803280_c104448_g2	SP803280_c104448_g2_i3	SP803280_c104448_g2_i3|m.84271	WRKY	TAP
SP803280_c104498_g2	SP803280_c104498_g2_i2	SP803280_c104498_g2_i2|m.84503	C3H	TAP
SP803280_c104498_g3	SP803280_c104498_g3_i1	SP803280_c104498_g3_i1|m.84502	C3H	TAP
SP803280_c104502_g2	SP803280_c104502_g2_i1	SP803280_c104502_g2_i1|m.84523	NAC	TAP
SP803280_c104502_g2	SP803280_c104502_g2_i2	SP803280_c104502_g2_i2|m.84524	NAC	TAP
SP803280_c104502_g2	SP803280_c104502_g2_i3	SP803280_c104502_g2_i3|m.84526	NAC	TAP
SP803280_c104502_g2	SP803280_c104502_g2_i4	SP803280_c104502_g2_i4|m.84529	NAC	TAP
SP803280_c104509_g1	SP803280_c104509_g1_i1	SP803280_c104509_g1_i1|m.84556	HB	TAP
SP803280_c104509_g1	SP803280_c104509_g1_i2	SP803280_c104509_g1_i2|m.84559	HB	TAP
SP803280_c104509_g1	SP803280_c104509_g1_i4	SP803280_c104509_g1_i4|m.84560	HB	TAP
SP803280_c104537_g1	SP803280_c104537_g1_i1	SP803280_c104537_g1_i1|m.84666	PHD	TAP
SP803280_c104600_g1	SP803280_c104600_g1_i1	SP803280_c104600_g1_i1|m.84941	SET	TAP
SP803280_c104639_g1	SP803280_c104639_g1_i2	SP803280_c104639_g1_i2|m.85109	bZIP	TAP
SP803280_c104639_g1	SP803280_c104639_g1_i5	SP803280_c104639_g1_i5|m.85113	bZIP	TAP
SP803280_c104639_g1	SP803280_c104639_g1_i7	SP803280_c104639_g1_i7|m.85117	bZIP	TAP
SP803280_c104639_g1	SP803280_c104639_g1_i8	SP803280_c104639_g1_i8|m.85120	bZIP	TAP
SP803280_c104645_g1	SP803280_c104645_g1_i1	SP803280_c104645_g1_i1|m.85168	WRKY	TAP
SP803280_c104645_g1	SP803280_c104645_g1_i2	SP803280_c104645_g1_i2|m.85171	WRKY	TAP
SP803280_c104645_g2	SP803280_c104645_g2_i1	SP803280_c104645_g2_i1|m.85169	WRKY	TAP
SP803280_c104722_g1	SP803280_c104722_g1_i1	SP803280_c104722_g1_i1|m.85449	SRF-TF	TAP
SP803280_c104722_g1	SP803280_c104722_g1_i2	SP803280_c104722_g1_i2|m.85450	SRF-TF	TAP
SP803280_c104722_g1	SP803280_c104722_g1_i4	SP803280_c104722_g1_i4|m.85451	SRF-TF	TAP
SP803280_c104722_g1	SP803280_c104722_g1_i6	SP803280_c104722_g1_i6|m.85452	SRF-TF	TAP
SP803280_c104722_g1	SP803280_c104722_g1_i7	SP803280_c104722_g1_i7|m.85453	SRF-TF	TAP
SP803280_c104722_g1	SP803280_c104722_g1_i8	SP803280_c104722_g1_i8|m.85454	SRF-TF	TAP
SP803280_c104756_g1	SP803280_c104756_g1_i1	SP803280_c104756_g1_i1|m.85597	AP2-EREBP	TAP
SP803280_c104756_g1	SP803280_c104756_g1_i2	SP803280_c104756_g1_i2|m.85599	AP2-EREBP	TAP
SP803280_c104756_g1	SP803280_c104756_g1_i3	SP803280_c104756_g1_i3|m.85602	AP2-EREBP	TAP
SP803280_c104756_g1	SP803280_c104756_g1_i4	SP803280_c104756_g1_i4|m.85604	AP2-EREBP	TAP
SP803280_c104777_g1	SP803280_c104777_g1_i1	SP803280_c104777_g1_i1|m.85670	ARF	TAP
SP803280_c104777_g1	SP803280_c104777_g1_i3	SP803280_c104777_g1_i3|m.85671	ARF	TAP
SP803280_c104839_g1	SP803280_c104839_g1_i1	SP803280_c104839_g1_i1|m.85937	SRF-TF	TAP
SP803280_c104839_g1	SP803280_c104839_g1_i2	SP803280_c104839_g1_i2|m.85938	SRF-TF	TAP
SP803280_c104843_g1	SP803280_c104843_g1_i1	SP803280_c104843_g1_i1|m.85951	Jumonji	TAP
SP803280_c104855_g1	SP803280_c104855_g1_i2	SP803280_c104855_g1_i2|m.85983	AUX/IAA	TAP
SP803280_c104855_g1	SP803280_c104855_g1_i3	SP803280_c104855_g1_i3|m.85984	AUX/IAA	TAP
SP803280_c104855_g1	SP803280_c104855_g1_i4	SP803280_c104855_g1_i4|m.85985	AUX/IAA	TAP
SP803280_c104855_g1	SP803280_c104855_g1_i5	SP803280_c104855_g1_i5|m.85986	AUX/IAA	TAP
SP803280_c104881_g1	SP803280_c104881_g1_i3	SP803280_c104881_g1_i3|m.86133	bHLH	TAP
SP803280_c104881_g1	SP803280_c104881_g1_i4	SP803280_c104881_g1_i4|m.86134	bHLH	TAP
SP803280_c104881_g1	SP803280_c104881_g1_i5	SP803280_c104881_g1_i5|m.86135	bHLH	TAP
SP803280_c104954_g4	SP803280_c104954_g4_i1	SP803280_c104954_g4_i1|m.86418	Bromodomain	TAP
SP803280_c104977_g1	SP803280_c104977_g1_i2	SP803280_c104977_g1_i2|m.86486	HB	TAP
SP803280_c104977_g1	SP803280_c104977_g1_i3	SP803280_c104977_g1_i3|m.86488	HB	TAP
SP803280_c104977_g1	SP803280_c104977_g1_i5	SP803280_c104977_g1_i5|m.86490	HB	TAP
SP803280_c104987_g1	SP803280_c104987_g1_i1	SP803280_c104987_g1_i1|m.86528	Tify	TAP
SP803280_c104991_g1	SP803280_c104991_g1_i2	SP803280_c104991_g1_i2|m.86536	TRAF	TAP
SP803280_c104991_g1	SP803280_c104991_g1_i3	SP803280_c104991_g1_i3|m.86538	TRAF	TAP
SP803280_c104991_g1	SP803280_c104991_g1_i4	SP803280_c104991_g1_i4|m.86540	TRAF	TAP
SP803280_c104992_g1	SP803280_c104992_g1_i5	SP803280_c104992_g1_i5|m.86544	bZIP	TAP
SP803280_c104993_g1	SP803280_c104993_g1_i1	SP803280_c104993_g1_i1|m.86545	NAC	TAP
SP803280_c104993_g1	SP803280_c104993_g1_i2	SP803280_c104993_g1_i2|m.86547	NAC	TAP
SP803280_c104996_g2	SP803280_c104996_g2_i1	SP803280_c104996_g2_i1|m.86580	NAC	TAP
SP803280_c104996_g2	SP803280_c104996_g2_i2	SP803280_c104996_g2_i2|m.86581	NAC	TAP
SP803280_c105036_g1	SP803280_c105036_g1_i1	SP803280_c105036_g1_i1|m.86729	WRKY	TAP
SP803280_c105036_g1	SP803280_c105036_g1_i1	SP803280_c105036_g1_i1|m.86731	WRKY	TAP
SP803280_c105036_g1	SP803280_c105036_g1_i2	SP803280_c105036_g1_i2|m.86732	WRKY	TAP
SP803280_c105036_g1	SP803280_c105036_g1_i2	SP803280_c105036_g1_i2|m.86734	WRKY	TAP
SP803280_c105036_g1	SP803280_c105036_g1_i3	SP803280_c105036_g1_i3|m.86736	WRKY	TAP
SP803280_c105036_g1	SP803280_c105036_g1_i4	SP803280_c105036_g1_i4|m.86737	WRKY	TAP
SP803280_c105036_g1	SP803280_c105036_g1_i4	SP803280_c105036_g1_i4|m.86739	WRKY	TAP
SP803280_c105036_g1	SP803280_c105036_g1_i5	SP803280_c105036_g1_i5|m.86740	WRKY	TAP
SP803280_c105036_g1	SP803280_c105036_g1_i5	SP803280_c105036_g1_i5|m.86742	WRKY	TAP
SP803280_c105036_g1	SP803280_c105036_g1_i6	SP803280_c105036_g1_i6|m.86743	WRKY	TAP
SP803280_c105036_g1	SP803280_c105036_g1_i6	SP803280_c105036_g1_i6|m.86746	WRKY	TAP
SP803280_c105036_g1	SP803280_c105036_g1_i7	SP803280_c105036_g1_i7|m.86747	WRKY	TAP
SP803280_c105086_g3	SP803280_c105086_g3_i1	SP803280_c105086_g3_i1|m.86940	MYB-related	TAP
SP803280_c105090_g1	SP803280_c105090_g1_i1	SP803280_c105090_g1_i1|m.86942	CCAAT	TAP
SP803280_c105090_g1	SP803280_c105090_g1_i2	SP803280_c105090_g1_i2|m.86944	CCAAT	TAP
SP803280_c105090_g1	SP803280_c105090_g1_i4	SP803280_c105090_g1_i4|m.86947	CCAAT	TAP
SP803280_c105090_g1	SP803280_c105090_g1_i5	SP803280_c105090_g1_i5|m.86949	CCAAT	TAP
SP803280_c105115_g1	SP803280_c105115_g1_i1	SP803280_c105115_g1_i1|m.87041	Tify	TAP
SP803280_c105115_g1	SP803280_c105115_g1_i2	SP803280_c105115_g1_i2|m.87042	Tify	TAP
SP803280_c105115_g1	SP803280_c105115_g1_i3	SP803280_c105115_g1_i3|m.87043	Tify	TAP
SP803280_c105115_g1	SP803280_c105115_g1_i4	SP803280_c105115_g1_i4|m.87044	Tify	TAP
SP803280_c105115_g1	SP803280_c105115_g1_i5	SP803280_c105115_g1_i5|m.87045	Tify	TAP
SP803280_c105115_g1	SP803280_c105115_g1_i6	SP803280_c105115_g1_i6|m.87046	Tify	TAP
SP803280_c105117_g1	SP803280_c105117_g1_i1	SP803280_c105117_g1_i1|m.87056	C3H	TAP
SP803280_c105117_g1	SP803280_c105117_g1_i2	SP803280_c105117_g1_i2|m.87058	C3H	TAP
SP803280_c105117_g1	SP803280_c105117_g1_i3	SP803280_c105117_g1_i3|m.87060	C3H	TAP
SP803280_c105124_g2	SP803280_c105124_g2_i1	SP803280_c105124_g2_i1|m.87099	E2F-DP	TAP
SP803280_c105124_g2	SP803280_c105124_g2_i2	SP803280_c105124_g2_i2|m.87102	E2F-DP	TAP
SP803280_c105134_g3	SP803280_c105134_g3_i1	SP803280_c105134_g3_i1|m.87142	TAZ	TAP
SP803280_c105134_g3	SP803280_c105134_g3_i2	SP803280_c105134_g3_i2|m.87144	TAZ	TAP
SP803280_c10517_g1	SP803280_c10517_g1_i1	SP803280_c10517_g1_i1|m.2277	Tify	TAP
SP803280_c10517_g1	SP803280_c10517_g1_i2	SP803280_c10517_g1_i2|m.2278	Tify	TAP
SP803280_c105201_g1	SP803280_c105201_g1_i1	SP803280_c105201_g1_i1|m.87404	MYB-related	TAP
SP803280_c105201_g1	SP803280_c105201_g1_i2	SP803280_c105201_g1_i2|m.87407	MYB-related	TAP
SP803280_c105205_g2	SP803280_c105205_g2_i1	SP803280_c105205_g2_i1|m.87439	TRAF	TAP
SP803280_c105212_g2	SP803280_c105212_g2_i1	SP803280_c105212_g2_i1|m.87465	SWI/SNF-BAF60b	TAP
SP803280_c105251_g1	SP803280_c105251_g1_i1	SP803280_c105251_g1_i1|m.87640	WRKY	TAP
SP803280_c105251_g1	SP803280_c105251_g1_i2	SP803280_c105251_g1_i2|m.87641	WRKY	TAP
SP803280_c105251_g1	SP803280_c105251_g1_i3	SP803280_c105251_g1_i3|m.87642	WRKY	TAP
SP803280_c105350_g1	SP803280_c105350_g1_i5	SP803280_c105350_g1_i5|m.88046	FAR1	TAP
SP803280_c105350_g1	SP803280_c105350_g1_i6	SP803280_c105350_g1_i6|m.88047	FAR1	TAP
SP803280_c105350_g1	SP803280_c105350_g1_i7	SP803280_c105350_g1_i7|m.88049	FAR1	TAP
SP803280_c105380_g2	SP803280_c105380_g2_i1	SP803280_c105380_g2_i1|m.88224	bHLH	TAP
SP803280_c105380_g2	SP803280_c105380_g2_i3	SP803280_c105380_g2_i3|m.88228	bHLH	TAP
SP803280_c105385_g3	SP803280_c105385_g3_i1	SP803280_c105385_g3_i1|m.88242	WRKY	TAP
SP803280_c105385_g3	SP803280_c105385_g3_i2	SP803280_c105385_g3_i2|m.88245	WRKY	TAP
SP803280_c105385_g3	SP803280_c105385_g3_i3	SP803280_c105385_g3_i3|m.88246	WRKY	TAP
SP803280_c105385_g3	SP803280_c105385_g3_i4	SP803280_c105385_g3_i4|m.88249	WRKY	TAP
SP803280_c105424_g1	SP803280_c105424_g1_i1	SP803280_c105424_g1_i1|m.88394	MYB-related	TAP
SP803280_c105446_g1	SP803280_c105446_g1_i1	SP803280_c105446_g1_i1|m.88495	GRAS	TAP
SP803280_c105446_g1	SP803280_c105446_g1_i2	SP803280_c105446_g1_i2|m.88497	GRAS	TAP
SP803280_c105446_g1	SP803280_c105446_g1_i3	SP803280_c105446_g1_i3|m.88500	GRAS	TAP
SP803280_c105468_g1	SP803280_c105468_g1_i1	SP803280_c105468_g1_i1|m.88594	MYB-related	TAP
SP803280_c105553_g2	SP803280_c105553_g2_i1	SP803280_c105553_g2_i1|m.88934	PHD	TAP
SP803280_c105572_g1	SP803280_c105572_g1_i11	SP803280_c105572_g1_i11|m.89018	NAC	TAP
SP803280_c105572_g1	SP803280_c105572_g1_i1	SP803280_c105572_g1_i1|m.89008	NAC	TAP
SP803280_c105572_g1	SP803280_c105572_g1_i3	SP803280_c105572_g1_i3|m.89011	NAC	TAP
SP803280_c105572_g1	SP803280_c105572_g1_i5	SP803280_c105572_g1_i5|m.89013	NAC	TAP
SP803280_c105572_g1	SP803280_c105572_g1_i6	SP803280_c105572_g1_i6|m.89014	NAC	TAP
SP803280_c105572_g1	SP803280_c105572_g1_i7	SP803280_c105572_g1_i7|m.89015	NAC	TAP
SP803280_c105572_g1	SP803280_c105572_g1_i9	SP803280_c105572_g1_i9|m.89017	NAC	TAP
SP803280_c105689_g1	SP803280_c105689_g1_i1	SP803280_c105689_g1_i1|m.89496	GRAS	TAP
SP803280_c105689_g1	SP803280_c105689_g1_i2	SP803280_c105689_g1_i2|m.89499	GRAS	TAP
SP803280_c105689_g1	SP803280_c105689_g1_i3	SP803280_c105689_g1_i3|m.89502	GRAS	TAP
SP803280_c105763_g1	SP803280_c105763_g1_i2	SP803280_c105763_g1_i2|m.89820	NAC	TAP
SP803280_c105763_g1	SP803280_c105763_g1_i4	SP803280_c105763_g1_i4|m.89821	NAC	TAP
SP803280_c105783_g1	SP803280_c105783_g1_i1	SP803280_c105783_g1_i1|m.89909	SBP	TAP
SP803280_c105783_g1	SP803280_c105783_g1_i2	SP803280_c105783_g1_i2|m.89910	SBP	TAP
SP803280_c105783_g1	SP803280_c105783_g1_i3	SP803280_c105783_g1_i3|m.89911	SBP	TAP
SP803280_c105795_g1	SP803280_c105795_g1_i1	SP803280_c105795_g1_i1|m.89984	C2C2-Dof	TAP
SP803280_c105795_g1	SP803280_c105795_g1_i2	SP803280_c105795_g1_i2|m.89986	C2C2-Dof	TAP
SP803280_c105796_g1	SP803280_c105796_g1_i1	SP803280_c105796_g1_i1|m.89988	HB	TAP
SP803280_c105796_g1	SP803280_c105796_g1_i2	SP803280_c105796_g1_i2|m.89989	HB	TAP
SP803280_c105796_g1	SP803280_c105796_g1_i3	SP803280_c105796_g1_i3|m.89990	HB	TAP
SP803280_c105796_g1	SP803280_c105796_g1_i4	SP803280_c105796_g1_i4|m.89991	HB	TAP
SP803280_c105796_g1	SP803280_c105796_g1_i6	SP803280_c105796_g1_i6|m.89994	HB	TAP
SP803280_c105846_g1	SP803280_c105846_g1_i1	SP803280_c105846_g1_i1|m.90176	GNAT	TAP
SP803280_c105846_g1	SP803280_c105846_g1_i3	SP803280_c105846_g1_i3|m.90183	GNAT	TAP
SP803280_c105852_g2	SP803280_c105852_g2_i1	SP803280_c105852_g2_i1|m.90211	TRAF	TAP
SP803280_c105852_g2	SP803280_c105852_g2_i2	SP803280_c105852_g2_i2|m.90212	TRAF	TAP
SP803280_c105852_g2	SP803280_c105852_g2_i3	SP803280_c105852_g2_i3|m.90213	TRAF	TAP
SP803280_c105852_g2	SP803280_c105852_g2_i5	SP803280_c105852_g2_i5|m.90215	TRAF	TAP
SP803280_c105852_g2	SP803280_c105852_g2_i6	SP803280_c105852_g2_i6|m.90217	TRAF	TAP
SP803280_c105877_g3	SP803280_c105877_g3_i1	SP803280_c105877_g3_i1|m.90286	FAR1	TAP
SP803280_c105877_g3	SP803280_c105877_g3_i2	SP803280_c105877_g3_i2|m.90287	FAR1	TAP
SP803280_c105877_g3	SP803280_c105877_g3_i3	SP803280_c105877_g3_i3|m.90288	FAR1	TAP
SP803280_c105904_g1	SP803280_c105904_g1_i1	SP803280_c105904_g1_i1|m.90394	RB	TAP
SP803280_c105906_g1	SP803280_c105906_g1_i1	SP803280_c105906_g1_i1|m.90395	Tify	TAP
SP803280_c105916_g2	SP803280_c105916_g2_i1	SP803280_c105916_g2_i1|m.90446	HB	TAP
SP803280_c105916_g3	SP803280_c105916_g3_i1	SP803280_c105916_g3_i1|m.90448	FHA	TAP
SP803280_c105925_g1	SP803280_c105925_g1_i1	SP803280_c105925_g1_i1|m.90488	SET	TAP
SP803280_c105961_g2	SP803280_c105961_g2_i1	SP803280_c105961_g2_i1|m.90608	PHD	TAP
SP803280_c105961_g2	SP803280_c105961_g2_i2	SP803280_c105961_g2_i2|m.90609	PHD	TAP
SP803280_c105961_g2	SP803280_c105961_g2_i5	SP803280_c105961_g2_i5|m.90614	PHD	TAP
SP803280_c105961_g2	SP803280_c105961_g2_i6	SP803280_c105961_g2_i6|m.90616	PHD	TAP
SP803280_c105961_g2	SP803280_c105961_g2_i7	SP803280_c105961_g2_i7|m.90617	PHD	TAP
SP803280_c105989_g1	SP803280_c105989_g1_i1	SP803280_c105989_g1_i1|m.90716	bHLH	TAP
SP803280_c105989_g1	SP803280_c105989_g1_i2	SP803280_c105989_g1_i2|m.90717	bHLH	TAP
SP803280_c105989_g1	SP803280_c105989_g1_i3	SP803280_c105989_g1_i3|m.90718	bHLH	TAP
SP803280_c105989_g1	SP803280_c105989_g1_i4	SP803280_c105989_g1_i4|m.90719	bHLH	TAP
SP803280_c105989_g1	SP803280_c105989_g1_i5	SP803280_c105989_g1_i5|m.90720	bHLH	TAP
SP803280_c105989_g1	SP803280_c105989_g1_i6	SP803280_c105989_g1_i6|m.90721	bHLH	TAP
SP803280_c105989_g1	SP803280_c105989_g1_i7	SP803280_c105989_g1_i7|m.90722	bHLH	TAP
SP803280_c105989_g1	SP803280_c105989_g1_i8	SP803280_c105989_g1_i8|m.90723	bHLH	TAP
SP803280_c105989_g1	SP803280_c105989_g1_i9	SP803280_c105989_g1_i9|m.90724	bHLH	TAP
SP803280_c105991_g1	SP803280_c105991_g1_i1	SP803280_c105991_g1_i1|m.90733	BSD	TAP
SP803280_c106019_g1	SP803280_c106019_g1_i4	SP803280_c106019_g1_i4|m.90885	SBP	TAP
SP803280_c106019_g1	SP803280_c106019_g1_i5	SP803280_c106019_g1_i5|m.90887	SBP	TAP
SP803280_c106019_g1	SP803280_c106019_g1_i6	SP803280_c106019_g1_i6|m.90890	SBP	TAP
SP803280_c106019_g1	SP803280_c106019_g1_i7	SP803280_c106019_g1_i7|m.90892	SBP	TAP
SP803280_c106073_g2	SP803280_c106073_g2_i1	SP803280_c106073_g2_i1|m.91147	CCAAT	TAP
SP803280_c106073_g2	SP803280_c106073_g2_i2	SP803280_c106073_g2_i2|m.91149	CCAAT	TAP
SP803280_c106091_g1	SP803280_c106091_g1_i1	SP803280_c106091_g1_i1|m.91200	C2C2-GATA	TAP
SP803280_c106116_g2	SP803280_c106116_g2_i2	SP803280_c106116_g2_i2|m.91290	HMG	TAP
SP803280_c106116_g2	SP803280_c106116_g2_i3	SP803280_c106116_g2_i3|m.91292	HMG	TAP
SP803280_c106123_g1	SP803280_c106123_g1_i1	SP803280_c106123_g1_i1|m.91348	NAC	TAP
SP803280_c106134_g1	SP803280_c106134_g1_i1	SP803280_c106134_g1_i1|m.91413	MYB-related	TAP
SP803280_c106134_g1	SP803280_c106134_g1_i2	SP803280_c106134_g1_i2|m.91414	MYB-related	TAP
SP803280_c106134_g1	SP803280_c106134_g1_i4	SP803280_c106134_g1_i4|m.91416	MYB-related	TAP
SP803280_c106136_g2	SP803280_c106136_g2_i2	SP803280_c106136_g2_i2|m.91422	GRF2	TAP
SP803280_c106136_g2	SP803280_c106136_g2_i3	SP803280_c106136_g2_i3|m.91425	GRF2	TAP
SP803280_c106191_g1	SP803280_c106191_g1_i1	SP803280_c106191_g1_i1|m.91665	bZIP	TAP
SP803280_c106276_g1	SP803280_c106276_g1_i1	SP803280_c106276_g1_i1|m.92051	MYB-related	TAP
SP803280_c106276_g1	SP803280_c106276_g1_i2	SP803280_c106276_g1_i2|m.92054	MYB-related	TAP
SP803280_c106276_g1	SP803280_c106276_g1_i3	SP803280_c106276_g1_i3|m.92056	MYB-related	TAP
SP803280_c106276_g1	SP803280_c106276_g1_i4	SP803280_c106276_g1_i4|m.92058	MYB-related	TAP
SP803280_c106276_g1	SP803280_c106276_g1_i5	SP803280_c106276_g1_i5|m.92061	MYB-related	TAP
SP803280_c106276_g1	SP803280_c106276_g1_i6	SP803280_c106276_g1_i6|m.92063	MYB-related	TAP
SP803280_c106276_g1	SP803280_c106276_g1_i7	SP803280_c106276_g1_i7|m.92065	MYB-related	TAP
SP803280_c106290_g1	SP803280_c106290_g1_i1	SP803280_c106290_g1_i1|m.92122	AP2-EREBP	TAP
SP803280_c106290_g1	SP803280_c106290_g1_i2	SP803280_c106290_g1_i2|m.92123	AP2-EREBP	TAP
SP803280_c106290_g1	SP803280_c106290_g1_i3	SP803280_c106290_g1_i3|m.92124	AP2-EREBP	TAP
SP803280_c106290_g1	SP803280_c106290_g1_i4	SP803280_c106290_g1_i4|m.92125	AP2-EREBP	TAP
SP803280_c106290_g1	SP803280_c106290_g1_i5	SP803280_c106290_g1_i5|m.92126	AP2-EREBP	TAP
SP803280_c106305_g1	SP803280_c106305_g1_i1	SP803280_c106305_g1_i1|m.92190	HMG	TAP
SP803280_c106313_g1	SP803280_c106313_g1_i1	SP803280_c106313_g1_i1|m.92218	C3H	TAP
SP803280_c106313_g1	SP803280_c106313_g1_i2	SP803280_c106313_g1_i2|m.92219	C3H	TAP
SP803280_c106325_g1	SP803280_c106325_g1_i1	SP803280_c106325_g1_i1|m.92278	MYB-related	TAP
SP803280_c106325_g1	SP803280_c106325_g1_i2	SP803280_c106325_g1_i2|m.92279	MYB-related	TAP
SP803280_c106325_g1	SP803280_c106325_g1_i3	SP803280_c106325_g1_i3|m.92280	MYB-related	TAP
SP803280_c106325_g1	SP803280_c106325_g1_i4	SP803280_c106325_g1_i4|m.92281	MYB-related	TAP
SP803280_c106325_g1	SP803280_c106325_g1_i5	SP803280_c106325_g1_i5|m.92283	MYB-related	TAP
SP803280_c106330_g4	SP803280_c106330_g4_i2	SP803280_c106330_g4_i2|m.92303	GRAS	TAP
SP803280_c106333_g1	SP803280_c106333_g1_i1	SP803280_c106333_g1_i1|m.92323	ARR-B	TAP
SP803280_c106378_g1	SP803280_c106378_g1_i10	SP803280_c106378_g1_i10|m.92501	SBP	TAP
SP803280_c106378_g1	SP803280_c106378_g1_i6	SP803280_c106378_g1_i6|m.92500	SBP	TAP
SP803280_c106412_g4	SP803280_c106412_g4_i1	SP803280_c106412_g4_i1|m.92685	NAC	TAP
SP803280_c106412_g4	SP803280_c106412_g4_i2	SP803280_c106412_g4_i2|m.92686	NAC	TAP
SP803280_c106416_g1	SP803280_c106416_g1_i2	SP803280_c106416_g1_i2|m.92699	MYB-related	TAP
SP803280_c106416_g1	SP803280_c106416_g1_i3	SP803280_c106416_g1_i3|m.92700	MYB-related	TAP
SP803280_c106417_g1	SP803280_c106417_g1_i1	SP803280_c106417_g1_i1|m.92703	PHD	TAP
SP803280_c106417_g1	SP803280_c106417_g1_i2	SP803280_c106417_g1_i2|m.92705	PHD	TAP
SP803280_c106417_g1	SP803280_c106417_g1_i3	SP803280_c106417_g1_i3|m.92708	PHD	TAP
SP803280_c106428_g3	SP803280_c106428_g3_i3	SP803280_c106428_g3_i3|m.92755	SRF-TF	TAP
SP803280_c106437_g1	SP803280_c106437_g1_i1	SP803280_c106437_g1_i1|m.92804	bHLH	TAP
SP803280_c106437_g1	SP803280_c106437_g1_i2	SP803280_c106437_g1_i2|m.92806	bHLH	TAP
SP803280_c106437_g1	SP803280_c106437_g1_i3	SP803280_c106437_g1_i3|m.92808	bHLH	TAP
SP803280_c106437_g1	SP803280_c106437_g1_i5	SP803280_c106437_g1_i5|m.92812	bHLH	TAP
SP803280_c106562_g1	SP803280_c106562_g1_i1	SP803280_c106562_g1_i1|m.93350	bZIP	TAP
SP803280_c106562_g1	SP803280_c106562_g1_i2	SP803280_c106562_g1_i2|m.93351	bZIP	TAP
SP803280_c106562_g1	SP803280_c106562_g1_i3	SP803280_c106562_g1_i3|m.93352	bZIP	TAP
SP803280_c106562_g1	SP803280_c106562_g1_i4	SP803280_c106562_g1_i4|m.93353	bZIP	TAP
SP803280_c106572_g1	SP803280_c106572_g1_i1	SP803280_c106572_g1_i1|m.93378	LOB	TAP
SP803280_c106572_g1	SP803280_c106572_g1_i2	SP803280_c106572_g1_i2|m.93380	LOB	TAP
SP803280_c106572_g1	SP803280_c106572_g1_i3	SP803280_c106572_g1_i3|m.93382	LOB	TAP
SP803280_c106572_g1	SP803280_c106572_g1_i4	SP803280_c106572_g1_i4|m.93384	LOB	TAP
SP803280_c106575_g1	SP803280_c106575_g1_i1	SP803280_c106575_g1_i1|m.93395	Pseudo_ARR-B	TAP
SP803280_c106585_g1	SP803280_c106585_g1_i10	SP803280_c106585_g1_i10|m.93430	CCAAT	TAP
SP803280_c106585_g1	SP803280_c106585_g1_i12	SP803280_c106585_g1_i12|m.93432	CCAAT	TAP
SP803280_c106585_g1	SP803280_c106585_g1_i1	SP803280_c106585_g1_i1|m.93415	CCAAT	TAP
SP803280_c106585_g1	SP803280_c106585_g1_i2	SP803280_c106585_g1_i2|m.93417	CCAAT	TAP
SP803280_c106585_g1	SP803280_c106585_g1_i3	SP803280_c106585_g1_i3|m.93420	CCAAT	TAP
SP803280_c106585_g1	SP803280_c106585_g1_i4	SP803280_c106585_g1_i4|m.93421	CCAAT	TAP
SP803280_c106585_g1	SP803280_c106585_g1_i5	SP803280_c106585_g1_i5|m.93423	CCAAT	TAP
SP803280_c106585_g1	SP803280_c106585_g1_i6	SP803280_c106585_g1_i6|m.93426	CCAAT	TAP
SP803280_c106585_g1	SP803280_c106585_g1_i9	SP803280_c106585_g1_i9|m.93429	CCAAT	TAP
SP803280_c106613_g1	SP803280_c106613_g1_i1	SP803280_c106613_g1_i1|m.93532	TRAF	TAP
SP803280_c106638_g1	SP803280_c106638_g1_i1	SP803280_c106638_g1_i1|m.93666	GRAS	TAP
SP803280_c106638_g2	SP803280_c106638_g2_i1	SP803280_c106638_g2_i1|m.93668	GRAS	TAP
SP803280_c106666_g2	SP803280_c106666_g2_i2	SP803280_c106666_g2_i2|m.93762	bZIP	TAP
SP803280_c106666_g2	SP803280_c106666_g2_i3	SP803280_c106666_g2_i3|m.93765	bZIP	TAP
SP803280_c106668_g1	SP803280_c106668_g1_i1	SP803280_c106668_g1_i1|m.93794	PHD	TAP
SP803280_c106668_g1	SP803280_c106668_g1_i5	SP803280_c106668_g1_i5|m.93800	PHD	TAP
SP803280_c106687_g2	SP803280_c106687_g2_i1	SP803280_c106687_g2_i1|m.93901	SRF-TF	TAP
SP803280_c106687_g2	SP803280_c106687_g2_i2	SP803280_c106687_g2_i2|m.93902	SRF-TF	TAP
SP803280_c106687_g2	SP803280_c106687_g2_i3	SP803280_c106687_g2_i3|m.93903	SRF-TF	TAP
SP803280_c106687_g2	SP803280_c106687_g2_i4	SP803280_c106687_g2_i4|m.93904	SRF-TF	TAP
SP803280_c106696_g1	SP803280_c106696_g1_i1	SP803280_c106696_g1_i1|m.93937	Sigma70-like	TAP
SP803280_c106748_g1	SP803280_c106748_g1_i2	SP803280_c106748_g1_i2|m.94165	DBP	TAP
SP803280_c106748_g1	SP803280_c106748_g1_i4	SP803280_c106748_g1_i4|m.94169	DBP	TAP
SP803280_c106860_g1	SP803280_c106860_g1_i1	SP803280_c106860_g1_i1|m.94697	GRAS	TAP
SP803280_c106860_g1	SP803280_c106860_g1_i2	SP803280_c106860_g1_i2|m.94700	GRAS	TAP
SP803280_c106860_g1	SP803280_c106860_g1_i3	SP803280_c106860_g1_i3|m.94703	GRAS	TAP
SP803280_c106869_g2	SP803280_c106869_g2_i4	SP803280_c106869_g2_i4|m.94749	GNAT	TAP
SP803280_c106966_g1	SP803280_c106966_g1_i1	SP803280_c106966_g1_i1|m.95131	TUB	TAP
SP803280_c106989_g1	SP803280_c106989_g1_i1	SP803280_c106989_g1_i1|m.95212	SRF-TF	TAP
SP803280_c106989_g1	SP803280_c106989_g1_i2	SP803280_c106989_g1_i2|m.95216	SRF-TF	TAP
SP803280_c107024_g1	SP803280_c107024_g1_i1	SP803280_c107024_g1_i1|m.95346	NAC	TAP
SP803280_c107027_g1	SP803280_c107027_g1_i1	SP803280_c107027_g1_i1|m.95353	bZIP	TAP
SP803280_c107027_g1	SP803280_c107027_g1_i2	SP803280_c107027_g1_i2|m.95355	bZIP	TAP
SP803280_c107027_g1	SP803280_c107027_g1_i3	SP803280_c107027_g1_i3|m.95357	bZIP	TAP
SP803280_c107027_g1	SP803280_c107027_g1_i4	SP803280_c107027_g1_i4|m.95358	bZIP	TAP
SP803280_c107039_g2	SP803280_c107039_g2_i1	SP803280_c107039_g2_i1|m.95421	WRKY	TAP
SP803280_c107039_g2	SP803280_c107039_g2_i2	SP803280_c107039_g2_i2|m.95422	WRKY	TAP
SP803280_c107039_g2	SP803280_c107039_g2_i3	SP803280_c107039_g2_i3|m.95423	WRKY	TAP
SP803280_c107039_g3	SP803280_c107039_g3_i1	SP803280_c107039_g3_i1|m.95424	WRKY	TAP
SP803280_c107039_g3	SP803280_c107039_g3_i2	SP803280_c107039_g3_i2|m.95425	WRKY	TAP
SP803280_c107039_g3	SP803280_c107039_g3_i3	SP803280_c107039_g3_i3|m.95426	WRKY	TAP
SP803280_c107040_g1	SP803280_c107040_g1_i1	SP803280_c107040_g1_i1|m.95428	NAC	TAP
SP803280_c107040_g1	SP803280_c107040_g1_i2	SP803280_c107040_g1_i2|m.95429	NAC	TAP
SP803280_c107049_g2	SP803280_c107049_g2_i1	SP803280_c107049_g2_i1|m.95488	MYB-related	TAP
SP803280_c107077_g1	SP803280_c107077_g1_i1	SP803280_c107077_g1_i1|m.95585	SET	TAP
SP803280_c107077_g1	SP803280_c107077_g1_i2	SP803280_c107077_g1_i2|m.95586	SET	TAP
SP803280_c107077_g1	SP803280_c107077_g1_i3	SP803280_c107077_g1_i3|m.95588	SET	TAP
SP803280_c107077_g1	SP803280_c107077_g1_i4	SP803280_c107077_g1_i4|m.95589	SET	TAP
SP803280_c107077_g1	SP803280_c107077_g1_i6	SP803280_c107077_g1_i6|m.95591	SET	TAP
SP803280_c107096_g2	SP803280_c107096_g2_i1	SP803280_c107096_g2_i1|m.95661	SET	TAP
SP803280_c107096_g2	SP803280_c107096_g2_i2	SP803280_c107096_g2_i2|m.95662	SET	TAP
SP803280_c107131_g2	SP803280_c107131_g2_i1	SP803280_c107131_g2_i1|m.95800	bZIP	TAP
SP803280_c107131_g2	SP803280_c107131_g2_i2	SP803280_c107131_g2_i2|m.95801	bZIP	TAP
SP803280_c107131_g2	SP803280_c107131_g2_i4	SP803280_c107131_g2_i4|m.95805	bZIP	TAP
SP803280_c107162_g1	SP803280_c107162_g1_i1	SP803280_c107162_g1_i1|m.95948	GRAS	TAP
SP803280_c107162_g1	SP803280_c107162_g1_i2	SP803280_c107162_g1_i2|m.95950	GRAS	TAP
SP803280_c107175_g1	SP803280_c107175_g1_i1	SP803280_c107175_g1_i1|m.96004	SET	TAP
SP803280_c107175_g1	SP803280_c107175_g1_i2	SP803280_c107175_g1_i2|m.96007	SET	TAP
SP803280_c107175_g1	SP803280_c107175_g1_i3	SP803280_c107175_g1_i3|m.96010	SET	TAP
SP803280_c107214_g3	SP803280_c107214_g3_i1	SP803280_c107214_g3_i1|m.96156	bHLH	TAP
SP803280_c107214_g3	SP803280_c107214_g3_i2	SP803280_c107214_g3_i2|m.96157	bHLH	TAP
SP803280_c107229_g2	SP803280_c107229_g2_i1	SP803280_c107229_g2_i1|m.96228	PLATZ	TAP
SP803280_c107229_g2	SP803280_c107229_g2_i2	SP803280_c107229_g2_i2|m.96232	PLATZ	TAP
SP803280_c107242_g1	SP803280_c107242_g1_i1	SP803280_c107242_g1_i1|m.96274	CCAAT	TAP
SP803280_c107242_g1	SP803280_c107242_g1_i2	SP803280_c107242_g1_i2|m.96275	CCAAT	TAP
SP803280_c107242_g1	SP803280_c107242_g1_i3	SP803280_c107242_g1_i3|m.96276	CCAAT	TAP
SP803280_c107242_g1	SP803280_c107242_g1_i4	SP803280_c107242_g1_i4|m.96278	CCAAT	TAP
SP803280_c107242_g1	SP803280_c107242_g1_i5	SP803280_c107242_g1_i5|m.96279	CCAAT	TAP
SP803280_c107242_g1	SP803280_c107242_g1_i7	SP803280_c107242_g1_i7|m.96281	CCAAT	TAP
SP803280_c107242_g1	SP803280_c107242_g1_i8	SP803280_c107242_g1_i8|m.96283	CCAAT	TAP
SP803280_c107361_g1	SP803280_c107361_g1_i1	SP803280_c107361_g1_i1|m.96756	HB	TAP
SP803280_c107361_g1	SP803280_c107361_g1_i2	SP803280_c107361_g1_i2|m.96757	HB	TAP
SP803280_c107361_g1	SP803280_c107361_g1_i3	SP803280_c107361_g1_i3|m.96758	HB	TAP
SP803280_c107361_g1	SP803280_c107361_g1_i4	SP803280_c107361_g1_i4|m.96759	HB	TAP
SP803280_c107361_g1	SP803280_c107361_g1_i5	SP803280_c107361_g1_i5|m.96760	HB	TAP
SP803280_c107361_g1	SP803280_c107361_g1_i6	SP803280_c107361_g1_i6|m.96761	HB	TAP
SP803280_c107374_g1	SP803280_c107374_g1_i1	SP803280_c107374_g1_i1|m.96808	MYB-related	TAP
SP803280_c107374_g1	SP803280_c107374_g1_i3	SP803280_c107374_g1_i3|m.96809	MYB-related	TAP
SP803280_c107407_g1	SP803280_c107407_g1_i1	SP803280_c107407_g1_i1|m.96967	NAC	TAP
SP803280_c107407_g1	SP803280_c107407_g1_i2	SP803280_c107407_g1_i2|m.96971	NAC	TAP
SP803280_c107407_g2	SP803280_c107407_g2_i1	SP803280_c107407_g2_i1|m.96969	NAC	TAP
SP803280_c107421_g3	SP803280_c107421_g3_i1	SP803280_c107421_g3_i1|m.97025	bHLH	TAP
SP803280_c107421_g3	SP803280_c107421_g3_i2	SP803280_c107421_g3_i2|m.97027	bHLH	TAP
SP803280_c107421_g3	SP803280_c107421_g3_i3	SP803280_c107421_g3_i3|m.97029	bHLH	TAP
SP803280_c107438_g3	SP803280_c107438_g3_i1	SP803280_c107438_g3_i1|m.97100	bZIP	TAP
SP803280_c107438_g3	SP803280_c107438_g3_i2	SP803280_c107438_g3_i2|m.97101	bZIP	TAP
SP803280_c107438_g3	SP803280_c107438_g3_i3	SP803280_c107438_g3_i3|m.97102	bZIP	TAP
SP803280_c107438_g3	SP803280_c107438_g3_i4	SP803280_c107438_g3_i4|m.97103	bZIP	TAP
SP803280_c107538_g1	SP803280_c107538_g1_i2	SP803280_c107538_g1_i2|m.97549	SET	TAP
SP803280_c107539_g2	SP803280_c107539_g2_i1	SP803280_c107539_g2_i1|m.97551	CCAAT	TAP
SP803280_c107539_g2	SP803280_c107539_g2_i2	SP803280_c107539_g2_i2|m.97552	CCAAT	TAP
SP803280_c107539_g2	SP803280_c107539_g2_i3	SP803280_c107539_g2_i3|m.97554	CCAAT	TAP
SP803280_c107539_g2	SP803280_c107539_g2_i5	SP803280_c107539_g2_i5|m.97557	CCAAT	TAP
SP803280_c107558_g1	SP803280_c107558_g1_i1	SP803280_c107558_g1_i1|m.97663	bHLH	TAP
SP803280_c107558_g1	SP803280_c107558_g1_i2	SP803280_c107558_g1_i2|m.97666	bHLH	TAP
SP803280_c107588_g2	SP803280_c107588_g2_i4	SP803280_c107588_g2_i4|m.97859	NAC	TAP
SP803280_c107676_g1	SP803280_c107676_g1_i1	SP803280_c107676_g1_i1|m.98249	WRKY	TAP
SP803280_c107689_g1	SP803280_c107689_g1_i1	SP803280_c107689_g1_i1|m.98281	ARID	TAP
SP803280_c107699_g2	SP803280_c107699_g2_i1	SP803280_c107699_g2_i1|m.98334	C2C2-YABBY	TAP
SP803280_c107708_g1	SP803280_c107708_g1_i1	SP803280_c107708_g1_i1|m.98382	MYB	TAP
SP803280_c107708_g1	SP803280_c107708_g1_i7	SP803280_c107708_g1_i7|m.98389	MYB	TAP
SP803280_c107708_g4	SP803280_c107708_g4_i1	SP803280_c107708_g4_i1|m.98391	MYB-related	TAP
SP803280_c107748_g1	SP803280_c107748_g1_i2	SP803280_c107748_g1_i2|m.98525	TRAF	TAP
SP803280_c107787_g3	SP803280_c107787_g3_i3	SP803280_c107787_g3_i3|m.98727	WRKY	TAP
SP803280_c107787_g4	SP803280_c107787_g4_i1	SP803280_c107787_g4_i1|m.98729	WRKY	TAP
SP803280_c107789_g1	SP803280_c107789_g1_i1	SP803280_c107789_g1_i1|m.98737	NAC	TAP
SP803280_c107789_g1	SP803280_c107789_g1_i2	SP803280_c107789_g1_i2|m.98739	NAC	TAP
SP803280_c107789_g1	SP803280_c107789_g1_i3	SP803280_c107789_g1_i3|m.98740	NAC	TAP
SP803280_c107789_g1	SP803280_c107789_g1_i4	SP803280_c107789_g1_i4|m.98741	NAC	TAP
SP803280_c107812_g1	SP803280_c107812_g1_i1	SP803280_c107812_g1_i1|m.98843	bZIP	TAP
SP803280_c107812_g1	SP803280_c107812_g1_i3	SP803280_c107812_g1_i3|m.98847	bZIP	TAP
SP803280_c107812_g1	SP803280_c107812_g1_i4	SP803280_c107812_g1_i4|m.98848	bZIP	TAP
SP803280_c107823_g1	SP803280_c107823_g1_i1	SP803280_c107823_g1_i1|m.98899	ARF	TAP
SP803280_c107874_g3	SP803280_c107874_g3_i1	SP803280_c107874_g3_i1|m.99131	MYB-related	TAP
SP803280_c107874_g4	SP803280_c107874_g4_i1	SP803280_c107874_g4_i1|m.99133	MYB-related	TAP
SP803280_c107930_g1	SP803280_c107930_g1_i1	SP803280_c107930_g1_i1|m.99421	bHLH	TAP
SP803280_c107970_g1	SP803280_c107970_g1_i1	SP803280_c107970_g1_i1|m.99648	C2C2-GATA	TAP
SP803280_c107970_g1	SP803280_c107970_g1_i2	SP803280_c107970_g1_i2|m.99650	C2C2-GATA	TAP
SP803280_c107970_g1	SP803280_c107970_g1_i3	SP803280_c107970_g1_i3|m.99652	C2C2-GATA	TAP
SP803280_c107970_g1	SP803280_c107970_g1_i4	SP803280_c107970_g1_i4|m.99654	C2C2-GATA	TAP
SP803280_c107970_g1	SP803280_c107970_g1_i5	SP803280_c107970_g1_i5|m.99656	C2C2-GATA	TAP
SP803280_c107970_g1	SP803280_c107970_g1_i6	SP803280_c107970_g1_i6|m.99659	C2C2-GATA	TAP
SP803280_c107970_g2	SP803280_c107970_g2_i1	SP803280_c107970_g2_i1|m.99661	GNAT	TAP
SP803280_c107970_g2	SP803280_c107970_g2_i2	SP803280_c107970_g2_i2|m.99663	GNAT	TAP
SP803280_c107981_g1	SP803280_c107981_g1_i1	SP803280_c107981_g1_i1|m.99703	TRAF	TAP
SP803280_c107993_g3	SP803280_c107993_g3_i4	SP803280_c107993_g3_i4|m.99765	TRAF	TAP
SP803280_c107998_g1	SP803280_c107998_g1_i1	SP803280_c107998_g1_i1|m.99779	NAC	TAP
SP803280_c107998_g1	SP803280_c107998_g1_i2	SP803280_c107998_g1_i2|m.99781	NAC	TAP
SP803280_c108038_g1	SP803280_c108038_g1_i1	SP803280_c108038_g1_i1|m.99972	SET	TAP
SP803280_c108038_g1	SP803280_c108038_g1_i2	SP803280_c108038_g1_i2|m.99975	SET	TAP
SP803280_c108048_g1	SP803280_c108048_g1_i1	SP803280_c108048_g1_i1|m.100012	Bromodomain	TAP
SP803280_c108048_g1	SP803280_c108048_g1_i3	SP803280_c108048_g1_i3|m.100014	Bromodomain	TAP
SP803280_c108048_g1	SP803280_c108048_g1_i4	SP803280_c108048_g1_i4|m.100016	Bromodomain	TAP
SP803280_c108048_g1	SP803280_c108048_g1_i5	SP803280_c108048_g1_i5|m.100018	Bromodomain	TAP
SP803280_c108059_g1	SP803280_c108059_g1_i2	SP803280_c108059_g1_i2|m.100078	TRAF	TAP
SP803280_c108105_g2	SP803280_c108105_g2_i1	SP803280_c108105_g2_i1|m.100293	HSF	TAP
SP803280_c108105_g2	SP803280_c108105_g2_i4	SP803280_c108105_g2_i4|m.100297	HSF	TAP
SP803280_c108105_g2	SP803280_c108105_g2_i7	SP803280_c108105_g2_i7|m.100300	HSF	TAP
SP803280_c108105_g2	SP803280_c108105_g2_i9	SP803280_c108105_g2_i9|m.100303	HSF	TAP
SP803280_c108111_g1	SP803280_c108111_g1_i1	SP803280_c108111_g1_i1|m.100333	SET	TAP
SP803280_c108111_g1	SP803280_c108111_g1_i2	SP803280_c108111_g1_i2|m.100334	SET	TAP
SP803280_c108115_g2	SP803280_c108115_g2_i1	SP803280_c108115_g2_i1|m.100339	GNAT	TAP
SP803280_c108115_g2	SP803280_c108115_g2_i2	SP803280_c108115_g2_i2|m.100340	GNAT	TAP
SP803280_c108128_g1	SP803280_c108128_g1_i2	SP803280_c108128_g1_i2|m.100407	mTERF	TAP
SP803280_c108157_g2	SP803280_c108157_g2_i3	SP803280_c108157_g2_i3|m.100527	E2F-DP	TAP
SP803280_c108157_g2	SP803280_c108157_g2_i4	SP803280_c108157_g2_i4|m.100528	E2F-DP	TAP
SP803280_c108167_g2	SP803280_c108167_g2_i1	SP803280_c108167_g2_i1|m.100597	SET	TAP
SP803280_c108172_g2	SP803280_c108172_g2_i1	SP803280_c108172_g2_i1|m.100611	Tify	TAP
SP803280_c108172_g2	SP803280_c108172_g2_i2	SP803280_c108172_g2_i2|m.100612	Tify	TAP
SP803280_c108172_g2	SP803280_c108172_g2_i3	SP803280_c108172_g2_i3|m.100613	Tify	TAP
SP803280_c108172_g2	SP803280_c108172_g2_i4	SP803280_c108172_g2_i4|m.100614	Tify	TAP
SP803280_c108216_g2	SP803280_c108216_g2_i6	SP803280_c108216_g2_i6|m.100918	WRKY	TAP
SP803280_c108243_g1	SP803280_c108243_g1_i1	SP803280_c108243_g1_i1|m.101022	Jumonji	TAP
SP803280_c108243_g1	SP803280_c108243_g1_i2	SP803280_c108243_g1_i2|m.101024	Jumonji	TAP
SP803280_c108290_g1	SP803280_c108290_g1_i2	SP803280_c108290_g1_i2|m.101231	MYB-related	TAP
SP803280_c108299_g1	SP803280_c108299_g1_i1	SP803280_c108299_g1_i1|m.101280	C2C2-Dof	TAP
SP803280_c108299_g1	SP803280_c108299_g1_i2	SP803280_c108299_g1_i2|m.101282	C2C2-Dof	TAP
SP803280_c108299_g1	SP803280_c108299_g1_i3	SP803280_c108299_g1_i3|m.101284	C2C2-Dof	TAP
SP803280_c108299_g1	SP803280_c108299_g1_i4	SP803280_c108299_g1_i4|m.101285	C2C2-Dof	TAP
SP803280_c108299_g1	SP803280_c108299_g1_i5	SP803280_c108299_g1_i5|m.101286	C2C2-Dof	TAP
SP803280_c108299_g1	SP803280_c108299_g1_i6	SP803280_c108299_g1_i6|m.101287	C2C2-Dof	TAP
SP803280_c108316_g1	SP803280_c108316_g1_i1	SP803280_c108316_g1_i1|m.101378	bZIP	TAP
SP803280_c108345_g1	SP803280_c108345_g1_i1	SP803280_c108345_g1_i1|m.101521	GRAS	TAP
SP803280_c108345_g1	SP803280_c108345_g1_i2	SP803280_c108345_g1_i2|m.101523	GRAS	TAP
SP803280_c108363_g2	SP803280_c108363_g2_i1	SP803280_c108363_g2_i1|m.101596	SGT1	TAP
SP803280_c108373_g2	SP803280_c108373_g2_i1	SP803280_c108373_g2_i1|m.101646	CCAAT	TAP
SP803280_c108373_g2	SP803280_c108373_g2_i2	SP803280_c108373_g2_i2|m.101648	CCAAT	TAP
SP803280_c108373_g2	SP803280_c108373_g2_i3	SP803280_c108373_g2_i3|m.101651	CCAAT	TAP
SP803280_c108373_g2	SP803280_c108373_g2_i4	SP803280_c108373_g2_i4|m.101653	CCAAT	TAP
SP803280_c108373_g3	SP803280_c108373_g3_i1	SP803280_c108373_g3_i1|m.101649	CCAAT	TAP
SP803280_c108385_g1	SP803280_c108385_g1_i1	SP803280_c108385_g1_i1|m.101697	SWI/SNF-SWI3	TAP
SP803280_c108391_g1	SP803280_c108391_g1_i1	SP803280_c108391_g1_i1|m.101728	MYB-related	TAP
SP803280_c108391_g1	SP803280_c108391_g1_i2	SP803280_c108391_g1_i2|m.101731	MYB-related	TAP
SP803280_c108399_g1	SP803280_c108399_g1_i1	SP803280_c108399_g1_i1|m.101759	TRAF	TAP
SP803280_c108399_g1	SP803280_c108399_g1_i2	SP803280_c108399_g1_i2|m.101760	TRAF	TAP
SP803280_c108399_g1	SP803280_c108399_g1_i3	SP803280_c108399_g1_i3|m.101761	TRAF	TAP
SP803280_c108490_g1	SP803280_c108490_g1_i1	SP803280_c108490_g1_i1|m.102202	Sigma70-like	TAP
SP803280_c108494_g1	SP803280_c108494_g1_i1	SP803280_c108494_g1_i1|m.102219	PHD	TAP
SP803280_c108494_g1	SP803280_c108494_g1_i2	SP803280_c108494_g1_i2|m.102224	PHD	TAP
SP803280_c108494_g1	SP803280_c108494_g1_i3	SP803280_c108494_g1_i3|m.102229	SET	TAP
SP803280_c108494_g1	SP803280_c108494_g1_i3	SP803280_c108494_g1_i3|m.102230	PHD	TAP
SP803280_c108494_g1	SP803280_c108494_g1_i4	SP803280_c108494_g1_i4|m.102231	PHD	TAP
SP803280_c108494_g1	SP803280_c108494_g1_i5	SP803280_c108494_g1_i5|m.102236	PHD	TAP
SP803280_c108512_g1	SP803280_c108512_g1_i1	SP803280_c108512_g1_i1|m.102356	AP2-EREBP	TAP
SP803280_c108512_g1	SP803280_c108512_g1_i2	SP803280_c108512_g1_i2|m.102358	AP2-EREBP	TAP
SP803280_c108512_g1	SP803280_c108512_g1_i3	SP803280_c108512_g1_i3|m.102360	AP2-EREBP	TAP
SP803280_c108512_g1	SP803280_c108512_g1_i4	SP803280_c108512_g1_i4|m.102362	AP2-EREBP	TAP
SP803280_c108512_g1	SP803280_c108512_g1_i5	SP803280_c108512_g1_i5|m.102364	AP2-EREBP	TAP
SP803280_c108512_g1	SP803280_c108512_g1_i6	SP803280_c108512_g1_i6|m.102366	AP2-EREBP	TAP
SP803280_c108544_g1	SP803280_c108544_g1_i1	SP803280_c108544_g1_i1|m.102503	CCAAT	TAP
SP803280_c108552_g1	SP803280_c108552_g1_i1	SP803280_c108552_g1_i1|m.102538	WRKY	TAP
SP803280_c108552_g1	SP803280_c108552_g1_i2	SP803280_c108552_g1_i2|m.102542	WRKY	TAP
SP803280_c108561_g1	SP803280_c108561_g1_i1	SP803280_c108561_g1_i1|m.102568	DBP	TAP
SP803280_c108561_g1	SP803280_c108561_g1_i2	SP803280_c108561_g1_i2|m.102569	DBP	TAP
SP803280_c108580_g2	SP803280_c108580_g2_i1	SP803280_c108580_g2_i1|m.102619	C3H	TAP
SP803280_c108580_g2	SP803280_c108580_g2_i3	SP803280_c108580_g2_i3|m.102623	C3H	TAP
SP803280_c108580_g2	SP803280_c108580_g2_i4	SP803280_c108580_g2_i4|m.102626	C3H	TAP
SP803280_c108582_g3	SP803280_c108582_g3_i2	SP803280_c108582_g3_i2|m.102629	FAR1	TAP
SP803280_c108582_g3	SP803280_c108582_g3_i5	SP803280_c108582_g3_i5|m.102634	FAR1	TAP
SP803280_c108582_g3	SP803280_c108582_g3_i6	SP803280_c108582_g3_i6|m.102636	FAR1	TAP
SP803280_c108610_g1	SP803280_c108610_g1_i1	SP803280_c108610_g1_i1|m.102739	LOB	TAP
SP803280_c108610_g1	SP803280_c108610_g1_i2	SP803280_c108610_g1_i2|m.102742	LOB	TAP
SP803280_c108610_g1	SP803280_c108610_g1_i3	SP803280_c108610_g1_i3|m.102743	LOB	TAP
SP803280_c108610_g1	SP803280_c108610_g1_i4	SP803280_c108610_g1_i4|m.102745	LOB	TAP
SP803280_c108610_g1	SP803280_c108610_g1_i5	SP803280_c108610_g1_i5|m.102746	LOB	TAP
SP803280_c108635_g1	SP803280_c108635_g1_i2	SP803280_c108635_g1_i2|m.102897	NAC	TAP
SP803280_c108635_g1	SP803280_c108635_g1_i3	SP803280_c108635_g1_i3|m.102898	NAC	TAP
SP803280_c108638_g2	SP803280_c108638_g2_i1	SP803280_c108638_g2_i1|m.102914	GRAS	TAP
SP803280_c108638_g2	SP803280_c108638_g2_i2	SP803280_c108638_g2_i2|m.102924	GRAS	TAP
SP803280_c108651_g1	SP803280_c108651_g1_i1	SP803280_c108651_g1_i1|m.102986	NAC	TAP
SP803280_c108651_g1	SP803280_c108651_g1_i2	SP803280_c108651_g1_i2|m.102987	NAC	TAP
SP803280_c108665_g1	SP803280_c108665_g1_i2	SP803280_c108665_g1_i2|m.103101	WRKY	TAP
SP803280_c108674_g1	SP803280_c108674_g1_i10	SP803280_c108674_g1_i10|m.103152	GRAS	TAP
SP803280_c108674_g1	SP803280_c108674_g1_i1	SP803280_c108674_g1_i1|m.103135	GRAS	TAP
SP803280_c108674_g1	SP803280_c108674_g1_i2	SP803280_c108674_g1_i2|m.103137	GRAS	TAP
SP803280_c108674_g1	SP803280_c108674_g1_i6	SP803280_c108674_g1_i6|m.103143	GRAS	TAP
SP803280_c108674_g1	SP803280_c108674_g1_i8	SP803280_c108674_g1_i8|m.103147	GRAS	TAP
SP803280_c108681_g3	SP803280_c108681_g3_i1	SP803280_c108681_g3_i1|m.103197	MYB	TAP
SP803280_c108686_g2	SP803280_c108686_g2_i1	SP803280_c108686_g2_i1|m.103212	MYB-related	TAP
SP803280_c108686_g2	SP803280_c108686_g2_i2	SP803280_c108686_g2_i2|m.103214	MYB-related	TAP
SP803280_c108686_g2	SP803280_c108686_g2_i3	SP803280_c108686_g2_i3|m.103216	MYB-related	TAP
SP803280_c108691_g1	SP803280_c108691_g1_i1	SP803280_c108691_g1_i1|m.103246	HB	TAP
SP803280_c108691_g1	SP803280_c108691_g1_i2	SP803280_c108691_g1_i2|m.103247	HB	TAP
SP803280_c108691_g1	SP803280_c108691_g1_i4	SP803280_c108691_g1_i4|m.103248	HB	TAP
SP803280_c108691_g1	SP803280_c108691_g1_i5	SP803280_c108691_g1_i5|m.103249	HB	TAP
SP803280_c108691_g1	SP803280_c108691_g1_i6	SP803280_c108691_g1_i6|m.103250	HB	TAP
SP803280_c108691_g1	SP803280_c108691_g1_i7	SP803280_c108691_g1_i7|m.103251	HB	TAP
SP803280_c108715_g1	SP803280_c108715_g1_i1	SP803280_c108715_g1_i1|m.103381	TRAF	TAP
SP803280_c108715_g1	SP803280_c108715_g1_i2	SP803280_c108715_g1_i2|m.103382	TRAF	TAP
SP803280_c108809_g1	SP803280_c108809_g1_i1	SP803280_c108809_g1_i1|m.103816	MYB	TAP
SP803280_c108827_g1	SP803280_c108827_g1_i1	SP803280_c108827_g1_i1|m.103875	C2C2-GATA	TAP
SP803280_c108846_g2	SP803280_c108846_g2_i2	SP803280_c108846_g2_i2|m.103963	MYB-related	TAP
SP803280_c108999_g1	SP803280_c108999_g1_i1	SP803280_c108999_g1_i1|m.104728	bHLH	TAP
SP803280_c108999_g1	SP803280_c108999_g1_i2	SP803280_c108999_g1_i2|m.104729	bHLH	TAP
SP803280_c108999_g1	SP803280_c108999_g1_i3	SP803280_c108999_g1_i3|m.104730	bHLH	TAP
SP803280_c108999_g1	SP803280_c108999_g1_i4	SP803280_c108999_g1_i4|m.104731	bHLH	TAP
SP803280_c108999_g1	SP803280_c108999_g1_i5	SP803280_c108999_g1_i5|m.104732	bHLH	TAP
SP803280_c109011_g1	SP803280_c109011_g1_i1	SP803280_c109011_g1_i1|m.104803	bZIP	TAP
SP803280_c109011_g1	SP803280_c109011_g1_i2	SP803280_c109011_g1_i2|m.104804	bZIP	TAP
SP803280_c109011_g1	SP803280_c109011_g1_i4	SP803280_c109011_g1_i4|m.104805	bZIP	TAP
SP803280_c109011_g1	SP803280_c109011_g1_i5	SP803280_c109011_g1_i5|m.104806	bZIP	TAP
SP803280_c109014_g3	SP803280_c109014_g3_i1	SP803280_c109014_g3_i1|m.104831	bHLH	TAP
SP803280_c109014_g3	SP803280_c109014_g3_i2	SP803280_c109014_g3_i2|m.104835	bHLH	TAP
SP803280_c109014_g3	SP803280_c109014_g3_i3	SP803280_c109014_g3_i3|m.104837	bHLH	TAP
SP803280_c109014_g4	SP803280_c109014_g4_i1	SP803280_c109014_g4_i1|m.104833	bHLH	TAP
SP803280_c109014_g4	SP803280_c109014_g4_i2	SP803280_c109014_g4_i2|m.104840	bHLH	TAP
SP803280_c109021_g1	SP803280_c109021_g1_i1	SP803280_c109021_g1_i1|m.104867	TRAF	TAP
SP803280_c109038_g3	SP803280_c109038_g3_i1	SP803280_c109038_g3_i1|m.104921	bZIP	TAP
SP803280_c109038_g3	SP803280_c109038_g3_i2	SP803280_c109038_g3_i2|m.104923	bZIP	TAP
SP803280_c109063_g1	SP803280_c109063_g1_i1	SP803280_c109063_g1_i1|m.105075	C3H	TAP
SP803280_c109081_g1	SP803280_c109081_g1_i1	SP803280_c109081_g1_i1|m.105148	MYB-related	TAP
SP803280_c109081_g1	SP803280_c109081_g1_i2	SP803280_c109081_g1_i2|m.105152	MYB-related	TAP
SP803280_c109102_g2	SP803280_c109102_g2_i1	SP803280_c109102_g2_i1|m.105234	CCAAT	TAP
SP803280_c109102_g2	SP803280_c109102_g2_i2	SP803280_c109102_g2_i2|m.105236	CCAAT	TAP
SP803280_c109102_g2	SP803280_c109102_g2_i3	SP803280_c109102_g2_i3|m.105238	CCAAT	TAP
SP803280_c109117_g2	SP803280_c109117_g2_i1	SP803280_c109117_g2_i1|m.105309	NAC	TAP
SP803280_c109117_g2	SP803280_c109117_g2_i2	SP803280_c109117_g2_i2|m.105310	NAC	TAP
SP803280_c109117_g2	SP803280_c109117_g2_i3	SP803280_c109117_g2_i3|m.105312	NAC	TAP
SP803280_c109117_g2	SP803280_c109117_g2_i4	SP803280_c109117_g2_i4|m.105313	NAC	TAP
SP803280_c109117_g2	SP803280_c109117_g2_i5	SP803280_c109117_g2_i5|m.105314	NAC	TAP
SP803280_c109117_g2	SP803280_c109117_g2_i6	SP803280_c109117_g2_i6|m.105315	NAC	TAP
SP803280_c109117_g2	SP803280_c109117_g2_i7	SP803280_c109117_g2_i7|m.105320	NAC	TAP
SP803280_c109117_g3	SP803280_c109117_g3_i1	SP803280_c109117_g3_i1|m.105317	NAC	TAP
SP803280_c109117_g3	SP803280_c109117_g3_i2	SP803280_c109117_g3_i2|m.105321	NAC	TAP
SP803280_c109119_g1	SP803280_c109119_g1_i1	SP803280_c109119_g1_i1|m.105337	GRAS	TAP
SP803280_c109129_g2	SP803280_c109129_g2_i1	SP803280_c109129_g2_i1|m.105395	RWP-RK	TAP
SP803280_c109129_g2	SP803280_c109129_g2_i2	SP803280_c109129_g2_i2|m.105397	RWP-RK	TAP
SP803280_c109131_g1	SP803280_c109131_g1_i1	SP803280_c109131_g1_i1|m.105405	bZIP	TAP
SP803280_c109131_g1	SP803280_c109131_g1_i2	SP803280_c109131_g1_i2|m.105408	bZIP	TAP
SP803280_c109144_g1	SP803280_c109144_g1_i1	SP803280_c109144_g1_i1|m.105491	CCAAT	TAP
SP803280_c109144_g1	SP803280_c109144_g1_i2	SP803280_c109144_g1_i2|m.105492	CCAAT	TAP
SP803280_c109204_g1	SP803280_c109204_g1_i1	SP803280_c109204_g1_i1|m.105753	HB	TAP
SP803280_c109204_g1	SP803280_c109204_g1_i3	SP803280_c109204_g1_i3|m.105757	HB	TAP
SP803280_c109217_g1	SP803280_c109217_g1_i1	SP803280_c109217_g1_i1|m.105816	bZIP	TAP
SP803280_c109217_g1	SP803280_c109217_g1_i2	SP803280_c109217_g1_i2|m.105817	bZIP	TAP
SP803280_c109217_g1	SP803280_c109217_g1_i3	SP803280_c109217_g1_i3|m.105819	bZIP	TAP
SP803280_c109217_g1	SP803280_c109217_g1_i4	SP803280_c109217_g1_i4|m.105820	bZIP	TAP
SP803280_c109217_g1	SP803280_c109217_g1_i5	SP803280_c109217_g1_i5|m.105821	bZIP	TAP
SP803280_c109232_g1	SP803280_c109232_g1_i1	SP803280_c109232_g1_i1|m.105876	SWI/SNF-SWI3	TAP
SP803280_c109239_g2	SP803280_c109239_g2_i1	SP803280_c109239_g2_i1|m.105911	HB	TAP
SP803280_c109239_g2	SP803280_c109239_g2_i2	SP803280_c109239_g2_i2|m.105912	HB	TAP
SP803280_c109247_g1	SP803280_c109247_g1_i1	SP803280_c109247_g1_i1|m.105934	CCAAT	TAP
SP803280_c109247_g1	SP803280_c109247_g1_i2	SP803280_c109247_g1_i2|m.105936	CCAAT	TAP
SP803280_c109247_g1	SP803280_c109247_g1_i3	SP803280_c109247_g1_i3|m.105938	CCAAT	TAP
SP803280_c109247_g1	SP803280_c109247_g1_i4	SP803280_c109247_g1_i4|m.105939	CCAAT	TAP
SP803280_c109247_g1	SP803280_c109247_g1_i5	SP803280_c109247_g1_i5|m.105942	CCAAT	TAP
SP803280_c109247_g1	SP803280_c109247_g1_i6	SP803280_c109247_g1_i6|m.105943	CCAAT	TAP
SP803280_c109247_g1	SP803280_c109247_g1_i7	SP803280_c109247_g1_i7|m.105944	CCAAT	TAP
SP803280_c109247_g1	SP803280_c109247_g1_i8	SP803280_c109247_g1_i8|m.105946	CCAAT	TAP
SP803280_c109253_g2	SP803280_c109253_g2_i1	SP803280_c109253_g2_i1|m.105973	WRKY	TAP
SP803280_c109253_g2	SP803280_c109253_g2_i2	SP803280_c109253_g2_i2|m.105976	WRKY	TAP
SP803280_c109253_g2	SP803280_c109253_g2_i3	SP803280_c109253_g2_i3|m.105978	WRKY	TAP
SP803280_c109253_g2	SP803280_c109253_g2_i4	SP803280_c109253_g2_i4|m.105980	WRKY	TAP
SP803280_c109253_g2	SP803280_c109253_g2_i5	SP803280_c109253_g2_i5|m.105981	WRKY	TAP
SP803280_c109256_g2	SP803280_c109256_g2_i1	SP803280_c109256_g2_i1|m.105986	AP2-EREBP	TAP
SP803280_c109256_g2	SP803280_c109256_g2_i2	SP803280_c109256_g2_i2|m.105988	AP2-EREBP	TAP
SP803280_c109259_g1	SP803280_c109259_g1_i1	SP803280_c109259_g1_i1|m.105996	bZIP	TAP
SP803280_c109259_g1	SP803280_c109259_g1_i2	SP803280_c109259_g1_i2|m.105997	bZIP	TAP
SP803280_c109259_g1	SP803280_c109259_g1_i3	SP803280_c109259_g1_i3|m.106000	bZIP	TAP
SP803280_c109259_g1	SP803280_c109259_g1_i4	SP803280_c109259_g1_i4|m.106001	bZIP	TAP
SP803280_c109309_g1	SP803280_c109309_g1_i1	SP803280_c109309_g1_i1|m.106253	WRKY	TAP
SP803280_c109322_g3	SP803280_c109322_g3_i1	SP803280_c109322_g3_i1|m.106317	WRKY	TAP
SP803280_c109322_g3	SP803280_c109322_g3_i2	SP803280_c109322_g3_i2|m.106318	WRKY	TAP
SP803280_c109322_g3	SP803280_c109322_g3_i3	SP803280_c109322_g3_i3|m.106319	WRKY	TAP
SP803280_c109338_g2	SP803280_c109338_g2_i1	SP803280_c109338_g2_i1|m.106421	SNF2	TAP
SP803280_c109338_g2	SP803280_c109338_g2_i4	SP803280_c109338_g2_i4|m.106429	SNF2	TAP
SP803280_c109338_g2	SP803280_c109338_g2_i5	SP803280_c109338_g2_i5|m.106431	SNF2	TAP
SP803280_c109344_g2	SP803280_c109344_g2_i10	SP803280_c109344_g2_i10|m.106453	ABI3VP1	TAP
SP803280_c109344_g2	SP803280_c109344_g2_i1	SP803280_c109344_g2_i1|m.106444	ABI3VP1	TAP
SP803280_c109344_g2	SP803280_c109344_g2_i2	SP803280_c109344_g2_i2|m.106445	ABI3VP1	TAP
SP803280_c109344_g2	SP803280_c109344_g2_i3	SP803280_c109344_g2_i3|m.106446	ABI3VP1	TAP
SP803280_c109344_g2	SP803280_c109344_g2_i6	SP803280_c109344_g2_i6|m.106449	ABI3VP1	TAP
SP803280_c109344_g2	SP803280_c109344_g2_i7	SP803280_c109344_g2_i7|m.106450	ABI3VP1	TAP
SP803280_c109344_g2	SP803280_c109344_g2_i8	SP803280_c109344_g2_i8|m.106451	ABI3VP1	TAP
SP803280_c109356_g2	SP803280_c109356_g2_i1	SP803280_c109356_g2_i1|m.106492	WRKY	TAP
SP803280_c109356_g2	SP803280_c109356_g2_i2	SP803280_c109356_g2_i2|m.106493	WRKY	TAP
SP803280_c109356_g2	SP803280_c109356_g2_i4	SP803280_c109356_g2_i4|m.106494	WRKY	TAP
SP803280_c109356_g2	SP803280_c109356_g2_i5	SP803280_c109356_g2_i5|m.106495	WRKY	TAP
SP803280_c109356_g2	SP803280_c109356_g2_i6	SP803280_c109356_g2_i6|m.106496	WRKY	TAP
SP803280_c109356_g2	SP803280_c109356_g2_i7	SP803280_c109356_g2_i7|m.106498	WRKY	TAP
SP803280_c109356_g3	SP803280_c109356_g3_i1	SP803280_c109356_g3_i1|m.106497	WRKY	TAP
SP803280_c109369_g1	SP803280_c109369_g1_i1	SP803280_c109369_g1_i1|m.106558	bHLH	TAP
SP803280_c109369_g1	SP803280_c109369_g1_i2	SP803280_c109369_g1_i2|m.106559	bHLH	TAP
SP803280_c109369_g1	SP803280_c109369_g1_i3	SP803280_c109369_g1_i3|m.106561	bHLH	TAP
SP803280_c109369_g1	SP803280_c109369_g1_i5	SP803280_c109369_g1_i5|m.106564	bHLH	TAP
SP803280_c109399_g2	SP803280_c109399_g2_i1	SP803280_c109399_g2_i1|m.106753	MYB	TAP
SP803280_c109429_g1	SP803280_c109429_g1_i10	SP803280_c109429_g1_i10|m.106962	bHLH	TAP
SP803280_c109429_g1	SP803280_c109429_g1_i11	SP803280_c109429_g1_i11|m.106965	bHLH	TAP
SP803280_c109429_g1	SP803280_c109429_g1_i1	SP803280_c109429_g1_i1|m.106939	bHLH	TAP
SP803280_c109429_g1	SP803280_c109429_g1_i2	SP803280_c109429_g1_i2|m.106942	bHLH	TAP
SP803280_c109429_g1	SP803280_c109429_g1_i3	SP803280_c109429_g1_i3|m.106945	bHLH	TAP
SP803280_c109429_g1	SP803280_c109429_g1_i5	SP803280_c109429_g1_i5|m.106949	bHLH	TAP
SP803280_c109429_g1	SP803280_c109429_g1_i7	SP803280_c109429_g1_i7|m.106953	bHLH	TAP
SP803280_c109429_g1	SP803280_c109429_g1_i8	SP803280_c109429_g1_i8|m.106957	bHLH	TAP
SP803280_c109429_g1	SP803280_c109429_g1_i9	SP803280_c109429_g1_i9|m.106959	bHLH	TAP
SP803280_c109437_g1	SP803280_c109437_g1_i1	SP803280_c109437_g1_i1|m.107017	PHD	TAP
SP803280_c109445_g2	SP803280_c109445_g2_i1	SP803280_c109445_g2_i1|m.107053	SET	TAP
SP803280_c109447_g3	SP803280_c109447_g3_i1	SP803280_c109447_g3_i1|m.107059	C2C2-CO-like	TAP
SP803280_c109457_g2	SP803280_c109457_g2_i1	SP803280_c109457_g2_i1|m.107085	TAZ	TAP
SP803280_c109457_g2	SP803280_c109457_g2_i3	SP803280_c109457_g2_i3|m.107088	TAZ	TAP
SP803280_c109457_g2	SP803280_c109457_g2_i4	SP803280_c109457_g2_i4|m.107089	TAZ	TAP
SP803280_c109457_g2	SP803280_c109457_g2_i5	SP803280_c109457_g2_i5|m.107091	TAZ	TAP
SP803280_c109457_g2	SP803280_c109457_g2_i6	SP803280_c109457_g2_i6|m.107093	TAZ	TAP
SP803280_c109457_g2	SP803280_c109457_g2_i9	SP803280_c109457_g2_i9|m.107095	TAZ	TAP
SP803280_c109479_g3	SP803280_c109479_g3_i1	SP803280_c109479_g3_i1|m.107194	bHLH	TAP
SP803280_c109479_g3	SP803280_c109479_g3_i2	SP803280_c109479_g3_i2|m.107195	bHLH	TAP
SP803280_c109479_g3	SP803280_c109479_g3_i3	SP803280_c109479_g3_i3|m.107196	bHLH	TAP
SP803280_c109524_g2	SP803280_c109524_g2_i1	SP803280_c109524_g2_i1|m.107395	bHLH	TAP
SP803280_c109524_g2	SP803280_c109524_g2_i2	SP803280_c109524_g2_i2|m.107397	bHLH	TAP
SP803280_c109524_g2	SP803280_c109524_g2_i3	SP803280_c109524_g2_i3|m.107400	bHLH	TAP
SP803280_c109524_g2	SP803280_c109524_g2_i4	SP803280_c109524_g2_i4|m.107402	bHLH	TAP
SP803280_c109524_g2	SP803280_c109524_g2_i5	SP803280_c109524_g2_i5|m.107403	bHLH	TAP
SP803280_c109554_g2	SP803280_c109554_g2_i1	SP803280_c109554_g2_i1|m.107481	C3H	TAP
SP803280_c109554_g2	SP803280_c109554_g2_i2	SP803280_c109554_g2_i2|m.107483	C3H	TAP
SP803280_c109554_g2	SP803280_c109554_g2_i3	SP803280_c109554_g2_i3|m.107484	C3H	TAP
SP803280_c109554_g2	SP803280_c109554_g2_i4	SP803280_c109554_g2_i4|m.107486	C3H	TAP
SP803280_c109554_g2	SP803280_c109554_g2_i5	SP803280_c109554_g2_i5|m.107489	C3H	TAP
SP803280_c109636_g1	SP803280_c109636_g1_i1	SP803280_c109636_g1_i1|m.107919	MYB-related	TAP
SP803280_c109724_g1	SP803280_c109724_g1_i1	SP803280_c109724_g1_i1|m.108329	WRKY	TAP
SP803280_c109724_g1	SP803280_c109724_g1_i2	SP803280_c109724_g1_i2|m.108331	WRKY	TAP
SP803280_c109724_g1	SP803280_c109724_g1_i3	SP803280_c109724_g1_i3|m.108333	WRKY	TAP
SP803280_c109730_g1	SP803280_c109730_g1_i2	SP803280_c109730_g1_i2|m.108357	CCAAT	TAP
SP803280_c109730_g1	SP803280_c109730_g1_i3	SP803280_c109730_g1_i3|m.108358	CCAAT	TAP
SP803280_c109730_g2	SP803280_c109730_g2_i1	SP803280_c109730_g2_i1|m.108360	HSF	TAP
SP803280_c109730_g2	SP803280_c109730_g2_i2	SP803280_c109730_g2_i2|m.108361	HSF	TAP
SP803280_c109730_g2	SP803280_c109730_g2_i3	SP803280_c109730_g2_i3|m.108364	HSF	TAP
SP803280_c109737_g2	SP803280_c109737_g2_i10	SP803280_c109737_g2_i10|m.108406	bHLH	TAP
SP803280_c109737_g2	SP803280_c109737_g2_i1	SP803280_c109737_g2_i1|m.108391	bHLH	TAP
SP803280_c109737_g2	SP803280_c109737_g2_i2	SP803280_c109737_g2_i2|m.108394	bHLH	TAP
SP803280_c109737_g2	SP803280_c109737_g2_i3	SP803280_c109737_g2_i3|m.108395	bHLH	TAP
SP803280_c109737_g2	SP803280_c109737_g2_i4	SP803280_c109737_g2_i4|m.108396	bHLH	TAP
SP803280_c109737_g2	SP803280_c109737_g2_i5	SP803280_c109737_g2_i5|m.108397	bHLH	TAP
SP803280_c109737_g2	SP803280_c109737_g2_i8	SP803280_c109737_g2_i8|m.108402	bHLH	TAP
SP803280_c109737_g2	SP803280_c109737_g2_i9	SP803280_c109737_g2_i9|m.108404	bHLH	TAP
SP803280_c109741_g1	SP803280_c109741_g1_i1	SP803280_c109741_g1_i1|m.108418	bHLH	TAP
SP803280_c109745_g2	SP803280_c109745_g2_i1	SP803280_c109745_g2_i1|m.108434	CCAAT	TAP
SP803280_c109745_g2	SP803280_c109745_g2_i2	SP803280_c109745_g2_i2|m.108436	CCAAT	TAP
SP803280_c109745_g2	SP803280_c109745_g2_i3	SP803280_c109745_g2_i3|m.108438	CCAAT	TAP
SP803280_c109745_g2	SP803280_c109745_g2_i4	SP803280_c109745_g2_i4|m.108440	CCAAT	TAP
SP803280_c109745_g2	SP803280_c109745_g2_i5	SP803280_c109745_g2_i5|m.108443	CCAAT	TAP
SP803280_c109745_g2	SP803280_c109745_g2_i6	SP803280_c109745_g2_i6|m.108445	CCAAT	TAP
SP803280_c109745_g2	SP803280_c109745_g2_i7	SP803280_c109745_g2_i7|m.108448	CCAAT	TAP
SP803280_c109756_g1	SP803280_c109756_g1_i1	SP803280_c109756_g1_i1|m.108501	MYB	TAP
SP803280_c109756_g1	SP803280_c109756_g1_i2	SP803280_c109756_g1_i2|m.108502	MYB-related	TAP
SP803280_c109756_g1	SP803280_c109756_g1_i3	SP803280_c109756_g1_i3|m.108503	MYB	TAP
SP803280_c109767_g5	SP803280_c109767_g5_i1	SP803280_c109767_g5_i1|m.108526	bHLH	TAP
SP803280_c109767_g5	SP803280_c109767_g5_i8	SP803280_c109767_g5_i8|m.108530	bHLH	TAP
SP803280_c109770_g1	SP803280_c109770_g1_i1	SP803280_c109770_g1_i1|m.108543	CPP	TAP
SP803280_c109770_g1	SP803280_c109770_g1_i2	SP803280_c109770_g1_i2|m.108544	CPP	TAP
SP803280_c109773_g1	SP803280_c109773_g1_i1	SP803280_c109773_g1_i1|m.108559	PHD	TAP
SP803280_c109773_g1	SP803280_c109773_g1_i2	SP803280_c109773_g1_i2|m.108561	PHD	TAP
SP803280_c109773_g1	SP803280_c109773_g1_i3	SP803280_c109773_g1_i3|m.108562	PHD	TAP
SP803280_c109776_g3	SP803280_c109776_g3_i1	SP803280_c109776_g3_i1|m.108571	TCP	TAP
SP803280_c109776_g3	SP803280_c109776_g3_i2	SP803280_c109776_g3_i2|m.108576	TCP	TAP
SP803280_c109798_g2	SP803280_c109798_g2_i3	SP803280_c109798_g2_i3|m.108684	ABI3VP1	TAP
SP803280_c109798_g2	SP803280_c109798_g2_i4	SP803280_c109798_g2_i4|m.108685	ABI3VP1	TAP
SP803280_c109798_g2	SP803280_c109798_g2_i5	SP803280_c109798_g2_i5|m.108686	ABI3VP1	TAP
SP803280_c109832_g1	SP803280_c109832_g1_i1	SP803280_c109832_g1_i1|m.108906	TRAF	TAP
SP803280_c109832_g1	SP803280_c109832_g1_i3	SP803280_c109832_g1_i3|m.108910	TRAF	TAP
SP803280_c109832_g1	SP803280_c109832_g1_i5	SP803280_c109832_g1_i5|m.108915	TRAF	TAP
SP803280_c109832_g1	SP803280_c109832_g1_i5	SP803280_c109832_g1_i5|m.108916	TRAF	TAP
SP803280_c109837_g2	SP803280_c109837_g2_i1	SP803280_c109837_g2_i1|m.108942	bHLH	TAP
SP803280_c109837_g2	SP803280_c109837_g2_i2	SP803280_c109837_g2_i2|m.108943	bHLH	TAP
SP803280_c109846_g2	SP803280_c109846_g2_i1	SP803280_c109846_g2_i1|m.109008	bZIP	TAP
SP803280_c109846_g2	SP803280_c109846_g2_i2	SP803280_c109846_g2_i2|m.109009	bZIP	TAP
SP803280_c109852_g1	SP803280_c109852_g1_i2	SP803280_c109852_g1_i2|m.109019	HB	TAP
SP803280_c109852_g1	SP803280_c109852_g1_i3	SP803280_c109852_g1_i3|m.109020	HB	TAP
SP803280_c109852_g1	SP803280_c109852_g1_i3	SP803280_c109852_g1_i3|m.109021	HB	TAP
SP803280_c109852_g2	SP803280_c109852_g2_i1	SP803280_c109852_g2_i1|m.109022	HB	TAP
SP803280_c109906_g1	SP803280_c109906_g1_i1	SP803280_c109906_g1_i1|m.109315	AP2-EREBP	TAP
SP803280_c109906_g1	SP803280_c109906_g1_i2	SP803280_c109906_g1_i2|m.109316	AP2-EREBP	TAP
SP803280_c109906_g1	SP803280_c109906_g1_i3	SP803280_c109906_g1_i3|m.109317	AP2-EREBP	TAP
SP803280_c109906_g1	SP803280_c109906_g1_i5	SP803280_c109906_g1_i5|m.109321	AP2-EREBP	TAP
SP803280_c109906_g1	SP803280_c109906_g1_i6	SP803280_c109906_g1_i6|m.109322	AP2-EREBP	TAP
SP803280_c109906_g1	SP803280_c109906_g1_i7	SP803280_c109906_g1_i7|m.109324	AP2-EREBP	TAP
SP803280_c109906_g1	SP803280_c109906_g1_i8	SP803280_c109906_g1_i8|m.109326	AP2-EREBP	TAP
SP803280_c109907_g1	SP803280_c109907_g1_i3	SP803280_c109907_g1_i3|m.109329	CPP	TAP
SP803280_c109907_g1	SP803280_c109907_g1_i5	SP803280_c109907_g1_i5|m.109331	CPP	TAP
SP803280_c109926_g1	SP803280_c109926_g1_i1	SP803280_c109926_g1_i1|m.109426	PHD	TAP
SP803280_c109926_g1	SP803280_c109926_g1_i2	SP803280_c109926_g1_i2|m.109427	PHD	TAP
SP803280_c109926_g1	SP803280_c109926_g1_i3	SP803280_c109926_g1_i3|m.109428	PHD	TAP
SP803280_c109930_g1	SP803280_c109930_g1_i2	SP803280_c109930_g1_i2|m.109433	HSF	TAP
SP803280_c109965_g2	SP803280_c109965_g2_i1	SP803280_c109965_g2_i1|m.109636	GRAS	TAP
SP803280_c109965_g2	SP803280_c109965_g2_i2	SP803280_c109965_g2_i2|m.109638	GRAS	TAP
SP803280_c109965_g2	SP803280_c109965_g2_i3	SP803280_c109965_g2_i3|m.109640	GRAS	TAP
SP803280_c109965_g2	SP803280_c109965_g2_i4	SP803280_c109965_g2_i4|m.109642	GRAS	TAP
SP803280_c109965_g2	SP803280_c109965_g2_i5	SP803280_c109965_g2_i5|m.109644	GRAS	TAP
SP803280_c109965_g2	SP803280_c109965_g2_i6	SP803280_c109965_g2_i6|m.109646	GRAS	TAP
SP803280_c109965_g2	SP803280_c109965_g2_i7	SP803280_c109965_g2_i7|m.109648	GRAS	TAP
SP803280_c109968_g1	SP803280_c109968_g1_i1	SP803280_c109968_g1_i1|m.109669	EIL	TAP
SP803280_c109974_g2	SP803280_c109974_g2_i1	SP803280_c109974_g2_i1|m.109694	TIG	TAP
SP803280_c109974_g2	SP803280_c109974_g2_i2	SP803280_c109974_g2_i2|m.109696	TIG	TAP
SP803280_c109974_g2	SP803280_c109974_g2_i3	SP803280_c109974_g2_i3|m.109698	TIG	TAP
SP803280_c109976_g1	SP803280_c109976_g1_i1	SP803280_c109976_g1_i1|m.109705	ARID	TAP
SP803280_c109976_g1	SP803280_c109976_g1_i2	SP803280_c109976_g1_i2|m.109706	ARID	TAP
SP803280_c109976_g1	SP803280_c109976_g1_i3	SP803280_c109976_g1_i3|m.109707	ARID	TAP
SP803280_c109976_g1	SP803280_c109976_g1_i4	SP803280_c109976_g1_i4|m.109708	ARID	TAP
SP803280_c109976_g1	SP803280_c109976_g1_i5	SP803280_c109976_g1_i5|m.109709	ARID	TAP
SP803280_c109976_g1	SP803280_c109976_g1_i6	SP803280_c109976_g1_i6|m.109710	ARID	TAP
SP803280_c109976_g1	SP803280_c109976_g1_i7	SP803280_c109976_g1_i7|m.109711	ARID	TAP
SP803280_c109976_g1	SP803280_c109976_g1_i8	SP803280_c109976_g1_i8|m.109712	ARID	TAP
SP803280_c109978_g1	SP803280_c109978_g1_i1	SP803280_c109978_g1_i1|m.109713	MYB	TAP
SP803280_c109978_g1	SP803280_c109978_g1_i2	SP803280_c109978_g1_i2|m.109714	MYB	TAP
SP803280_c110067_g1	SP803280_c110067_g1_i2	SP803280_c110067_g1_i2|m.110179	ARID	TAP
SP803280_c110127_g1	SP803280_c110127_g1_i1	SP803280_c110127_g1_i1|m.110541	SNF2	TAP
SP803280_c110142_g2	SP803280_c110142_g2_i1	SP803280_c110142_g2_i1|m.110590	C2C2-GATA	TAP
SP803280_c110142_g2	SP803280_c110142_g2_i2	SP803280_c110142_g2_i2|m.110593	C2C2-GATA	TAP
SP803280_c110142_g2	SP803280_c110142_g2_i3	SP803280_c110142_g2_i3|m.110596	C2C2-GATA	TAP
SP803280_c110152_g1	SP803280_c110152_g1_i1	SP803280_c110152_g1_i1|m.110622	FAR1	TAP
SP803280_c110152_g1	SP803280_c110152_g1_i2	SP803280_c110152_g1_i2|m.110626	FAR1	TAP
SP803280_c110152_g1	SP803280_c110152_g1_i3	SP803280_c110152_g1_i3|m.110629	FAR1	TAP
SP803280_c110152_g1	SP803280_c110152_g1_i4	SP803280_c110152_g1_i4|m.110631	FAR1	TAP
SP803280_c110152_g1	SP803280_c110152_g1_i5	SP803280_c110152_g1_i5|m.110635	FAR1	TAP
SP803280_c110152_g1	SP803280_c110152_g1_i6	SP803280_c110152_g1_i6|m.110637	FAR1	TAP
SP803280_c110206_g1	SP803280_c110206_g1_i10	SP803280_c110206_g1_i10|m.110856	MYB	TAP
SP803280_c110206_g1	SP803280_c110206_g1_i11	SP803280_c110206_g1_i11|m.110857	MYB	TAP
SP803280_c110206_g1	SP803280_c110206_g1_i12	SP803280_c110206_g1_i12|m.110858	MYB	TAP
SP803280_c110206_g1	SP803280_c110206_g1_i14	SP803280_c110206_g1_i14|m.110862	MYB	TAP
SP803280_c110206_g1	SP803280_c110206_g1_i5	SP803280_c110206_g1_i5|m.110843	MYB	TAP
SP803280_c110206_g1	SP803280_c110206_g1_i6	SP803280_c110206_g1_i6|m.110846	MYB	TAP
SP803280_c110206_g1	SP803280_c110206_g1_i7	SP803280_c110206_g1_i7|m.110847	MYB	TAP
SP803280_c110283_g1	SP803280_c110283_g1_i4	SP803280_c110283_g1_i4|m.111252	GRF	TAP
SP803280_c110287_g1	SP803280_c110287_g1_i2	SP803280_c110287_g1_i2|m.111272	Sigma70-like	TAP
SP803280_c110311_g2	SP803280_c110311_g2_i2	SP803280_c110311_g2_i2|m.111398	FAR1	TAP
SP803280_c110311_g2	SP803280_c110311_g2_i3	SP803280_c110311_g2_i3|m.111403	FAR1	TAP
SP803280_c110311_g2	SP803280_c110311_g2_i4	SP803280_c110311_g2_i4|m.111409	FAR1	TAP
SP803280_c110311_g2	SP803280_c110311_g2_i5	SP803280_c110311_g2_i5|m.111415	FAR1	TAP
SP803280_c110311_g2	SP803280_c110311_g2_i6	SP803280_c110311_g2_i6|m.111418	FAR1	TAP
SP803280_c110311_g2	SP803280_c110311_g2_i7	SP803280_c110311_g2_i7|m.111421	FAR1	TAP
SP803280_c110317_g1	SP803280_c110317_g1_i2	SP803280_c110317_g1_i2|m.111443	ARR-B	TAP
SP803280_c110317_g1	SP803280_c110317_g1_i3	SP803280_c110317_g1_i3|m.111444	ARR-B	TAP
SP803280_c110339_g3	SP803280_c110339_g3_i1	SP803280_c110339_g3_i1|m.111648	TCP	TAP
SP803280_c110339_g3	SP803280_c110339_g3_i2	SP803280_c110339_g3_i2|m.111649	TCP	TAP
SP803280_c110339_g3	SP803280_c110339_g3_i3	SP803280_c110339_g3_i3|m.111652	TCP	TAP
SP803280_c110339_g3	SP803280_c110339_g3_i4	SP803280_c110339_g3_i4|m.111658	TCP	TAP
SP803280_c110339_g4	SP803280_c110339_g4_i1	SP803280_c110339_g4_i1|m.111653	TCP	TAP
SP803280_c110339_g4	SP803280_c110339_g4_i2	SP803280_c110339_g4_i2|m.111655	TCP	TAP
SP803280_c110339_g4	SP803280_c110339_g4_i3	SP803280_c110339_g4_i3|m.111662	TCP	TAP
SP803280_c110391_g2	SP803280_c110391_g2_i1	SP803280_c110391_g2_i1|m.111942	bZIP	TAP
SP803280_c110431_g1	SP803280_c110431_g1_i3	SP803280_c110431_g1_i3|m.112152	HSF	TAP
SP803280_c110442_g3	SP803280_c110442_g3_i1	SP803280_c110442_g3_i1|m.112204	C2H2	TAP
SP803280_c110444_g1	SP803280_c110444_g1_i2	SP803280_c110444_g1_i2|m.112211	AP2-EREBP	TAP
SP803280_c110528_g1	SP803280_c110528_g1_i1	SP803280_c110528_g1_i1|m.112663	HB	TAP
SP803280_c110528_g1	SP803280_c110528_g1_i2	SP803280_c110528_g1_i2|m.112664	HB	TAP
SP803280_c110528_g1	SP803280_c110528_g1_i3	SP803280_c110528_g1_i3|m.112666	HB	TAP
SP803280_c110535_g3	SP803280_c110535_g3_i1	SP803280_c110535_g3_i1|m.112702	MYB	TAP
SP803280_c110535_g3	SP803280_c110535_g3_i2	SP803280_c110535_g3_i2|m.112703	MYB	TAP
SP803280_c110541_g1	SP803280_c110541_g1_i2	SP803280_c110541_g1_i2|m.112720	bHLH	TAP
SP803280_c110574_g1	SP803280_c110574_g1_i1	SP803280_c110574_g1_i1|m.112892	bZIP	TAP
SP803280_c110604_g2	SP803280_c110604_g2_i2	SP803280_c110604_g2_i2|m.113048	MYB-related	TAP
SP803280_c110604_g2	SP803280_c110604_g2_i3	SP803280_c110604_g2_i3|m.113049	MYB-related	TAP
SP803280_c110625_g4	SP803280_c110625_g4_i1	SP803280_c110625_g4_i1|m.113129	FAR1	TAP
SP803280_c110660_g1	SP803280_c110660_g1_i1	SP803280_c110660_g1_i1|m.113275	TRAF	TAP
SP803280_c110660_g1	SP803280_c110660_g1_i2	SP803280_c110660_g1_i2|m.113277	TRAF	TAP
SP803280_c110665_g1	SP803280_c110665_g1_i1	SP803280_c110665_g1_i1|m.113312	WRKY	TAP
SP803280_c110665_g1	SP803280_c110665_g1_i2	SP803280_c110665_g1_i2|m.113313	WRKY	TAP
SP803280_c110682_g1	SP803280_c110682_g1_i10	SP803280_c110682_g1_i10|m.113396	AP2-EREBP	TAP
SP803280_c110682_g1	SP803280_c110682_g1_i1	SP803280_c110682_g1_i1|m.113390	AP2-EREBP	TAP
SP803280_c110682_g1	SP803280_c110682_g1_i1	SP803280_c110682_g1_i1|m.113391	AP2-EREBP	TAP
SP803280_c110682_g1	SP803280_c110682_g1_i2	SP803280_c110682_g1_i2|m.113392	AP2-EREBP	TAP
SP803280_c110682_g1	SP803280_c110682_g1_i2	SP803280_c110682_g1_i2|m.113393	AP2-EREBP	TAP
SP803280_c110682_g1	SP803280_c110682_g1_i5	SP803280_c110682_g1_i5|m.113394	AP2-EREBP	TAP
SP803280_c110682_g1	SP803280_c110682_g1_i7	SP803280_c110682_g1_i7|m.113395	AP2-EREBP	TAP
SP803280_c110701_g1	SP803280_c110701_g1_i1	SP803280_c110701_g1_i1|m.113533	SRF-TF	TAP
SP803280_c110701_g1	SP803280_c110701_g1_i2	SP803280_c110701_g1_i2|m.113536	SRF-TF	TAP
SP803280_c110701_g1	SP803280_c110701_g1_i3	SP803280_c110701_g1_i3|m.113539	SRF-TF	TAP
SP803280_c110712_g1	SP803280_c110712_g1_i1	SP803280_c110712_g1_i1|m.113633	WRKY	TAP
SP803280_c110768_g1	SP803280_c110768_g1_i1	SP803280_c110768_g1_i1|m.113885	TRAF	TAP
SP803280_c110770_g1	SP803280_c110770_g1_i1	SP803280_c110770_g1_i1|m.113887	mTERF	TAP
SP803280_c110770_g1	SP803280_c110770_g1_i2	SP803280_c110770_g1_i2|m.113890	mTERF	TAP
SP803280_c110771_g2	SP803280_c110771_g2_i1	SP803280_c110771_g2_i1|m.113901	bHLH	TAP
SP803280_c110795_g2	SP803280_c110795_g2_i1	SP803280_c110795_g2_i1|m.114033	Pseudo_ARR-B	TAP
SP803280_c110872_g2	SP803280_c110872_g2_i1	SP803280_c110872_g2_i1|m.114416	MYB-related	TAP
SP803280_c110874_g1	SP803280_c110874_g1_i1	SP803280_c110874_g1_i1|m.114417	CPP	TAP
SP803280_c110874_g1	SP803280_c110874_g1_i2	SP803280_c110874_g1_i2|m.114418	CPP	TAP
SP803280_c110883_g1	SP803280_c110883_g1_i1	SP803280_c110883_g1_i1|m.114459	bZIP	TAP
SP803280_c110883_g1	SP803280_c110883_g1_i2	SP803280_c110883_g1_i2|m.114462	bZIP	TAP
SP803280_c110883_g1	SP803280_c110883_g1_i3	SP803280_c110883_g1_i3|m.114465	bZIP	TAP
SP803280_c110883_g1	SP803280_c110883_g1_i4	SP803280_c110883_g1_i4|m.114468	bZIP	TAP
SP803280_c110948_g1	SP803280_c110948_g1_i3	SP803280_c110948_g1_i3|m.114736	GNAT	TAP
SP803280_c110954_g1	SP803280_c110954_g1_i1	SP803280_c110954_g1_i1|m.114744	GRAS	TAP
SP803280_c110954_g1	SP803280_c110954_g1_i2	SP803280_c110954_g1_i2|m.114749	GRAS	TAP
SP803280_c110959_g1	SP803280_c110959_g1_i3	SP803280_c110959_g1_i3|m.114762	zf-HD	TAP
SP803280_c110983_g1	SP803280_c110983_g1_i1	SP803280_c110983_g1_i1|m.114873	bHLH	TAP
SP803280_c110983_g1	SP803280_c110983_g1_i3	SP803280_c110983_g1_i3|m.114875	bHLH	TAP
SP803280_c111048_g2	SP803280_c111048_g2_i1	SP803280_c111048_g2_i1|m.115204	mTERF	TAP
SP803280_c111048_g2	SP803280_c111048_g2_i2	SP803280_c111048_g2_i2|m.115205	mTERF	TAP
SP803280_c111048_g2	SP803280_c111048_g2_i2	SP803280_c111048_g2_i2|m.115206	mTERF	TAP
SP803280_c111048_g2	SP803280_c111048_g2_i3	SP803280_c111048_g2_i3|m.115207	mTERF	TAP
SP803280_c111048_g2	SP803280_c111048_g2_i4	SP803280_c111048_g2_i4|m.115208	mTERF	TAP
SP803280_c111058_g1	SP803280_c111058_g1_i1	SP803280_c111058_g1_i1|m.115239	AUX/IAA	TAP
SP803280_c111058_g1	SP803280_c111058_g1_i6	SP803280_c111058_g1_i6|m.115244	ARF	TAP
SP803280_c111058_g1	SP803280_c111058_g1_i7	SP803280_c111058_g1_i7|m.115245	ARF	TAP
SP803280_c111058_g2	SP803280_c111058_g2_i1	SP803280_c111058_g2_i1|m.115240	ARF	TAP
SP803280_c111058_g2	SP803280_c111058_g2_i2	SP803280_c111058_g2_i2|m.115242	ARF	TAP
SP803280_c111082_g1	SP803280_c111082_g1_i1	SP803280_c111082_g1_i1|m.115335	SET	TAP
SP803280_c111089_g3	SP803280_c111089_g3_i1	SP803280_c111089_g3_i1|m.115384	AP2-EREBP	TAP
SP803280_c111089_g3	SP803280_c111089_g3_i1	SP803280_c111089_g3_i1|m.115385	AP2-EREBP	TAP
SP803280_c111089_g3	SP803280_c111089_g3_i2	SP803280_c111089_g3_i2|m.115386	AP2-EREBP	TAP
SP803280_c111089_g3	SP803280_c111089_g3_i2	SP803280_c111089_g3_i2|m.115387	AP2-EREBP	TAP
SP803280_c111089_g3	SP803280_c111089_g3_i4	SP803280_c111089_g3_i4|m.115388	AP2-EREBP	TAP
SP803280_c111089_g3	SP803280_c111089_g3_i5	SP803280_c111089_g3_i5|m.115389	AP2-EREBP	TAP
SP803280_c111089_g3	SP803280_c111089_g3_i6	SP803280_c111089_g3_i6|m.115390	AP2-EREBP	TAP
SP803280_c111095_g2	SP803280_c111095_g2_i1	SP803280_c111095_g2_i1|m.115432	GNAT	TAP
SP803280_c111106_g1	SP803280_c111106_g1_i10	SP803280_c111106_g1_i10|m.115517	MYB-related	TAP
SP803280_c111106_g1	SP803280_c111106_g1_i1	SP803280_c111106_g1_i1|m.115483	MYB-related	TAP
SP803280_c111106_g1	SP803280_c111106_g1_i3	SP803280_c111106_g1_i3|m.115491	MYB-related	TAP
SP803280_c111106_g1	SP803280_c111106_g1_i4	SP803280_c111106_g1_i4|m.115495	MYB-related	TAP
SP803280_c111106_g1	SP803280_c111106_g1_i8	SP803280_c111106_g1_i8|m.115509	MYB-related	TAP
SP803280_c111106_g1	SP803280_c111106_g1_i9	SP803280_c111106_g1_i9|m.115513	MYB-related	TAP
SP803280_c111107_g1	SP803280_c111107_g1_i2	SP803280_c111107_g1_i2|m.115528	C2H2	TAP
SP803280_c111107_g1	SP803280_c111107_g1_i3	SP803280_c111107_g1_i3|m.115530	C2H2	TAP
SP803280_c111107_g1	SP803280_c111107_g1_i4	SP803280_c111107_g1_i4|m.115531	C2H2	TAP
SP803280_c111109_g2	SP803280_c111109_g2_i2	SP803280_c111109_g2_i2|m.115535	bZIP	TAP
SP803280_c111109_g2	SP803280_c111109_g2_i3	SP803280_c111109_g2_i3|m.115536	bZIP	TAP
SP803280_c111109_g2	SP803280_c111109_g2_i4	SP803280_c111109_g2_i4|m.115537	bZIP	TAP
SP803280_c111109_g2	SP803280_c111109_g2_i5	SP803280_c111109_g2_i5|m.115538	bZIP	TAP
SP803280_c111109_g2	SP803280_c111109_g2_i6	SP803280_c111109_g2_i6|m.115539	bZIP	TAP
SP803280_c111109_g2	SP803280_c111109_g2_i8	SP803280_c111109_g2_i8|m.115541	bZIP	TAP
SP803280_c111141_g1	SP803280_c111141_g1_i1	SP803280_c111141_g1_i1|m.115702	GRAS	TAP
SP803280_c111141_g1	SP803280_c111141_g1_i2	SP803280_c111141_g1_i2|m.115704	GRAS	TAP
SP803280_c111189_g2	SP803280_c111189_g2_i1	SP803280_c111189_g2_i1|m.115898	bZIP	TAP
SP803280_c111211_g1	SP803280_c111211_g1_i3	SP803280_c111211_g1_i3|m.116025	MYB-related	TAP
SP803280_c111218_g1	SP803280_c111218_g1_i1	SP803280_c111218_g1_i1|m.116083	CAMTA	TAP
SP803280_c111223_g2	SP803280_c111223_g2_i1	SP803280_c111223_g2_i1|m.116117	ARR-B	TAP
SP803280_c111223_g2	SP803280_c111223_g2_i2	SP803280_c111223_g2_i2|m.116118	ARR-B	TAP
SP803280_c111223_g2	SP803280_c111223_g2_i3	SP803280_c111223_g2_i3|m.116120	ARR-B	TAP
SP803280_c111226_g1	SP803280_c111226_g1_i1	SP803280_c111226_g1_i1|m.116123	GeBP	TAP
SP803280_c111226_g1	SP803280_c111226_g1_i2	SP803280_c111226_g1_i2|m.116125	GeBP	TAP
SP803280_c111226_g1	SP803280_c111226_g1_i3	SP803280_c111226_g1_i3|m.116128	GeBP	TAP
SP803280_c111226_g1	SP803280_c111226_g1_i4	SP803280_c111226_g1_i4|m.116134	GeBP	TAP
SP803280_c111226_g1	SP803280_c111226_g1_i5	SP803280_c111226_g1_i5|m.116136	GeBP	TAP
SP803280_c111232_g1	SP803280_c111232_g1_i1	SP803280_c111232_g1_i1|m.116159	NAC	TAP
SP803280_c111232_g1	SP803280_c111232_g1_i2	SP803280_c111232_g1_i2|m.116160	NAC	TAP
SP803280_c111232_g1	SP803280_c111232_g1_i3	SP803280_c111232_g1_i3|m.116161	NAC	TAP
SP803280_c111248_g1	SP803280_c111248_g1_i2	SP803280_c111248_g1_i2|m.116216	MYB-related	TAP
SP803280_c111248_g1	SP803280_c111248_g1_i4	SP803280_c111248_g1_i4|m.116217	MYB-related	TAP
SP803280_c111248_g1	SP803280_c111248_g1_i4	SP803280_c111248_g1_i4|m.116218	MYB-related	TAP
SP803280_c111297_g1	SP803280_c111297_g1_i1	SP803280_c111297_g1_i1|m.116466	bHLH	TAP
SP803280_c111297_g1	SP803280_c111297_g1_i2	SP803280_c111297_g1_i2|m.116469	bHLH	TAP
SP803280_c111297_g1	SP803280_c111297_g1_i3	SP803280_c111297_g1_i3|m.116471	bHLH	TAP
SP803280_c1112_g1	SP803280_c1112_g1_i1	SP803280_c1112_g1_i1|m.253	bHLH	TAP
SP803280_c111300_g4	SP803280_c111300_g4_i2	SP803280_c111300_g4_i2|m.116492	MYB-related	TAP
SP803280_c111318_g2	SP803280_c111318_g2_i1	SP803280_c111318_g2_i1|m.116557	GRAS	TAP
SP803280_c111318_g2	SP803280_c111318_g2_i2	SP803280_c111318_g2_i2|m.116558	GRAS	TAP
SP803280_c111340_g1	SP803280_c111340_g1_i3	SP803280_c111340_g1_i3|m.116657	SET	TAP
SP803280_c111363_g3	SP803280_c111363_g3_i1	SP803280_c111363_g3_i1|m.116770	Bromodomain	TAP
SP803280_c111438_g1	SP803280_c111438_g1_i1	SP803280_c111438_g1_i1|m.117158	C2C2-CO-like	TAP
SP803280_c111438_g1	SP803280_c111438_g1_i2	SP803280_c111438_g1_i2|m.117159	C2C2-CO-like	TAP
SP803280_c111538_g1	SP803280_c111538_g1_i2	SP803280_c111538_g1_i2|m.117673	bHLH	TAP
SP803280_c111538_g1	SP803280_c111538_g1_i4	SP803280_c111538_g1_i4|m.117680	bHLH	TAP
SP803280_c111562_g1	SP803280_c111562_g1_i1	SP803280_c111562_g1_i1|m.117818	SET	TAP
SP803280_c111562_g1	SP803280_c111562_g1_i2	SP803280_c111562_g1_i2|m.117819	SET	TAP
SP803280_c111562_g1	SP803280_c111562_g1_i3	SP803280_c111562_g1_i3|m.117820	SET	TAP
SP803280_c111579_g1	SP803280_c111579_g1_i1	SP803280_c111579_g1_i1|m.117920	AP2-EREBP	TAP
SP803280_c111579_g1	SP803280_c111579_g1_i2	SP803280_c111579_g1_i2|m.117923	AP2-EREBP	TAP
SP803280_c111579_g1	SP803280_c111579_g1_i3	SP803280_c111579_g1_i3|m.117926	AP2-EREBP	TAP
SP803280_c111612_g1	SP803280_c111612_g1_i1	SP803280_c111612_g1_i1|m.118072	MYB-related	TAP
SP803280_c111612_g1	SP803280_c111612_g1_i2	SP803280_c111612_g1_i2|m.118073	MYB-related	TAP
SP803280_c111640_g2	SP803280_c111640_g2_i1	SP803280_c111640_g2_i1|m.118203	Jumonji	TAP
SP803280_c111656_g1	SP803280_c111656_g1_i1	SP803280_c111656_g1_i1|m.118278	C3H	TAP
SP803280_c111656_g1	SP803280_c111656_g1_i3	SP803280_c111656_g1_i3|m.118281	C3H	TAP
SP803280_c111656_g1	SP803280_c111656_g1_i4	SP803280_c111656_g1_i4|m.118282	C3H	TAP
SP803280_c111656_g1	SP803280_c111656_g1_i6	SP803280_c111656_g1_i6|m.118284	C3H	TAP
SP803280_c111714_g1	SP803280_c111714_g1_i1	SP803280_c111714_g1_i1|m.118559	MYB-related	TAP
SP803280_c111714_g1	SP803280_c111714_g1_i3	SP803280_c111714_g1_i3|m.118565	MYB-related	TAP
SP803280_c111714_g1	SP803280_c111714_g1_i4	SP803280_c111714_g1_i4|m.118567	MYB-related	TAP
SP803280_c111754_g1	SP803280_c111754_g1_i1	SP803280_c111754_g1_i1|m.118775	GRAS	TAP
SP803280_c111754_g1	SP803280_c111754_g1_i2	SP803280_c111754_g1_i2|m.118777	GRAS	TAP
SP803280_c111754_g1	SP803280_c111754_g1_i3	SP803280_c111754_g1_i3|m.118780	GRAS	TAP
SP803280_c111754_g1	SP803280_c111754_g1_i4	SP803280_c111754_g1_i4|m.118782	GRAS	TAP
SP803280_c111787_g2	SP803280_c111787_g2_i1	SP803280_c111787_g2_i1|m.119015	AUX/IAA	TAP
SP803280_c111787_g2	SP803280_c111787_g2_i2	SP803280_c111787_g2_i2|m.119016	AUX/IAA	TAP
SP803280_c111801_g1	SP803280_c111801_g1_i1	SP803280_c111801_g1_i1|m.119121	SET	TAP
SP803280_c111801_g1	SP803280_c111801_g1_i2	SP803280_c111801_g1_i2|m.119123	SET	TAP
SP803280_c111821_g1	SP803280_c111821_g1_i1	SP803280_c111821_g1_i1|m.119232	bHLH	TAP
SP803280_c111851_g2	SP803280_c111851_g2_i1	SP803280_c111851_g2_i1|m.119492	bHLH	TAP
SP803280_c111851_g2	SP803280_c111851_g2_i2	SP803280_c111851_g2_i2|m.119493	bHLH	TAP
SP803280_c111851_g2	SP803280_c111851_g2_i3	SP803280_c111851_g2_i3|m.119494	bHLH	TAP
SP803280_c111887_g1	SP803280_c111887_g1_i1	SP803280_c111887_g1_i1|m.119759	MYB	TAP
SP803280_c11195_g1	SP803280_c11195_g1_i1	SP803280_c11195_g1_i1|m.2451	GRAS	TAP
SP803280_c111964_g1	SP803280_c111964_g1_i1	SP803280_c111964_g1_i1|m.120080	MYB-related	TAP
SP803280_c111964_g1	SP803280_c111964_g1_i2	SP803280_c111964_g1_i2|m.120081	MYB-related	TAP
SP803280_c111998_g1	SP803280_c111998_g1_i2	SP803280_c111998_g1_i2|m.120316	LOB	TAP
SP803280_c111998_g1	SP803280_c111998_g1_i3	SP803280_c111998_g1_i3|m.120317	LOB	TAP
SP803280_c111998_g1	SP803280_c111998_g1_i4	SP803280_c111998_g1_i4|m.120318	LOB	TAP
SP803280_c111998_g1	SP803280_c111998_g1_i5	SP803280_c111998_g1_i5|m.120319	LOB	TAP
SP803280_c112012_g1	SP803280_c112012_g1_i4	SP803280_c112012_g1_i4|m.120407	C3H	TAP
SP803280_c112024_g3	SP803280_c112024_g3_i3	SP803280_c112024_g3_i3|m.120508	GeBP	TAP
SP803280_c112050_g4	SP803280_c112050_g4_i1	SP803280_c112050_g4_i1|m.120734	ABI3VP1	TAP
SP803280_c112050_g4	SP803280_c112050_g4_i1	SP803280_c112050_g4_i1|m.120736	ABI3VP1	TAP
SP803280_c112050_g4	SP803280_c112050_g4_i2	SP803280_c112050_g4_i2|m.120737	ABI3VP1	TAP
SP803280_c112084_g2	SP803280_c112084_g2_i1	SP803280_c112084_g2_i1|m.120948	FAR1	TAP
SP803280_c112149_g1	SP803280_c112149_g1_i1	SP803280_c112149_g1_i1|m.121264	TRAF	TAP
SP803280_c112149_g1	SP803280_c112149_g1_i3	SP803280_c112149_g1_i3|m.121268	TRAF	TAP
SP803280_c112149_g1	SP803280_c112149_g1_i4	SP803280_c112149_g1_i4|m.121270	TRAF	TAP
SP803280_c112149_g2	SP803280_c112149_g2_i1	SP803280_c112149_g2_i1|m.121272	TRAF	TAP
SP803280_c112169_g1	SP803280_c112169_g1_i10	SP803280_c112169_g1_i10|m.121367	C2C2-GATA	TAP
SP803280_c112169_g1	SP803280_c112169_g1_i11	SP803280_c112169_g1_i11|m.121369	C2C2-GATA	TAP
SP803280_c112169_g1	SP803280_c112169_g1_i1	SP803280_c112169_g1_i1|m.121349	C2C2-GATA	TAP
SP803280_c112169_g1	SP803280_c112169_g1_i2	SP803280_c112169_g1_i2|m.121351	C2C2-GATA	TAP
SP803280_c112169_g1	SP803280_c112169_g1_i3	SP803280_c112169_g1_i3|m.121353	C2C2-GATA	TAP
SP803280_c112169_g1	SP803280_c112169_g1_i4	SP803280_c112169_g1_i4|m.121355	C2C2-GATA	TAP
SP803280_c112169_g1	SP803280_c112169_g1_i5	SP803280_c112169_g1_i5|m.121356	C2C2-GATA	TAP
SP803280_c112169_g1	SP803280_c112169_g1_i6	SP803280_c112169_g1_i6|m.121359	C2C2-GATA	TAP
SP803280_c112169_g1	SP803280_c112169_g1_i7	SP803280_c112169_g1_i7|m.121360	C2C2-GATA	TAP
SP803280_c112169_g1	SP803280_c112169_g1_i8	SP803280_c112169_g1_i8|m.121363	C2C2-GATA	TAP
SP803280_c112169_g1	SP803280_c112169_g1_i9	SP803280_c112169_g1_i9|m.121365	C2C2-GATA	TAP
SP803280_c112180_g1	SP803280_c112180_g1_i1	SP803280_c112180_g1_i1|m.121414	AP2-EREBP	TAP
SP803280_c112180_g1	SP803280_c112180_g1_i2	SP803280_c112180_g1_i2|m.121415	AP2-EREBP	TAP
SP803280_c112180_g1	SP803280_c112180_g1_i3	SP803280_c112180_g1_i3|m.121416	AP2-EREBP	TAP
SP803280_c112188_g1	SP803280_c112188_g1_i1	SP803280_c112188_g1_i1|m.121453	GRAS	TAP
SP803280_c112188_g2	SP803280_c112188_g2_i1	SP803280_c112188_g2_i1|m.121454	GRAS	TAP
SP803280_c112188_g2	SP803280_c112188_g2_i2	SP803280_c112188_g2_i2|m.121455	GRAS	TAP
SP803280_c112202_g1	SP803280_c112202_g1_i1	SP803280_c112202_g1_i1|m.121538	FAR1	TAP
SP803280_c112202_g1	SP803280_c112202_g1_i1	SP803280_c112202_g1_i1|m.121539	FAR1	TAP
SP803280_c112238_g1	SP803280_c112238_g1_i1	SP803280_c112238_g1_i1|m.121684	C3H	TAP
SP803280_c112238_g2	SP803280_c112238_g2_i2	SP803280_c112238_g2_i2|m.121685	C3H	TAP
SP803280_c112246_g1	SP803280_c112246_g1_i1	SP803280_c112246_g1_i1|m.121732	MYB-related	TAP
SP803280_c112246_g1	SP803280_c112246_g1_i2	SP803280_c112246_g1_i2|m.121733	MYB-related	TAP
SP803280_c112246_g1	SP803280_c112246_g1_i3	SP803280_c112246_g1_i3|m.121735	MYB-related	TAP
SP803280_c112246_g1	SP803280_c112246_g1_i4	SP803280_c112246_g1_i4|m.121737	MYB-related	TAP
SP803280_c112246_g1	SP803280_c112246_g1_i6	SP803280_c112246_g1_i6|m.121740	MYB-related	TAP
SP803280_c112276_g1	SP803280_c112276_g1_i1	SP803280_c112276_g1_i1|m.121935	HSF	TAP
SP803280_c112298_g2	SP803280_c112298_g2_i1	SP803280_c112298_g2_i1|m.122077	SET	TAP
SP803280_c112299_g2	SP803280_c112299_g2_i1	SP803280_c112299_g2_i1|m.122085	SET	TAP
SP803280_c112299_g2	SP803280_c112299_g2_i2	SP803280_c112299_g2_i2|m.122091	SET	TAP
SP803280_c112299_g2	SP803280_c112299_g2_i2	SP803280_c112299_g2_i2|m.122092	SET	TAP
SP803280_c112299_g2	SP803280_c112299_g2_i3	SP803280_c112299_g2_i3|m.122093	SET	TAP
SP803280_c112299_g2	SP803280_c112299_g2_i4	SP803280_c112299_g2_i4|m.122094	SET	TAP
SP803280_c112299_g2	SP803280_c112299_g2_i5	SP803280_c112299_g2_i5|m.122095	SET	TAP
SP803280_c112299_g2	SP803280_c112299_g2_i5	SP803280_c112299_g2_i5|m.122096	SET	TAP
SP803280_c112299_g2	SP803280_c112299_g2_i6	SP803280_c112299_g2_i6|m.122097	SET	TAP
SP803280_c112299_g2	SP803280_c112299_g2_i6	SP803280_c112299_g2_i6|m.122098	SET	TAP
SP803280_c112299_g2	SP803280_c112299_g2_i7	SP803280_c112299_g2_i7|m.122099	SET	TAP
SP803280_c112312_g3	SP803280_c112312_g3_i1	SP803280_c112312_g3_i1|m.122170	TCP	TAP
SP803280_c112312_g3	SP803280_c112312_g3_i4	SP803280_c112312_g3_i4|m.122178	TCP	TAP
SP803280_c112330_g2	SP803280_c112330_g2_i1	SP803280_c112330_g2_i1|m.122306	LOB	TAP
SP803280_c112330_g2	SP803280_c112330_g2_i2	SP803280_c112330_g2_i2|m.122308	LOB	TAP
SP803280_c112330_g2	SP803280_c112330_g2_i3	SP803280_c112330_g2_i3|m.122310	LOB	TAP
SP803280_c112330_g2	SP803280_c112330_g2_i5	SP803280_c112330_g2_i5|m.122312	LOB	TAP
SP803280_c112336_g1	SP803280_c112336_g1_i1	SP803280_c112336_g1_i1|m.122333	bHLH	TAP
SP803280_c112340_g2	SP803280_c112340_g2_i1	SP803280_c112340_g2_i1|m.122351	bHLH	TAP
SP803280_c112340_g2	SP803280_c112340_g2_i3	SP803280_c112340_g2_i3|m.122352	bHLH	TAP
SP803280_c112348_g1	SP803280_c112348_g1_i1	SP803280_c112348_g1_i1|m.122417	MYB-related	TAP
SP803280_c112348_g2	SP803280_c112348_g2_i1	SP803280_c112348_g2_i1|m.122419	MYB-related	TAP
SP803280_c112348_g2	SP803280_c112348_g2_i2	SP803280_c112348_g2_i2|m.122420	MYB-related	TAP
SP803280_c112378_g5	SP803280_c112378_g5_i1	SP803280_c112378_g5_i1|m.122598	bZIP	TAP
SP803280_c112396_g3	SP803280_c112396_g3_i1	SP803280_c112396_g3_i1|m.122737	HB	TAP
SP803280_c112396_g3	SP803280_c112396_g3_i2	SP803280_c112396_g3_i2|m.122738	HB	TAP
SP803280_c112396_g3	SP803280_c112396_g3_i3	SP803280_c112396_g3_i3|m.122739	HB	TAP
SP803280_c112396_g3	SP803280_c112396_g3_i4	SP803280_c112396_g3_i4|m.122740	HB	TAP
SP803280_c112396_g3	SP803280_c112396_g3_i5	SP803280_c112396_g3_i5|m.122741	HB	TAP
SP803280_c112396_g3	SP803280_c112396_g3_i6	SP803280_c112396_g3_i6|m.122742	HB	TAP
SP803280_c112433_g1	SP803280_c112433_g1_i1	SP803280_c112433_g1_i1|m.122934	HSF	TAP
SP803280_c112438_g1	SP803280_c112438_g1_i2	SP803280_c112438_g1_i2|m.122981	WRKY	TAP
SP803280_c112438_g1	SP803280_c112438_g1_i4	SP803280_c112438_g1_i4|m.122983	WRKY	TAP
SP803280_c112462_g1	SP803280_c112462_g1_i8	SP803280_c112462_g1_i8|m.123102	GNAT	TAP
SP803280_c112489_g1	SP803280_c112489_g1_i1	SP803280_c112489_g1_i1|m.123236	AP2-EREBP	TAP
SP803280_c112549_g2	SP803280_c112549_g2_i11	SP803280_c112549_g2_i11|m.123597	SRF-TF	TAP
SP803280_c112549_g2	SP803280_c112549_g2_i1	SP803280_c112549_g2_i1|m.123583	SRF-TF	TAP
SP803280_c112549_g2	SP803280_c112549_g2_i9	SP803280_c112549_g2_i9|m.123593	SRF-TF	TAP
SP803280_c112550_g2	SP803280_c112550_g2_i1	SP803280_c112550_g2_i1|m.123598	E2F-DP	TAP
SP803280_c112550_g2	SP803280_c112550_g2_i4	SP803280_c112550_g2_i4|m.123600	E2F-DP	TAP
SP803280_c112557_g3	SP803280_c112557_g3_i1	SP803280_c112557_g3_i1|m.123627	C2C2-GATA	TAP
SP803280_c112591_g1	SP803280_c112591_g1_i1	SP803280_c112591_g1_i1|m.123751	mTERF	TAP
SP803280_c112591_g1	SP803280_c112591_g1_i2	SP803280_c112591_g1_i2|m.123752	mTERF	TAP
SP803280_c112591_g1	SP803280_c112591_g1_i3	SP803280_c112591_g1_i3|m.123753	mTERF	TAP
SP803280_c112642_g1	SP803280_c112642_g1_i1	SP803280_c112642_g1_i1|m.124005	FHA	TAP
SP803280_c112642_g1	SP803280_c112642_g1_i2	SP803280_c112642_g1_i2|m.124007	FHA	TAP
SP803280_c112650_g1	SP803280_c112650_g1_i1	SP803280_c112650_g1_i1|m.124059	SNF2	TAP
SP803280_c112687_g1	SP803280_c112687_g1_i1	SP803280_c112687_g1_i1|m.124235	FHA	TAP
SP803280_c112687_g1	SP803280_c112687_g1_i2	SP803280_c112687_g1_i2|m.124236	FHA	TAP
SP803280_c112687_g1	SP803280_c112687_g1_i3	SP803280_c112687_g1_i3|m.124237	FHA	TAP
SP803280_c112687_g1	SP803280_c112687_g1_i4	SP803280_c112687_g1_i4|m.124238	FHA	TAP
SP803280_c112687_g1	SP803280_c112687_g1_i6	SP803280_c112687_g1_i6|m.124239	FHA	TAP
SP803280_c112704_g1	SP803280_c112704_g1_i1	SP803280_c112704_g1_i1|m.124369	SRS	TAP
SP803280_c112718_g1	SP803280_c112718_g1_i1	SP803280_c112718_g1_i1|m.124460	FHA	TAP
SP803280_c112733_g2	SP803280_c112733_g2_i1	SP803280_c112733_g2_i1|m.124517	FAR1	TAP
SP803280_c112733_g2	SP803280_c112733_g2_i4	SP803280_c112733_g2_i4|m.124521	FAR1	TAP
SP803280_c112733_g2	SP803280_c112733_g2_i5	SP803280_c112733_g2_i5|m.124522	FAR1	TAP
SP803280_c112733_g2	SP803280_c112733_g2_i9	SP803280_c112733_g2_i9|m.124528	FAR1	TAP
SP803280_c112748_g1	SP803280_c112748_g1_i1	SP803280_c112748_g1_i1|m.124632	bHLH	TAP
SP803280_c112748_g1	SP803280_c112748_g1_i2	SP803280_c112748_g1_i2|m.124634	bHLH	TAP
SP803280_c112794_g1	SP803280_c112794_g1_i1	SP803280_c112794_g1_i1|m.124878	GRAS	TAP
SP803280_c112794_g1	SP803280_c112794_g1_i2	SP803280_c112794_g1_i2|m.124879	GRAS	TAP
SP803280_c112794_g1	SP803280_c112794_g1_i3	SP803280_c112794_g1_i3|m.124880	GRAS	TAP
SP803280_c112794_g1	SP803280_c112794_g1_i4	SP803280_c112794_g1_i4|m.124881	GRAS	TAP
SP803280_c112794_g1	SP803280_c112794_g1_i5	SP803280_c112794_g1_i5|m.124882	GRAS	TAP
SP803280_c112801_g1	SP803280_c112801_g1_i2	SP803280_c112801_g1_i2|m.124912	AUX/IAA	TAP
SP803280_c112801_g1	SP803280_c112801_g1_i3	SP803280_c112801_g1_i3|m.124913	AUX/IAA	TAP
SP803280_c112801_g1	SP803280_c112801_g1_i4	SP803280_c112801_g1_i4|m.124914	AUX/IAA	TAP
SP803280_c112801_g2	SP803280_c112801_g2_i1	SP803280_c112801_g2_i1|m.124906	AUX/IAA	TAP
SP803280_c112801_g2	SP803280_c112801_g2_i2	SP803280_c112801_g2_i2|m.124909	AUX/IAA	TAP
SP803280_c112815_g2	SP803280_c112815_g2_i1	SP803280_c112815_g2_i1|m.125001	C2C2-GATA	TAP
SP803280_c112815_g2	SP803280_c112815_g2_i2	SP803280_c112815_g2_i2|m.125003	C2C2-GATA	TAP
SP803280_c112821_g1	SP803280_c112821_g1_i1	SP803280_c112821_g1_i1|m.125017	HB	TAP
SP803280_c112821_g1	SP803280_c112821_g1_i2	SP803280_c112821_g1_i2|m.125020	HB	TAP
SP803280_c112821_g1	SP803280_c112821_g1_i3	SP803280_c112821_g1_i3|m.125023	HB	TAP
SP803280_c112821_g1	SP803280_c112821_g1_i4	SP803280_c112821_g1_i4|m.125026	HB	TAP
SP803280_c112821_g1	SP803280_c112821_g1_i5	SP803280_c112821_g1_i5|m.125029	HB	TAP
SP803280_c112821_g1	SP803280_c112821_g1_i6	SP803280_c112821_g1_i6|m.125032	HB	TAP
SP803280_c112821_g1	SP803280_c112821_g1_i7	SP803280_c112821_g1_i7|m.125035	HB	TAP
SP803280_c112821_g1	SP803280_c112821_g1_i8	SP803280_c112821_g1_i8|m.125038	HB	TAP
SP803280_c112821_g1	SP803280_c112821_g1_i9	SP803280_c112821_g1_i9|m.125041	HB	TAP
SP803280_c112838_g1	SP803280_c112838_g1_i1	SP803280_c112838_g1_i1|m.125162	TRAF	TAP
SP803280_c112838_g1	SP803280_c112838_g1_i2	SP803280_c112838_g1_i2|m.125165	TRAF	TAP
SP803280_c112841_g1	SP803280_c112841_g1_i1	SP803280_c112841_g1_i1|m.125171	SNF2	TAP
SP803280_c112883_g3	SP803280_c112883_g3_i1	SP803280_c112883_g3_i1|m.125388	mTERF	TAP
SP803280_c112883_g3	SP803280_c112883_g3_i2	SP803280_c112883_g3_i2|m.125390	mTERF	TAP
SP803280_c112883_g3	SP803280_c112883_g3_i3	SP803280_c112883_g3_i3|m.125391	mTERF	TAP
SP803280_c112883_g3	SP803280_c112883_g3_i4	SP803280_c112883_g3_i4|m.125392	mTERF	TAP
SP803280_c112883_g3	SP803280_c112883_g3_i5	SP803280_c112883_g3_i5|m.125393	mTERF	TAP
SP803280_c112883_g3	SP803280_c112883_g3_i6	SP803280_c112883_g3_i6|m.125395	mTERF	TAP
SP803280_c112952_g2	SP803280_c112952_g2_i2	SP803280_c112952_g2_i2|m.125751	FAR1	TAP
SP803280_c112952_g2	SP803280_c112952_g2_i5	SP803280_c112952_g2_i5|m.125755	FAR1	TAP
SP803280_c113006_g3	SP803280_c113006_g3_i1	SP803280_c113006_g3_i1|m.126065	bZIP	TAP
SP803280_c113010_g2	SP803280_c113010_g2_i1	SP803280_c113010_g2_i1|m.126077	Bromodomain	TAP
SP803280_c113010_g2	SP803280_c113010_g2_i2	SP803280_c113010_g2_i2|m.126078	Bromodomain	TAP
SP803280_c113010_g2	SP803280_c113010_g2_i3	SP803280_c113010_g2_i3|m.126080	Bromodomain	TAP
SP803280_c113010_g2	SP803280_c113010_g2_i4	SP803280_c113010_g2_i4|m.126082	Bromodomain	TAP
SP803280_c113025_g1	SP803280_c113025_g1_i10	SP803280_c113025_g1_i10|m.126175	C2C2-Dof	TAP
SP803280_c113025_g1	SP803280_c113025_g1_i4	SP803280_c113025_g1_i4|m.126164	C2C2-Dof	TAP
SP803280_c113025_g1	SP803280_c113025_g1_i5	SP803280_c113025_g1_i5|m.126165	C2C2-Dof	TAP
SP803280_c113025_g1	SP803280_c113025_g1_i6	SP803280_c113025_g1_i6|m.126166	C2C2-Dof	TAP
SP803280_c113025_g1	SP803280_c113025_g1_i7	SP803280_c113025_g1_i7|m.126168	C2C2-Dof	TAP
SP803280_c113025_g1	SP803280_c113025_g1_i8	SP803280_c113025_g1_i8|m.126172	C2C2-Dof	TAP
SP803280_c113061_g2	SP803280_c113061_g2_i1	SP803280_c113061_g2_i1|m.126440	TIG	TAP
SP803280_c113061_g2	SP803280_c113061_g2_i2	SP803280_c113061_g2_i2|m.126441	TIG	TAP
SP803280_c113061_g3	SP803280_c113061_g3_i2	SP803280_c113061_g3_i2|m.126442	TIG	TAP
SP803280_c113065_g1	SP803280_c113065_g1_i2	SP803280_c113065_g1_i2|m.126468	MYB-related	TAP
SP803280_c113066_g1	SP803280_c113066_g1_i10	SP803280_c113066_g1_i10|m.126480	TRAF	TAP
SP803280_c113066_g1	SP803280_c113066_g1_i1	SP803280_c113066_g1_i1|m.126470	TRAF	TAP
SP803280_c113066_g1	SP803280_c113066_g1_i4	SP803280_c113066_g1_i4|m.126474	TRAF	TAP
SP803280_c113066_g1	SP803280_c113066_g1_i5	SP803280_c113066_g1_i5|m.126475	TRAF	TAP
SP803280_c113066_g1	SP803280_c113066_g1_i9	SP803280_c113066_g1_i9|m.126479	TRAF	TAP
SP803280_c113087_g1	SP803280_c113087_g1_i1	SP803280_c113087_g1_i1|m.126593	SBP	TAP
SP803280_c113100_g1	SP803280_c113100_g1_i1	SP803280_c113100_g1_i1|m.126635	ARF	TAP
SP803280_c113102_g2	SP803280_c113102_g2_i1	SP803280_c113102_g2_i1|m.126639	WRKY	TAP
SP803280_c113102_g3	SP803280_c113102_g3_i1	SP803280_c113102_g3_i1|m.126640	WRKY	TAP
SP803280_c113102_g3	SP803280_c113102_g3_i2	SP803280_c113102_g3_i2|m.126644	WRKY	TAP
SP803280_c113102_g3	SP803280_c113102_g3_i3	SP803280_c113102_g3_i3|m.126646	WRKY	TAP
SP803280_c113109_g1	SP803280_c113109_g1_i1	SP803280_c113109_g1_i1|m.126697	HB	TAP
SP803280_c113109_g1	SP803280_c113109_g1_i2	SP803280_c113109_g1_i2|m.126698	HB	TAP
SP803280_c113109_g1	SP803280_c113109_g1_i3	SP803280_c113109_g1_i3|m.126699	HB	TAP
SP803280_c113109_g1	SP803280_c113109_g1_i4	SP803280_c113109_g1_i4|m.126700	HB	TAP
SP803280_c113109_g1	SP803280_c113109_g1_i5	SP803280_c113109_g1_i5|m.126703	HB	TAP
SP803280_c113123_g2	SP803280_c113123_g2_i2	SP803280_c113123_g2_i2|m.126819	CBF	TAP
SP803280_c113132_g1	SP803280_c113132_g1_i1	SP803280_c113132_g1_i1|m.126861	Tify	TAP
SP803280_c113162_g1	SP803280_c113162_g1_i2	SP803280_c113162_g1_i2|m.127014	ARF	TAP
SP803280_c113162_g1	SP803280_c113162_g1_i3	SP803280_c113162_g1_i3|m.127018	ARF	TAP
SP803280_c113164_g1	SP803280_c113164_g1_i1	SP803280_c113164_g1_i1|m.127033	C2C2-GATA	TAP
SP803280_c113164_g1	SP803280_c113164_g1_i3	SP803280_c113164_g1_i3|m.127037	C2C2-GATA	TAP
SP803280_c113164_g1	SP803280_c113164_g1_i4	SP803280_c113164_g1_i4|m.127038	ARF	TAP
SP803280_c113206_g1	SP803280_c113206_g1_i1	SP803280_c113206_g1_i1|m.127279	HB	TAP
SP803280_c113236_g1	SP803280_c113236_g1_i1	SP803280_c113236_g1_i1|m.127422	ARF	TAP
SP803280_c113236_g1	SP803280_c113236_g1_i1	SP803280_c113236_g1_i1|m.127423	AUX/IAA	TAP
SP803280_c113236_g1	SP803280_c113236_g1_i3	SP803280_c113236_g1_i3|m.127424	ARF	TAP
SP803280_c113236_g1	SP803280_c113236_g1_i4	SP803280_c113236_g1_i4|m.127426	ARF	TAP
SP803280_c113236_g1	SP803280_c113236_g1_i4	SP803280_c113236_g1_i4|m.127428	AUX/IAA	TAP
SP803280_c113244_g3	SP803280_c113244_g3_i1	SP803280_c113244_g3_i1|m.127481	PBF-2-like	TAP
SP803280_c113244_g3	SP803280_c113244_g3_i2	SP803280_c113244_g3_i2|m.127482	PBF-2-like	TAP
SP803280_c113278_g1	SP803280_c113278_g1_i1	SP803280_c113278_g1_i1|m.127681	bZIP	TAP
SP803280_c113285_g1	SP803280_c113285_g1_i1	SP803280_c113285_g1_i1|m.127729	bZIP	TAP
SP803280_c113285_g1	SP803280_c113285_g1_i2	SP803280_c113285_g1_i2|m.127731	bZIP	TAP
SP803280_c113285_g1	SP803280_c113285_g1_i3	SP803280_c113285_g1_i3|m.127732	bZIP	TAP
SP803280_c113327_g1	SP803280_c113327_g1_i2	SP803280_c113327_g1_i2|m.127920	NAC	TAP
SP803280_c113334_g1	SP803280_c113334_g1_i1	SP803280_c113334_g1_i1|m.127970	mTERF	TAP
SP803280_c113334_g1	SP803280_c113334_g1_i3	SP803280_c113334_g1_i3|m.127971	mTERF	TAP
SP803280_c113334_g1	SP803280_c113334_g1_i4	SP803280_c113334_g1_i4|m.127972	mTERF	TAP
SP803280_c113374_g1	SP803280_c113374_g1_i1	SP803280_c113374_g1_i1|m.128151	TRAF	TAP
SP803280_c113374_g1	SP803280_c113374_g1_i2	SP803280_c113374_g1_i2|m.128152	TRAF	TAP
SP803280_c113374_g1	SP803280_c113374_g1_i3	SP803280_c113374_g1_i3|m.128153	TRAF	TAP
SP803280_c113374_g2	SP803280_c113374_g2_i1	SP803280_c113374_g2_i1|m.128154	TRAF	TAP
SP803280_c113374_g3	SP803280_c113374_g3_i1	SP803280_c113374_g3_i1|m.128155	TRAF	TAP
SP803280_c113384_g1	SP803280_c113384_g1_i1	SP803280_c113384_g1_i1|m.128234	bZIP	TAP
SP803280_c113384_g1	SP803280_c113384_g1_i2	SP803280_c113384_g1_i2|m.128235	bZIP	TAP
SP803280_c113384_g1	SP803280_c113384_g1_i4	SP803280_c113384_g1_i4|m.128237	bZIP	TAP
SP803280_c113401_g2	SP803280_c113401_g2_i1	SP803280_c113401_g2_i1|m.128328	LOB	TAP
SP803280_c113420_g1	SP803280_c113420_g1_i1	SP803280_c113420_g1_i1|m.128416	PHD	TAP
SP803280_c113420_g1	SP803280_c113420_g1_i2	SP803280_c113420_g1_i2|m.128418	PHD	TAP
SP803280_c113420_g1	SP803280_c113420_g1_i3	SP803280_c113420_g1_i3|m.128420	PHD	TAP
SP803280_c113427_g3	SP803280_c113427_g3_i1	SP803280_c113427_g3_i1|m.128458	SET	TAP
SP803280_c113428_g2	SP803280_c113428_g2_i1	SP803280_c113428_g2_i1|m.128459	TRAF	TAP
SP803280_c113430_g2	SP803280_c113430_g2_i1	SP803280_c113430_g2_i1|m.128465	HB	TAP
SP803280_c113430_g2	SP803280_c113430_g2_i2	SP803280_c113430_g2_i2|m.128468	HB	TAP
SP803280_c113437_g1	SP803280_c113437_g1_i1	SP803280_c113437_g1_i1|m.128506	C3H	TAP
SP803280_c113437_g1	SP803280_c113437_g1_i2	SP803280_c113437_g1_i2|m.128507	C3H	TAP
SP803280_c113437_g1	SP803280_c113437_g1_i4	SP803280_c113437_g1_i4|m.128508	C3H	TAP
SP803280_c113462_g2	SP803280_c113462_g2_i1	SP803280_c113462_g2_i1|m.128644	GeBP	TAP
SP803280_c113462_g2	SP803280_c113462_g2_i2	SP803280_c113462_g2_i2|m.128647	GeBP	TAP
SP803280_c113462_g2	SP803280_c113462_g2_i3	SP803280_c113462_g2_i3|m.128650	GeBP	TAP
SP803280_c113462_g2	SP803280_c113462_g2_i4	SP803280_c113462_g2_i4|m.128653	GeBP	TAP
SP803280_c113466_g1	SP803280_c113466_g1_i2	SP803280_c113466_g1_i2|m.128670	GRF	TAP
SP803280_c113466_g1	SP803280_c113466_g1_i3	SP803280_c113466_g1_i3|m.128671	GRF	TAP
SP803280_c113467_g1	SP803280_c113467_g1_i1	SP803280_c113467_g1_i1|m.128672	MYB-related	TAP
SP803280_c113467_g1	SP803280_c113467_g1_i2	SP803280_c113467_g1_i2|m.128673	MYB-related	TAP
SP803280_c113480_g2	SP803280_c113480_g2_i1	SP803280_c113480_g2_i1|m.128743	SET	TAP
SP803280_c113480_g2	SP803280_c113480_g2_i2	SP803280_c113480_g2_i2|m.128745	SET	TAP
SP803280_c113506_g1	SP803280_c113506_g1_i1	SP803280_c113506_g1_i1|m.128918	FAR1	TAP
SP803280_c113507_g1	SP803280_c113507_g1_i1	SP803280_c113507_g1_i1|m.128921	PHD	TAP
SP803280_c113580_g1	SP803280_c113580_g1_i1	SP803280_c113580_g1_i1|m.129345	PHD	TAP
SP803280_c113580_g1	SP803280_c113580_g1_i4	SP803280_c113580_g1_i4|m.129349	PHD	TAP
SP803280_c113591_g2	SP803280_c113591_g2_i1	SP803280_c113591_g2_i1|m.129425	EIL	TAP
SP803280_c113591_g2	SP803280_c113591_g2_i2	SP803280_c113591_g2_i2|m.129427	EIL	TAP
SP803280_c113591_g3	SP803280_c113591_g3_i1	SP803280_c113591_g3_i1|m.129430	EIL	TAP
SP803280_c113591_g3	SP803280_c113591_g3_i2	SP803280_c113591_g3_i2|m.129431	EIL	TAP
SP803280_c113616_g1	SP803280_c113616_g1_i2	SP803280_c113616_g1_i2|m.129578	FAR1	TAP
SP803280_c113639_g1	SP803280_c113639_g1_i1	SP803280_c113639_g1_i1|m.129719	bHLH	TAP
SP803280_c113639_g1	SP803280_c113639_g1_i2	SP803280_c113639_g1_i2|m.129721	bHLH	TAP
SP803280_c113639_g1	SP803280_c113639_g1_i4	SP803280_c113639_g1_i4|m.129729	bHLH	TAP
SP803280_c113639_g1	SP803280_c113639_g1_i5	SP803280_c113639_g1_i5|m.129733	bHLH	TAP
SP803280_c113639_g1	SP803280_c113639_g1_i6	SP803280_c113639_g1_i6|m.129735	bHLH	TAP
SP803280_c113639_g1	SP803280_c113639_g1_i7	SP803280_c113639_g1_i7|m.129736	bHLH	TAP
SP803280_c113650_g2	SP803280_c113650_g2_i1	SP803280_c113650_g2_i1|m.129786	AUX/IAA	TAP
SP803280_c113650_g2	SP803280_c113650_g2_i3	SP803280_c113650_g2_i3|m.129787	AUX/IAA	TAP
SP803280_c113650_g2	SP803280_c113650_g2_i4	SP803280_c113650_g2_i4|m.129788	AUX/IAA	TAP
SP803280_c113709_g2	SP803280_c113709_g2_i1	SP803280_c113709_g2_i1|m.130086	bZIP	TAP
SP803280_c113709_g2	SP803280_c113709_g2_i2	SP803280_c113709_g2_i2|m.130088	bZIP	TAP
SP803280_c113709_g2	SP803280_c113709_g2_i3	SP803280_c113709_g2_i3|m.130090	bZIP	TAP
SP803280_c113709_g2	SP803280_c113709_g2_i4	SP803280_c113709_g2_i4|m.130092	bZIP	TAP
SP803280_c113709_g2	SP803280_c113709_g2_i6	SP803280_c113709_g2_i6|m.130093	bZIP	TAP
SP803280_c113709_g2	SP803280_c113709_g2_i7	SP803280_c113709_g2_i7|m.130095	bZIP	TAP
SP803280_c113709_g2	SP803280_c113709_g2_i8	SP803280_c113709_g2_i8|m.130096	bZIP	TAP
SP803280_c113714_g1	SP803280_c113714_g1_i1	SP803280_c113714_g1_i1|m.130119	GRAS	TAP
SP803280_c113714_g1	SP803280_c113714_g1_i2	SP803280_c113714_g1_i2|m.130120	GRAS	TAP
SP803280_c113781_g1	SP803280_c113781_g1_i1	SP803280_c113781_g1_i1|m.130499	mTERF	TAP
SP803280_c113781_g1	SP803280_c113781_g1_i2	SP803280_c113781_g1_i2|m.130501	mTERF	TAP
SP803280_c113781_g1	SP803280_c113781_g1_i3	SP803280_c113781_g1_i3|m.130502	mTERF	TAP
SP803280_c113790_g1	SP803280_c113790_g1_i1	SP803280_c113790_g1_i1|m.130538	SNF2	TAP
SP803280_c113790_g1	SP803280_c113790_g1_i2	SP803280_c113790_g1_i2|m.130541	SNF2	TAP
SP803280_c113795_g2	SP803280_c113795_g2_i1	SP803280_c113795_g2_i1|m.130576	BES1	TAP
SP803280_c113795_g2	SP803280_c113795_g2_i2	SP803280_c113795_g2_i2|m.130578	BES1	TAP
SP803280_c113795_g2	SP803280_c113795_g2_i3	SP803280_c113795_g2_i3|m.130582	BES1	TAP
SP803280_c113795_g2	SP803280_c113795_g2_i4	SP803280_c113795_g2_i4|m.130587	BES1	TAP
SP803280_c113795_g3	SP803280_c113795_g3_i2	SP803280_c113795_g3_i2|m.130586	BES1	TAP
SP803280_c113795_g3	SP803280_c113795_g3_i3	SP803280_c113795_g3_i3|m.130589	BES1	TAP
SP803280_c113846_g1	SP803280_c113846_g1_i1	SP803280_c113846_g1_i1|m.130892	NAC	TAP
SP803280_c113859_g1	SP803280_c113859_g1_i1	SP803280_c113859_g1_i1|m.130948	BSD	TAP
SP803280_c113859_g1	SP803280_c113859_g1_i2	SP803280_c113859_g1_i2|m.130949	BSD	TAP
SP803280_c113859_g1	SP803280_c113859_g1_i3	SP803280_c113859_g1_i3|m.130950	BSD	TAP
SP803280_c113859_g1	SP803280_c113859_g1_i4	SP803280_c113859_g1_i4|m.130951	BSD	TAP
SP803280_c113912_g1	SP803280_c113912_g1_i1	SP803280_c113912_g1_i1|m.131262	FAR1	TAP
SP803280_c113912_g1	SP803280_c113912_g1_i3	SP803280_c113912_g1_i3|m.131264	FAR1	TAP
SP803280_c113912_g1	SP803280_c113912_g1_i4	SP803280_c113912_g1_i4|m.131266	FAR1	TAP
SP803280_c113922_g1	SP803280_c113922_g1_i1	SP803280_c113922_g1_i1|m.131326	SBP	TAP
SP803280_c113922_g1	SP803280_c113922_g1_i2	SP803280_c113922_g1_i2|m.131328	SBP	TAP
SP803280_c113931_g2	SP803280_c113931_g2_i1	SP803280_c113931_g2_i1|m.131372	MYB	TAP
SP803280_c113931_g2	SP803280_c113931_g2_i2	SP803280_c113931_g2_i2|m.131373	MYB	TAP
SP803280_c113931_g2	SP803280_c113931_g2_i3	SP803280_c113931_g2_i3|m.131374	MYB	TAP
SP803280_c113931_g2	SP803280_c113931_g2_i4	SP803280_c113931_g2_i4|m.131375	MYB-related	TAP
SP803280_c113943_g1	SP803280_c113943_g1_i1	SP803280_c113943_g1_i1|m.131435	AUX/IAA	TAP
SP803280_c113943_g1	SP803280_c113943_g1_i2	SP803280_c113943_g1_i2|m.131436	AUX/IAA	TAP
SP803280_c113943_g1	SP803280_c113943_g1_i4	SP803280_c113943_g1_i4|m.131437	AUX/IAA	TAP
SP803280_c113943_g1	SP803280_c113943_g1_i5	SP803280_c113943_g1_i5|m.131438	AUX/IAA	TAP
SP803280_c113943_g1	SP803280_c113943_g1_i6	SP803280_c113943_g1_i6|m.131439	AUX/IAA	TAP
SP803280_c113943_g1	SP803280_c113943_g1_i7	SP803280_c113943_g1_i7|m.131440	AUX/IAA	TAP
SP803280_c113943_g1	SP803280_c113943_g1_i8	SP803280_c113943_g1_i8|m.131441	AUX/IAA	TAP
SP803280_c113943_g1	SP803280_c113943_g1_i9	SP803280_c113943_g1_i9|m.131442	AUX/IAA	TAP
SP803280_c113977_g2	SP803280_c113977_g2_i3	SP803280_c113977_g2_i3|m.131683	Jumonji	TAP
SP803280_c114010_g1	SP803280_c114010_g1_i1	SP803280_c114010_g1_i1|m.131830	Bromodomain	TAP
SP803280_c114010_g2	SP803280_c114010_g2_i1	SP803280_c114010_g2_i1|m.131832	Bromodomain	TAP
SP803280_c114053_g1	SP803280_c114053_g1_i1	SP803280_c114053_g1_i1|m.132039	TRAF	TAP
SP803280_c114053_g1	SP803280_c114053_g1_i2	SP803280_c114053_g1_i2|m.132041	TRAF	TAP
SP803280_c114066_g2	SP803280_c114066_g2_i1	SP803280_c114066_g2_i1|m.132102	TUB	TAP
SP803280_c114066_g2	SP803280_c114066_g2_i2	SP803280_c114066_g2_i2|m.132103	TUB	TAP
SP803280_c114066_g2	SP803280_c114066_g2_i3	SP803280_c114066_g2_i3|m.132104	TUB	TAP
SP803280_c114066_g2	SP803280_c114066_g2_i4	SP803280_c114066_g2_i4|m.132106	TUB	TAP
SP803280_c114109_g1	SP803280_c114109_g1_i3	SP803280_c114109_g1_i3|m.132359	MYB-related	TAP
SP803280_c114109_g1	SP803280_c114109_g1_i4	SP803280_c114109_g1_i4|m.132361	MYB-related	TAP
SP803280_c114109_g1	SP803280_c114109_g1_i7	SP803280_c114109_g1_i7|m.132365	MYB-related	TAP
SP803280_c114109_g1	SP803280_c114109_g1_i8	SP803280_c114109_g1_i8|m.132368	MYB-related	TAP
SP803280_c114202_g2	SP803280_c114202_g2_i10	SP803280_c114202_g2_i10|m.132935	SET	TAP
SP803280_c114202_g2	SP803280_c114202_g2_i11	SP803280_c114202_g2_i11|m.132938	SET	TAP
SP803280_c114202_g2	SP803280_c114202_g2_i1	SP803280_c114202_g2_i1|m.132919	SET	TAP
SP803280_c114202_g2	SP803280_c114202_g2_i2	SP803280_c114202_g2_i2|m.132922	SET	TAP
SP803280_c114202_g2	SP803280_c114202_g2_i5	SP803280_c114202_g2_i5|m.132925	SET	TAP
SP803280_c114202_g2	SP803280_c114202_g2_i8	SP803280_c114202_g2_i8|m.132930	SET	TAP
SP803280_c114202_g2	SP803280_c114202_g2_i9	SP803280_c114202_g2_i9|m.132932	SET	TAP
SP803280_c114222_g3	SP803280_c114222_g3_i2	SP803280_c114222_g3_i2|m.133073	TUB	TAP
SP803280_c114224_g1	SP803280_c114224_g1_i1	SP803280_c114224_g1_i1|m.133083	TCP	TAP
SP803280_c114224_g1	SP803280_c114224_g1_i2	SP803280_c114224_g1_i2|m.133089	TCP	TAP
SP803280_c114238_g3	SP803280_c114238_g3_i1	SP803280_c114238_g3_i1|m.133218	MYB-related	TAP
SP803280_c114238_g3	SP803280_c114238_g3_i2	SP803280_c114238_g3_i2|m.133219	MYB-related	TAP
SP803280_c114238_g3	SP803280_c114238_g3_i3	SP803280_c114238_g3_i3|m.133220	MYB-related	TAP
SP803280_c114238_g3	SP803280_c114238_g3_i4	SP803280_c114238_g3_i4|m.133221	MYB-related	TAP
SP803280_c114238_g3	SP803280_c114238_g3_i5	SP803280_c114238_g3_i5|m.133222	MYB-related	TAP
SP803280_c114238_g3	SP803280_c114238_g3_i6	SP803280_c114238_g3_i6|m.133224	MYB-related	TAP
SP803280_c114245_g3	SP803280_c114245_g3_i1	SP803280_c114245_g3_i1|m.133273	SBP	TAP
SP803280_c114245_g3	SP803280_c114245_g3_i2	SP803280_c114245_g3_i2|m.133276	SBP	TAP
SP803280_c114308_g1	SP803280_c114308_g1_i1	SP803280_c114308_g1_i1|m.133595	MYB-related	TAP
SP803280_c114308_g1	SP803280_c114308_g1_i2	SP803280_c114308_g1_i2|m.133598	SWI/SNF-SWI3	TAP
SP803280_c114308_g1	SP803280_c114308_g1_i3	SP803280_c114308_g1_i3|m.133599	SWI/SNF-SWI3	TAP
SP803280_c114378_g1	SP803280_c114378_g1_i1	SP803280_c114378_g1_i1|m.134051	OFP	TAP
SP803280_c114378_g1	SP803280_c114378_g1_i2	SP803280_c114378_g1_i2|m.134052	OFP	TAP
SP803280_c114399_g2	SP803280_c114399_g2_i1	SP803280_c114399_g2_i1|m.134189	TRAF	TAP
SP803280_c114407_g1	SP803280_c114407_g1_i1	SP803280_c114407_g1_i1|m.134220	BES1	TAP
SP803280_c114407_g1	SP803280_c114407_g1_i2	SP803280_c114407_g1_i2|m.134223	BES1	TAP
SP803280_c114407_g1	SP803280_c114407_g1_i3	SP803280_c114407_g1_i3|m.134225	BES1	TAP
SP803280_c114407_g1	SP803280_c114407_g1_i4	SP803280_c114407_g1_i4|m.134226	BES1	TAP
SP803280_c114412_g1	SP803280_c114412_g1_i10	SP803280_c114412_g1_i10|m.134245	TUB	TAP
SP803280_c114412_g1	SP803280_c114412_g1_i13	SP803280_c114412_g1_i13|m.134246	TUB	TAP
SP803280_c114412_g1	SP803280_c114412_g1_i1	SP803280_c114412_g1_i1|m.134239	TUB	TAP
SP803280_c114412_g1	SP803280_c114412_g1_i4	SP803280_c114412_g1_i4|m.134240	TUB	TAP
SP803280_c114412_g1	SP803280_c114412_g1_i4	SP803280_c114412_g1_i4|m.134241	TUB	TAP
SP803280_c114412_g1	SP803280_c114412_g1_i5	SP803280_c114412_g1_i5|m.134242	TUB	TAP
SP803280_c114412_g1	SP803280_c114412_g1_i7	SP803280_c114412_g1_i7|m.134243	TUB	TAP
SP803280_c114412_g1	SP803280_c114412_g1_i9	SP803280_c114412_g1_i9|m.134244	TUB	TAP
SP803280_c114454_g3	SP803280_c114454_g3_i1	SP803280_c114454_g3_i1|m.134457	RWP-RK	TAP
SP803280_c114454_g3	SP803280_c114454_g3_i2	SP803280_c114454_g3_i2|m.134458	RWP-RK	TAP
SP803280_c114454_g3	SP803280_c114454_g3_i3	SP803280_c114454_g3_i3|m.134459	RWP-RK	TAP
SP803280_c114454_g3	SP803280_c114454_g3_i4	SP803280_c114454_g3_i4|m.134460	RWP-RK	TAP
SP803280_c114454_g3	SP803280_c114454_g3_i5	SP803280_c114454_g3_i5|m.134461	RWP-RK	TAP
SP803280_c114489_g1	SP803280_c114489_g1_i3	SP803280_c114489_g1_i3|m.134661	HSF	TAP
SP803280_c114530_g2	SP803280_c114530_g2_i1	SP803280_c114530_g2_i1|m.134887	TUB	TAP
SP803280_c114530_g2	SP803280_c114530_g2_i2	SP803280_c114530_g2_i2|m.134888	TUB	TAP
SP803280_c114530_g2	SP803280_c114530_g2_i3	SP803280_c114530_g2_i3|m.134889	TUB	TAP
SP803280_c114565_g1	SP803280_c114565_g1_i1	SP803280_c114565_g1_i1|m.135115	Pseudo_ARR-B	TAP
SP803280_c114565_g1	SP803280_c114565_g1_i2	SP803280_c114565_g1_i2|m.135118	Pseudo_ARR-B	TAP
SP803280_c114565_g1	SP803280_c114565_g1_i3	SP803280_c114565_g1_i3|m.135121	Pseudo_ARR-B	TAP
SP803280_c114565_g1	SP803280_c114565_g1_i4	SP803280_c114565_g1_i4|m.135124	Pseudo_ARR-B	TAP
SP803280_c114566_g1	SP803280_c114566_g1_i1	SP803280_c114566_g1_i1|m.135127	PHD	TAP
SP803280_c114598_g1	SP803280_c114598_g1_i10	SP803280_c114598_g1_i10|m.135330	MYB	TAP
SP803280_c114598_g1	SP803280_c114598_g1_i11	SP803280_c114598_g1_i11|m.135332	MYB	TAP
SP803280_c114598_g1	SP803280_c114598_g1_i12	SP803280_c114598_g1_i12|m.135333	MYB	TAP
SP803280_c114598_g1	SP803280_c114598_g1_i1	SP803280_c114598_g1_i1|m.135317	MYB	TAP
SP803280_c114598_g1	SP803280_c114598_g1_i2	SP803280_c114598_g1_i2|m.135318	MYB	TAP
SP803280_c114598_g1	SP803280_c114598_g1_i4	SP803280_c114598_g1_i4|m.135321	MYB	TAP
SP803280_c114598_g1	SP803280_c114598_g1_i5	SP803280_c114598_g1_i5|m.135323	MYB	TAP
SP803280_c114598_g1	SP803280_c114598_g1_i6	SP803280_c114598_g1_i6|m.135324	MYB	TAP
SP803280_c114598_g1	SP803280_c114598_g1_i7	SP803280_c114598_g1_i7|m.135325	MYB	TAP
SP803280_c114598_g1	SP803280_c114598_g1_i8	SP803280_c114598_g1_i8|m.135326	MYB	TAP
SP803280_c114598_g3	SP803280_c114598_g3_i1	SP803280_c114598_g3_i1|m.135335	MYB-related	TAP
SP803280_c114602_g2	SP803280_c114602_g2_i1	SP803280_c114602_g2_i1|m.135352	HB	TAP
SP803280_c114602_g2	SP803280_c114602_g2_i2	SP803280_c114602_g2_i2|m.135356	HB	TAP
SP803280_c114643_g1	SP803280_c114643_g1_i3	SP803280_c114643_g1_i3|m.135573	DDT	TAP
SP803280_c114653_g1	SP803280_c114653_g1_i1	SP803280_c114653_g1_i1|m.135620	bHLH	TAP
SP803280_c114653_g1	SP803280_c114653_g1_i2	SP803280_c114653_g1_i2|m.135622	bHLH	TAP
SP803280_c114653_g1	SP803280_c114653_g1_i4	SP803280_c114653_g1_i4|m.135626	bHLH	TAP
SP803280_c114656_g1	SP803280_c114656_g1_i1	SP803280_c114656_g1_i1|m.135645	TRAF	TAP
SP803280_c114670_g1	SP803280_c114670_g1_i1	SP803280_c114670_g1_i1|m.135717	TRAF	TAP
SP803280_c114670_g1	SP803280_c114670_g1_i2	SP803280_c114670_g1_i2|m.135718	TRAF	TAP
SP803280_c114670_g1	SP803280_c114670_g1_i3	SP803280_c114670_g1_i3|m.135720	TRAF	TAP
SP803280_c114695_g1	SP803280_c114695_g1_i3	SP803280_c114695_g1_i3|m.135859	PHD	TAP
SP803280_c114696_g1	SP803280_c114696_g1_i1	SP803280_c114696_g1_i1|m.135861	MYB-related	TAP
SP803280_c114696_g1	SP803280_c114696_g1_i3	SP803280_c114696_g1_i3|m.135862	MYB-related	TAP
SP803280_c114696_g1	SP803280_c114696_g1_i4	SP803280_c114696_g1_i4|m.135866	MYB-related	TAP
SP803280_c114696_g1	SP803280_c114696_g1_i5	SP803280_c114696_g1_i5|m.135868	MYB-related	TAP
SP803280_c114707_g1	SP803280_c114707_g1_i1	SP803280_c114707_g1_i1|m.135959	WRKY	TAP
SP803280_c114707_g1	SP803280_c114707_g1_i2	SP803280_c114707_g1_i2|m.135960	WRKY	TAP
SP803280_c114707_g1	SP803280_c114707_g1_i3	SP803280_c114707_g1_i3|m.135963	WRKY	TAP
SP803280_c114707_g1	SP803280_c114707_g1_i4	SP803280_c114707_g1_i4|m.135965	WRKY	TAP
SP803280_c114729_g1	SP803280_c114729_g1_i1	SP803280_c114729_g1_i1|m.136070	ABI3VP1	TAP
SP803280_c114729_g1	SP803280_c114729_g1_i3	SP803280_c114729_g1_i3|m.136072	ABI3VP1	TAP
SP803280_c114738_g3	SP803280_c114738_g3_i1	SP803280_c114738_g3_i1|m.136183	HSF	TAP
SP803280_c114748_g2	SP803280_c114748_g2_i2	SP803280_c114748_g2_i2|m.136222	ABI3VP1	TAP
SP803280_c114748_g2	SP803280_c114748_g2_i3	SP803280_c114748_g2_i3|m.136224	ABI3VP1	TAP
SP803280_c114748_g2	SP803280_c114748_g2_i6	SP803280_c114748_g2_i6|m.136227	ABI3VP1	TAP
SP803280_c114784_g2	SP803280_c114784_g2_i1	SP803280_c114784_g2_i1|m.136397	mTERF	TAP
SP803280_c114784_g2	SP803280_c114784_g2_i3	SP803280_c114784_g2_i3|m.136399	mTERF	TAP
SP803280_c114792_g2	SP803280_c114792_g2_i1	SP803280_c114792_g2_i1|m.136460	mTERF	TAP
SP803280_c114804_g2	SP803280_c114804_g2_i1	SP803280_c114804_g2_i1|m.136504	CCAAT	TAP
SP803280_c114804_g2	SP803280_c114804_g2_i2	SP803280_c114804_g2_i2|m.136506	CCAAT	TAP
SP803280_c114804_g2	SP803280_c114804_g2_i3	SP803280_c114804_g2_i3|m.136508	CCAAT	TAP
SP803280_c114804_g2	SP803280_c114804_g2_i4	SP803280_c114804_g2_i4|m.136510	CCAAT	TAP
SP803280_c114806_g1	SP803280_c114806_g1_i10	SP803280_c114806_g1_i10|m.136531	FHA	TAP
SP803280_c114806_g1	SP803280_c114806_g1_i3	SP803280_c114806_g1_i3|m.136524	FHA	TAP
SP803280_c114806_g1	SP803280_c114806_g1_i7	SP803280_c114806_g1_i7|m.136528	FHA	TAP
SP803280_c114806_g1	SP803280_c114806_g1_i9	SP803280_c114806_g1_i9|m.136530	FHA	TAP
SP803280_c114840_g1	SP803280_c114840_g1_i1	SP803280_c114840_g1_i1|m.136718	MYB	TAP
SP803280_c114843_g2	SP803280_c114843_g2_i1	SP803280_c114843_g2_i1|m.136728	FAR1	TAP
SP803280_c114843_g2	SP803280_c114843_g2_i2	SP803280_c114843_g2_i2|m.136730	FAR1	TAP
SP803280_c114853_g2	SP803280_c114853_g2_i1	SP803280_c114853_g2_i1|m.136764	AP2-EREBP	TAP
SP803280_c114858_g1	SP803280_c114858_g1_i1	SP803280_c114858_g1_i1|m.136819	TRAF	TAP
SP803280_c114858_g1	SP803280_c114858_g1_i2	SP803280_c114858_g1_i2|m.136820	TRAF	TAP
SP803280_c114858_g1	SP803280_c114858_g1_i3	SP803280_c114858_g1_i3|m.136821	TRAF	TAP
SP803280_c114858_g1	SP803280_c114858_g1_i4	SP803280_c114858_g1_i4|m.136822	TRAF	TAP
SP803280_c114858_g1	SP803280_c114858_g1_i6	SP803280_c114858_g1_i6|m.136823	TRAF	TAP
SP803280_c114902_g1	SP803280_c114902_g1_i2	SP803280_c114902_g1_i2|m.137032	HB	TAP
SP803280_c114902_g1	SP803280_c114902_g1_i3	SP803280_c114902_g1_i3|m.137035	HB	TAP
SP803280_c114917_g1	SP803280_c114917_g1_i1	SP803280_c114917_g1_i1|m.137123	FAR1	TAP
SP803280_c114917_g1	SP803280_c114917_g1_i2	SP803280_c114917_g1_i2|m.137124	FAR1	TAP
SP803280_c114917_g1	SP803280_c114917_g1_i3	SP803280_c114917_g1_i3|m.137125	FAR1	TAP
SP803280_c114927_g1	SP803280_c114927_g1_i1	SP803280_c114927_g1_i1|m.137167	TAZ	TAP
SP803280_c114927_g1	SP803280_c114927_g1_i2	SP803280_c114927_g1_i2|m.137168	TAZ	TAP
SP803280_c114927_g1	SP803280_c114927_g1_i3	SP803280_c114927_g1_i3|m.137169	TAZ	TAP
SP803280_c114927_g1	SP803280_c114927_g1_i4	SP803280_c114927_g1_i4|m.137170	TAZ	TAP
SP803280_c114927_g1	SP803280_c114927_g1_i5	SP803280_c114927_g1_i5|m.137171	TAZ	TAP
SP803280_c114927_g1	SP803280_c114927_g1_i6	SP803280_c114927_g1_i6|m.137172	TAZ	TAP
SP803280_c114947_g1	SP803280_c114947_g1_i1	SP803280_c114947_g1_i1|m.137281	SNF2	TAP
SP803280_c114947_g1	SP803280_c114947_g1_i2	SP803280_c114947_g1_i2|m.137284	SNF2	TAP
SP803280_c114982_g1	SP803280_c114982_g1_i1	SP803280_c114982_g1_i1|m.137506	TAZ	TAP
SP803280_c114982_g1	SP803280_c114982_g1_i3	SP803280_c114982_g1_i3|m.137508	TAZ	TAP
SP803280_c114982_g1	SP803280_c114982_g1_i4	SP803280_c114982_g1_i4|m.137510	TAZ	TAP
SP803280_c114984_g3	SP803280_c114984_g3_i2	SP803280_c114984_g3_i2|m.137518	ARF	TAP
SP803280_c114984_g3	SP803280_c114984_g3_i3	SP803280_c114984_g3_i3|m.137519	AUX/IAA	TAP
SP803280_c114984_g4	SP803280_c114984_g4_i1	SP803280_c114984_g4_i1|m.137517	ARF	TAP
SP803280_c114989_g1	SP803280_c114989_g1_i3	SP803280_c114989_g1_i3|m.137540	SNF2	TAP
SP803280_c115037_g2	SP803280_c115037_g2_i1	SP803280_c115037_g2_i1|m.137807	WRKY	TAP
SP803280_c115037_g2	SP803280_c115037_g2_i3	SP803280_c115037_g2_i3|m.137810	WRKY	TAP
SP803280_c115037_g2	SP803280_c115037_g2_i4	SP803280_c115037_g2_i4|m.137811	WRKY	TAP
SP803280_c115037_g2	SP803280_c115037_g2_i6	SP803280_c115037_g2_i6|m.137813	WRKY	TAP
SP803280_c115047_g1	SP803280_c115047_g1_i1	SP803280_c115047_g1_i1|m.137891	MYB-related	TAP
SP803280_c115047_g1	SP803280_c115047_g1_i4	SP803280_c115047_g1_i4|m.137896	MYB-related	TAP
SP803280_c115047_g1	SP803280_c115047_g1_i5	SP803280_c115047_g1_i5|m.137899	MYB-related	TAP
SP803280_c115047_g1	SP803280_c115047_g1_i6	SP803280_c115047_g1_i6|m.137902	MYB-related	TAP
SP803280_c115053_g1	SP803280_c115053_g1_i1	SP803280_c115053_g1_i1|m.137938	SNF2	TAP
SP803280_c115061_g1	SP803280_c115061_g1_i1	SP803280_c115061_g1_i1|m.137986	MYB	TAP
SP803280_c115061_g1	SP803280_c115061_g1_i4	SP803280_c115061_g1_i4|m.137989	MYB-related	TAP
SP803280_c115061_g1	SP803280_c115061_g1_i5	SP803280_c115061_g1_i5|m.137990	MYB-related	TAP
SP803280_c115061_g1	SP803280_c115061_g1_i6	SP803280_c115061_g1_i6|m.137991	MYB-related	TAP
SP803280_c115105_g2	SP803280_c115105_g2_i1	SP803280_c115105_g2_i1|m.138289	ARF	TAP
SP803280_c115126_g1	SP803280_c115126_g1_i1	SP803280_c115126_g1_i1|m.138379	MYB	TAP
SP803280_c115159_g1	SP803280_c115159_g1_i1	SP803280_c115159_g1_i1|m.138536	C3H	TAP
SP803280_c115159_g1	SP803280_c115159_g1_i2	SP803280_c115159_g1_i2|m.138539	C3H	TAP
SP803280_c115159_g1	SP803280_c115159_g1_i3	SP803280_c115159_g1_i3|m.138542	C3H	TAP
SP803280_c115160_g1	SP803280_c115160_g1_i1	SP803280_c115160_g1_i1|m.138545	SET	TAP
SP803280_c115164_g2	SP803280_c115164_g2_i1	SP803280_c115164_g2_i1|m.138584	FAR1	TAP
SP803280_c115164_g2	SP803280_c115164_g2_i2	SP803280_c115164_g2_i2|m.138587	FAR1	TAP
SP803280_c115164_g2	SP803280_c115164_g2_i4	SP803280_c115164_g2_i4|m.138595	FAR1	TAP
SP803280_c115164_g3	SP803280_c115164_g3_i1	SP803280_c115164_g3_i1|m.138589	SNF2	TAP
SP803280_c115273_g4	SP803280_c115273_g4_i1	SP803280_c115273_g4_i1|m.139167	SWI/SNF-BAF60b	TAP
SP803280_c115273_g4	SP803280_c115273_g4_i2	SP803280_c115273_g4_i2|m.139168	SWI/SNF-BAF60b	TAP
SP803280_c115354_g1	SP803280_c115354_g1_i1	SP803280_c115354_g1_i1|m.139575	ARF	TAP
SP803280_c115354_g1	SP803280_c115354_g1_i2	SP803280_c115354_g1_i2|m.139576	ARF	TAP
SP803280_c115354_g1	SP803280_c115354_g1_i3	SP803280_c115354_g1_i3|m.139577	ARF	TAP
SP803280_c115354_g1	SP803280_c115354_g1_i4	SP803280_c115354_g1_i4|m.139578	AUX/IAA	TAP
SP803280_c115354_g1	SP803280_c115354_g1_i4	SP803280_c115354_g1_i4|m.139579	ARF	TAP
SP803280_c115354_g2	SP803280_c115354_g2_i1	SP803280_c115354_g2_i1|m.139580	ABI3VP1	TAP
SP803280_c115361_g1	SP803280_c115361_g1_i1	SP803280_c115361_g1_i1|m.139617	MYB-related	TAP
SP803280_c115361_g1	SP803280_c115361_g1_i2	SP803280_c115361_g1_i2|m.139621	MYB-related	TAP
SP803280_c115372_g1	SP803280_c115372_g1_i10	SP803280_c115372_g1_i10|m.139705	NAC	TAP
SP803280_c115372_g1	SP803280_c115372_g1_i11	SP803280_c115372_g1_i11|m.139708	NAC	TAP
SP803280_c115372_g1	SP803280_c115372_g1_i1	SP803280_c115372_g1_i1|m.139689	NAC	TAP
SP803280_c115372_g1	SP803280_c115372_g1_i2	SP803280_c115372_g1_i2|m.139691	NAC	TAP
SP803280_c115372_g1	SP803280_c115372_g1_i4	SP803280_c115372_g1_i4|m.139695	CPP	TAP
SP803280_c115372_g1	SP803280_c115372_g1_i7	SP803280_c115372_g1_i7|m.139699	NAC	TAP
SP803280_c115372_g1	SP803280_c115372_g1_i8	SP803280_c115372_g1_i8|m.139701	NAC	TAP
SP803280_c115372_g1	SP803280_c115372_g1_i9	SP803280_c115372_g1_i9|m.139703	NAC	TAP
SP803280_c115469_g2	SP803280_c115469_g2_i1	SP803280_c115469_g2_i1|m.140267	ABI3VP1	TAP
SP803280_c115469_g2	SP803280_c115469_g2_i2	SP803280_c115469_g2_i2|m.140268	ABI3VP1	TAP
SP803280_c115469_g2	SP803280_c115469_g2_i3	SP803280_c115469_g2_i3|m.140269	ABI3VP1	TAP
SP803280_c115469_g2	SP803280_c115469_g2_i4	SP803280_c115469_g2_i4|m.140270	ABI3VP1	TAP
SP803280_c115499_g1	SP803280_c115499_g1_i2	SP803280_c115499_g1_i2|m.140491	FHA	TAP
SP803280_c115503_g3	SP803280_c115503_g3_i2	SP803280_c115503_g3_i2|m.140508	AP2-EREBP	TAP
SP803280_c115503_g3	SP803280_c115503_g3_i5	SP803280_c115503_g3_i5|m.140514	AP2-EREBP	TAP
SP803280_c115503_g3	SP803280_c115503_g3_i6	SP803280_c115503_g3_i6|m.140517	AP2-EREBP	TAP
SP803280_c115503_g3	SP803280_c115503_g3_i7	SP803280_c115503_g3_i7|m.140520	AP2-EREBP	TAP
SP803280_c115503_g3	SP803280_c115503_g3_i8	SP803280_c115503_g3_i8|m.140521	AP2-EREBP	TAP
SP803280_c115503_g3	SP803280_c115503_g3_i8	SP803280_c115503_g3_i8|m.140523	AP2-EREBP	TAP
SP803280_c115538_g2	SP803280_c115538_g2_i1	SP803280_c115538_g2_i1|m.140664	SET	TAP
SP803280_c115538_g2	SP803280_c115538_g2_i2	SP803280_c115538_g2_i2|m.140669	SET	TAP
SP803280_c115582_g6	SP803280_c115582_g6_i1	SP803280_c115582_g6_i1|m.140860	HB	TAP
SP803280_c115582_g6	SP803280_c115582_g6_i3	SP803280_c115582_g6_i3|m.140867	HB	TAP
SP803280_c115594_g1	SP803280_c115594_g1_i1	SP803280_c115594_g1_i1|m.140925	ARF	TAP
SP803280_c115594_g1	SP803280_c115594_g1_i3	SP803280_c115594_g1_i3|m.140926	ARF	TAP
SP803280_c115594_g1	SP803280_c115594_g1_i4	SP803280_c115594_g1_i4|m.140927	ARF	TAP
SP803280_c115594_g1	SP803280_c115594_g1_i5	SP803280_c115594_g1_i5|m.140928	ARF	TAP
SP803280_c115594_g1	SP803280_c115594_g1_i6	SP803280_c115594_g1_i6|m.140932	ARF	TAP
SP803280_c115613_g1	SP803280_c115613_g1_i1	SP803280_c115613_g1_i1|m.141021	SBP	TAP
SP803280_c115622_g1	SP803280_c115622_g1_i1	SP803280_c115622_g1_i1|m.141091	Jumonji	TAP
SP803280_c115622_g1	SP803280_c115622_g1_i2	SP803280_c115622_g1_i2|m.141092	Jumonji	TAP
SP803280_c115622_g1	SP803280_c115622_g1_i3	SP803280_c115622_g1_i3|m.141093	Jumonji	TAP
SP803280_c115629_g1	SP803280_c115629_g1_i1	SP803280_c115629_g1_i1|m.141137	Sigma70-like	TAP
SP803280_c115629_g1	SP803280_c115629_g1_i3	SP803280_c115629_g1_i3|m.141139	Sigma70-like	TAP
SP803280_c115629_g1	SP803280_c115629_g1_i5	SP803280_c115629_g1_i5|m.141141	Sigma70-like	TAP
SP803280_c115635_g2	SP803280_c115635_g2_i1	SP803280_c115635_g2_i1|m.141156	MYB	TAP
SP803280_c115680_g1	SP803280_c115680_g1_i1	SP803280_c115680_g1_i1|m.141395	FAR1	TAP
SP803280_c115690_g2	SP803280_c115690_g2_i1	SP803280_c115690_g2_i1|m.141457	GRAS	TAP
SP803280_c115690_g2	SP803280_c115690_g2_i2	SP803280_c115690_g2_i2|m.141458	GRAS	TAP
SP803280_c115690_g2	SP803280_c115690_g2_i3	SP803280_c115690_g2_i3|m.141459	GRAS	TAP
SP803280_c115690_g2	SP803280_c115690_g2_i4	SP803280_c115690_g2_i4|m.141460	GRAS	TAP
SP803280_c115703_g1	SP803280_c115703_g1_i1	SP803280_c115703_g1_i1|m.141555	bZIP	TAP
SP803280_c115759_g1	SP803280_c115759_g1_i2	SP803280_c115759_g1_i2|m.141943	C3H	TAP
SP803280_c115759_g1	SP803280_c115759_g1_i5	SP803280_c115759_g1_i5|m.141947	C3H	TAP
SP803280_c115759_g1	SP803280_c115759_g1_i6	SP803280_c115759_g1_i6|m.141949	C3H	TAP
SP803280_c115769_g1	SP803280_c115769_g1_i2	SP803280_c115769_g1_i2|m.142022	C3H	TAP
SP803280_c115774_g1	SP803280_c115774_g1_i1	SP803280_c115774_g1_i1|m.142042	NAC	TAP
SP803280_c115820_g1	SP803280_c115820_g1_i1	SP803280_c115820_g1_i1|m.142321	FAR1	TAP
SP803280_c115820_g1	SP803280_c115820_g1_i2	SP803280_c115820_g1_i2|m.142322	FAR1	TAP
SP803280_c115821_g2	SP803280_c115821_g2_i1	SP803280_c115821_g2_i1|m.142323	MYB-related	TAP
SP803280_c115821_g2	SP803280_c115821_g2_i2	SP803280_c115821_g2_i2|m.142326	MYB-related	TAP
SP803280_c115821_g2	SP803280_c115821_g2_i3	SP803280_c115821_g2_i3|m.142327	MYB-related	TAP
SP803280_c115838_g2	SP803280_c115838_g2_i1	SP803280_c115838_g2_i1|m.142464	RWP-RK	TAP
SP803280_c115847_g1	SP803280_c115847_g1_i1	SP803280_c115847_g1_i1|m.142519	ARR-B	TAP
SP803280_c115847_g1	SP803280_c115847_g1_i2	SP803280_c115847_g1_i2|m.142521	MYB-related	TAP
SP803280_c115847_g1	SP803280_c115847_g1_i3	SP803280_c115847_g1_i3|m.142522	ARR-B	TAP
SP803280_c115867_g4	SP803280_c115867_g4_i2	SP803280_c115867_g4_i2|m.142638	Tify	TAP
SP803280_c115883_g2	SP803280_c115883_g2_i1	SP803280_c115883_g2_i1|m.142721	MYB	TAP
SP803280_c115883_g2	SP803280_c115883_g2_i2	SP803280_c115883_g2_i2|m.142722	MYB	TAP
SP803280_c115883_g2	SP803280_c115883_g2_i3	SP803280_c115883_g2_i3|m.142725	MYB	TAP
SP803280_c115907_g2	SP803280_c115907_g2_i1	SP803280_c115907_g2_i1|m.142878	WRKY	TAP
SP803280_c115907_g2	SP803280_c115907_g2_i4	SP803280_c115907_g2_i4|m.142882	WRKY	TAP
SP803280_c115973_g2	SP803280_c115973_g2_i1	SP803280_c115973_g2_i1|m.143359	GNAT	TAP
SP803280_c115988_g1	SP803280_c115988_g1_i1	SP803280_c115988_g1_i1|m.143499	HSF	TAP
SP803280_c115988_g1	SP803280_c115988_g1_i2	SP803280_c115988_g1_i2|m.143501	HSF	TAP
SP803280_c115988_g1	SP803280_c115988_g1_i3	SP803280_c115988_g1_i3|m.143503	HSF	TAP
SP803280_c115988_g1	SP803280_c115988_g1_i4	SP803280_c115988_g1_i4|m.143505	HSF	TAP
SP803280_c115999_g1	SP803280_c115999_g1_i3	SP803280_c115999_g1_i3|m.143592	SNF2	TAP
SP803280_c116009_g3	SP803280_c116009_g3_i1	SP803280_c116009_g3_i1|m.143668	bHLH	TAP
SP803280_c116009_g3	SP803280_c116009_g3_i2	SP803280_c116009_g3_i2|m.143672	bHLH	TAP
SP803280_c116009_g3	SP803280_c116009_g3_i3	SP803280_c116009_g3_i3|m.143676	bHLH	TAP
SP803280_c116015_g1	SP803280_c116015_g1_i1	SP803280_c116015_g1_i1|m.143714	FAR1	TAP
SP803280_c116015_g1	SP803280_c116015_g1_i2	SP803280_c116015_g1_i2|m.143719	FAR1	TAP
SP803280_c116015_g1	SP803280_c116015_g1_i3	SP803280_c116015_g1_i3|m.143722	FAR1	TAP
SP803280_c116015_g1	SP803280_c116015_g1_i4	SP803280_c116015_g1_i4|m.143727	FAR1	TAP
SP803280_c116015_g1	SP803280_c116015_g1_i5	SP803280_c116015_g1_i5|m.143729	FAR1	TAP
SP803280_c116015_g1	SP803280_c116015_g1_i6	SP803280_c116015_g1_i6|m.143731	FAR1	TAP
SP803280_c116033_g2	SP803280_c116033_g2_i2	SP803280_c116033_g2_i2|m.143813	mTERF	TAP
SP803280_c116033_g2	SP803280_c116033_g2_i3	SP803280_c116033_g2_i3|m.143816	mTERF	TAP
SP803280_c116033_g2	SP803280_c116033_g2_i5	SP803280_c116033_g2_i5|m.143820	mTERF	TAP
SP803280_c116033_g2	SP803280_c116033_g2_i6	SP803280_c116033_g2_i6|m.143822	mTERF	TAP
SP803280_c116033_g2	SP803280_c116033_g2_i7	SP803280_c116033_g2_i7|m.143825	mTERF	TAP
SP803280_c116095_g1	SP803280_c116095_g1_i1	SP803280_c116095_g1_i1|m.144153	HB	TAP
SP803280_c116098_g1	SP803280_c116098_g1_i1	SP803280_c116098_g1_i1|m.144162	FAR1	TAP
SP803280_c116098_g1	SP803280_c116098_g1_i3	SP803280_c116098_g1_i3|m.144164	FAR1	TAP
SP803280_c116101_g1	SP803280_c116101_g1_i1	SP803280_c116101_g1_i1|m.144179	SNF2	TAP
SP803280_c116101_g1	SP803280_c116101_g1_i2	SP803280_c116101_g1_i2|m.144180	SNF2	TAP
SP803280_c116101_g1	SP803280_c116101_g1_i3	SP803280_c116101_g1_i3|m.144181	SNF2	TAP
SP803280_c116106_g1	SP803280_c116106_g1_i1	SP803280_c116106_g1_i1|m.144195	WRKY	TAP
SP803280_c116106_g1	SP803280_c116106_g1_i2	SP803280_c116106_g1_i2|m.144196	WRKY	TAP
SP803280_c116113_g1	SP803280_c116113_g1_i1	SP803280_c116113_g1_i1|m.144257	GRAS	TAP
SP803280_c116113_g1	SP803280_c116113_g1_i2	SP803280_c116113_g1_i2|m.144258	GRAS	TAP
SP803280_c116117_g1	SP803280_c116117_g1_i1	SP803280_c116117_g1_i1|m.144271	EIL	TAP
SP803280_c116117_g1	SP803280_c116117_g1_i2	SP803280_c116117_g1_i2|m.144272	EIL	TAP
SP803280_c116127_g1	SP803280_c116127_g1_i10	SP803280_c116127_g1_i10|m.144332	FAR1	TAP
SP803280_c116127_g1	SP803280_c116127_g1_i11	SP803280_c116127_g1_i11|m.144333	FAR1	TAP
SP803280_c116127_g1	SP803280_c116127_g1_i1	SP803280_c116127_g1_i1|m.144316	FAR1	TAP
SP803280_c116127_g1	SP803280_c116127_g1_i2	SP803280_c116127_g1_i2|m.144318	FAR1	TAP
SP803280_c116127_g1	SP803280_c116127_g1_i4	SP803280_c116127_g1_i4|m.144321	FAR1	TAP
SP803280_c116127_g1	SP803280_c116127_g1_i5	SP803280_c116127_g1_i5|m.144323	FAR1	TAP
SP803280_c116144_g3	SP803280_c116144_g3_i1	SP803280_c116144_g3_i1|m.144441	NAC	TAP
SP803280_c116144_g3	SP803280_c116144_g3_i2	SP803280_c116144_g3_i2|m.144443	NAC	TAP
SP803280_c116169_g1	SP803280_c116169_g1_i1	SP803280_c116169_g1_i1|m.144605	ARF	TAP
SP803280_c116178_g2	SP803280_c116178_g2_i1	SP803280_c116178_g2_i1|m.144630	FAR1	TAP
SP803280_c116240_g2	SP803280_c116240_g2_i1	SP803280_c116240_g2_i1|m.144945	bHLH	TAP
SP803280_c116249_g1	SP803280_c116249_g1_i1	SP803280_c116249_g1_i1|m.145008	CAMTA	TAP
SP803280_c116249_g1	SP803280_c116249_g1_i2	SP803280_c116249_g1_i2|m.145009	CAMTA	TAP
SP803280_c116301_g1	SP803280_c116301_g1_i2	SP803280_c116301_g1_i2|m.145341	HB	TAP
SP803280_c116301_g1	SP803280_c116301_g1_i3	SP803280_c116301_g1_i3|m.145348	HB	TAP
SP803280_c116301_g2	SP803280_c116301_g2_i1	SP803280_c116301_g2_i1|m.145340	HB	TAP
SP803280_c116301_g2	SP803280_c116301_g2_i2	SP803280_c116301_g2_i2|m.145345	HB	TAP
SP803280_c116305_g1	SP803280_c116305_g1_i1	SP803280_c116305_g1_i1|m.145358	MYB-related	TAP
SP803280_c116305_g1	SP803280_c116305_g1_i2	SP803280_c116305_g1_i2|m.145364	MYB-related	TAP
SP803280_c116305_g1	SP803280_c116305_g1_i3	SP803280_c116305_g1_i3|m.145367	MYB-related	TAP
SP803280_c116305_g1	SP803280_c116305_g1_i5	SP803280_c116305_g1_i5|m.145372	MYB-related	TAP
SP803280_c116306_g2	SP803280_c116306_g2_i1	SP803280_c116306_g2_i1|m.145377	NAC	TAP
SP803280_c116353_g1	SP803280_c116353_g1_i1	SP803280_c116353_g1_i1|m.145705	WRKY	TAP
SP803280_c116353_g1	SP803280_c116353_g1_i2	SP803280_c116353_g1_i2|m.145706	WRKY	TAP
SP803280_c116353_g1	SP803280_c116353_g1_i3	SP803280_c116353_g1_i3|m.145707	WRKY	TAP
SP803280_c116353_g1	SP803280_c116353_g1_i5	SP803280_c116353_g1_i5|m.145709	WRKY	TAP
SP803280_c116353_g1	SP803280_c116353_g1_i6	SP803280_c116353_g1_i6|m.145710	WRKY	TAP
SP803280_c116398_g1	SP803280_c116398_g1_i1	SP803280_c116398_g1_i1|m.145967	FAR1	TAP
SP803280_c116398_g1	SP803280_c116398_g1_i2	SP803280_c116398_g1_i2|m.145968	FAR1	TAP
SP803280_c116463_g2	SP803280_c116463_g2_i1	SP803280_c116463_g2_i1|m.146324	SET	TAP
SP803280_c116500_g2	SP803280_c116500_g2_i1	SP803280_c116500_g2_i1|m.146551	Bromodomain	TAP
SP803280_c116523_g1	SP803280_c116523_g1_i1	SP803280_c116523_g1_i1|m.146725	MYB-related	TAP
SP803280_c116523_g1	SP803280_c116523_g1_i2	SP803280_c116523_g1_i2|m.146726	MYB-related	TAP
SP803280_c116526_g4	SP803280_c116526_g4_i4	SP803280_c116526_g4_i4|m.146745	FAR1	TAP
SP803280_c116535_g2	SP803280_c116535_g2_i1	SP803280_c116535_g2_i1|m.146872	ARR-B	TAP
SP803280_c116535_g2	SP803280_c116535_g2_i2	SP803280_c116535_g2_i2|m.146873	ARR-B	TAP
SP803280_c116535_g2	SP803280_c116535_g2_i3	SP803280_c116535_g2_i3|m.146874	ARR-B	TAP
SP803280_c116538_g3	SP803280_c116538_g3_i1	SP803280_c116538_g3_i1|m.146888	GRAS	TAP
SP803280_c116569_g2	SP803280_c116569_g2_i1	SP803280_c116569_g2_i1|m.147074	SBP	TAP
SP803280_c116569_g2	SP803280_c116569_g2_i2	SP803280_c116569_g2_i2|m.147076	SBP	TAP
SP803280_c116569_g2	SP803280_c116569_g2_i3	SP803280_c116569_g2_i3|m.147078	SBP	TAP
SP803280_c116569_g2	SP803280_c116569_g2_i3	SP803280_c116569_g2_i3|m.147080	SBP	TAP
SP803280_c116569_g2	SP803280_c116569_g2_i4	SP803280_c116569_g2_i4|m.147081	SBP	TAP
SP803280_c116569_g2	SP803280_c116569_g2_i4	SP803280_c116569_g2_i4|m.147082	SBP	TAP
SP803280_c116569_g2	SP803280_c116569_g2_i5	SP803280_c116569_g2_i5|m.147083	SBP	TAP
SP803280_c116569_g2	SP803280_c116569_g2_i6	SP803280_c116569_g2_i6|m.147084	SBP	TAP
SP803280_c116569_g2	SP803280_c116569_g2_i6	SP803280_c116569_g2_i6|m.147086	SBP	TAP
SP803280_c116572_g1	SP803280_c116572_g1_i2	SP803280_c116572_g1_i2|m.147116	mTERF	TAP
SP803280_c116572_g1	SP803280_c116572_g1_i3	SP803280_c116572_g1_i3|m.147117	mTERF	TAP
SP803280_c116572_g1	SP803280_c116572_g1_i4	SP803280_c116572_g1_i4|m.147119	mTERF	TAP
SP803280_c116591_g2	SP803280_c116591_g2_i2	SP803280_c116591_g2_i2|m.147244	ABI3VP1	TAP
SP803280_c116591_g2	SP803280_c116591_g2_i3	SP803280_c116591_g2_i3|m.147245	ABI3VP1	TAP
SP803280_c116591_g2	SP803280_c116591_g2_i4	SP803280_c116591_g2_i4|m.147246	ABI3VP1	TAP
SP803280_c116621_g1	SP803280_c116621_g1_i1	SP803280_c116621_g1_i1|m.147444	RWP-RK	TAP
SP803280_c116621_g1	SP803280_c116621_g1_i2	SP803280_c116621_g1_i2|m.147446	RWP-RK	TAP
SP803280_c116648_g1	SP803280_c116648_g1_i1	SP803280_c116648_g1_i1|m.147619	RWP-RK	TAP
SP803280_c116648_g1	SP803280_c116648_g1_i2	SP803280_c116648_g1_i2|m.147621	RWP-RK	TAP
SP803280_c116648_g1	SP803280_c116648_g1_i3	SP803280_c116648_g1_i3|m.147623	RWP-RK	TAP
SP803280_c116653_g3	SP803280_c116653_g3_i1	SP803280_c116653_g3_i1|m.147654	GRAS	TAP
SP803280_c116653_g4	SP803280_c116653_g4_i1	SP803280_c116653_g4_i1|m.147655	GRAS	TAP
SP803280_c116653_g4	SP803280_c116653_g4_i2	SP803280_c116653_g4_i2|m.147657	GRAS	TAP
SP803280_c116661_g1	SP803280_c116661_g1_i3	SP803280_c116661_g1_i3|m.147712	ABI3VP1	TAP
SP803280_c116677_g1	SP803280_c116677_g1_i1	SP803280_c116677_g1_i1|m.147827	WRKY	TAP
SP803280_c116677_g1	SP803280_c116677_g1_i2	SP803280_c116677_g1_i2|m.147829	WRKY	TAP
SP803280_c116677_g1	SP803280_c116677_g1_i3	SP803280_c116677_g1_i3|m.147831	WRKY	TAP
SP803280_c116677_g1	SP803280_c116677_g1_i4	SP803280_c116677_g1_i4|m.147833	WRKY	TAP
SP803280_c116677_g1	SP803280_c116677_g1_i5	SP803280_c116677_g1_i5|m.147834	WRKY	TAP
SP803280_c116677_g1	SP803280_c116677_g1_i6	SP803280_c116677_g1_i6|m.147835	WRKY	TAP
SP803280_c116756_g1	SP803280_c116756_g1_i1	SP803280_c116756_g1_i1|m.148333	NAC	TAP
SP803280_c116756_g1	SP803280_c116756_g1_i2	SP803280_c116756_g1_i2|m.148335	NAC	TAP
SP803280_c116756_g1	SP803280_c116756_g1_i3	SP803280_c116756_g1_i3|m.148338	NAC	TAP
SP803280_c116775_g1	SP803280_c116775_g1_i1	SP803280_c116775_g1_i1|m.148494	FAR1	TAP
SP803280_c116775_g1	SP803280_c116775_g1_i3	SP803280_c116775_g1_i3|m.148495	FAR1	TAP
SP803280_c116775_g1	SP803280_c116775_g1_i4	SP803280_c116775_g1_i4|m.148496	FAR1	TAP
SP803280_c116778_g1	SP803280_c116778_g1_i1	SP803280_c116778_g1_i1|m.148514	HB	TAP
SP803280_c116778_g1	SP803280_c116778_g1_i2	SP803280_c116778_g1_i2|m.148516	HB	TAP
SP803280_c116778_g1	SP803280_c116778_g1_i4	SP803280_c116778_g1_i4|m.148519	HB	TAP
SP803280_c116804_g3	SP803280_c116804_g3_i2	SP803280_c116804_g3_i2|m.148679	FAR1	TAP
SP803280_c116804_g3	SP803280_c116804_g3_i3	SP803280_c116804_g3_i3|m.148685	FAR1	TAP
SP803280_c116804_g3	SP803280_c116804_g3_i4	SP803280_c116804_g3_i4|m.148690	FAR1	TAP
SP803280_c116804_g3	SP803280_c116804_g3_i5	SP803280_c116804_g3_i5|m.148696	FAR1	TAP
SP803280_c116825_g3	SP803280_c116825_g3_i1	SP803280_c116825_g3_i1|m.148841	TCP	TAP
SP803280_c116825_g3	SP803280_c116825_g3_i2	SP803280_c116825_g3_i2|m.148842	TCP	TAP
SP803280_c116825_g3	SP803280_c116825_g3_i3	SP803280_c116825_g3_i3|m.148844	TCP	TAP
SP803280_c116825_g3	SP803280_c116825_g3_i4	SP803280_c116825_g3_i4|m.148846	TCP	TAP
SP803280_c116825_g3	SP803280_c116825_g3_i5	SP803280_c116825_g3_i5|m.148848	TCP	TAP
SP803280_c116828_g1	SP803280_c116828_g1_i2	SP803280_c116828_g1_i2|m.148865	FAR1	TAP
SP803280_c116828_g1	SP803280_c116828_g1_i3	SP803280_c116828_g1_i3|m.148868	FAR1	TAP
SP803280_c116828_g1	SP803280_c116828_g1_i4	SP803280_c116828_g1_i4|m.148871	FAR1	TAP
SP803280_c116832_g2	SP803280_c116832_g2_i2	SP803280_c116832_g2_i2|m.148896	GRAS	TAP
SP803280_c116832_g2	SP803280_c116832_g2_i3	SP803280_c116832_g2_i3|m.148899	GRAS	TAP
SP803280_c116832_g2	SP803280_c116832_g2_i4	SP803280_c116832_g2_i4|m.148902	GRAS	TAP
SP803280_c116832_g2	SP803280_c116832_g2_i5	SP803280_c116832_g2_i5|m.148905	GRAS	TAP
SP803280_c116832_g2	SP803280_c116832_g2_i6	SP803280_c116832_g2_i6|m.148908	GRAS	TAP
SP803280_c116834_g1	SP803280_c116834_g1_i11	SP803280_c116834_g1_i11|m.148934	GRF2	TAP
SP803280_c116834_g1	SP803280_c116834_g1_i12	SP803280_c116834_g1_i12|m.148937	GRF2	TAP
SP803280_c116834_g1	SP803280_c116834_g1_i13	SP803280_c116834_g1_i13|m.148940	GRF2	TAP
SP803280_c116834_g1	SP803280_c116834_g1_i14	SP803280_c116834_g1_i14|m.148942	GRF2	TAP
SP803280_c116834_g1	SP803280_c116834_g1_i3	SP803280_c116834_g1_i3|m.148920	GRF2	TAP
SP803280_c116834_g1	SP803280_c116834_g1_i5	SP803280_c116834_g1_i5|m.148923	GRF2	TAP
SP803280_c116834_g1	SP803280_c116834_g1_i6	SP803280_c116834_g1_i6|m.148925	GRF2	TAP
SP803280_c116834_g1	SP803280_c116834_g1_i9	SP803280_c116834_g1_i9|m.148931	GRF2	TAP
SP803280_c116860_g1	SP803280_c116860_g1_i1	SP803280_c116860_g1_i1|m.149161	GRAS	TAP
SP803280_c116860_g1	SP803280_c116860_g1_i3	SP803280_c116860_g1_i3|m.149162	GRAS	TAP
SP803280_c116860_g1	SP803280_c116860_g1_i4	SP803280_c116860_g1_i4|m.149163	GRAS	TAP
SP803280_c116877_g1	SP803280_c116877_g1_i1	SP803280_c116877_g1_i1|m.149253	MYB-related	TAP
SP803280_c116890_g2	SP803280_c116890_g2_i1	SP803280_c116890_g2_i1|m.149342	SWI/SNF-BAF60b	TAP
SP803280_c116904_g1	SP803280_c116904_g1_i1	SP803280_c116904_g1_i1|m.149435	NAC	TAP
SP803280_c116904_g1	SP803280_c116904_g1_i2	SP803280_c116904_g1_i2|m.149436	NAC	TAP
SP803280_c116929_g2	SP803280_c116929_g2_i1	SP803280_c116929_g2_i1|m.149538	Bromodomain	TAP
SP803280_c116929_g2	SP803280_c116929_g2_i2	SP803280_c116929_g2_i2|m.149540	Bromodomain	TAP
SP803280_c116946_g2	SP803280_c116946_g2_i1	SP803280_c116946_g2_i1|m.149617	mTERF	TAP
SP803280_c116988_g2	SP803280_c116988_g2_i1	SP803280_c116988_g2_i1|m.149848	GNAT	TAP
SP803280_c116988_g2	SP803280_c116988_g2_i2	SP803280_c116988_g2_i2|m.149850	GNAT	TAP
SP803280_c117002_g2	SP803280_c117002_g2_i1	SP803280_c117002_g2_i1|m.149945	SET	TAP
SP803280_c117002_g2	SP803280_c117002_g2_i2	SP803280_c117002_g2_i2|m.149947	SET	TAP
SP803280_c117002_g3	SP803280_c117002_g3_i1	SP803280_c117002_g3_i1|m.149946	SET	TAP
SP803280_c117031_g1	SP803280_c117031_g1_i1	SP803280_c117031_g1_i1|m.150097	FAR1	TAP
SP803280_c117031_g1	SP803280_c117031_g1_i2	SP803280_c117031_g1_i2|m.150106	FAR1	TAP
SP803280_c117031_g2	SP803280_c117031_g2_i2	SP803280_c117031_g2_i2|m.150101	FAR1	TAP
SP803280_c117056_g1	SP803280_c117056_g1_i1	SP803280_c117056_g1_i1|m.150216	GeBP	TAP
SP803280_c117099_g2	SP803280_c117099_g2_i2	SP803280_c117099_g2_i2|m.150456	FAR1	TAP
SP803280_c117099_g2	SP803280_c117099_g2_i3	SP803280_c117099_g2_i3|m.150458	FAR1	TAP
SP803280_c117099_g2	SP803280_c117099_g2_i5	SP803280_c117099_g2_i5|m.150461	FAR1	TAP
SP803280_c117099_g2	SP803280_c117099_g2_i6	SP803280_c117099_g2_i6|m.150462	FAR1	TAP
SP803280_c117101_g2	SP803280_c117101_g2_i2	SP803280_c117101_g2_i2|m.150465	SET	TAP
SP803280_c117107_g1	SP803280_c117107_g1_i1	SP803280_c117107_g1_i1|m.150533	SNF2	TAP
SP803280_c117107_g1	SP803280_c117107_g1_i2	SP803280_c117107_g1_i2|m.150535	SNF2	TAP
SP803280_c117107_g1	SP803280_c117107_g1_i3	SP803280_c117107_g1_i3|m.150537	SNF2	TAP
SP803280_c117111_g1	SP803280_c117111_g1_i1	SP803280_c117111_g1_i1|m.150550	E2F-DP	TAP
SP803280_c117111_g1	SP803280_c117111_g1_i4	SP803280_c117111_g1_i4|m.150551	E2F-DP	TAP
SP803280_c117111_g1	SP803280_c117111_g1_i5	SP803280_c117111_g1_i5|m.150553	E2F-DP	TAP
SP803280_c117111_g1	SP803280_c117111_g1_i6	SP803280_c117111_g1_i6|m.150555	E2F-DP	TAP
SP803280_c117111_g1	SP803280_c117111_g1_i7	SP803280_c117111_g1_i7|m.150556	E2F-DP	TAP
SP803280_c117128_g1	SP803280_c117128_g1_i1	SP803280_c117128_g1_i1|m.150634	SET	TAP
SP803280_c117128_g1	SP803280_c117128_g1_i2	SP803280_c117128_g1_i2|m.150635	SET	TAP
SP803280_c117128_g1	SP803280_c117128_g1_i3	SP803280_c117128_g1_i3|m.150636	SET	TAP
SP803280_c117128_g1	SP803280_c117128_g1_i4	SP803280_c117128_g1_i4|m.150638	SET	TAP
SP803280_c117167_g2	SP803280_c117167_g2_i1	SP803280_c117167_g2_i1|m.150886	GNAT	TAP
SP803280_c117167_g2	SP803280_c117167_g2_i2	SP803280_c117167_g2_i2|m.150891	GNAT	TAP
SP803280_c117167_g2	SP803280_c117167_g2_i3	SP803280_c117167_g2_i3|m.150892	GNAT	TAP
SP803280_c117197_g1	SP803280_c117197_g1_i1	SP803280_c117197_g1_i1|m.151041	Jumonji	TAP
SP803280_c117197_g1	SP803280_c117197_g1_i2	SP803280_c117197_g1_i2|m.151042	Jumonji	TAP
SP803280_c117207_g1	SP803280_c117207_g1_i1	SP803280_c117207_g1_i1|m.151102	FAR1	TAP
SP803280_c117207_g1	SP803280_c117207_g1_i2	SP803280_c117207_g1_i2|m.151103	FAR1	TAP
SP803280_c117207_g1	SP803280_c117207_g1_i3	SP803280_c117207_g1_i3|m.151104	FAR1	TAP
SP803280_c117210_g1	SP803280_c117210_g1_i1	SP803280_c117210_g1_i1|m.151112	SBP	TAP
SP803280_c117219_g1	SP803280_c117219_g1_i1	SP803280_c117219_g1_i1|m.151198	WRKY	TAP
SP803280_c117219_g1	SP803280_c117219_g1_i3	SP803280_c117219_g1_i3|m.151200	WRKY	TAP
SP803280_c117219_g1	SP803280_c117219_g1_i4	SP803280_c117219_g1_i4|m.151201	WRKY	TAP
SP803280_c117273_g2	SP803280_c117273_g2_i1	SP803280_c117273_g2_i1|m.151531	C3H	TAP
SP803280_c117273_g2	SP803280_c117273_g2_i2	SP803280_c117273_g2_i2|m.151534	C3H	TAP
SP803280_c117273_g2	SP803280_c117273_g2_i3	SP803280_c117273_g2_i3|m.151537	C3H	TAP
SP803280_c117273_g2	SP803280_c117273_g2_i4	SP803280_c117273_g2_i4|m.151539	C3H	TAP
SP803280_c117273_g2	SP803280_c117273_g2_i5	SP803280_c117273_g2_i5|m.151542	C3H	TAP
SP803280_c117273_g2	SP803280_c117273_g2_i6	SP803280_c117273_g2_i6|m.151544	C3H	TAP
SP803280_c117297_g1	SP803280_c117297_g1_i1	SP803280_c117297_g1_i1|m.151642	TRAF	TAP
SP803280_c117311_g1	SP803280_c117311_g1_i1	SP803280_c117311_g1_i1|m.151697	Bromodomain	TAP
SP803280_c117311_g1	SP803280_c117311_g1_i2	SP803280_c117311_g1_i2|m.151699	Bromodomain	TAP
SP803280_c117311_g1	SP803280_c117311_g1_i3	SP803280_c117311_g1_i3|m.151700	Bromodomain	TAP
SP803280_c117311_g1	SP803280_c117311_g1_i4	SP803280_c117311_g1_i4|m.151701	Bromodomain	TAP
SP803280_c117320_g1	SP803280_c117320_g1_i1	SP803280_c117320_g1_i1|m.151735	Jumonji	TAP
SP803280_c117320_g1	SP803280_c117320_g1_i2	SP803280_c117320_g1_i2|m.151737	Jumonji	TAP
SP803280_c117320_g1	SP803280_c117320_g1_i3	SP803280_c117320_g1_i3|m.151739	Jumonji	TAP
SP803280_c117331_g1	SP803280_c117331_g1_i1	SP803280_c117331_g1_i1|m.151849	HB	TAP
SP803280_c117376_g2	SP803280_c117376_g2_i1	SP803280_c117376_g2_i1|m.152136	C2C2-Dof	TAP
SP803280_c117376_g2	SP803280_c117376_g2_i2	SP803280_c117376_g2_i2|m.152139	C2C2-Dof	TAP
SP803280_c117385_g1	SP803280_c117385_g1_i1	SP803280_c117385_g1_i1|m.152204	SNF2	TAP
SP803280_c117402_g1	SP803280_c117402_g1_i1	SP803280_c117402_g1_i1|m.152282	RWP-RK	TAP
SP803280_c117402_g1	SP803280_c117402_g1_i3	SP803280_c117402_g1_i3|m.152284	RWP-RK	TAP
SP803280_c117402_g1	SP803280_c117402_g1_i5	SP803280_c117402_g1_i5|m.152288	RWP-RK	TAP
SP803280_c117402_g1	SP803280_c117402_g1_i6	SP803280_c117402_g1_i6|m.152291	RWP-RK	TAP
SP803280_c117402_g1	SP803280_c117402_g1_i7	SP803280_c117402_g1_i7|m.152292	RWP-RK	TAP
SP803280_c117402_g1	SP803280_c117402_g1_i8	SP803280_c117402_g1_i8|m.152295	RWP-RK	TAP
SP803280_c117462_g1	SP803280_c117462_g1_i2	SP803280_c117462_g1_i2|m.152658	FHA	TAP
SP803280_c117499_g1	SP803280_c117499_g1_i2	SP803280_c117499_g1_i2|m.152844	MYB-related	TAP
SP803280_c117499_g1	SP803280_c117499_g1_i3	SP803280_c117499_g1_i3|m.152849	MYB-related	TAP
SP803280_c117499_g1	SP803280_c117499_g1_i4	SP803280_c117499_g1_i4|m.152852	MYB-related	TAP
SP803280_c117499_g1	SP803280_c117499_g1_i5	SP803280_c117499_g1_i5|m.152856	MYB-related	TAP
SP803280_c117499_g1	SP803280_c117499_g1_i6	SP803280_c117499_g1_i6|m.152860	MYB-related	TAP
SP803280_c117499_g1	SP803280_c117499_g1_i7	SP803280_c117499_g1_i7|m.152863	MYB-related	TAP
SP803280_c117526_g1	SP803280_c117526_g1_i1	SP803280_c117526_g1_i1|m.153016	C3H	TAP
SP803280_c117542_g1	SP803280_c117542_g1_i1	SP803280_c117542_g1_i1|m.153101	FAR1	TAP
SP803280_c117542_g1	SP803280_c117542_g1_i2	SP803280_c117542_g1_i2|m.153104	FAR1	TAP
SP803280_c117579_g1	SP803280_c117579_g1_i1	SP803280_c117579_g1_i1|m.153315	MYB-related	TAP
SP803280_c117579_g1	SP803280_c117579_g1_i3	SP803280_c117579_g1_i3|m.153317	MYB-related	TAP
SP803280_c117579_g1	SP803280_c117579_g1_i4	SP803280_c117579_g1_i4|m.153318	MYB-related	TAP
SP803280_c117579_g1	SP803280_c117579_g1_i5	SP803280_c117579_g1_i5|m.153319	MYB-related	TAP
SP803280_c117579_g1	SP803280_c117579_g1_i6	SP803280_c117579_g1_i6|m.153320	MYB-related	TAP
SP803280_c117579_g1	SP803280_c117579_g1_i7	SP803280_c117579_g1_i7|m.153321	MYB-related	TAP
SP803280_c117610_g1	SP803280_c117610_g1_i1	SP803280_c117610_g1_i1|m.153523	bHLH	TAP
SP803280_c117610_g1	SP803280_c117610_g1_i2	SP803280_c117610_g1_i2|m.153524	bHLH	TAP
SP803280_c117610_g1	SP803280_c117610_g1_i4	SP803280_c117610_g1_i4|m.153526	bHLH	TAP
SP803280_c117610_g1	SP803280_c117610_g1_i5	SP803280_c117610_g1_i5|m.153530	bHLH	TAP
SP803280_c117619_g1	SP803280_c117619_g1_i1	SP803280_c117619_g1_i1|m.153559	FAR1	TAP
SP803280_c117627_g1	SP803280_c117627_g1_i1	SP803280_c117627_g1_i1|m.153598	bHLH	TAP
SP803280_c117627_g1	SP803280_c117627_g1_i2	SP803280_c117627_g1_i2|m.153599	bHLH	TAP
SP803280_c117628_g1	SP803280_c117628_g1_i1	SP803280_c117628_g1_i1|m.153602	ARF	TAP
SP803280_c117628_g1	SP803280_c117628_g1_i2	SP803280_c117628_g1_i2|m.153603	ARF	TAP
SP803280_c117628_g1	SP803280_c117628_g1_i3	SP803280_c117628_g1_i3|m.153604	ARF	TAP
SP803280_c117690_g1	SP803280_c117690_g1_i1	SP803280_c117690_g1_i1|m.153937	FAR1	TAP
SP803280_c117690_g1	SP803280_c117690_g1_i2	SP803280_c117690_g1_i2|m.153938	FAR1	TAP
SP803280_c117690_g1	SP803280_c117690_g1_i3	SP803280_c117690_g1_i3|m.153939	FAR1	TAP
SP803280_c117690_g1	SP803280_c117690_g1_i4	SP803280_c117690_g1_i4|m.153940	FAR1	TAP
SP803280_c117690_g1	SP803280_c117690_g1_i5	SP803280_c117690_g1_i5|m.153941	FAR1	TAP
SP803280_c117690_g1	SP803280_c117690_g1_i6	SP803280_c117690_g1_i6|m.153943	FAR1	TAP
SP803280_c117690_g1	SP803280_c117690_g1_i7	SP803280_c117690_g1_i7|m.153945	FAR1	TAP
SP803280_c117690_g1	SP803280_c117690_g1_i8	SP803280_c117690_g1_i8|m.153946	FAR1	TAP
SP803280_c117699_g1	SP803280_c117699_g1_i1	SP803280_c117699_g1_i1|m.153971	Sigma70-like	TAP
SP803280_c117714_g2	SP803280_c117714_g2_i1	SP803280_c117714_g2_i1|m.154070	SNF2	TAP
SP803280_c117714_g2	SP803280_c117714_g2_i2	SP803280_c117714_g2_i2|m.154071	SNF2	TAP
SP803280_c117714_g2	SP803280_c117714_g2_i3	SP803280_c117714_g2_i3|m.154073	SNF2	TAP
SP803280_c117723_g1	SP803280_c117723_g1_i1	SP803280_c117723_g1_i1|m.154127	C3H	TAP
SP803280_c117791_g1	SP803280_c117791_g1_i1	SP803280_c117791_g1_i1|m.154499	TRAF	TAP
SP803280_c117823_g2	SP803280_c117823_g2_i1	SP803280_c117823_g2_i1|m.154673	MYB-related	TAP
SP803280_c117823_g2	SP803280_c117823_g2_i2	SP803280_c117823_g2_i2|m.154674	MYB-related	TAP
SP803280_c117872_g1	SP803280_c117872_g1_i2	SP803280_c117872_g1_i2|m.155006	PHD	TAP
SP803280_c117917_g1	SP803280_c117917_g1_i1	SP803280_c117917_g1_i1|m.155198	SNF2	TAP
SP803280_c117917_g1	SP803280_c117917_g1_i2	SP803280_c117917_g1_i2|m.155200	SNF2	TAP
SP803280_c117953_g1	SP803280_c117953_g1_i1	SP803280_c117953_g1_i1|m.155391	BSD	TAP
SP803280_c117953_g1	SP803280_c117953_g1_i2	SP803280_c117953_g1_i2|m.155392	BSD	TAP
SP803280_c117969_g1	SP803280_c117969_g1_i4	SP803280_c117969_g1_i4|m.155501	TRAF	TAP
SP803280_c117969_g1	SP803280_c117969_g1_i5	SP803280_c117969_g1_i5|m.155504	TRAF	TAP
SP803280_c117969_g1	SP803280_c117969_g1_i6	SP803280_c117969_g1_i6|m.155507	TRAF	TAP
SP803280_c117970_g1	SP803280_c117970_g1_i1	SP803280_c117970_g1_i1|m.155514	SET	TAP
SP803280_c117970_g1	SP803280_c117970_g1_i3	SP803280_c117970_g1_i3|m.155516	SET	TAP
SP803280_c117970_g1	SP803280_c117970_g1_i3	SP803280_c117970_g1_i3|m.155518	SET	TAP
SP803280_c117970_g1	SP803280_c117970_g1_i5	SP803280_c117970_g1_i5|m.155520	SET	TAP
SP803280_c117970_g1	SP803280_c117970_g1_i6	SP803280_c117970_g1_i6|m.155522	SET	TAP
SP803280_c117970_g1	SP803280_c117970_g1_i7	SP803280_c117970_g1_i7|m.155524	SET	TAP
SP803280_c117970_g1	SP803280_c117970_g1_i9	SP803280_c117970_g1_i9|m.155527	SET	TAP
SP803280_c117988_g1	SP803280_c117988_g1_i1	SP803280_c117988_g1_i1|m.155605	MYB-related	TAP
SP803280_c117988_g1	SP803280_c117988_g1_i2	SP803280_c117988_g1_i2|m.155606	MYB-related	TAP
SP803280_c117988_g1	SP803280_c117988_g1_i3	SP803280_c117988_g1_i3|m.155607	MYB-related	TAP
SP803280_c118011_g3	SP803280_c118011_g3_i1	SP803280_c118011_g3_i1|m.155702	MYB-related	TAP
SP803280_c118042_g3	SP803280_c118042_g3_i2	SP803280_c118042_g3_i2|m.155872	Bromodomain	TAP
SP803280_c118042_g3	SP803280_c118042_g3_i3	SP803280_c118042_g3_i3|m.155873	Bromodomain	TAP
SP803280_c118103_g1	SP803280_c118103_g1_i1	SP803280_c118103_g1_i1|m.156193	GRAS	TAP
SP803280_c118103_g1	SP803280_c118103_g1_i2	SP803280_c118103_g1_i2|m.156196	GRAS	TAP
SP803280_c118103_g1	SP803280_c118103_g1_i3	SP803280_c118103_g1_i3|m.156199	GRAS	TAP
SP803280_c118124_g1	SP803280_c118124_g1_i1	SP803280_c118124_g1_i1|m.156300	SET	TAP
SP803280_c118128_g1	SP803280_c118128_g1_i1	SP803280_c118128_g1_i1|m.156316	WRKY	TAP
SP803280_c118128_g1	SP803280_c118128_g1_i2	SP803280_c118128_g1_i2|m.156318	WRKY	TAP
SP803280_c118128_g1	SP803280_c118128_g1_i3	SP803280_c118128_g1_i3|m.156320	WRKY	TAP
SP803280_c118129_g2	SP803280_c118129_g2_i5	SP803280_c118129_g2_i5|m.156326	PHD	TAP
SP803280_c118184_g2	SP803280_c118184_g2_i1	SP803280_c118184_g2_i1|m.156635	WRKY	TAP
SP803280_c118284_g1	SP803280_c118284_g1_i1	SP803280_c118284_g1_i1|m.157112	TIG	TAP
SP803280_c118318_g1	SP803280_c118318_g1_i1	SP803280_c118318_g1_i1|m.157287	PHD	TAP
SP803280_c118318_g1	SP803280_c118318_g1_i2	SP803280_c118318_g1_i2|m.157290	PHD	TAP
SP803280_c118319_g1	SP803280_c118319_g1_i1	SP803280_c118319_g1_i1|m.157292	LIM	TAP
SP803280_c118325_g1	SP803280_c118325_g1_i1	SP803280_c118325_g1_i1|m.157320	CBF	TAP
SP803280_c118325_g1	SP803280_c118325_g1_i2	SP803280_c118325_g1_i2|m.157324	CBF	TAP
SP803280_c118325_g1	SP803280_c118325_g1_i3	SP803280_c118325_g1_i3|m.157327	CBF	TAP
SP803280_c118325_g1	SP803280_c118325_g1_i4	SP803280_c118325_g1_i4|m.157329	CBF	TAP
SP803280_c118367_g2	SP803280_c118367_g2_i1	SP803280_c118367_g2_i1|m.157600	PHD	TAP
SP803280_c118367_g3	SP803280_c118367_g3_i1	SP803280_c118367_g3_i1|m.157601	DDT	TAP
SP803280_c118386_g1	SP803280_c118386_g1_i1	SP803280_c118386_g1_i1|m.157706	GRAS	TAP
SP803280_c118409_g1	SP803280_c118409_g1_i2	SP803280_c118409_g1_i2|m.157890	ARR-B	TAP
SP803280_c118452_g1	SP803280_c118452_g1_i1	SP803280_c118452_g1_i1|m.158071	GRAS	TAP
SP803280_c118452_g1	SP803280_c118452_g1_i2	SP803280_c118452_g1_i2|m.158073	GRAS	TAP
SP803280_c118452_g1	SP803280_c118452_g1_i3	SP803280_c118452_g1_i3|m.158075	GRAS	TAP
SP803280_c118452_g1	SP803280_c118452_g1_i4	SP803280_c118452_g1_i4|m.158077	GRAS	TAP
SP803280_c118452_g1	SP803280_c118452_g1_i5	SP803280_c118452_g1_i5|m.158079	GRAS	TAP
SP803280_c118452_g1	SP803280_c118452_g1_i6	SP803280_c118452_g1_i6|m.158082	GRAS	TAP
SP803280_c118452_g1	SP803280_c118452_g1_i7	SP803280_c118452_g1_i7|m.158084	GRAS	TAP
SP803280_c118521_g1	SP803280_c118521_g1_i1	SP803280_c118521_g1_i1|m.158370	RB	TAP
SP803280_c118533_g1	SP803280_c118533_g1_i1	SP803280_c118533_g1_i1|m.158420	C3H	TAP
SP803280_c118533_g1	SP803280_c118533_g1_i2	SP803280_c118533_g1_i2|m.158423	C3H	TAP
SP803280_c118533_g1	SP803280_c118533_g1_i3	SP803280_c118533_g1_i3|m.158428	C3H	TAP
SP803280_c118587_g1	SP803280_c118587_g1_i1	SP803280_c118587_g1_i1|m.158686	SNF2	TAP
SP803280_c118587_g1	SP803280_c118587_g1_i3	SP803280_c118587_g1_i3|m.158689	SNF2	TAP
SP803280_c118700_g1	SP803280_c118700_g1_i1	SP803280_c118700_g1_i1|m.159027	FAR1	TAP
SP803280_c120360_g1	SP803280_c120360_g1_i1	SP803280_c120360_g1_i1|m.159534	TRAF	TAP
SP803280_c120523_g1	SP803280_c120523_g1_i1	SP803280_c120523_g1_i1|m.159575	C2C2-YABBY	TAP
SP803280_c120694_g1	SP803280_c120694_g1_i1	SP803280_c120694_g1_i1|m.159625	NAC	TAP
SP803280_c122151_g1	SP803280_c122151_g1_i1	SP803280_c122151_g1_i1|m.159988	bZIP	TAP
SP803280_c122160_g1	SP803280_c122160_g1_i1	SP803280_c122160_g1_i1|m.159989	bHLH	TAP
SP803280_c123257_g1	SP803280_c123257_g1_i1	SP803280_c123257_g1_i1|m.160308	SNF2	TAP
SP803280_c126572_g1	SP803280_c126572_g1_i1	SP803280_c126572_g1_i1|m.161177	FAR1	TAP
SP803280_c126761_g1	SP803280_c126761_g1_i1	SP803280_c126761_g1_i1|m.161226	ABI3VP1	TAP
SP803280_c127063_g1	SP803280_c127063_g1_i1	SP803280_c127063_g1_i1|m.161312	TRAF	TAP
SP803280_c128080_g1	SP803280_c128080_g1_i1	SP803280_c128080_g1_i1|m.161588	WRKY	TAP
SP803280_c128622_g1	SP803280_c128622_g1_i1	SP803280_c128622_g1_i1|m.161785	CCAAT	TAP
SP803280_c128767_g1	SP803280_c128767_g1_i1	SP803280_c128767_g1_i1|m.161819	FAR1	TAP
SP803280_c12876_g1	SP803280_c12876_g1_i1	SP803280_c12876_g1_i1|m.2756	NAC	TAP
SP803280_c128833_g1	SP803280_c128833_g1_i1	SP803280_c128833_g1_i1|m.161842	LOB	TAP
SP803280_c128843_g1	SP803280_c128843_g1_i1	SP803280_c128843_g1_i1|m.161848	TRAF	TAP
SP803280_c129492_g1	SP803280_c129492_g1_i1	SP803280_c129492_g1_i1|m.162044	TUB	TAP
[truncated: 929 more rows]
