# Supplementary material for: Physiological and transcriptional analyses of developmental stages along sugarcane leaf
Source: BMC Plant Biol. 2015 Dec 29;15:300. doi: 10.1186/s12870-015-0694-z (PMC4696237; doi:10.1186/s12870-015-0694-z)
Supplement: Additional file 6: — Table with the list of orthologous genes between the five species: Sorghum bicolor (Abbreviation: SBIC), Setaria italica (Abbreviation: SITA), Saccharum sp. SP80–3280 (Abbreviation: SACC), Oryza sativa (Abbreviation: OSAT) and Zea mays (Abbreviation: ZMAY). Groups of orthologous genes were identified by OrthoMCL with an inflation value of 1.5. (BZ2 1258 kb) [file 12870_2015_694_MOESM6_ESM.bz2]

Archive with 1 entries (1 files):
- 12870_2015_694_MOESM6_ESM
