# Supplementary material for: Physiological and transcriptional analyses of developmental stages along sugarcane leaf
Source: BMC Plant Biol. 2015 Dec 29;15:300. doi: 10.1186/s12870-015-0694-z (PMC4696237; doi:10.1186/s12870-015-0694-z)
Supplement: Additional file 6: — Table with the list of orthologous genes between the five species: Sorghum bicolor (Abbreviation: SBIC), Setaria italica (Abbreviation: SITA), Saccharum sp. SP80–3280 (Abbreviation: SACC), Oryza sativa (Abbreviation: OSAT) and Zea mays (Abbreviation: ZMAY). Groups of orthologous genes were identified by OrthoMCL with an inflation value of 1.5. (BZ2 1258 kb) [file 12870_2015_694_MOESM6_ESM.bz2 › 12870_2015_694_MOESM6_ESM]

Orthologue Group ID	Species	ProteinID
LeafDev_mcl15_1	OSAT	ChrSy.fgenesh.mRNA.10
LeafDev_mcl15_1	OSAT	LOC_Os05g00990.1
LeafDev_mcl15_1	OSAT	LOC_Os05g28680.1
LeafDev_mcl15_1	OSAT	LOC_Os06g03310.1
LeafDev_mcl15_1	OSAT	LOC_Os12g08450.1
LeafDev_mcl15_1	OSAT	LOC_Os07g24590.1
LeafDev_mcl15_1	OSAT	LOC_Os09g14720.1
LeafDev_mcl15_1	OSAT	LOC_Os11g18790.1
LeafDev_mcl15_1	OSAT	LOC_Os11g24150.1
LeafDev_mcl15_1	OSAT	LOC_Os09g01980.1
LeafDev_mcl15_1	OSAT	LOC_Os08g27800.1
LeafDev_mcl15_1	OSAT	LOC_Os05g47450.1
LeafDev_mcl15_1	OSAT	LOC_Os02g46000.1
LeafDev_mcl15_1	OSAT	LOC_Os04g23020.1
LeafDev_mcl15_1	OSAT	LOC_Os12g22700.1
LeafDev_mcl15_1	OSAT	LOC_Os11g13459.1
LeafDev_mcl15_1	OSAT	LOC_Os01g35800.1
LeafDev_mcl15_1	OSAT	LOC_Os07g49500.1
LeafDev_mcl15_1	OSAT	LOC_Os04g04720.1
LeafDev_mcl15_1	OSAT	LOC_Os04g32730.1
LeafDev_mcl15_1	OSAT	LOC_Os02g30510.1
LeafDev_mcl15_1	OSAT	LOC_Os01g39730.1
LeafDev_mcl15_1	OSAT	LOC_Os05g25290.1
LeafDev_mcl15_1	OSAT	LOC_Os10g34640.1
LeafDev_mcl15_1	OSAT	LOC_Os04g13110.1
LeafDev_mcl15_1	OSAT	LOC_Os08g03220.1
LeafDev_mcl15_1	OSAT	LOC_Os09g14120.1
LeafDev_mcl15_1	OSAT	LOC_Os07g11190.1
LeafDev_mcl15_1	OSAT	LOC_Os04g23400.1
LeafDev_mcl15_1	OSAT	LOC_Os09g14200.1
LeafDev_mcl15_1	OSAT	LOC_Os12g15900.1
LeafDev_mcl15_1	OSAT	LOC_Os11g20420.1
LeafDev_mcl15_1	OSAT	LOC_Os10g32250.1
LeafDev_mcl15_1	OSAT	LOC_Os10g20180.1
LeafDev_mcl15_1	OSAT	LOC_Os02g10340.1
LeafDev_mcl15_1	OSAT	LOC_Os09g06400.1
LeafDev_mcl15_1	OSAT	LOC_Os04g46510.1
LeafDev_mcl15_1	OSAT	LOC_Os05g08260.1
LeafDev_mcl15_1	OSAT	LOC_Os12g36140.1
LeafDev_mcl15_1	OSAT	LOC_Os07g40050.1
LeafDev_mcl15_1	OSAT	LOC_Os05g17960.1
LeafDev_mcl15_1	OSAT	LOC_Os03g25590.1
LeafDev_mcl15_1	OSAT	LOC_Os10g25080.1
LeafDev_mcl15_1	OSAT	LOC_Os03g30990.1
LeafDev_mcl15_1	OSAT	LOC_Os08g42650.1
LeafDev_mcl15_1	OSAT	LOC_Os09g14080.1
LeafDev_mcl15_1	OSAT	LOC_Os01g38150.1
LeafDev_mcl15_1	OSAT	LOC_Os11g41280.1
LeafDev_mcl15_1	OSAT	LOC_Os01g54690.1
LeafDev_mcl15_1	OSAT	LOC_Os06g30110.1
LeafDev_mcl15_1	OSAT	LOC_Os06g45750.1
LeafDev_mcl15_1	OSAT	LOC_Os03g14760.1
LeafDev_mcl15_1	OSAT	LOC_Os06g36730.1
LeafDev_mcl15_1	OSAT	LOC_Os07g36670.1
LeafDev_mcl15_1	OSAT	LOC_Os12g19000.1
LeafDev_mcl15_1	OSAT	LOC_Os02g26240.1
LeafDev_mcl15_1	OSAT	LOC_Os06g23840.1
LeafDev_mcl15_1	OSAT	LOC_Os07g24310.1
LeafDev_mcl15_1	OSAT	LOC_Os07g43750.1
LeafDev_mcl15_1	OSAT	LOC_Os03g29085.1
LeafDev_mcl15_1	OSAT	LOC_Os04g59100.1
LeafDev_mcl15_1	OSAT	LOC_Os01g74260.1
LeafDev_mcl15_1	OSAT	LOC_Os12g21660.1
LeafDev_mcl15_1	OSAT	LOC_Os04g13320.1
LeafDev_mcl15_1	OSAT	LOC_Os04g43980.1
LeafDev_mcl15_1	OSAT	LOC_Os06g20170.1
LeafDev_mcl15_1	OSAT	LOC_Os06g35180.1
LeafDev_mcl15_1	OSAT	LOC_Os08g09500.1
LeafDev_mcl15_1	OSAT	LOC_Os06g29160.1
LeafDev_mcl15_1	OSAT	LOC_Os08g16530.1
LeafDev_mcl15_1	OSAT	LOC_Os06g29210.1
LeafDev_mcl15_1	OSAT	LOC_Os04g27890.1
LeafDev_mcl15_1	OSAT	LOC_Os05g28900.1
LeafDev_mcl15_1	OSAT	LOC_Os12g26950.1
LeafDev_mcl15_1	OSAT	LOC_Os03g13900.1
LeafDev_mcl15_1	OSAT	LOC_Os02g05850.1
LeafDev_mcl15_1	OSAT	LOC_Os03g52190.1
LeafDev_mcl15_1	OSAT	LOC_Os10g04230.1
LeafDev_mcl15_1	OSAT	LOC_Os06g43460.1
LeafDev_mcl15_1	OSAT	LOC_Os04g28930.1
LeafDev_mcl15_1	OSAT	LOC_Os05g33490.1
LeafDev_mcl15_1	OSAT	LOC_Os02g01570.1
LeafDev_mcl15_1	OSAT	LOC_Os04g31860.1
LeafDev_mcl15_1	OSAT	LOC_Os05g43730.1
LeafDev_mcl15_1	OSAT	LOC_Os12g06360.1
LeafDev_mcl15_1	OSAT	LOC_Os05g07340.1
LeafDev_mcl15_1	OSAT	LOC_Os09g09870.1
LeafDev_mcl15_1	OSAT	LOC_Os04g54160.1
LeafDev_mcl15_1	OSAT	LOC_Os12g27710.1
LeafDev_mcl15_1	OSAT	LOC_Os07g17630.1
LeafDev_mcl15_1	OSAT	LOC_Os06g44730.1
LeafDev_mcl15_1	OSAT	LOC_Os02g22040.1
LeafDev_mcl15_1	OSAT	LOC_Os05g34350.1
LeafDev_mcl15_1	OSAT	LOC_Os03g30110.1
LeafDev_mcl15_1	OSAT	LOC_Os11g23140.1
LeafDev_mcl15_1	OSAT	LOC_Os07g14800.1
LeafDev_mcl15_1	OSAT	LOC_Os10g01320.1
LeafDev_mcl15_1	OSAT	LOC_Os02g32880.1
LeafDev_mcl15_1	OSAT	LOC_Os03g38284.1
LeafDev_mcl15_1	OSAT	LOC_Os04g14770.1
LeafDev_mcl15_1	OSAT	LOC_Os05g31930.1
LeafDev_mcl15_1	OSAT	LOC_Os06g40270.1
LeafDev_mcl15_1	OSAT	LOC_Os04g55820.1
LeafDev_mcl15_1	OSAT	LOC_Os01g13890.1
LeafDev_mcl15_1	OSAT	LOC_Os02g49390.1
LeafDev_mcl15_1	OSAT	LOC_Os02g54210.1
LeafDev_mcl15_1	OSAT	LOC_Os11g36640.1
LeafDev_mcl15_1	OSAT	LOC_Os08g12920.1
LeafDev_mcl15_1	OSAT	LOC_Os11g07730.1
LeafDev_mcl15_1	OSAT	LOC_Os09g08224.1
LeafDev_mcl15_1	OSAT	LOC_Os11g22010.1
LeafDev_mcl15_1	OSAT	LOC_Os06g31140.1
LeafDev_mcl15_1	OSAT	LOC_Os06g24670.1
LeafDev_mcl15_1	OSAT	LOC_Os09g27770.1
LeafDev_mcl15_1	OSAT	LOC_Os01g39370.1
LeafDev_mcl15_1	OSAT	LOC_Os10g09480.1
LeafDev_mcl15_1	OSAT	LOC_Os02g41696.1
LeafDev_mcl15_1	OSAT	LOC_Os10g40180.1
LeafDev_mcl15_1	OSAT	LOC_Os10g15170.1
LeafDev_mcl15_1	OSAT	LOC_Os10g02160.1
LeafDev_mcl15_1	OSAT	LOC_Os07g14210.1
LeafDev_mcl15_1	OSAT	LOC_Os10g34078.1
LeafDev_mcl15_1	OSAT	LOC_Os08g08610.1
LeafDev_mcl15_1	OSAT	LOC_Os08g39780.1
LeafDev_mcl15_1	OSAT	LOC_Os05g51320.1
LeafDev_mcl15_1	OSAT	LOC_Os08g15660.1
LeafDev_mcl15_1	OSAT	LOC_Os05g24040.1
LeafDev_mcl15_1	OSAT	LOC_Os11g47451.1
LeafDev_mcl15_1	OSAT	LOC_Os01g23550.1
LeafDev_mcl15_1	OSAT	LOC_Os11g22160.1
LeafDev_mcl15_1	OSAT	LOC_Os12g33000.1
LeafDev_mcl15_1	OSAT	LOC_Os01g36430.1
LeafDev_mcl15_1	OSAT	LOC_Os02g16950.1
LeafDev_mcl15_1	OSAT	LOC_Os09g07860.1
LeafDev_mcl15_1	OSAT	LOC_Os08g29540.1
LeafDev_mcl15_1	OSAT	LOC_Os07g30070.1
LeafDev_mcl15_1	OSAT	LOC_Os05g07540.1
LeafDev_mcl15_1	OSAT	LOC_Os06g43340.1
LeafDev_mcl15_1	OSAT	LOC_Os09g03650.1
LeafDev_mcl15_1	OSAT	LOC_Os02g32090.1
LeafDev_mcl15_1	OSAT	LOC_Os08g08390.1
LeafDev_mcl15_1	OSAT	LOC_Os08g20720.1
LeafDev_mcl15_1	OSAT	LOC_Os03g31650.1
LeafDev_mcl15_1	OSAT	LOC_Os04g07790.1
LeafDev_mcl15_1	OSAT	LOC_Os11g34600.1
LeafDev_mcl15_1	OSAT	LOC_Os05g14110.1
LeafDev_mcl15_1	OSAT	LOC_Os12g32420.1
LeafDev_mcl15_1	OSAT	LOC_Os10g03130.1
LeafDev_mcl15_1	OSAT	LOC_Os12g15630.1
LeafDev_mcl15_1	OSAT	LOC_Os06g46520.1
LeafDev_mcl15_1	OSAT	LOC_Os05g02860.1
LeafDev_mcl15_1	OSAT	LOC_Os06g27600.1
LeafDev_mcl15_1	OSAT	LOC_Os04g43250.1
LeafDev_mcl15_1	OSAT	LOC_Os11g21850.1
LeafDev_mcl15_1	OSAT	LOC_Os04g27092.1
LeafDev_mcl15_1	OSAT	LOC_Os09g12330.1
LeafDev_mcl15_1	OSAT	LOC_Os11g11290.1
LeafDev_mcl15_1	OSAT	LOC_Os07g37860.1
LeafDev_mcl15_1	OSAT	LOC_Os09g27810.1
LeafDev_mcl15_1	OSAT	LOC_Os07g27520.1
LeafDev_mcl15_1	OSAT	LOC_Os02g17820.1
LeafDev_mcl15_1	OSAT	LOC_Os07g16120.1
LeafDev_mcl15_1	OSAT	LOC_Os10g12740.1
LeafDev_mcl15_1	OSAT	LOC_Os11g09300.1
LeafDev_mcl15_1	OSAT	LOC_Os02g47260.1
LeafDev_mcl15_1	OSAT	LOC_Os04g48910.1
LeafDev_mcl15_1	OSAT	LOC_Os11g29530.1
LeafDev_mcl15_1	OSAT	LOC_Os06g24110.1
LeafDev_mcl15_1	OSAT	LOC_Os04g09284.1
LeafDev_mcl15_1	OSAT	LOC_Os03g34250.1
LeafDev_mcl15_1	OSAT	LOC_Os04g22970.1
LeafDev_mcl15_1	OSAT	LOC_Os02g29820.1
LeafDev_mcl15_1	OSAT	LOC_Os04g26570.1
LeafDev_mcl15_1	OSAT	LOC_Os10g25890.1
LeafDev_mcl15_1	OSAT	LOC_Os07g11480.1
LeafDev_mcl15_1	OSAT	LOC_Os10g07622.1
LeafDev_mcl15_1	OSAT	LOC_Os08g23250.1
LeafDev_mcl15_1	OSAT	LOC_Os08g33230.1
LeafDev_mcl15_1	OSAT	LOC_Os04g16180.1
LeafDev_mcl15_1	OSAT	LOC_Os12g09990.1
LeafDev_mcl15_1	OSAT	LOC_Os10g24760.1
LeafDev_mcl15_1	OSAT	LOC_Os08g27310.1
LeafDev_mcl15_1	OSAT	LOC_Os07g16430.1
LeafDev_mcl15_1	OSAT	LOC_Os12g15110.1
LeafDev_mcl15_1	OSAT	LOC_Os04g04940.1
LeafDev_mcl15_1	OSAT	LOC_Os08g22310.1
LeafDev_mcl15_1	OSAT	LOC_Os03g33700.1
LeafDev_mcl15_1	OSAT	LOC_Os03g34170.1
LeafDev_mcl15_1	OSAT	LOC_Os04g11620.1
LeafDev_mcl15_1	OSAT	LOC_Os07g08910.1
LeafDev_mcl15_1	OSAT	ChrSy.fgenesh.mRNA.12
LeafDev_mcl15_1	OSAT	ChrSy.fgenesh.mRNA.55
LeafDev_mcl15_1	OSAT	ChrSy.fgenesh.mRNA.62
LeafDev_mcl15_1	OSAT	ChrSy.fgenesh.mRNA.64
LeafDev_mcl15_1	OSAT	ChrSy.fgenesh.mRNA.72
LeafDev_mcl15_1	OSAT	ChrUn.fgenesh.mRNA.88
LeafDev_mcl15_1	OSAT	LOC_Os01g01260.1
LeafDev_mcl15_1	OSAT	LOC_Os01g01850.1
LeafDev_mcl15_1	OSAT	LOC_Os01g02530.1
LeafDev_mcl15_1	OSAT	LOC_Os01g02650.1
LeafDev_mcl15_1	OSAT	LOC_Os01g03780.1
LeafDev_mcl15_1	OSAT	LOC_Os01g04780.1
LeafDev_mcl15_1	OSAT	LOC_Os01g06100.1
LeafDev_mcl15_1	OSAT	LOC_Os01g06180.1
LeafDev_mcl15_1	OSAT	LOC_Os01g09170.1
LeafDev_mcl15_1	OSAT	LOC_Os01g09520.1
LeafDev_mcl15_1	OSAT	LOC_Os01g09600.1
LeafDev_mcl15_1	OSAT	LOC_Os01g12360.1
LeafDev_mcl15_1	OSAT	LOC_Os01g12590.1
LeafDev_mcl15_1	OSAT	LOC_Os01g15760.1
LeafDev_mcl15_1	OSAT	LOC_Os01g15890.1
LeafDev_mcl15_1	OSAT	LOC_Os01g16790.1
LeafDev_mcl15_1	OSAT	LOC_Os01g17360.1
LeafDev_mcl15_1	OSAT	LOC_Os01g17460.1
LeafDev_mcl15_1	OSAT	LOC_Os01g18690.1
LeafDev_mcl15_1	OSAT	LOC_Os01g19190.1
LeafDev_mcl15_1	OSAT	LOC_Os01g21530.1
LeafDev_mcl15_1	OSAT	LOC_Os01g21600.1
LeafDev_mcl15_1	OSAT	LOC_Os01g22420.1
LeafDev_mcl15_1	OSAT	LOC_Os01g22750.1
LeafDev_mcl15_1	OSAT	LOC_Os01g24630.1
LeafDev_mcl15_1	OSAT	LOC_Os01g25580.1
LeafDev_mcl15_1	OSAT	LOC_Os01g27000.1
LeafDev_mcl15_1	OSAT	LOC_Os01g27790.1
LeafDev_mcl15_1	OSAT	LOC_Os01g28870.1
LeafDev_mcl15_1	OSAT	LOC_Os01g29590.1
LeafDev_mcl15_1	OSAT	LOC_Os01g31660.1
LeafDev_mcl15_1	OSAT	LOC_Os01g34040.1
LeafDev_mcl15_1	OSAT	LOC_Os01g34800.1
LeafDev_mcl15_1	OSAT	LOC_Os01g34810.1
LeafDev_mcl15_1	OSAT	LOC_Os01g37070.1
LeafDev_mcl15_1	OSAT	LOC_Os01g37240.1
LeafDev_mcl15_1	OSAT	LOC_Os01g37540.1
LeafDev_mcl15_1	OSAT	LOC_Os01g37890.1
LeafDev_mcl15_1	OSAT	LOC_Os01g37940.1
LeafDev_mcl15_1	OSAT	LOC_Os01g38540.1
LeafDev_mcl15_1	OSAT	LOC_Os01g40810.1
LeafDev_mcl15_1	OSAT	LOC_Os01g41070.1
LeafDev_mcl15_1	OSAT	LOC_Os01g41690.1
LeafDev_mcl15_1	OSAT	LOC_Os01g43800.1
LeafDev_mcl15_1	OSAT	LOC_Os01g45590.1
LeafDev_mcl15_1	OSAT	LOC_Os01g45690.1
LeafDev_mcl15_1	OSAT	LOC_Os01g45810.1
LeafDev_mcl15_1	OSAT	LOC_Os01g46770.1
LeafDev_mcl15_1	OSAT	LOC_Os01g47030.1
LeafDev_mcl15_1	OSAT	LOC_Os01g47170.1
LeafDev_mcl15_1	OSAT	LOC_Os01g47250.1
LeafDev_mcl15_1	OSAT	LOC_Os01g47860.1
LeafDev_mcl15_1	OSAT	LOC_Os01g47980.1
LeafDev_mcl15_1	OSAT	LOC_Os01g49980.1
LeafDev_mcl15_1	OSAT	LOC_Os01g50640.1
LeafDev_mcl15_1	OSAT	LOC_Os01g51080.1
LeafDev_mcl15_1	OSAT	LOC_Os01g51090.1
LeafDev_mcl15_1	OSAT	LOC_Os01g52940.1
LeafDev_mcl15_1	OSAT	LOC_Os01g52950.1
LeafDev_mcl15_1	OSAT	LOC_Os01g54660.1
LeafDev_mcl15_1	OSAT	LOC_Os01g55910.1
LeafDev_mcl15_1	OSAT	LOC_Os01g60220.1
LeafDev_mcl15_1	OSAT	LOC_Os01g60620.1
LeafDev_mcl15_1	OSAT	LOC_Os01g60970.1
LeafDev_mcl15_1	OSAT	LOC_Os01g60990.1
LeafDev_mcl15_1	OSAT	LOC_Os01g61660.1
LeafDev_mcl15_1	OSAT	LOC_Os01g63100.1
LeafDev_mcl15_1	OSAT	LOC_Os01g63650.1
LeafDev_mcl15_1	OSAT	LOC_Os01g64600.1
LeafDev_mcl15_1	OSAT	LOC_Os01g66790.1
LeafDev_mcl15_1	OSAT	LOC_Os01g71520.1
LeafDev_mcl15_1	OSAT	LOC_Os01g74070.1
LeafDev_mcl15_1	OSAT	LOC_Os01g74230.1
LeafDev_mcl15_1	OSAT	LOC_Os01g74680.1
LeafDev_mcl15_1	OSAT	LOC_Os02g01390.1
LeafDev_mcl15_1	OSAT	LOC_Os02g04150.1
LeafDev_mcl15_1	OSAT	LOC_Os02g04300.1
LeafDev_mcl15_1	OSAT	LOC_Os02g04310.1
LeafDev_mcl15_1	OSAT	LOC_Os02g06050.1
LeafDev_mcl15_1	OSAT	LOC_Os02g07380.1
LeafDev_mcl15_1	OSAT	LOC_Os02g07540.1
LeafDev_mcl15_1	OSAT	LOC_Os02g07570.1
LeafDev_mcl15_1	OSAT	LOC_Os02g09550.1
LeafDev_mcl15_1	OSAT	LOC_Os02g12980.1
LeafDev_mcl15_1	OSAT	LOC_Os02g14220.1
LeafDev_mcl15_1	OSAT	LOC_Os02g17430.1
LeafDev_mcl15_1	OSAT	LOC_Os02g18290.1
LeafDev_mcl15_1	OSAT	LOC_Os02g20220.1
LeafDev_mcl15_1	OSAT	LOC_Os02g20250.1
LeafDev_mcl15_1	OSAT	LOC_Os02g22410.1
LeafDev_mcl15_1	OSAT	LOC_Os02g24790.1
LeafDev_mcl15_1	OSAT	LOC_Os02g26110.1
LeafDev_mcl15_1	OSAT	LOC_Os02g26920.1
LeafDev_mcl15_1	OSAT	LOC_Os02g27230.1
LeafDev_mcl15_1	OSAT	LOC_Os02g30130.1
LeafDev_mcl15_1	OSAT	LOC_Os02g33200.1
LeafDev_mcl15_1	OSAT	LOC_Os02g34180.1
LeafDev_mcl15_1	OSAT	LOC_Os02g38380.1
LeafDev_mcl15_1	OSAT	LOC_Os02g38520.1
LeafDev_mcl15_1	OSAT	LOC_Os02g38660.1
LeafDev_mcl15_1	OSAT	LOC_Os02g39110.1
LeafDev_mcl15_1	OSAT	LOC_Os02g40390.1
LeafDev_mcl15_1	OSAT	LOC_Os02g44070.1
LeafDev_mcl15_1	OSAT	LOC_Os02g44400.1
LeafDev_mcl15_1	OSAT	LOC_Os02g44410.1
LeafDev_mcl15_1	OSAT	LOC_Os02g46040.1
LeafDev_mcl15_1	OSAT	LOC_Os02g48420.1
LeafDev_mcl15_1	OSAT	LOC_Os02g51520.1
LeafDev_mcl15_1	OSAT	LOC_Os02g52080.1
LeafDev_mcl15_1	OSAT	LOC_Os02g52090.1
LeafDev_mcl15_1	OSAT	LOC_Os02g52100.1
LeafDev_mcl15_1	OSAT	LOC_Os02g52520.1
LeafDev_mcl15_1	OSAT	LOC_Os02g53550.1
LeafDev_mcl15_1	OSAT	LOC_Os02g53640.1
LeafDev_mcl15_1	OSAT	LOC_Os02g56060.1
LeafDev_mcl15_1	OSAT	LOC_Os02g56640.1
LeafDev_mcl15_1	OSAT	LOC_Os02g56650.1
LeafDev_mcl15_1	OSAT	LOC_Os03g01040.1
LeafDev_mcl15_1	OSAT	LOC_Os03g01050.1
LeafDev_mcl15_1	OSAT	LOC_Os03g01080.1
LeafDev_mcl15_1	OSAT	LOC_Os03g01380.1
LeafDev_mcl15_1	OSAT	LOC_Os03g02350.1
LeafDev_mcl15_1	OSAT	LOC_Os03g05010.1
LeafDev_mcl15_1	OSAT	LOC_Os03g06260.1
LeafDev_mcl15_1	OSAT	LOC_Os03g06560.1
LeafDev_mcl15_1	OSAT	LOC_Os03g07030.1
LeafDev_mcl15_1	OSAT	LOC_Os03g07770.1
LeafDev_mcl15_1	OSAT	LOC_Os03g15520.1
LeafDev_mcl15_1	OSAT	LOC_Os03g15620.1
LeafDev_mcl15_1	OSAT	LOC_Os03g21180.1
LeafDev_mcl15_1	OSAT	LOC_Os03g24110.1
LeafDev_mcl15_1	OSAT	LOC_Os03g24270.1
LeafDev_mcl15_1	OSAT	LOC_Os03g24360.1
LeafDev_mcl15_1	OSAT	LOC_Os03g27140.1
LeafDev_mcl15_1	OSAT	LOC_Os03g36660.1
LeafDev_mcl15_1	OSAT	LOC_Os03g36880.1
LeafDev_mcl15_1	OSAT	LOC_Os03g38570.1
LeafDev_mcl15_1	OSAT	LOC_Os03g39590.1
LeafDev_mcl15_1	OSAT	LOC_Os03g39780.1
LeafDev_mcl15_1	OSAT	LOC_Os03g39920.1
LeafDev_mcl15_1	OSAT	LOC_Os03g40970.1
LeafDev_mcl15_1	OSAT	LOC_Os03g41980.1
LeafDev_mcl15_1	OSAT	LOC_Os03g44390.1
LeafDev_mcl15_1	OSAT	LOC_Os03g46220.1
LeafDev_mcl15_1	OSAT	LOC_Os03g46970.1
LeafDev_mcl15_1	OSAT	LOC_Os03g47600.1
LeafDev_mcl15_1	OSAT	LOC_Os03g51310.1
LeafDev_mcl15_1	OSAT	LOC_Os03g51780.1
LeafDev_mcl15_1	OSAT	LOC_Os03g52540.1
LeafDev_mcl15_1	OSAT	LOC_Os03g52810.1
LeafDev_mcl15_1	OSAT	LOC_Os03g53810.1
LeafDev_mcl15_1	OSAT	LOC_Os03g54960.1
LeafDev_mcl15_1	OSAT	LOC_Os03g57480.1
LeafDev_mcl15_1	OSAT	LOC_Os03g59410.1
LeafDev_mcl15_1	OSAT	LOC_Os03g59500.1
LeafDev_mcl15_1	OSAT	LOC_Os03g61400.1
LeafDev_mcl15_1	OSAT	LOC_Os03g63630.1
LeafDev_mcl15_1	OSAT	LOC_Os03g63790.1
LeafDev_mcl15_1	OSAT	LOC_Os03g63830.1
LeafDev_mcl15_1	OSAT	LOC_Os04g01620.1
LeafDev_mcl15_1	OSAT	LOC_Os04g02710.1
LeafDev_mcl15_1	OSAT	LOC_Os04g03450.1
LeafDev_mcl15_1	OSAT	LOC_Os04g03560.1
LeafDev_mcl15_1	OSAT	LOC_Os04g03790.1
LeafDev_mcl15_1	OSAT	LOC_Os04g03940.1
LeafDev_mcl15_1	OSAT	LOC_Os04g05220.1
LeafDev_mcl15_1	OSAT	LOC_Os04g05520.1
LeafDev_mcl15_1	OSAT	LOC_Os04g05670.1
LeafDev_mcl15_1	OSAT	LOC_Os04g07000.1
LeafDev_mcl15_1	OSAT	LOC_Os04g07020.1
LeafDev_mcl15_1	OSAT	LOC_Os04g07090.1
LeafDev_mcl15_1	OSAT	LOC_Os04g08440.1
LeafDev_mcl15_1	OSAT	LOC_Os04g08680.1
LeafDev_mcl15_1	OSAT	LOC_Os04g09840.1
LeafDev_mcl15_1	OSAT	LOC_Os04g09930.1
LeafDev_mcl15_1	OSAT	LOC_Os04g10280.1
LeafDev_mcl15_1	OSAT	LOC_Os04g11180.1
LeafDev_mcl15_1	OSAT	LOC_Os04g12040.1
LeafDev_mcl15_1	OSAT	LOC_Os04g12760.1
LeafDev_mcl15_1	OSAT	LOC_Os04g13030.1
LeafDev_mcl15_1	OSAT	LOC_Os04g14860.1
LeafDev_mcl15_1	OSAT	LOC_Os04g14950.1
LeafDev_mcl15_1	OSAT	LOC_Os04g15610.1
LeafDev_mcl15_1	OSAT	LOC_Os04g16370.1
LeafDev_mcl15_1	OSAT	LOC_Os04g17260.1
LeafDev_mcl15_1	OSAT	LOC_Os04g17440.1
LeafDev_mcl15_1	OSAT	LOC_Os04g17760.1
LeafDev_mcl15_1	OSAT	LOC_Os04g18410.1
LeafDev_mcl15_1	OSAT	LOC_Os04g18850.1
LeafDev_mcl15_1	OSAT	LOC_Os04g19390.1
LeafDev_mcl15_1	OSAT	LOC_Os04g19720.1
LeafDev_mcl15_1	OSAT	LOC_Os04g20010.1
LeafDev_mcl15_1	OSAT	LOC_Os04g20350.1
LeafDev_mcl15_1	OSAT	LOC_Os04g20940.1
LeafDev_mcl15_1	OSAT	LOC_Os04g21270.1
LeafDev_mcl15_1	OSAT	LOC_Os04g21310.1
LeafDev_mcl15_1	OSAT	LOC_Os04g21690.1
LeafDev_mcl15_1	OSAT	LOC_Os04g23870.1
LeafDev_mcl15_1	OSAT	LOC_Os04g24040.1
LeafDev_mcl15_1	OSAT	LOC_Os04g24640.1
LeafDev_mcl15_1	OSAT	LOC_Os04g24650.1
LeafDev_mcl15_1	OSAT	LOC_Os04g25600.1
LeafDev_mcl15_1	OSAT	LOC_Os04g27230.1
LeafDev_mcl15_1	OSAT	LOC_Os04g27520.1
LeafDev_mcl15_1	OSAT	LOC_Os04g31500.1
LeafDev_mcl15_1	OSAT	LOC_Os04g35330.1
LeafDev_mcl15_1	OSAT	LOC_Os04g35450.1
LeafDev_mcl15_1	OSAT	LOC_Os04g35950.1
LeafDev_mcl15_1	OSAT	LOC_Os04g39400.1
LeafDev_mcl15_1	OSAT	LOC_Os04g39740.1
LeafDev_mcl15_1	OSAT	LOC_Os04g39990.1
LeafDev_mcl15_1	OSAT	LOC_Os04g44480.1
LeafDev_mcl15_1	OSAT	LOC_Os04g44960.1
LeafDev_mcl15_1	OSAT	LOC_Os04g45540.1
LeafDev_mcl15_1	OSAT	LOC_Os04g46500.1
LeafDev_mcl15_1	OSAT	LOC_Os04g47740.1
LeafDev_mcl15_1	OSAT	LOC_Os04g50160.1
LeafDev_mcl15_1	OSAT	LOC_Os04g51230.1
LeafDev_mcl15_1	OSAT	LOC_Os04g51540.1
LeafDev_mcl15_1	OSAT	LOC_Os04g51730.1
LeafDev_mcl15_1	OSAT	LOC_Os04g51750.1
LeafDev_mcl15_1	OSAT	LOC_Os04g53870.1
LeafDev_mcl15_1	OSAT	LOC_Os04g54260.1
LeafDev_mcl15_1	OSAT	LOC_Os04g54660.1
LeafDev_mcl15_1	OSAT	LOC_Os04g54700.1
LeafDev_mcl15_1	OSAT	LOC_Os04g55530.1
LeafDev_mcl15_1	OSAT	LOC_Os04g55879.1
LeafDev_mcl15_1	OSAT	LOC_Os04g57460.1
LeafDev_mcl15_1	OSAT	LOC_Os04g59290.1
LeafDev_mcl15_1	OSAT	LOC_Os05g01400.1
LeafDev_mcl15_1	OSAT	LOC_Os05g01670.1
LeafDev_mcl15_1	OSAT	LOC_Os05g02950.1
LeafDev_mcl15_1	OSAT	LOC_Os05g03360.1
LeafDev_mcl15_1	OSAT	LOC_Os05g03660.1
LeafDev_mcl15_1	OSAT	LOC_Os05g04040.1
LeafDev_mcl15_1	OSAT	LOC_Os05g04300.1
LeafDev_mcl15_1	OSAT	LOC_Os05g04320.1
LeafDev_mcl15_1	OSAT	LOC_Os05g04980.1
LeafDev_mcl15_1	OSAT	LOC_Os05g06870.1
LeafDev_mcl15_1	OSAT	LOC_Os05g09040.1
LeafDev_mcl15_1	OSAT	LOC_Os05g09090.1
LeafDev_mcl15_1	OSAT	LOC_Os05g09110.1
LeafDev_mcl15_1	OSAT	LOC_Os05g10250.1
LeafDev_mcl15_1	OSAT	LOC_Os05g10540.1
LeafDev_mcl15_1	OSAT	LOC_Os05g10870.1
LeafDev_mcl15_1	OSAT	LOC_Os05g14340.1
LeafDev_mcl15_1	OSAT	LOC_Os05g15990.1
LeafDev_mcl15_1	OSAT	LOC_Os05g16120.1
LeafDev_mcl15_1	OSAT	LOC_Os05g16690.1
LeafDev_mcl15_1	OSAT	LOC_Os05g19170.1
LeafDev_mcl15_1	OSAT	LOC_Os05g19210.1
LeafDev_mcl15_1	OSAT	LOC_Os05g20330.1
LeafDev_mcl15_1	OSAT	LOC_Os05g20400.1
LeafDev_mcl15_1	OSAT	LOC_Os05g21100.1
LeafDev_mcl15_1	OSAT	LOC_Os05g21170.1
LeafDev_mcl15_1	OSAT	LOC_Os05g23150.1
LeafDev_mcl15_1	OSAT	LOC_Os05g23380.1
LeafDev_mcl15_1	OSAT	LOC_Os05g24460.1
LeafDev_mcl15_1	OSAT	LOC_Os05g26570.1
LeafDev_mcl15_1	OSAT	LOC_Os05g26580.1
LeafDev_mcl15_1	OSAT	LOC_Os05g27270.1
LeafDev_mcl15_1	OSAT	LOC_Os05g30270.1
LeafDev_mcl15_1	OSAT	LOC_Os05g30560.1
LeafDev_mcl15_1	OSAT	LOC_Os05g31130.1
LeafDev_mcl15_1	OSAT	LOC_Os05g33980.1
LeafDev_mcl15_1	OSAT	LOC_Os05g34090.1
LeafDev_mcl15_1	OSAT	LOC_Os05g36170.1
LeafDev_mcl15_1	OSAT	LOC_Os05g37270.1
LeafDev_mcl15_1	OSAT	LOC_Os05g37380.1
LeafDev_mcl15_1	OSAT	LOC_Os05g37590.1
LeafDev_mcl15_1	OSAT	LOC_Os05g37750.1
LeafDev_mcl15_1	OSAT	LOC_Os05g37760.1
LeafDev_mcl15_1	OSAT	LOC_Os05g38100.1
LeafDev_mcl15_1	OSAT	LOC_Os05g39620.1
LeafDev_mcl15_1	OSAT	LOC_Os05g40870.1
LeafDev_mcl15_1	OSAT	LOC_Os05g41700.1
LeafDev_mcl15_1	OSAT	LOC_Os05g42320.1
LeafDev_mcl15_1	OSAT	LOC_Os05g42960.1
LeafDev_mcl15_1	OSAT	LOC_Os05g43010.1
LeafDev_mcl15_1	OSAT	LOC_Os05g43350.1
LeafDev_mcl15_1	OSAT	LOC_Os05g43410.1
LeafDev_mcl15_1	OSAT	LOC_Os05g44880.1
LeafDev_mcl15_1	OSAT	LOC_Os05g45620.1
LeafDev_mcl15_1	OSAT	LOC_Os05g45640.1
LeafDev_mcl15_1	OSAT	LOC_Os05g45800.1
LeafDev_mcl15_1	OSAT	LOC_Os05g49570.1
LeafDev_mcl15_1	OSAT	LOC_Os05g50520.1
LeafDev_mcl15_1	OSAT	LOC_Os06g01420.1
LeafDev_mcl15_1	OSAT	LOC_Os06g01560.1
LeafDev_mcl15_1	OSAT	LOC_Os06g05040.1
LeafDev_mcl15_1	OSAT	LOC_Os06g05850.1
LeafDev_mcl15_1	OSAT	LOC_Os06g06060.1
LeafDev_mcl15_1	OSAT	LOC_Os06g06830.1
LeafDev_mcl15_1	OSAT	LOC_Os06g07530.1
LeafDev_mcl15_1	OSAT	LOC_Os06g08950.1
LeafDev_mcl15_1	OSAT	LOC_Os06g09650.1
LeafDev_mcl15_1	OSAT	LOC_Os06g11110.1
LeafDev_mcl15_1	OSAT	LOC_Os06g14140.1
LeafDev_mcl15_1	OSAT	LOC_Os06g14160.1
LeafDev_mcl15_1	OSAT	LOC_Os06g15510.1
LeafDev_mcl15_1	OSAT	LOC_Os06g15930.1
LeafDev_mcl15_1	OSAT	LOC_Os06g15970.1
LeafDev_mcl15_1	OSAT	LOC_Os06g16230.1
LeafDev_mcl15_1	OSAT	LOC_Os06g16320.1
LeafDev_mcl15_1	OSAT	LOC_Os06g17040.1
LeafDev_mcl15_1	OSAT	LOC_Os06g17150.1
LeafDev_mcl15_1	OSAT	LOC_Os06g17820.1
LeafDev_mcl15_1	OSAT	LOC_Os06g21180.1
LeafDev_mcl15_1	OSAT	LOC_Os06g24810.1
LeafDev_mcl15_1	OSAT	LOC_Os06g28100.1
LeafDev_mcl15_1	OSAT	LOC_Os06g29140.1
LeafDev_mcl15_1	OSAT	LOC_Os06g31000.1
LeafDev_mcl15_1	OSAT	LOC_Os06g32790.1
LeafDev_mcl15_1	OSAT	LOC_Os06g32870.1
LeafDev_mcl15_1	OSAT	LOC_Os06g33430.1
LeafDev_mcl15_1	OSAT	LOC_Os06g33890.1
LeafDev_mcl15_1	OSAT	LOC_Os06g34760.1
LeafDev_mcl15_1	OSAT	LOC_Os06g35440.1
LeafDev_mcl15_1	OSAT	LOC_Os06g36110.1
LeafDev_mcl15_1	OSAT	LOC_Os06g37040.1
LeafDev_mcl15_1	OSAT	LOC_Os06g37100.1
LeafDev_mcl15_1	OSAT	LOC_Os06g37470.1
LeafDev_mcl15_1	OSAT	LOC_Os06g38609.1
LeafDev_mcl15_1	OSAT	LOC_Os06g39180.1
LeafDev_mcl15_1	OSAT	LOC_Os06g39930.1
LeafDev_mcl15_1	OSAT	LOC_Os06g40480.1
LeafDev_mcl15_1	OSAT	LOC_Os06g42190.1
LeafDev_mcl15_1	OSAT	LOC_Os06g42590.1
LeafDev_mcl15_1	OSAT	LOC_Os06g42980.1
LeafDev_mcl15_1	OSAT	LOC_Os06g44590.1
LeafDev_mcl15_1	OSAT	LOC_Os06g44950.1
LeafDev_mcl15_1	OSAT	LOC_Os06g45270.1
LeafDev_mcl15_1	OSAT	LOC_Os06g48090.1
LeafDev_mcl15_1	OSAT	LOC_Os06g48430.1
LeafDev_mcl15_1	OSAT	LOC_Os06g49950.1
LeafDev_mcl15_1	OSAT	LOC_Os06g50270.1
LeafDev_mcl15_1	OSAT	LOC_Os07g01040.1
LeafDev_mcl15_1	OSAT	LOC_Os07g01500.1
LeafDev_mcl15_1	OSAT	LOC_Os07g01650.1
LeafDev_mcl15_1	OSAT	LOC_Os07g06274.1
LeafDev_mcl15_1	OSAT	LOC_Os07g09240.1
LeafDev_mcl15_1	OSAT	LOC_Os07g10050.1
LeafDev_mcl15_1	OSAT	LOC_Os07g11610.1
LeafDev_mcl15_1	OSAT	LOC_Os07g14560.1
LeafDev_mcl15_1	OSAT	LOC_Os07g15620.1
LeafDev_mcl15_1	OSAT	LOC_Os07g20210.1
LeafDev_mcl15_1	OSAT	LOC_Os07g23300.1
LeafDev_mcl15_1	OSAT	LOC_Os07g23830.1
LeafDev_mcl15_1	OSAT	LOC_Os07g23840.1
LeafDev_mcl15_1	OSAT	LOC_Os07g26290.1
LeafDev_mcl15_1	OSAT	LOC_Os07g28490.1
LeafDev_mcl15_1	OSAT	LOC_Os07g28530.1
LeafDev_mcl15_1	OSAT	LOC_Os07g30360.1
LeafDev_mcl15_1	OSAT	LOC_Os07g30460.1
LeafDev_mcl15_1	OSAT	LOC_Os07g31040.1
LeafDev_mcl15_1	OSAT	LOC_Os07g31050.1
LeafDev_mcl15_1	OSAT	LOC_Os07g31630.1
LeafDev_mcl15_1	OSAT	LOC_Os07g32250.1
LeafDev_mcl15_1	OSAT	LOC_Os07g32310.1
LeafDev_mcl15_1	OSAT	LOC_Os07g33010.1
LeafDev_mcl15_1	OSAT	LOC_Os07g33260.1
LeafDev_mcl15_1	OSAT	LOC_Os07g34810.1
LeafDev_mcl15_1	OSAT	LOC_Os07g37200.1
LeafDev_mcl15_1	OSAT	LOC_Os07g38500.1
LeafDev_mcl15_1	OSAT	LOC_Os07g40610.1
LeafDev_mcl15_1	OSAT	LOC_Os07g41780.1
LeafDev_mcl15_1	OSAT	LOC_Os07g41880.1
LeafDev_mcl15_1	OSAT	LOC_Os07g42060.1
LeafDev_mcl15_1	OSAT	LOC_Os07g42680.1
LeafDev_mcl15_1	OSAT	LOC_Os07g43090.1
LeafDev_mcl15_1	OSAT	LOC_Os07g45020.1
LeafDev_mcl15_1	OSAT	LOC_Os07g45650.1
LeafDev_mcl15_1	OSAT	LOC_Os07g45940.1
LeafDev_mcl15_1	OSAT	LOC_Os07g46880.1
LeafDev_mcl15_1	OSAT	LOC_Os07g47740.1
LeafDev_mcl15_1	OSAT	LOC_Os08g02470.1
LeafDev_mcl15_1	OSAT	LOC_Os08g02770.1
LeafDev_mcl15_1	OSAT	LOC_Os08g03970.1
LeafDev_mcl15_1	OSAT	LOC_Os08g06570.1
LeafDev_mcl15_1	OSAT	LOC_Os08g07130.1
LeafDev_mcl15_1	OSAT	LOC_Os08g07420.1
LeafDev_mcl15_1	OSAT	LOC_Os08g08770.1
LeafDev_mcl15_1	OSAT	LOC_Os08g09160.1
LeafDev_mcl15_1	OSAT	LOC_Os08g13750.1
LeafDev_mcl15_1	OSAT	LOC_Os08g14470.1
LeafDev_mcl15_1	OSAT	LOC_Os08g14550.1
LeafDev_mcl15_1	OSAT	LOC_Os08g15570.1
LeafDev_mcl15_1	OSAT	LOC_Os08g18100.1
LeafDev_mcl15_1	OSAT	LOC_Os08g18940.1
LeafDev_mcl15_1	OSAT	LOC_Os08g19350.1
LeafDev_mcl15_1	OSAT	LOC_Os08g20320.1
LeafDev_mcl15_1	OSAT	LOC_Os08g20359.1
LeafDev_mcl15_1	OSAT	LOC_Os08g21220.1
LeafDev_mcl15_1	OSAT	LOC_Os08g23310.1
LeafDev_mcl15_1	OSAT	LOC_Os08g23630.1
LeafDev_mcl15_1	OSAT	LOC_Os08g23770.1
LeafDev_mcl15_1	OSAT	LOC_Os08g24040.1
LeafDev_mcl15_1	OSAT	LOC_Os08g24650.1
LeafDev_mcl15_1	OSAT	LOC_Os08g24730.1
LeafDev_mcl15_1	OSAT	LOC_Os08g24870.1
LeafDev_mcl15_1	OSAT	LOC_Os08g24990.1
LeafDev_mcl15_1	OSAT	LOC_Os08g25110.1
LeafDev_mcl15_1	OSAT	LOC_Os08g25940.1
LeafDev_mcl15_1	OSAT	LOC_Os08g27280.1
LeafDev_mcl15_1	OSAT	LOC_Os08g27350.1
LeafDev_mcl15_1	OSAT	LOC_Os08g29490.1
LeafDev_mcl15_1	OSAT	LOC_Os08g29930.1
LeafDev_mcl15_1	OSAT	LOC_Os08g32760.1
LeafDev_mcl15_1	OSAT	LOC_Os08g33070.1
LeafDev_mcl15_1	OSAT	LOC_Os08g33570.1
LeafDev_mcl15_1	OSAT	LOC_Os08g35390.1
LeafDev_mcl15_1	OSAT	LOC_Os08g35810.1
LeafDev_mcl15_1	OSAT	LOC_Os08g36930.1
LeafDev_mcl15_1	OSAT	LOC_Os08g37560.1
LeafDev_mcl15_1	OSAT	LOC_Os08g40800.1
LeafDev_mcl15_1	OSAT	LOC_Os08g40960.1
LeafDev_mcl15_1	OSAT	LOC_Os08g42140.1
LeafDev_mcl15_1	OSAT	LOC_Os08g44500.1
LeafDev_mcl15_1	OSAT	LOC_Os08g44570.1
LeafDev_mcl15_1	OSAT	LOC_Os08g44700.1
LeafDev_mcl15_1	OSAT	LOC_Os09g01040.1
LeafDev_mcl15_1	OSAT	LOC_Os09g01560.1
LeafDev_mcl15_1	OSAT	LOC_Os09g01820.1
LeafDev_mcl15_1	OSAT	LOC_Os09g03710.1
LeafDev_mcl15_1	OSAT	LOC_Os09g04070.1
LeafDev_mcl15_1	OSAT	LOC_Os09g04950.1
LeafDev_mcl15_1	OSAT	LOC_Os09g07680.1
LeafDev_mcl15_1	OSAT	LOC_Os09g07750.1
LeafDev_mcl15_1	OSAT	LOC_Os09g08640.1
LeafDev_mcl15_1	OSAT	LOC_Os09g09760.1
LeafDev_mcl15_1	OSAT	LOC_Os09g11500.1
LeafDev_mcl15_1	OSAT	LOC_Os09g11630.1
LeafDev_mcl15_1	OSAT	LOC_Os09g12130.1
LeafDev_mcl15_1	OSAT	LOC_Os09g13700.1
LeafDev_mcl15_1	OSAT	LOC_Os09g14800.1
LeafDev_mcl15_1	OSAT	LOC_Os09g14830.1
LeafDev_mcl15_1	OSAT	LOC_Os09g15270.1
LeafDev_mcl15_1	OSAT	LOC_Os09g19290.1
LeafDev_mcl15_1	OSAT	LOC_Os09g19530.1
LeafDev_mcl15_1	OSAT	LOC_Os09g23790.1
LeafDev_mcl15_1	OSAT	LOC_Os09g24770.1
LeafDev_mcl15_1	OSAT	LOC_Os09g25120.1
LeafDev_mcl15_1	OSAT	LOC_Os09g26130.1
LeafDev_mcl15_1	OSAT	LOC_Os09g28070.1
LeafDev_mcl15_1	OSAT	LOC_Os09g29330.1
LeafDev_mcl15_1	OSAT	LOC_Os09g31950.1
LeafDev_mcl15_1	OSAT	LOC_Os09g37170.1
LeafDev_mcl15_1	OSAT	LOC_Os09g39290.1
LeafDev_mcl15_1	OSAT	LOC_Os09g39820.1
LeafDev_mcl15_1	OSAT	LOC_Os09g39900.1
LeafDev_mcl15_1	OSAT	LOC_Os09g40040.1
LeafDev_mcl15_1	OSAT	LOC_Os09g40050.1
LeafDev_mcl15_1	OSAT	LOC_Os10g02860.1
LeafDev_mcl15_1	OSAT	LOC_Os10g06490.1
LeafDev_mcl15_1	OSAT	LOC_Os10g08920.1
LeafDev_mcl15_1	OSAT	LOC_Os10g10810.1
LeafDev_mcl15_1	OSAT	LOC_Os10g10830.1
LeafDev_mcl15_1	OSAT	LOC_Os10g11680.1
LeafDev_mcl15_1	OSAT	LOC_Os10g12030.1
LeafDev_mcl15_1	OSAT	LOC_Os10g12226.1
LeafDev_mcl15_1	OSAT	LOC_Os10g12270.1
LeafDev_mcl15_1	OSAT	LOC_Os10g13980.1
LeafDev_mcl15_1	OSAT	LOC_Os10g16860.1
LeafDev_mcl15_1	OSAT	LOC_Os10g20040.1
LeafDev_mcl15_1	OSAT	LOC_Os10g22550.1
LeafDev_mcl15_1	OSAT	LOC_Os10g22640.1
LeafDev_mcl15_1	OSAT	LOC_Os10g28470.1
LeafDev_mcl15_1	OSAT	LOC_Os10g30260.1
LeafDev_mcl15_1	OSAT	LOC_Os10g30660.1
LeafDev_mcl15_1	OSAT	LOC_Os10g35412.1
LeafDev_mcl15_1	OSAT	LOC_Os10g36134.1
LeafDev_mcl15_1	OSAT	LOC_Os10g36150.1
LeafDev_mcl15_1	OSAT	LOC_Os10g36430.1
LeafDev_mcl15_1	OSAT	LOC_Os11g01920.1
LeafDev_mcl15_1	OSAT	LOC_Os11g03090.1
LeafDev_mcl15_1	OSAT	LOC_Os11g09240.1
LeafDev_mcl15_1	OSAT	LOC_Os11g09414.1
LeafDev_mcl15_1	OSAT	LOC_Os11g12690.1
LeafDev_mcl15_1	OSAT	LOC_Os11g14460.1
LeafDev_mcl15_1	OSAT	LOC_Os11g14970.1
LeafDev_mcl15_1	OSAT	LOC_Os11g16820.1
LeafDev_mcl15_1	OSAT	LOC_Os11g20290.1
LeafDev_mcl15_1	OSAT	LOC_Os11g28570.1
LeafDev_mcl15_1	OSAT	LOC_Os11g28770.1
LeafDev_mcl15_1	OSAT	LOC_Os11g30530.1
LeafDev_mcl15_1	OSAT	LOC_Os11g31920.1
LeafDev_mcl15_1	OSAT	LOC_Os11g34410.1
LeafDev_mcl15_1	OSAT	LOC_Os11g34500.1
LeafDev_mcl15_1	OSAT	LOC_Os11g36380.1
LeafDev_mcl15_1	OSAT	LOC_Os11g37820.1
LeafDev_mcl15_1	OSAT	LOC_Os11g38540.1
LeafDev_mcl15_1	OSAT	LOC_Os11g39870.1
LeafDev_mcl15_1	OSAT	LOC_Os11g40060.1
LeafDev_mcl15_1	OSAT	LOC_Os11g40820.1
LeafDev_mcl15_1	OSAT	LOC_Os11g42140.1
LeafDev_mcl15_1	OSAT	LOC_Os11g43370.1
LeafDev_mcl15_1	OSAT	LOC_Os11g43670.1
LeafDev_mcl15_1	OSAT	LOC_Os11g44060.1
LeafDev_mcl15_1	OSAT	LOC_Os11g45690.1
LeafDev_mcl15_1	OSAT	LOC_Os11g46930.1
LeafDev_mcl15_1	OSAT	LOC_Os11g47190.1
LeafDev_mcl15_1	OSAT	LOC_Os11g47430.1
LeafDev_mcl15_1	OSAT	LOC_Os12g03010.1
LeafDev_mcl15_1	OSAT	LOC_Os12g04050.1
LeafDev_mcl15_1	OSAT	LOC_Os12g09840.1
LeafDev_mcl15_1	OSAT	LOC_Os12g11760.1
LeafDev_mcl15_1	OSAT	LOC_Os12g12160.1
LeafDev_mcl15_1	OSAT	LOC_Os12g12700.1
LeafDev_mcl15_1	OSAT	LOC_Os12g14250.1
LeafDev_mcl15_1	OSAT	LOC_Os12g15700.1
LeafDev_mcl15_1	OSAT	LOC_Os12g16450.1
LeafDev_mcl15_1	OSAT	LOC_Os12g18040.1
LeafDev_mcl15_1	OSAT	LOC_Os12g20300.1
LeafDev_mcl15_1	OSAT	LOC_Os12g21730.1
LeafDev_mcl15_1	OSAT	LOC_Os12g26240.1
LeafDev_mcl15_1	OSAT	LOC_Os12g28360.1
LeafDev_mcl15_1	OSAT	LOC_Os12g28830.1
LeafDev_mcl15_1	OSAT	LOC_Os12g29190.1
LeafDev_mcl15_1	OSAT	LOC_Os12g30360.1
LeafDev_mcl15_1	OSAT	LOC_Os12g33330.1
LeafDev_mcl15_1	OSAT	LOC_Os12g35280.1
LeafDev_mcl15_1	OSAT	LOC_Os12g36550.1
LeafDev_mcl15_1	OSAT	LOC_Os12g36780.1
LeafDev_mcl15_1	OSAT	LOC_Os12g37010.1
LeafDev_mcl15_1	OSAT	LOC_Os12g37460.1
LeafDev_mcl15_1	OSAT	LOC_Os12g40690.1
LeafDev_mcl15_1	OSAT	LOC_Os12g40810.1
LeafDev_mcl15_1	OSAT	LOC_Os12g41000.1
LeafDev_mcl15_1	OSAT	LOC_Os12g42680.1
LeafDev_mcl15_1	OSAT	LOC_Os01g46880.1
LeafDev_mcl15_1	OSAT	LOC_Os10g16750.1
LeafDev_mcl15_1	OSAT	LOC_Os11g41760.1
LeafDev_mcl15_1	OSAT	LOC_Os01g35740.1
LeafDev_mcl15_1	OSAT	LOC_Os01g45210.1
LeafDev_mcl15_1	OSAT	LOC_Os04g24590.1
LeafDev_mcl15_1	OSAT	LOC_Os06g48470.1
LeafDev_mcl15_1	OSAT	LOC_Os08g05120.1
LeafDev_mcl15_1	OSAT	LOC_Os09g08650.1
LeafDev_mcl15_1	OSAT	LOC_Os10g31590.1
LeafDev_mcl15_1	OSAT	LOC_Os04g53280.1
LeafDev_mcl15_1	OSAT	ChrSy.fgenesh.mRNA.22
LeafDev_mcl15_1	OSAT	LOC_Os02g31180.1
LeafDev_mcl15_1	OSAT	LOC_Os08g10060.1
LeafDev_mcl15_1	OSAT	LOC_Os10g13400.1
LeafDev_mcl15_1	OSAT	LOC_Os05g05000.1
LeafDev_mcl15_1	OSAT	LOC_Os12g17740.1
LeafDev_mcl15_1	OSAT	LOC_Os07g45680.1
LeafDev_mcl15_1	OSAT	LOC_Os04g16550.1
LeafDev_mcl15_1	OSAT	LOC_Os04g10200.1
LeafDev_mcl15_1	OSAT	LOC_Os08g13620.1
LeafDev_mcl15_1	OSAT	LOC_Os12g28190.1
LeafDev_mcl15_1	OSAT	LOC_Os03g03250.1
LeafDev_mcl15_1	OSAT	LOC_Os06g37720.1
LeafDev_mcl15_1	OSAT	LOC_Os07g46260.1
LeafDev_mcl15_1	OSAT	LOC_Os10g19130.1
LeafDev_mcl15_1	OSAT	LOC_Os03g04800.1
LeafDev_mcl15_1	OSAT	LOC_Os06g14590.1
LeafDev_mcl15_1	OSAT	LOC_Os07g30580.1
LeafDev_mcl15_1	OSAT	LOC_Os11g15090.1
LeafDev_mcl15_1	OSAT	LOC_Os06g29760.1
LeafDev_mcl15_1	OSAT	LOC_Os10g40150.1
LeafDev_mcl15_1	OSAT	LOC_Os01g35480.1
LeafDev_mcl15_1	OSAT	LOC_Os06g47380.1
LeafDev_mcl15_1	OSAT	LOC_Os08g37530.1
LeafDev_mcl15_1	OSAT	LOC_Os09g21610.1
LeafDev_mcl15_1	OSAT	LOC_Os03g26390.1
LeafDev_mcl15_1	OSAT	LOC_Os06g38420.1
LeafDev_mcl15_1	OSAT	LOC_Os09g01530.1
LeafDev_mcl15_1	OSAT	LOC_Os06g45520.1
LeafDev_mcl15_1	OSAT	LOC_Os08g24270.1
LeafDev_mcl15_1	OSAT	LOC_Os11g42320.1
LeafDev_mcl15_1	OSAT	LOC_Os12g37340.1
LeafDev_mcl15_1	OSAT	LOC_Os12g17290.1
LeafDev_mcl15_1	OSAT	LOC_Os12g23230.1
LeafDev_mcl15_1	OSAT	LOC_Os09g22360.1
LeafDev_mcl15_1	OSAT	LOC_Os11g12310.1
LeafDev_mcl15_1	OSAT	LOC_Os04g09700.1
LeafDev_mcl15_1	OSAT	LOC_Os08g12390.1
LeafDev_mcl15_1	OSAT	LOC_Os09g09240.1
LeafDev_mcl15_1	OSAT	LOC_Os11g45240.1
LeafDev_mcl15_1	OSAT	LOC_Os10g42470.1
LeafDev_mcl15_1	OSAT	LOC_Os11g28700.1
LeafDev_mcl15_1	OSAT	LOC_Os12g25510.1
LeafDev_mcl15_1	OSAT	LOC_Os02g13000.1
LeafDev_mcl15_1	OSAT	LOC_Os12g22260.1
LeafDev_mcl15_1	OSAT	LOC_Os11g24930.1
LeafDev_mcl15_1	OSAT	LOC_Os07g13710.1
LeafDev_mcl15_1	OSAT	LOC_Os05g15970.1
LeafDev_mcl15_1	OSAT	LOC_Os09g03400.1
LeafDev_mcl15_1	OSAT	LOC_Os03g37250.1
LeafDev_mcl15_1	OSAT	LOC_Os12g39590.1
LeafDev_mcl15_1	OSAT	LOC_Os05g18920.1
LeafDev_mcl15_1	OSAT	LOC_Os11g19830.1
LeafDev_mcl15_1	OSAT	LOC_Os12g31190.1
LeafDev_mcl15_1	OSAT	LOC_Os05g37290.1
LeafDev_mcl15_1	OSAT	LOC_Os07g17910.1
LeafDev_mcl15_1	OSAT	LOC_Os01g19650.1
LeafDev_mcl15_1	OSAT	LOC_Os04g39710.1
LeafDev_mcl15_1	OSAT	LOC_Os05g31440.1
LeafDev_mcl15_1	OSAT	LOC_Os07g16480.1
LeafDev_mcl15_1	OSAT	LOC_Os10g17250.1
LeafDev_mcl15_1	OSAT	LOC_Os01g15180.1
LeafDev_mcl15_1	OSAT	LOC_Os12g43270.1
LeafDev_mcl15_1	OSAT	LOC_Os11g23100.1
LeafDev_mcl15_1	OSAT	LOC_Os09g21320.1
LeafDev_mcl15_1	OSAT	LOC_Os05g44000.1
LeafDev_mcl15_1	OSAT	LOC_Os06g41970.1
LeafDev_mcl15_1	OSAT	LOC_Os07g26810.1
LeafDev_mcl15_1	OSAT	LOC_Os02g58710.1
LeafDev_mcl15_1	OSAT	LOC_Os07g25090.1
LeafDev_mcl15_1	OSAT	LOC_Os02g45790.1
LeafDev_mcl15_1	OSAT	LOC_Os12g15870.1
LeafDev_mcl15_1	OSAT	LOC_Os11g25930.1
LeafDev_mcl15_1	OSAT	LOC_Os04g07300.1
LeafDev_mcl15_1	OSAT	LOC_Os12g23920.1
LeafDev_mcl15_1	OSAT	LOC_Os07g30900.1
LeafDev_mcl15_1	OSAT	LOC_Os08g15300.1
LeafDev_mcl15_1	OSAT	LOC_Os12g20210.1
LeafDev_mcl15_1	OSAT	LOC_Os03g29650.1
LeafDev_mcl15_1	OSAT	LOC_Os09g09680.1
LeafDev_mcl15_1	OSAT	LOC_Os09g19610.1
LeafDev_mcl15_1	OSAT	LOC_Os10g11920.1
LeafDev_mcl15_1	OSAT	LOC_Os06g12710.1
LeafDev_mcl15_1	OSAT	LOC_Os11g17150.1
LeafDev_mcl15_1	OSAT	LOC_Os05g17030.1
LeafDev_mcl15_1	OSAT	LOC_Os08g25560.1
LeafDev_mcl15_1	OSAT	LOC_Os01g32500.1
LeafDev_mcl15_1	OSAT	LOC_Os12g02860.1
LeafDev_mcl15_1	OSAT	LOC_Os02g49900.1
LeafDev_mcl15_1	OSAT	LOC_Os05g39040.1
LeafDev_mcl15_1	OSAT	LOC_Os08g29070.1
LeafDev_mcl15_1	OSAT	LOC_Os06g37460.1
LeafDev_mcl15_1	OSAT	LOC_Os08g15120.1
LeafDev_mcl15_1	OSAT	LOC_Os04g10850.1
LeafDev_mcl15_1	OSAT	LOC_Os03g57370.1
LeafDev_mcl15_1	OSAT	LOC_Os06g39310.1
LeafDev_mcl15_1	OSAT	LOC_Os10g26920.1
LeafDev_mcl15_1	OSAT	LOC_Os12g23374.1
LeafDev_mcl15_1	OSAT	LOC_Os01g13970.1
LeafDev_mcl15_1	OSAT	LOC_Os05g31860.1
LeafDev_mcl15_1	OSAT	LOC_Os04g49030.1
LeafDev_mcl15_1	OSAT	LOC_Os11g28810.1
LeafDev_mcl15_1	OSAT	LOC_Os03g33280.1
LeafDev_mcl15_1	OSAT	LOC_Os08g05930.1
LeafDev_mcl15_1	OSAT	LOC_Os02g16980.1
LeafDev_mcl15_1	OSAT	LOC_Os02g35290.1
LeafDev_mcl15_1	OSAT	LOC_Os02g43260.1
LeafDev_mcl15_1	OSAT	LOC_Os01g29380.1
LeafDev_mcl15_1	OSAT	LOC_Os04g19114.1
LeafDev_mcl15_1	OSAT	LOC_Os12g14260.1
LeafDev_mcl15_1	OSAT	LOC_Os01g29270.1
LeafDev_mcl15_1	OSAT	LOC_Os12g28290.1
LeafDev_mcl15_1	OSAT	LOC_Os08g24690.1
LeafDev_mcl15_1	OSAT	LOC_Os07g20720.1
LeafDev_mcl15_1	OSAT	LOC_Os01g31730.1
LeafDev_mcl15_1	OSAT	LOC_Os06g31250.1
LeafDev_mcl15_1	OSAT	LOC_Os10g07596.1
LeafDev_mcl15_1	OSAT	LOC_Os10g07582.1
LeafDev_mcl15_1	OSAT	LOC_Os12g17210.1
LeafDev_mcl15_1	OSAT	LOC_Os03g40870.1
LeafDev_mcl15_1	OSAT	LOC_Os07g49170.1
LeafDev_mcl15_1	OSAT	LOC_Os08g34090.1
LeafDev_mcl15_1	OSAT	LOC_Os01g23270.1
LeafDev_mcl15_1	OSAT	LOC_Os04g38140.1
LeafDev_mcl15_1	OSAT	LOC_Os11g19380.1
LeafDev_mcl15_1	OSAT	LOC_Os08g03930.1
LeafDev_mcl15_1	OSAT	LOC_Os03g56572.1
LeafDev_mcl15_1	OSAT	LOC_Os07g30040.1
LeafDev_mcl15_1	OSAT	LOC_Os04g23310.1
LeafDev_mcl15_1	OSAT	LOC_Os04g21140.1
LeafDev_mcl15_1	OSAT	LOC_Os04g43464.1
LeafDev_mcl15_1	OSAT	LOC_Os04g49800.1
LeafDev_mcl15_1	OSAT	LOC_Os08g22620.1
LeafDev_mcl15_1	OSAT	LOC_Os12g39610.1
LeafDev_mcl15_1	OSAT	LOC_Os11g33070.1
LeafDev_mcl15_1	OSAT	LOC_Os09g07270.1
LeafDev_mcl15_1	OSAT	LOC_Os04g28880.1
LeafDev_mcl15_1	OSAT	LOC_Os10g42999.1
LeafDev_mcl15_1	OSAT	LOC_Os04g59180.1
LeafDev_mcl15_1	OSAT	LOC_Os09g01340.1
LeafDev_mcl15_1	OSAT	LOC_Os09g15130.1
LeafDev_mcl15_1	OSAT	LOC_Os07g23070.1
LeafDev_mcl15_1	OSAT	LOC_Os11g28730.1
LeafDev_mcl15_1	OSAT	LOC_Os07g20680.1
LeafDev_mcl15_1	OSAT	LOC_Os11g10820.1
LeafDev_mcl15_1	OSAT	LOC_Os11g19940.1
LeafDev_mcl15_1	OSAT	LOC_Os12g09860.1
LeafDev_mcl15_1	OSAT	LOC_Os11g27830.1
LeafDev_mcl15_1	OSAT	LOC_Os03g24790.1
LeafDev_mcl15_1	OSAT	LOC_Os12g26750.1
LeafDev_mcl15_1	OSAT	LOC_Os04g39750.1
LeafDev_mcl15_1	OSAT	LOC_Os09g11040.1
LeafDev_mcl15_1	OSAT	LOC_Os09g23120.1
LeafDev_mcl15_1	OSAT	LOC_Os01g36010.1
LeafDev_mcl15_1	OSAT	LOC_Os03g29224.1
LeafDev_mcl15_1	OSAT	LOC_Os11g46040.1
LeafDev_mcl15_1	OSAT	LOC_Os07g27834.1
LeafDev_mcl15_1	OSAT	LOC_Os06g31310.1
LeafDev_mcl15_1	OSAT	LOC_Os03g03210.1
LeafDev_mcl15_1	OSAT	LOC_Os02g20100.1
LeafDev_mcl15_1	OSAT	LOC_Os04g04290.1
LeafDev_mcl15_1	OSAT	LOC_Os10g25502.1
LeafDev_mcl15_1	OSAT	LOC_Os07g31170.1
LeafDev_mcl15_1	OSAT	LOC_Os01g02220.1
LeafDev_mcl15_1	OSAT	LOC_Os05g02340.1
LeafDev_mcl15_1	OSAT	LOC_Os02g33190.1
LeafDev_mcl15_1	OSAT	LOC_Os12g28330.1
LeafDev_mcl15_1	OSAT	LOC_Os05g24850.1
LeafDev_mcl15_1	OSAT	LOC_Os12g16840.1
LeafDev_mcl15_1	OSAT	LOC_Os04g03120.1
LeafDev_mcl15_1	OSAT	LOC_Os09g13150.1
LeafDev_mcl15_1	OSAT	LOC_Os01g01100.1
LeafDev_mcl15_1	OSAT	LOC_Os04g06610.1
LeafDev_mcl15_1	OSAT	LOC_Os09g17390.1
LeafDev_mcl15_1	OSAT	LOC_Os02g51240.1
LeafDev_mcl15_1	OSAT	LOC_Os07g11400.1
LeafDev_mcl15_1	OSAT	LOC_Os06g47180.1
LeafDev_mcl15_1	OSAT	LOC_Os11g44770.1
LeafDev_mcl15_1	OSAT	LOC_Os05g32050.1
LeafDev_mcl15_1	OSAT	LOC_Os07g14990.1
LeafDev_mcl15_1	OSAT	LOC_Os02g05220.1
LeafDev_mcl15_1	OSAT	LOC_Os01g66090.1
LeafDev_mcl15_1	OSAT	LOC_Os05g04420.1
LeafDev_mcl15_1	OSAT	ChrUn.fgenesh.mRNA.11
LeafDev_mcl15_1	OSAT	LOC_Os02g21140.1
LeafDev_mcl15_1	OSAT	LOC_Os02g20800.1
LeafDev_mcl15_1	OSAT	LOC_Os03g49100.1
LeafDev_mcl15_1	OSAT	LOC_Os04g19900.1
LeafDev_mcl15_1	OSAT	LOC_Os01g01270.1
LeafDev_mcl15_1	OSAT	LOC_Os06g28920.1
LeafDev_mcl15_1	OSAT	LOC_Os04g58450.1
LeafDev_mcl15_1	OSAT	LOC_Os03g24780.1
LeafDev_mcl15_1	OSAT	LOC_Os04g35440.1
LeafDev_mcl15_1	OSAT	LOC_Os09g11100.1
LeafDev_mcl15_1	OSAT	LOC_Os11g18290.1
LeafDev_mcl15_1	OSAT	LOC_Os05g29110.1
LeafDev_mcl15_1	OSAT	LOC_Os11g40284.1
LeafDev_mcl15_1	OSAT	LOC_Os12g28150.1
LeafDev_mcl15_1	OSAT	LOC_Os04g11480.1
LeafDev_mcl15_1	OSAT	LOC_Os04g21390.1
LeafDev_mcl15_1	OSAT	LOC_Os04g27630.1
LeafDev_mcl15_1	OSAT	LOC_Os05g30090.1
LeafDev_mcl15_1	OSAT	LOC_Os09g11610.1
LeafDev_mcl15_1	OSAT	LOC_Os12g21780.1
LeafDev_mcl15_1	OSAT	LOC_Os12g23560.1
LeafDev_mcl15_1	OSAT	LOC_Os11g31990.1
LeafDev_mcl15_1	OSAT	LOC_Os11g41470.1
LeafDev_mcl15_1	OSAT	LOC_Os03g40560.1
LeafDev_mcl15_1	OSAT	LOC_Os04g07670.1
LeafDev_mcl15_1	OSAT	LOC_Os09g06150.1
LeafDev_mcl15_1	OSAT	LOC_Os07g16670.1
LeafDev_mcl15_1	OSAT	LOC_Os10g33010.1
LeafDev_mcl15_1	OSAT	LOC_Os01g13620.1
LeafDev_mcl15_1	OSAT	LOC_Os08g21800.1
LeafDev_mcl15_1	OSAT	LOC_Os10g01360.1
LeafDev_mcl15_1	OSAT	LOC_Os03g53430.1
LeafDev_mcl15_1	OSAT	LOC_Os07g24810.1
LeafDev_mcl15_1	OSAT	LOC_Os12g05490.1
LeafDev_mcl15_1	OSAT	LOC_Os01g47850.1
LeafDev_mcl15_1	OSAT	LOC_Os08g15370.1
LeafDev_mcl15_1	OSAT	LOC_Os05g24730.1
LeafDev_mcl15_1	OSAT	LOC_Os03g24000.1
LeafDev_mcl15_1	OSAT	LOC_Os09g11940.1
LeafDev_mcl15_1	OSAT	LOC_Os09g16680.1
LeafDev_mcl15_1	OSAT	LOC_Os11g17690.1
LeafDev_mcl15_1	OSAT	LOC_Os02g25430.1
LeafDev_mcl15_1	OSAT	LOC_Os03g22850.1
LeafDev_mcl15_1	OSAT	LOC_Os06g35460.1
LeafDev_mcl15_1	OSAT	LOC_Os04g45770.1
LeafDev_mcl15_1	OSAT	LOC_Os11g19520.1
LeafDev_mcl15_1	OSAT	LOC_Os08g19450.1
LeafDev_mcl15_1	OSAT	LOC_Os01g16500.1
LeafDev_mcl15_1	OSAT	LOC_Os07g49430.1
LeafDev_mcl15_1	OSAT	LOC_Os11g12100.1
LeafDev_mcl15_1	OSAT	LOC_Os05g02330.1
LeafDev_mcl15_1	OSAT	LOC_Os01g23280.1
LeafDev_mcl15_1	OSAT	LOC_Os04g24070.1
LeafDev_mcl15_1	OSAT	LOC_Os05g12340.1
LeafDev_mcl15_1	OSAT	LOC_Os03g36860.1
LeafDev_mcl15_1	OSAT	LOC_Os05g13920.1
LeafDev_mcl15_1	OSAT	LOC_Os01g41490.1
LeafDev_mcl15_1	OSAT	LOC_Os12g22200.1
LeafDev_mcl15_1	OSAT	LOC_Os05g44470.1
LeafDev_mcl15_1	OSAT	LOC_Os02g18560.1
LeafDev_mcl15_1	OSAT	LOC_Os09g04830.1
LeafDev_mcl15_1	OSAT	LOC_Os06g34320.1
LeafDev_mcl15_1	OSAT	LOC_Os03g35390.1
LeafDev_mcl15_1	OSAT	LOC_Os12g24200.1
LeafDev_mcl15_1	OSAT	LOC_Os10g10214.1
LeafDev_mcl15_1	OSAT	LOC_Os10g13610.1
LeafDev_mcl15_1	OSAT	LOC_Os04g57110.1
LeafDev_mcl15_1	OSAT	LOC_Os05g41850.1
LeafDev_mcl15_1	OSAT	LOC_Os07g14050.1
LeafDev_mcl15_1	OSAT	LOC_Os10g22010.1
LeafDev_mcl15_1	OSAT	LOC_Os03g33160.1
LeafDev_mcl15_1	OSAT	LOC_Os09g14730.1
LeafDev_mcl15_1	OSAT	LOC_Os09g22030.1
LeafDev_mcl15_1	OSAT	LOC_Os04g19770.1
LeafDev_mcl15_1	OSAT	LOC_Os02g28780.1
LeafDev_mcl15_1	OSAT	LOC_Os08g22790.1
LeafDev_mcl15_1	OSAT	LOC_Os05g41720.1
LeafDev_mcl15_1	OSAT	LOC_Os02g27640.1
LeafDev_mcl15_1	OSAT	LOC_Os03g48674.1
LeafDev_mcl15_1	OSAT	LOC_Os05g14640.1
LeafDev_mcl15_1	OSAT	LOC_Os09g24740.1
LeafDev_mcl15_1	OSAT	LOC_Os12g04840.1
LeafDev_mcl15_1	OSAT	LOC_Os07g23050.1
LeafDev_mcl15_1	OSAT	LOC_Os01g66460.1
LeafDev_mcl15_1	OSAT	LOC_Os04g49020.1
LeafDev_mcl15_1	OSAT	LOC_Os01g41090.1
LeafDev_mcl15_1	OSAT	LOC_Os12g43020.1
LeafDev_mcl15_1	OSAT	LOC_Os02g17570.1
LeafDev_mcl15_1	OSAT	LOC_Os09g11580.1
LeafDev_mcl15_1	OSAT	LOC_Os01g23120.1
LeafDev_mcl15_1	OSAT	LOC_Os10g11954.1
LeafDev_mcl15_1	OSAT	LOC_Os02g14100.1
LeafDev_mcl15_1	OSAT	LOC_Os08g32030.1
LeafDev_mcl15_1	OSAT	LOC_Os01g54160.1
LeafDev_mcl15_1	OSAT	LOC_Os06g46180.1
LeafDev_mcl15_1	OSAT	LOC_Os01g41480.1
LeafDev_mcl15_1	OSAT	LOC_Os04g29650.1
LeafDev_mcl15_1	OSAT	LOC_Os05g13460.1
LeafDev_mcl15_1	OSAT	LOC_Os08g22430.1
LeafDev_mcl15_1	OSAT	LOC_Os02g33270.1
LeafDev_mcl15_1	OSAT	LOC_Os03g20050.1
LeafDev_mcl15_1	OSAT	LOC_Os02g30030.1
LeafDev_mcl15_1	OSAT	LOC_Os12g06710.1
LeafDev_mcl15_1	OSAT	LOC_Os03g33230.1
LeafDev_mcl15_1	OSAT	LOC_Os07g27700.1
LeafDev_mcl15_1	OSAT	LOC_Os07g14980.1
LeafDev_mcl15_1	OSAT	LOC_Os12g09800.1
LeafDev_mcl15_1	OSAT	LOC_Os12g20340.1
LeafDev_mcl15_1	OSAT	LOC_Os12g23110.1
LeafDev_mcl15_1	OSAT	LOC_Os06g33290.1
LeafDev_mcl15_1	OSAT	LOC_Os12g30680.1
LeafDev_mcl15_1	OSAT	LOC_Os05g27420.1
LeafDev_mcl15_1	OSAT	LOC_Os06g36130.1
LeafDev_mcl15_1	OSAT	LOC_Os04g01200.1
LeafDev_mcl15_1	OSAT	LOC_Os02g38560.1
LeafDev_mcl15_1	OSAT	LOC_Os05g20000.1
LeafDev_mcl15_1	OSAT	LOC_Os08g25970.1
LeafDev_mcl15_1	OSAT	LOC_Os02g21780.1
LeafDev_mcl15_1	OSAT	LOC_Os11g22300.1
LeafDev_mcl15_1	OSAT	ChrUn.fgenesh.mRNA.5
LeafDev_mcl15_1	OSAT	LOC_Os06g15100.1
LeafDev_mcl15_1	OSAT	LOC_Os05g28550.1
LeafDev_mcl15_1	OSAT	LOC_Os12g21624.1
LeafDev_mcl15_1	OSAT	LOC_Os09g04530.1
LeafDev_mcl15_1	OSAT	LOC_Os09g08870.1
LeafDev_mcl15_1	OSAT	LOC_Os04g29520.1
LeafDev_mcl15_1	OSAT	LOC_Os10g17030.1
LeafDev_mcl15_1	OSAT	LOC_Os01g32070.1
LeafDev_mcl15_1	OSAT	LOC_Os12g24760.1
LeafDev_mcl15_1	OSAT	LOC_Os08g11200.1
LeafDev_mcl15_1	OSAT	LOC_Os11g19390.1
LeafDev_mcl15_1	OSAT	LOC_Os04g29140.1
LeafDev_mcl15_1	OSAT	LOC_Os08g11050.1
LeafDev_mcl15_1	OSAT	LOC_Os07g26030.1
LeafDev_mcl15_1	OSAT	LOC_Os09g03450.1
LeafDev_mcl15_1	OSAT	LOC_Os09g09810.1
LeafDev_mcl15_1	OSAT	LOC_Os06g34240.1
LeafDev_mcl15_1	OSAT	LOC_Os04g24870.1
LeafDev_mcl15_1	OSAT	LOC_Os12g17450.1
LeafDev_mcl15_1	OSAT	LOC_Os04g14590.1
LeafDev_mcl15_1	OSAT	LOC_Os12g23360.1
LeafDev_mcl15_1	OSAT	LOC_Os10g08420.1
LeafDev_mcl15_1	OSAT	LOC_Os04g16300.1
LeafDev_mcl15_1	OSAT	LOC_Os08g16980.1
LeafDev_mcl15_1	OSAT	LOC_Os07g18190.1
LeafDev_mcl15_1	OSAT	LOC_Os02g25810.1
LeafDev_mcl15_1	OSAT	LOC_Os04g11300.1
LeafDev_mcl15_1	OSAT	LOC_Os07g09080.1
LeafDev_mcl15_1	OSAT	LOC_Os11g29570.1
LeafDev_mcl15_1	OSAT	LOC_Os10g14795.1
LeafDev_mcl15_1	OSAT	LOC_Os06g27940.1
LeafDev_mcl15_1	OSAT	LOC_Os03g25180.1
LeafDev_mcl15_1	OSAT	LOC_Os09g22310.1
LeafDev_mcl15_1	OSAT	LOC_Os10g14960.1
LeafDev_mcl15_1	OSAT	LOC_Os11g19110.1
LeafDev_mcl15_1	OSAT	LOC_Os05g44510.1
LeafDev_mcl15_1	OSAT	LOC_Os05g48910.1
LeafDev_mcl15_1	OSAT	LOC_Os05g13710.1
LeafDev_mcl15_1	OSAT	LOC_Os08g13510.1
LeafDev_mcl15_1	OSAT	LOC_Os01g18040.1
LeafDev_mcl15_1	OSAT	LOC_Os12g18060.1
LeafDev_mcl15_1	OSAT	LOC_Os12g22710.1
LeafDev_mcl15_1	OSAT	LOC_Os10g16460.1
LeafDev_mcl15_1	OSAT	LOC_Os05g24250.1
LeafDev_mcl15_1	OSAT	LOC_Os05g25750.1
LeafDev_mcl15_1	OSAT	LOC_Os01g27440.1
LeafDev_mcl15_1	OSAT	LOC_Os05g18360.1
LeafDev_mcl15_1	OSAT	LOC_Os09g28970.1
LeafDev_mcl15_1	OSAT	LOC_Os10g08100.1
LeafDev_mcl15_1	OSAT	LOC_Os06g25650.1
LeafDev_mcl15_1	OSAT	LOC_Os02g19390.1
LeafDev_mcl15_1	OSAT	LOC_Os01g02230.1
LeafDev_mcl15_1	OSAT	LOC_Os01g06160.1
LeafDev_mcl15_1	OSAT	LOC_Os01g35090.1
LeafDev_mcl15_1	OSAT	LOC_Os01g35390.1
LeafDev_mcl15_1	OSAT	LOC_Os01g35770.1
LeafDev_mcl15_1	OSAT	LOC_Os01g36000.1
LeafDev_mcl15_1	OSAT	LOC_Os01g36180.1
LeafDev_mcl15_1	OSAT	LOC_Os01g37250.1
LeafDev_mcl15_1	OSAT	LOC_Os01g38260.1
LeafDev_mcl15_1	OSAT	LOC_Os01g38270.1
LeafDev_mcl15_1	OSAT	LOC_Os01g41460.1
LeafDev_mcl15_1	OSAT	LOC_Os01g53480.1
LeafDev_mcl15_1	OSAT	LOC_Os01g66470.1
LeafDev_mcl15_1	OSAT	LOC_Os01g68350.1
LeafDev_mcl15_1	OSAT	LOC_Os02g18210.1
LeafDev_mcl15_1	OSAT	LOC_Os02g27650.1
LeafDev_mcl15_1	OSAT	LOC_Os02g30040.1
LeafDev_mcl15_1	OSAT	LOC_Os02g33280.1
LeafDev_mcl15_1	OSAT	LOC_Os02g38270.1
LeafDev_mcl15_1	OSAT	LOC_Os03g03230.1
LeafDev_mcl15_1	OSAT	LOC_Os03g04810.1
LeafDev_mcl15_1	OSAT	LOC_Os03g29222.1
LeafDev_mcl15_1	OSAT	LOC_Os03g30170.1
LeafDev_mcl15_1	OSAT	LOC_Os03g32920.1
LeafDev_mcl15_1	OSAT	LOC_Os03g35690.1
LeafDev_mcl15_1	OSAT	LOC_Os03g36300.1
LeafDev_mcl15_1	OSAT	LOC_Os03g38076.1
LeafDev_mcl15_1	OSAT	LOC_Os03g52530.1
LeafDev_mcl15_1	OSAT	LOC_Os04g05210.1
LeafDev_mcl15_1	OSAT	LOC_Os04g09690.1
LeafDev_mcl15_1	OSAT	LOC_Os04g23799.1
LeafDev_mcl15_1	OSAT	LOC_Os04g30630.1
LeafDev_mcl15_1	OSAT	LOC_Os04g48900.1
LeafDev_mcl15_1	OSAT	LOC_Os05g08070.1
LeafDev_mcl15_1	OSAT	LOC_Os05g14780.1
LeafDev_mcl15_1	OSAT	LOC_Os05g14790.1
LeafDev_mcl15_1	OSAT	LOC_Os05g16700.1
LeafDev_mcl15_1	OSAT	LOC_Os05g17840.1
LeafDev_mcl15_1	OSAT	LOC_Os05g18930.1
LeafDev_mcl15_1	OSAT	LOC_Os05g20360.1
LeafDev_mcl15_1	OSAT	LOC_Os05g20780.1
LeafDev_mcl15_1	OSAT	LOC_Os05g24860.1
LeafDev_mcl15_1	OSAT	LOC_Os05g28540.1
LeafDev_mcl15_1	OSAT	LOC_Os05g43000.1
LeafDev_mcl15_1	OSAT	LOC_Os05g43990.1
LeafDev_mcl15_1	OSAT	LOC_Os05g44460.1
LeafDev_mcl15_1	OSAT	LOC_Os06g01090.1
LeafDev_mcl15_1	OSAT	LOC_Os06g11550.1
LeafDev_mcl15_1	OSAT	LOC_Os06g11560.1
LeafDev_mcl15_1	OSAT	LOC_Os06g15640.1
LeafDev_mcl15_1	OSAT	LOC_Os06g22770.1
LeafDev_mcl15_1	OSAT	LOC_Os06g23070.1
LeafDev_mcl15_1	OSAT	LOC_Os06g23200.1
LeafDev_mcl15_1	OSAT	LOC_Os06g25140.1
LeafDev_mcl15_1	OSAT	LOC_Os06g27930.1
LeafDev_mcl15_1	OSAT	LOC_Os06g29150.1
LeafDev_mcl15_1	OSAT	LOC_Os06g33280.1
LeafDev_mcl15_1	OSAT	LOC_Os06g35390.1
LeafDev_mcl15_1	OSAT	LOC_Os07g07840.1
LeafDev_mcl15_1	OSAT	LOC_Os07g13680.1
LeafDev_mcl15_1	OSAT	LOC_Os07g22420.1
LeafDev_mcl15_1	OSAT	LOC_Os07g27720.1
LeafDev_mcl15_1	OSAT	LOC_Os07g41110.1
LeafDev_mcl15_1	OSAT	LOC_Os07g44530.1
LeafDev_mcl15_1	OSAT	LOC_Os07g44540.1
LeafDev_mcl15_1	OSAT	LOC_Os07g46270.1
LeafDev_mcl15_1	OSAT	LOC_Os08g10160.1
LeafDev_mcl15_1	OSAT	LOC_Os08g13520.1
LeafDev_mcl15_1	OSAT	LOC_Os08g13540.1
LeafDev_mcl15_1	OSAT	LOC_Os08g27320.1
LeafDev_mcl15_1	OSAT	LOC_Os09g01850.1
LeafDev_mcl15_1	OSAT	LOC_Os09g02190.1
LeafDev_mcl15_1	OSAT	LOC_Os09g04520.1
LeafDev_mcl15_1	OSAT	LOC_Os09g07960.1
LeafDev_mcl15_1	OSAT	LOC_Os09g15120.1
LeafDev_mcl15_1	OSAT	LOC_Os09g27760.1
LeafDev_mcl15_1	OSAT	LOC_Os10g04240.1
LeafDev_mcl15_1	OSAT	LOC_Os10g11910.1
LeafDev_mcl15_1	OSAT	LOC_Os10g12232.1
LeafDev_mcl15_1	OSAT	LOC_Os10g12240.1
LeafDev_mcl15_1	OSAT	LOC_Os10g18360.1
LeafDev_mcl15_1	OSAT	LOC_Os10g20940.1
LeafDev_mcl15_1	OSAT	LOC_Os10g22240.1
LeafDev_mcl15_1	OSAT	LOC_Os10g42460.1
LeafDev_mcl15_1	OSAT	LOC_Os11g22000.1
LeafDev_mcl15_1	OSAT	LOC_Os11g22720.1
LeafDev_mcl15_1	OSAT	LOC_Os11g22740.1
LeafDev_mcl15_1	OSAT	LOC_Os11g26120.1
LeafDev_mcl15_1	OSAT	LOC_Os11g28580.1
LeafDev_mcl15_1	OSAT	LOC_Os11g35700.1
LeafDev_mcl15_1	OSAT	LOC_Os11g44070.1
LeafDev_mcl15_1	OSAT	LOC_Os12g17180.1
LeafDev_mcl15_1	OSAT	LOC_Os12g22980.1
LeafDev_mcl15_1	OSAT	LOC_Os12g23660.1
LeafDev_mcl15_1	OSAT	LOC_Os12g24430.1
LeafDev_mcl15_1	OSAT	LOC_Os12g24750.1
LeafDev_mcl15_1	OSAT	LOC_Os12g26840.1
LeafDev_mcl15_1	OSAT	LOC_Os01g06700.1
LeafDev_mcl15_1	OSAT	LOC_Os08g22890.1
LeafDev_mcl15_1	OSAT	LOC_Os12g27910.1
LeafDev_mcl15_1	OSAT	LOC_Os02g47270.1
LeafDev_mcl15_1	OSAT	LOC_Os06g21440.1
LeafDev_mcl15_1	OSAT	LOC_Os04g14900.1
LeafDev_mcl15_1	OSAT	LOC_Os07g26300.1
LeafDev_mcl15_1	OSAT	LOC_Os09g04420.1
LeafDev_mcl15_1	OSAT	LOC_Os12g23650.1
LeafDev_mcl15_1	OSAT	LOC_Os07g14230.1
LeafDev_mcl15_1	OSAT	LOC_Os04g16170.1
LeafDev_mcl15_1	OSAT	LOC_Os03g36279.1
LeafDev_mcl15_1	OSAT	LOC_Os05g23290.1
LeafDev_mcl15_1	OSAT	LOC_Os06g29030.1
LeafDev_mcl15_1	OSAT	LOC_Os03g33760.1
LeafDev_mcl15_1	OSAT	LOC_Os05g23300.1
LeafDev_mcl15_1	OSAT	LOC_Os07g11220.1
LeafDev_mcl15_1	OSAT	LOC_Os12g33530.1
LeafDev_mcl15_1	OSAT	LOC_Os09g02070.1
LeafDev_mcl15_1	OSAT	LOC_Os12g16900.1
LeafDev_mcl15_1	OSAT	LOC_Os03g56566.1
LeafDev_mcl15_1	OSAT	LOC_Os12g17170.1
LeafDev_mcl15_1	OSAT	LOC_Os06g19900.1
LeafDev_mcl15_1	OSAT	LOC_Os03g36290.1
LeafDev_mcl15_1	OSAT	LOC_Os12g14900.1
LeafDev_mcl15_1	OSAT	LOC_Os11g30990.1
LeafDev_mcl15_1	OSAT	LOC_Os04g01210.1
LeafDev_mcl15_1	OSAT	LOC_Os03g36220.1
LeafDev_mcl15_1	OSAT	LOC_Os05g20770.1
LeafDev_mcl15_1	OSAT	LOC_Os05g44660.1
LeafDev_mcl15_1	OSAT	LOC_Os03g30180.1
LeafDev_mcl15_1	OSAT	LOC_Os05g17640.1
LeafDev_mcl15_1	OSAT	LOC_Os08g16190.1
LeafDev_mcl15_1	OSAT	LOC_Os10g17610.1
LeafDev_mcl15_1	OSAT	LOC_Os06g29920.1
LeafDev_mcl15_1	OSAT	LOC_Os10g14950.1
LeafDev_mcl15_1	OSAT	LOC_Os04g28560.1
LeafDev_mcl15_1	OSAT	LOC_Os11g28240.1
LeafDev_mcl15_1	OSAT	LOC_Os08g33220.1
LeafDev_mcl15_1	OSAT	LOC_Os06g25370.1
LeafDev_mcl15_1	OSAT	LOC_Os03g36480.1
LeafDev_mcl15_1	OSAT	LOC_Os10g22800.1
LeafDev_mcl15_1	OSAT	LOC_Os05g19100.1
LeafDev_mcl15_1	OSAT	LOC_Os12g23530.1
LeafDev_mcl15_1	OSAT	LOC_Os05g24960.1
LeafDev_mcl15_1	OSAT	LOC_Os04g18900.1
LeafDev_mcl15_1	OSAT	LOC_Os09g14630.1
LeafDev_mcl15_1	OSAT	LOC_Os10g20930.1
LeafDev_mcl15_1	OSAT	LOC_Os10g22250.1
LeafDev_mcl15_1	OSAT	LOC_Os05g22650.1
LeafDev_mcl15_1	OSAT	LOC_Os08g13550.1
LeafDev_mcl15_1	OSAT	LOC_Os08g19440.1
LeafDev_mcl15_1	OSAT	LOC_Os08g07220.1
LeafDev_mcl15_1	OSAT	LOC_Os04g02210.1
LeafDev_mcl15_1	OSAT	LOC_Os04g28890.1
LeafDev_mcl15_1	OSAT	LOC_Os12g11900.1
LeafDev_mcl15_1	OSAT	LOC_Os11g28840.1
LeafDev_mcl15_1	OSAT	LOC_Os10g30020.1
LeafDev_mcl15_1	OSAT	LOC_Os12g06350.1
LeafDev_mcl15_1	OSAT	LOC_Os10g16700.1
LeafDev_mcl15_1	OSAT	LOC_Os08g24060.1
LeafDev_mcl15_1	OSAT	LOC_Os11g19960.1
LeafDev_mcl15_1	OSAT	LOC_Os06g29040.1
LeafDev_mcl15_1	OSAT	LOC_Os10g17410.1
LeafDev_mcl15_1	OSAT	LOC_Os10g12010.1
LeafDev_mcl15_1	OSAT	LOC_Os06g45740.1
LeafDev_mcl15_1	OSAT	LOC_Os08g11150.1
LeafDev_mcl15_1	OSAT	LOC_Os06g39990.1
LeafDev_mcl15_1	OSAT	LOC_Os11g28850.1
LeafDev_mcl15_1	OSAT	LOC_Os03g38082.1
LeafDev_mcl15_1	OSAT	LOC_Os04g01790.1
LeafDev_mcl15_1	OSAT	LOC_Os05g20850.1
LeafDev_mcl15_1	OSAT	ChrSy.fgenesh.mRNA.77
LeafDev_mcl15_1	OSAT	LOC_Os04g25760.1
LeafDev_mcl15_1	OSAT	LOC_Os04g02300.1
LeafDev_mcl15_1	OSAT	LOC_Os03g32550.1
LeafDev_mcl15_1	OSAT	LOC_Os12g39260.1
LeafDev_mcl15_1	OSAT	LOC_Os02g24840.1
LeafDev_mcl15_1	OSAT	LOC_Os09g28960.1
LeafDev_mcl15_1	OSAT	LOC_Os11g22750.1
LeafDev_mcl15_1	OSAT	LOC_Os07g49160.1
LeafDev_mcl15_1	OSAT	LOC_Os05g18550.1
LeafDev_mcl15_1	OSAT	LOC_Os08g08620.1
LeafDev_mcl15_1	OSAT	LOC_Os09g22110.1
LeafDev_mcl15_1	OSAT	LOC_Os04g11500.1
LeafDev_mcl15_1	OSAT	LOC_Os10g24750.1
LeafDev_mcl15_1	OSAT	LOC_Os10g14970.1
LeafDev_mcl15_1	OSAT	LOC_Os06g30990.1
LeafDev_mcl15_1	OSAT	LOC_Os04g21400.1
LeafDev_mcl15_1	OSAT	LOC_Os07g11210.1
LeafDev_mcl15_1	OSAT	LOC_Os02g24570.1
LeafDev_mcl15_1	OSAT	LOC_Os03g35700.1
LeafDev_mcl15_1	OSAT	LOC_Os12g24990.1
LeafDev_mcl15_1	OSAT	LOC_Os11g21810.1
LeafDev_mcl15_1	OSAT	LOC_Os11g29880.1
LeafDev_mcl15_1	OSAT	LOC_Os09g03260.1
LeafDev_mcl15_1	OSAT	LOC_Os05g18370.1
LeafDev_mcl15_1	OSAT	LOC_Os08g22410.1
LeafDev_mcl15_1	OSAT	LOC_Os06g31600.1
LeafDev_mcl15_1	OSAT	LOC_Os10g21840.1
LeafDev_mcl15_1	OSAT	LOC_Os08g11440.1
LeafDev_mcl15_1	OSAT	LOC_Os07g13190.1
LeafDev_mcl15_1	OSAT	LOC_Os04g17910.1
LeafDev_mcl15_1	OSAT	LOC_Os05g08300.1
LeafDev_mcl15_1	OSAT	LOC_Os10g34630.1
LeafDev_mcl15_1	OSAT	LOC_Os08g12570.1
LeafDev_mcl15_1	OSAT	LOC_Os06g48360.1
LeafDev_mcl15_1	OSAT	LOC_Os10g02430.1
LeafDev_mcl15_1	OSAT	LOC_Os04g03300.1
LeafDev_mcl15_1	OSAT	LOC_Os06g15500.1
LeafDev_mcl15_1	OSAT	LOC_Os07g20250.1
LeafDev_mcl15_1	OSAT	LOC_Os02g44050.1
LeafDev_mcl15_1	OSAT	LOC_Os11g31490.1
LeafDev_mcl15_1	OSAT	LOC_Os12g16440.1
LeafDev_mcl15_1	OSAT	LOC_Os02g22400.1
LeafDev_mcl15_1	OSAT	LOC_Os12g21900.1
LeafDev_mcl15_1	OSAT	LOC_Os04g42710.1
LeafDev_mcl15_1	OSAT	LOC_Os03g14930.1
LeafDev_mcl15_1	OSAT	LOC_Os02g40060.1
LeafDev_mcl15_1	OSAT	LOC_Os01g32400.1
LeafDev_mcl15_1	OSAT	LOC_Os07g19420.1
LeafDev_mcl15_1	OSAT	LOC_Os11g09660.1
LeafDev_mcl15_1	OSAT	LOC_Os06g33860.1
LeafDev_mcl15_1	OSAT	LOC_Os09g13850.1
LeafDev_mcl15_1	OSAT	LOC_Os01g68920.1
LeafDev_mcl15_1	OSAT	LOC_Os02g07940.1
LeafDev_mcl15_1	OSAT	LOC_Os12g42790.1
LeafDev_mcl15_1	OSAT	LOC_Os11g38350.1
LeafDev_mcl15_1	OSAT	LOC_Os05g30050.1
LeafDev_mcl15_1	OSAT	LOC_Os04g37830.1
LeafDev_mcl15_1	OSAT	LOC_Os10g31880.1
LeafDev_mcl15_1	OSAT	LOC_Os04g59220.1
LeafDev_mcl15_1	OSAT	LOC_Os02g40480.1
LeafDev_mcl15_1	OSAT	LOC_Os07g42460.1
LeafDev_mcl15_1	OSAT	LOC_Os08g40970.1
LeafDev_mcl15_1	OSAT	LOC_Os01g04980.1
LeafDev_mcl15_1	OSAT	LOC_Os03g62800.1
LeafDev_mcl15_1	OSAT	LOC_Os02g17050.1
LeafDev_mcl15_1	OSAT	LOC_Os05g34620.1
LeafDev_mcl15_1	OSAT	LOC_Os08g07460.1
LeafDev_mcl15_1	OSAT	LOC_Os03g42660.1
LeafDev_mcl15_1	OSAT	LOC_Os08g41260.1
LeafDev_mcl15_1	OSAT	LOC_Os03g16280.1
LeafDev_mcl15_1	OSAT	LOC_Os07g42670.1
LeafDev_mcl15_1	OSAT	LOC_Os05g31410.1
LeafDev_mcl15_1	OSAT	LOC_Os01g29080.1
LeafDev_mcl15_1	OSAT	LOC_Os01g54260.1
LeafDev_mcl15_1	OSAT	LOC_Os05g10700.1
LeafDev_mcl15_1	OSAT	LOC_Os05g03680.1
LeafDev_mcl15_1	OSAT	LOC_Os05g17190.1
LeafDev_mcl15_1	OSAT	LOC_Os09g17420.1
LeafDev_mcl15_1	OSAT	LOC_Os01g21080.1
LeafDev_mcl15_1	OSAT	LOC_Os02g28330.1
LeafDev_mcl15_1	OSAT	LOC_Os01g18700.1
LeafDev_mcl15_1	OSAT	LOC_Os01g31440.1
LeafDev_mcl15_1	OSAT	LOC_Os12g17780.1
LeafDev_mcl15_1	OSAT	LOC_Os12g36150.1
LeafDev_mcl15_1	OSAT	LOC_Os05g26790.1
LeafDev_mcl15_1	OSAT	LOC_Os03g28370.1
LeafDev_mcl15_1	OSAT	LOC_Os02g19080.1
LeafDev_mcl15_1	OSAT	LOC_Os01g19620.1
LeafDev_mcl15_1	OSAT	LOC_Os01g74080.1
LeafDev_mcl15_1	OSAT	LOC_Os02g07370.1
LeafDev_mcl15_1	OSAT	LOC_Os02g48250.1
LeafDev_mcl15_1	OSAT	LOC_Os08g14540.1
LeafDev_mcl15_1	OSAT	LOC_Os02g50090.1
LeafDev_mcl15_1	OSAT	LOC_Os03g19150.1
LeafDev_mcl15_1	OSAT	LOC_Os05g41770.1
LeafDev_mcl15_1	OSAT	LOC_Os12g34630.1
LeafDev_mcl15_1	OSAT	LOC_Os02g35800.1
LeafDev_mcl15_1	OSAT	LOC_Os01g16490.1
LeafDev_mcl15_1	OSAT	LOC_Os03g51360.1
LeafDev_mcl15_1	OSAT	LOC_Os01g74090.1
LeafDev_mcl15_1	OSAT	LOC_Os10g08300.1
LeafDev_mcl15_1	OSAT	LOC_Os11g13790.1
LeafDev_mcl15_1	OSAT	LOC_Os04g38160.1
LeafDev_mcl15_1	OSAT	LOC_Os04g13340.1
LeafDev_mcl15_1	OSAT	LOC_Os09g17470.1
LeafDev_mcl15_1	OSAT	LOC_Os05g25300.1
LeafDev_mcl15_1	OSAT	LOC_Os07g20230.1
LeafDev_mcl15_1	OSAT	LOC_Os07g33830.1
LeafDev_mcl15_1	OSAT	LOC_Os09g01090.1
LeafDev_mcl15_1	OSAT	LOC_Os04g03410.1
LeafDev_mcl15_1	OSAT	LOC_Os01g57780.1
LeafDev_mcl15_1	OSAT	LOC_Os09g06540.1
LeafDev_mcl15_1	OSAT	LOC_Os03g33042.1
LeafDev_mcl15_1	OSAT	LOC_Os09g17440.1
LeafDev_mcl15_1	OSAT	LOC_Os11g25850.1
LeafDev_mcl15_1	OSAT	ChrSy.fgenesh.mRNA.65
LeafDev_mcl15_1	OSAT	LOC_Os11g27070.1
LeafDev_mcl15_1	OSAT	LOC_Os11g25280.1
LeafDev_mcl15_1	OSAT	LOC_Os05g17930.1
LeafDev_mcl15_1	OSAT	LOC_Os11g06500.1
LeafDev_mcl15_1	OSAT	LOC_Os04g04280.1
LeafDev_mcl15_1	OSAT	LOC_Os11g25350.1
LeafDev_mcl15_1	OSAT	LOC_Os10g07300.1
LeafDev_mcl15_1	OSAT	LOC_Os02g22640.1
LeafDev_mcl15_1	OSAT	LOC_Os01g43300.1
LeafDev_mcl15_1	OSAT	LOC_Os12g18990.1
LeafDev_mcl15_1	OSAT	LOC_Os09g07870.1
LeafDev_mcl15_1	OSAT	LOC_Os12g08640.1
LeafDev_mcl15_1	OSAT	LOC_Os08g20390.1
LeafDev_mcl15_1	OSAT	LOC_Os07g21990.1
LeafDev_mcl15_1	OSAT	LOC_Os01g13980.1
LeafDev_mcl15_1	OSAT	LOC_Os08g13410.1
LeafDev_mcl15_1	OSAT	LOC_Os10g01970.1
LeafDev_mcl15_1	OSAT	LOC_Os01g20070.1
LeafDev_mcl15_1	OSAT	LOC_Os11g39860.1
LeafDev_mcl15_1	OSAT	LOC_Os10g03160.1
LeafDev_mcl15_1	OSAT	LOC_Os08g20310.1
LeafDev_mcl15_1	OSAT	LOC_Os06g42170.1
LeafDev_mcl15_1	OSAT	LOC_Os10g03980.1
LeafDev_mcl15_1	OSAT	LOC_Os03g34240.1
LeafDev_mcl15_1	OSAT	LOC_Os04g02080.1
LeafDev_mcl15_1	OSAT	LOC_Os04g22990.1
LeafDev_mcl15_1	OSAT	LOC_Os05g11040.1
LeafDev_mcl15_1	OSAT	LOC_Os05g12310.1
LeafDev_mcl15_1	OSAT	LOC_Os05g20430.1
LeafDev_mcl15_1	OSAT	LOC_Os05g49710.1
LeafDev_mcl15_1	OSAT	LOC_Os07g15030.1
LeafDev_mcl15_1	OSAT	LOC_Os08g12550.1
LeafDev_mcl15_1	OSAT	LOC_Os08g24120.1
LeafDev_mcl15_1	OSAT	LOC_Os09g12070.1
LeafDev_mcl15_1	OSAT	LOC_Os10g27040.1
LeafDev_mcl15_1	OSAT	LOC_Os11g28250.1
LeafDev_mcl15_1	OSAT	LOC_Os12g30670.1
LeafDev_mcl15_1	OSAT	LOC_Os04g11090.1
LeafDev_mcl15_1	OSAT	LOC_Os07g14390.1
LeafDev_mcl15_1	OSAT	LOC_Os07g08920.1
LeafDev_mcl15_1	OSAT	LOC_Os05g30070.1
LeafDev_mcl15_1	OSAT	LOC_Os12g17460.1
LeafDev_mcl15_1	OSAT	LOC_Os03g33710.1
LeafDev_mcl15_1	OSAT	LOC_Os08g27630.1
LeafDev_mcl15_1	OSAT	LOC_Os02g47380.1
LeafDev_mcl15_1	OSAT	LOC_Os12g20020.1
LeafDev_mcl15_1	OSAT	LOC_Os04g18870.1
LeafDev_mcl15_1	OSAT	LOC_Os05g14670.1
LeafDev_mcl15_1	OSAT	LOC_Os06g39980.1
LeafDev_mcl15_1	OSAT	LOC_Os01g31410.1
LeafDev_mcl15_1	OSAT	LOC_Os05g27400.1
LeafDev_mcl15_1	OSAT	LOC_Os07g14380.1
LeafDev_mcl15_1	OSAT	LOC_Os02g22740.1
LeafDev_mcl15_1	OSAT	LOC_Os03g38764.1
LeafDev_mcl15_1	OSAT	LOC_Os03g32870.1
LeafDev_mcl15_1	OSAT	LOC_Os09g15010.1
LeafDev_mcl15_1	OSAT	LOC_Os05g23970.1
LeafDev_mcl15_1	OSAT	LOC_Os01g28910.1
LeafDev_mcl15_1	OSAT	LOC_Os01g29310.1
LeafDev_mcl15_1	OSAT	LOC_Os08g11070.1
LeafDev_mcl15_1	OSAT	LOC_Os06g15630.1
LeafDev_mcl15_1	OSAT	LOC_Os09g14850.1
LeafDev_mcl15_1	OSAT	LOC_Os10g06200.1
LeafDev_mcl15_1	OSAT	LOC_Os08g24050.1
LeafDev_mcl15_1	OSAT	LOC_Os01g25930.1
LeafDev_mcl15_1	OSAT	LOC_Os08g27570.1
LeafDev_mcl15_1	OSAT	LOC_Os03g35580.1
LeafDev_mcl15_1	OSAT	LOC_Os09g14620.1
LeafDev_mcl15_1	OSAT	LOC_Os05g18840.1
LeafDev_mcl15_1	OSAT	LOC_Os06g20680.1
LeafDev_mcl15_1	OSAT	LOC_Os03g49110.1
LeafDev_mcl15_1	OSAT	LOC_Os06g38220.1
LeafDev_mcl15_1	OSAT	LOC_Os04g19530.1
LeafDev_mcl15_1	OSAT	LOC_Os04g23480.1
LeafDev_mcl15_1	OSAT	LOC_Os06g31040.1
LeafDev_mcl15_1	OSAT	LOC_Os12g09930.1
LeafDev_mcl15_1	OSAT	LOC_Os04g07740.1
LeafDev_mcl15_1	OSAT	LOC_Os12g14890.1
LeafDev_mcl15_1	OSAT	LOC_Os02g51250.1
LeafDev_mcl15_1	OSAT	LOC_Os03g32860.1
LeafDev_mcl15_1	OSAT	LOC_Os03g32730.1
LeafDev_mcl15_1	OSAT	LOC_Os08g11810.1
LeafDev_mcl15_1	OSAT	LOC_Os10g01890.1
LeafDev_mcl15_1	OSAT	LOC_Os04g17930.1
LeafDev_mcl15_1	OSAT	LOC_Os08g27520.1
LeafDev_mcl15_1	OSAT	LOC_Os07g23040.1
LeafDev_mcl15_1	OSAT	LOC_Os01g29320.1
LeafDev_mcl15_1	OSAT	LOC_Os06g49720.1
LeafDev_mcl15_1	OSAT	LOC_Os03g33960.1
LeafDev_mcl15_1	OSAT	LOC_Os04g07750.1
LeafDev_mcl15_1	OSAT	LOC_Os01g26330.1
LeafDev_mcl15_1	OSAT	LOC_Os10g24110.1
LeafDev_mcl15_1	OSAT	LOC_Os03g40570.1
LeafDev_mcl15_1	OSAT	LOC_Os03g34260.1
LeafDev_mcl15_1	OSAT	LOC_Os03g33044.1
LeafDev_mcl15_1	OSAT	LOC_Os03g33890.1
LeafDev_mcl15_1	OSAT	LOC_Os09g04840.1
LeafDev_mcl15_1	OSAT	LOC_Os08g27620.1
LeafDev_mcl15_1	OSAT	LOC_Os11g11262.1
LeafDev_mcl15_1	OSAT	LOC_Os08g29460.1
LeafDev_mcl15_1	OSAT	LOC_Os08g26780.1
LeafDev_mcl15_1	OSAT	LOC_Os08g21100.1
LeafDev_mcl15_1	OSAT	LOC_Os07g15040.1
LeafDev_mcl15_1	OSAT	LOC_Os04g19850.1
LeafDev_mcl15_1	OSAT	LOC_Os06g26090.1
LeafDev_mcl15_1	OSAT	LOC_Os03g33880.1
LeafDev_mcl15_1	OSAT	LOC_Os11g27750.1
LeafDev_mcl15_1	OSAT	LOC_Os11g27790.1
LeafDev_mcl15_1	OSAT	LOC_Os05g14620.1
LeafDev_mcl15_1	OSAT	LOC_Os02g19090.1
LeafDev_mcl15_1	OSAT	LOC_Os12g11460.1
LeafDev_mcl15_1	OSAT	LOC_Os11g30980.1
LeafDev_mcl15_1	OSAT	LOC_Os12g11470.1
LeafDev_mcl15_1	OSAT	LOC_Os04g11330.1
LeafDev_mcl15_1	OSAT	LOC_Os10g21830.1
LeafDev_mcl15_1	OSAT	LOC_Os10g06460.1
LeafDev_mcl15_1	OSAT	LOC_Os01g31450.1
LeafDev_mcl15_1	OSAT	LOC_Os12g12790.1
LeafDev_mcl15_1	OSAT	LOC_Os08g26770.1
LeafDev_mcl15_1	OSAT	LOC_Os04g26580.1
LeafDev_mcl15_1	OSAT	LOC_Os09g17210.1
LeafDev_mcl15_1	OSAT	LOC_Os12g20030.1
LeafDev_mcl15_1	OSAT	LOC_Os12g11480.1
LeafDev_mcl15_1	OSAT	LOC_Os12g19800.1
LeafDev_mcl15_1	OSAT	LOC_Os01g29190.1
LeafDev_mcl15_1	OSAT	LOC_Os06g26100.1
LeafDev_mcl15_1	OSAT	LOC_Os06g20710.1
LeafDev_mcl15_1	OSAT	LOC_Os08g28390.1
LeafDev_mcl15_1	OSAT	LOC_Os01g33136.1
LeafDev_mcl15_1	OSAT	LOC_Os03g33900.1
LeafDev_mcl15_1	OSAT	LOC_Os12g15090.1
LeafDev_mcl15_1	OSAT	LOC_Os04g11490.1
LeafDev_mcl15_1	OSAT	LOC_Os06g28910.1
LeafDev_mcl15_1	OSAT	LOC_Os01g37170.1
LeafDev_mcl15_1	OSAT	LOC_Os05g14650.1
LeafDev_mcl15_1	OSAT	LOC_Os08g39790.1
LeafDev_mcl15_1	OSAT	LOC_Os08g26330.1
LeafDev_mcl15_1	OSAT	LOC_Os10g25270.1
LeafDev_mcl15_1	OSAT	LOC_Os05g08280.1
LeafDev_mcl15_1	OSAT	LOC_Os07g18410.1
LeafDev_mcl15_1	OSAT	LOC_Os07g39420.1
LeafDev_mcl15_1	OSAT	LOC_Os06g31130.1
LeafDev_mcl15_1	OSAT	LOC_Os03g05960.1
LeafDev_mcl15_1	OSAT	LOC_Os03g48340.1
LeafDev_mcl15_1	OSAT	LOC_Os06g46530.1
LeafDev_mcl15_1	OSAT	LOC_Os02g30520.1
LeafDev_mcl15_1	OSAT	LOC_Os05g27430.1
LeafDev_mcl15_1	OSAT	LOC_Os02g29830.1
LeafDev_mcl15_1	OSAT	LOC_Os11g19950.1
LeafDev_mcl15_1	OSAT	LOC_Os10g20170.1
LeafDev_mcl15_1	OSAT	LOC_Os03g48330.1
LeafDev_mcl15_1	OSAT	LOC_Os10g32240.1
LeafDev_mcl15_1	OSAT	LOC_Os01g35780.1
LeafDev_mcl15_1	OSAT	LOC_Os04g23410.1
LeafDev_mcl15_1	OSAT	LOC_Os08g32040.1
LeafDev_mcl15_1	OSAT	LOC_Os10g09470.1
LeafDev_mcl15_1	OSAT	LOC_Os05g13700.1
LeafDev_mcl15_1	OSAT	LOC_Os12g15890.1
LeafDev_mcl15_1	OSAT	LOC_Os02g14360.1
LeafDev_mcl15_1	OSAT	LOC_Os08g23530.1
LeafDev_mcl15_1	OSAT	LOC_Os07g30080.1
LeafDev_mcl15_1	OSAT	LOC_Os06g31120.1
LeafDev_mcl15_1	OSAT	LOC_Os08g39800.1
LeafDev_mcl15_1	OSAT	LOC_Os10g25280.1
LeafDev_mcl15_1	OSAT	LOC_Os10g07624.1
LeafDev_mcl15_1	OSAT	LOC_Os12g23490.1
LeafDev_mcl15_1	OSAT	LOC_Os01g23540.1
LeafDev_mcl15_1	OSAT	LOC_Os10g03140.1
LeafDev_mcl15_1	OSAT	LOC_Os07g14190.1
LeafDev_mcl15_1	OSAT	LOC_Os04g16290.1
LeafDev_mcl15_1	OSAT	LOC_Os10g16570.1
LeafDev_mcl15_1	OSAT	LOC_Os07g23370.1
LeafDev_mcl15_1	OSAT	LOC_Os02g26250.1
LeafDev_mcl15_1	OSAT	LOC_Os12g22720.1
LeafDev_mcl15_1	OSAT	LOC_Os09g14190.1
LeafDev_mcl15_1	OSAT	LOC_Os03g14940.1
LeafDev_mcl15_1	OSAT	LOC_Os10g02180.1
LeafDev_mcl15_1	OSAT	LOC_Os12g42800.1
LeafDev_mcl15_1	OSAT	LOC_Os11g35950.1
LeafDev_mcl15_1	OSAT	LOC_Os07g19430.1
LeafDev_mcl15_1	OSAT	LOC_Os02g07950.1
LeafDev_mcl15_1	OSAT	LOC_Os08g35040.1
LeafDev_mcl15_1	OSAT	LOC_Os03g16190.1
LeafDev_mcl15_1	OSAT	LOC_Os03g25170.1
LeafDev_mcl15_1	OSAT	LOC_Os12g09760.1
LeafDev_mcl15_1	OSAT	LOC_Os12g25959.1
LeafDev_mcl15_1	OSAT	LOC_Os10g02190.1
LeafDev_mcl15_1	OSAT	LOC_Os06g33850.1
LeafDev_mcl15_1	OSAT	LOC_Os04g13520.1
LeafDev_mcl15_1	OSAT	LOC_Os03g48350.1
LeafDev_mcl15_1	OSAT	LOC_Os11g22700.1
LeafDev_mcl15_1	OSAT	LOC_Os06g25220.1
LeafDev_mcl15_1	OSAT	LOC_Os12g22240.1
LeafDev_mcl15_1	OSAT	LOC_Os05g39020.1
LeafDev_mcl15_1	OSAT	LOC_Os09g24780.1
LeafDev_mcl15_1	OSAT	LOC_Os01g01210.1
LeafDev_mcl15_1	OSAT	LOC_Os01g20990.1
LeafDev_mcl15_1	OSAT	LOC_Os05g19090.1
LeafDev_mcl15_1	OSAT	LOC_Os08g17460.1
LeafDev_mcl15_1	OSAT	LOC_Os07g43100.1
LeafDev_mcl15_1	OSAT	LOC_Os02g29060.1
LeafDev_mcl15_1	OSAT	LOC_Os01g70900.1
LeafDev_mcl15_1	OSAT	LOC_Os01g14570.1
LeafDev_mcl15_1	OSAT	LOC_Os12g43460.1
LeafDev_mcl15_1	OSAT	LOC_Os01g38160.1
LeafDev_mcl15_1	OSAT	LOC_Os03g23990.1
LeafDev_mcl15_1	OSAT	LOC_Os03g29075.1
LeafDev_mcl15_1	OSAT	LOC_Os04g11700.1
LeafDev_mcl15_1	OSAT	LOC_Os04g19760.1
LeafDev_mcl15_1	OSAT	LOC_Os04g49010.1
LeafDev_mcl15_1	OSAT	LOC_Os05g24050.1
LeafDev_mcl15_1	OSAT	LOC_Os05g24740.1
LeafDev_mcl15_1	OSAT	LOC_Os06g03320.1
LeafDev_mcl15_1	OSAT	LOC_Os09g14180.1
LeafDev_mcl15_1	OSAT	LOC_Os09g19590.1
LeafDev_mcl15_1	OSAT	LOC_Os10g01300.1
LeafDev_mcl15_1	OSAT	LOC_Os11g27060.1
LeafDev_mcl15_1	OSAT	LOC_Os05g51310.1
LeafDev_mcl15_1	OSAT	LOC_Os08g40370.1
LeafDev_mcl15_1	OSAT	LOC_Os08g32050.1
LeafDev_mcl15_1	OSAT	LOC_Os06g24680.1
LeafDev_mcl15_1	OSAT	LOC_Os01g48090.1
LeafDev_mcl15_1	OSAT	LOC_Os12g08470.1
LeafDev_mcl15_1	OSAT	LOC_Os07g13740.1
LeafDev_mcl15_1	OSAT	LOC_Os04g11670.1
LeafDev_mcl15_1	OSAT	LOC_Os09g20760.1
LeafDev_mcl15_1	OSAT	LOC_Os04g27094.1
LeafDev_mcl15_1	OSAT	LOC_Os02g46010.1
LeafDev_mcl15_1	OSAT	LOC_Os08g32300.1
LeafDev_mcl15_1	OSAT	LOC_Os03g41970.1
LeafDev_mcl15_1	OSAT	LOC_Os11g47452.1
LeafDev_mcl15_1	OSAT	LOC_Os04g28910.1
LeafDev_mcl15_1	OSAT	LOC_Os04g23010.1
LeafDev_mcl15_1	OSAT	LOC_Os03g40220.1
LeafDev_mcl15_1	OSAT	LOC_Os07g16660.1
LeafDev_mcl15_1	OSAT	LOC_Os01g13990.1
LeafDev_mcl15_1	OSAT	LOC_Os08g16550.1
LeafDev_mcl15_1	OSAT	LOC_Os03g22860.1
LeafDev_mcl15_1	OSAT	LOC_Os03g33190.1
LeafDev_mcl15_1	OSAT	LOC_Os02g22050.1
LeafDev_mcl15_1	OSAT	LOC_Os04g13120.1
LeafDev_mcl15_1	OSAT	LOC_Os08g29550.1
LeafDev_mcl15_1	OSAT	LOC_Os07g16640.1
LeafDev_mcl15_1	OSAT	LOC_Os05g18400.1
LeafDev_mcl15_1	OSAT	LOC_Os06g39320.1
LeafDev_mcl15_1	OSAT	LOC_Os05g06640.1
LeafDev_mcl15_1	OSAT	LOC_Os08g16540.1
LeafDev_mcl15_1	OSAT	LOC_Os12g23390.1
LeafDev_mcl15_1	OSAT	LOC_Os06g29910.1
LeafDev_mcl15_1	OSAT	LOC_Os07g39410.1
LeafDev_mcl15_1	OSAT	LOC_Os02g32910.1
LeafDev_mcl15_1	OSAT	LOC_Os04g24880.1
LeafDev_mcl15_1	OSAT	LOC_Os08g17070.1
LeafDev_mcl15_1	OSAT	LOC_Os04g29180.1
LeafDev_mcl15_1	OSAT	LOC_Os10g02170.1
LeafDev_mcl15_1	OSAT	LOC_Os06g18770.1
LeafDev_mcl15_1	OSAT	LOC_Os04g25750.1
LeafDev_mcl15_1	OSAT	LOC_Os07g11200.1
LeafDev_mcl15_1	OSAT	LOC_Os04g43240.1
LeafDev_mcl15_1	OSAT	LOC_Os10g32210.1
LeafDev_mcl15_1	OSAT	LOC_Os03g14770.1
LeafDev_mcl15_1	OSAT	LOC_Os10g02420.1
LeafDev_mcl15_1	OSAT	LOC_Os08g11180.1
LeafDev_mcl15_1	OSAT	LOC_Os07g14170.1
LeafDev_mcl15_1	OSAT	LOC_Os12g22730.1
LeafDev_mcl15_1	OSAT	LOC_Os01g39720.1
LeafDev_mcl15_1	OSAT	LOC_Os09g14090.1
LeafDev_mcl15_1	OSAT	LOC_Os08g15360.1
LeafDev_mcl15_1	OSAT	LOC_Os06g25980.1
LeafDev_mcl15_1	OSAT	LOC_Os02g41702.1
LeafDev_mcl15_1	OSAT	LOC_Os12g15880.1
LeafDev_mcl15_1	OSAT	LOC_Os02g21150.1
LeafDev_mcl15_1	OSAT	LOC_Os11g17130.1
LeafDev_mcl15_1	OSAT	LOC_Os05g23500.1
LeafDev_mcl15_1	OSAT	LOC_Os09g03220.1
LeafDev_mcl15_1	OSAT	LOC_Os11g20400.1
LeafDev_mcl15_1	OSAT	LOC_Os01g22120.1
LeafDev_mcl15_1	OSAT	LOC_Os10g11720.1
LeafDev_mcl15_1	OSAT	LOC_Os12g08460.1
LeafDev_mcl15_1	OSAT	LOC_Os08g29060.1
LeafDev_mcl15_1	OSAT	LOC_Os02g26270.1
LeafDev_mcl15_1	OSAT	LOC_Os11g20410.1
LeafDev_mcl15_1	OSAT	LOC_Os12g32410.1
LeafDev_mcl15_1	OSAT	LOC_Os04g29150.1
LeafDev_mcl15_1	OSAT	LOC_Os12g15660.1
LeafDev_mcl15_1	OSAT	LOC_Os11g21800.1
LeafDev_mcl15_1	OSAT	LOC_Os05g17880.1
LeafDev_mcl15_1	OSAT	LOC_Os09g12340.1
LeafDev_mcl15_1	OSAT	LOC_Os06g02910.1
LeafDev_mcl15_1	OSAT	LOC_Os07g27020.1
LeafDev_mcl15_1	OSAT	LOC_Os11g25340.1
LeafDev_mcl15_1	OSAT	LOC_Os11g25270.1
LeafDev_mcl15_1	OSAT	LOC_Os12g08580.1
LeafDev_mcl15_1	OSAT	LOC_Os06g34200.1
LeafDev_mcl15_1	OSAT	LOC_Os05g25690.1
LeafDev_mcl15_1	OSAT	LOC_Os02g29840.1
LeafDev_mcl15_1	OSAT	LOC_Os12g15800.1
LeafDev_mcl15_1	OSAT	LOC_Os05g17890.1
LeafDev_mcl15_1	OSAT	LOC_Os10g34071.1
LeafDev_mcl15_1	OSAT	LOC_Os07g49060.1
LeafDev_mcl15_1	OSAT	LOC_Os01g23830.1
LeafDev_mcl15_1	OSAT	LOC_Os05g17920.1
LeafDev_mcl15_1	OSAT	LOC_Os04g16280.1
LeafDev_mcl15_1	OSAT	LOC_Os09g06430.1
LeafDev_mcl15_1	OSAT	LOC_Os05g12610.1
LeafDev_mcl15_1	OSAT	LOC_Os01g25890.1
LeafDev_mcl15_1	OSAT	LOC_Os09g29500.1
LeafDev_mcl15_1	OSAT	LOC_Os02g40050.1
LeafDev_mcl15_1	OSAT	LOC_Os04g55910.1
LeafDev_mcl15_1	OSAT	LOC_Os10g23920.1
LeafDev_mcl15_1	OSAT	LOC_Os07g30920.1
LeafDev_mcl15_1	OSAT	LOC_Os03g16180.1
LeafDev_mcl15_1	OSAT	LOC_Os04g47350.1
LeafDev_mcl15_1	OSAT	LOC_Os06g17710.1
LeafDev_mcl15_1	OSAT	LOC_Os11g22920.1
LeafDev_mcl15_1	OSAT	LOC_Os08g23260.1
LeafDev_mcl15_1	OSAT	LOC_Os01g20050.1
LeafDev_mcl15_1	OSAT	LOC_Os03g34000.1
LeafDev_mcl15_1	OSAT	LOC_Os12g17770.1
LeafDev_mcl15_1	OSAT	LOC_Os09g01080.1
LeafDev_mcl15_1	OSAT	LOC_Os08g22610.1
LeafDev_mcl15_1	OSAT	LOC_Os03g36490.1
LeafDev_mcl15_1	OSAT	LOC_Os04g14920.1
LeafDev_mcl15_1	OSAT	LOC_Os04g29640.1
LeafDev_mcl15_1	OSAT	LOC_Os03g33860.1
LeafDev_mcl15_1	OSAT	LOC_Os10g24740.1
LeafDev_mcl15_1	OSAT	LOC_Os02g28790.1
LeafDev_mcl15_1	OSAT	LOC_Os11g34240.1
LeafDev_mcl15_1	OSAT	LOC_Os04g02220.1
LeafDev_mcl15_1	OSAT	LOC_Os07g18400.1
LeafDev_mcl15_1	OSAT	LOC_Os03g52520.1
LeafDev_mcl15_1	OSAT	LOC_Os10g25517.1
LeafDev_mcl15_1	OSAT	LOC_Os10g06420.1
LeafDev_mcl15_1	OSAT	LOC_Os12g30280.1
LeafDev_mcl15_1	OSAT	LOC_Os11g25830.1
LeafDev_mcl15_1	OSAT	LOC_Os04g11710.1
LeafDev_mcl15_1	OSAT	LOC_Os07g27010.1
LeafDev_mcl15_1	OSAT	LOC_Os04g29130.1
LeafDev_mcl15_1	OSAT	LOC_Os04g05810.1
LeafDev_mcl15_1	OSAT	LOC_Os05g13720.1
LeafDev_mcl15_1	OSAT	LOC_Os11g25940.1
LeafDev_mcl15_1	OSAT	LOC_Os12g30290.1
LeafDev_mcl15_1	OSAT	LOC_Os08g17470.1
LeafDev_mcl15_1	OSAT	LOC_Os02g38610.1
LeafDev_mcl15_1	OSAT	LOC_Os06g47010.1
LeafDev_mcl15_1	OSAT	LOC_Os05g03730.1
LeafDev_mcl15_1	OSAT	LOC_Os12g27530.1
LeafDev_mcl15_1	OSAT	LOC_Os05g17940.1
LeafDev_mcl15_1	OSAT	LOC_Os08g23490.1
LeafDev_mcl15_1	OSAT	LOC_Os03g36720.1
LeafDev_mcl15_1	OSAT	LOC_Os07g14060.1
LeafDev_mcl15_1	OSAT	LOC_Os03g32749.1
LeafDev_mcl15_1	OSAT	LOC_Os07g26040.1
LeafDev_mcl15_1	OSAT	LOC_Os08g26760.1
LeafDev_mcl15_1	OSAT	LOC_Os10g16450.1
LeafDev_mcl15_1	OSAT	LOC_Os01g36450.1
LeafDev_mcl15_1	OSAT	LOC_Os03g20040.1
LeafDev_mcl15_1	OSAT	LOC_Os06g26260.1
LeafDev_mcl15_1	OSAT	LOC_Os12g27420.1
LeafDev_mcl15_1	OSAT	LOC_Os05g26780.1
LeafDev_mcl15_1	OSAT	LOC_Os06g36120.1
LeafDev_mcl15_1	OSAT	LOC_Os12g21560.1
LeafDev_mcl15_1	OSAT	LOC_Os01g22280.1
LeafDev_mcl15_1	OSAT	LOC_Os06g02920.1
LeafDev_mcl15_1	OSAT	LOC_Os06g01120.1
LeafDev_mcl15_1	OSAT	LOC_Os09g03250.1
LeafDev_mcl15_1	OSAT	LOC_Os10g14070.1
LeafDev_mcl15_1	OSAT	LOC_Os07g17940.1
LeafDev_mcl15_1	OSAT	LOC_Os04g01770.1
LeafDev_mcl15_1	OSAT	LOC_Os12g06720.1
LeafDev_mcl15_1	OSAT	LOC_Os04g22550.1
LeafDev_mcl15_1	OSAT	LOC_Os10g17020.1
LeafDev_mcl15_1	OSAT	LOC_Os04g06820.1
LeafDev_mcl15_1	OSAT	LOC_Os12g20010.1
LeafDev_mcl15_1	OSAT	LOC_Os01g29090.1
LeafDev_mcl15_1	OSAT	LOC_Os05g23180.1
LeafDev_mcl15_1	OSAT	LOC_Os05g13930.1
LeafDev_mcl15_1	OSAT	LOC_Os11g18400.1
LeafDev_mcl15_1	OSAT	LOC_Os09g19620.1
LeafDev_mcl15_1	OSAT	LOC_Os08g15110.1
LeafDev_mcl15_1	OSAT	LOC_Os10g20200.1
LeafDev_mcl15_1	OSAT	LOC_Os10g06010.1
LeafDev_mcl15_1	OSAT	LOC_Os09g12020.1
LeafDev_mcl15_1	OSAT	LOC_Os12g09940.1
LeafDev_mcl15_1	OSAT	LOC_Os01g37160.1
LeafDev_mcl15_1	OSAT	LOC_Os05g22640.1
LeafDev_mcl15_1	OSAT	LOC_Os12g30660.1
LeafDev_mcl15_1	OSAT	LOC_Os12g19130.1
LeafDev_mcl15_1	OSAT	LOC_Os11g14740.1
LeafDev_mcl15_1	OSAT	LOC_Os08g39810.1
LeafDev_mcl15_1	OSAT	LOC_Os12g29920.1
LeafDev_mcl15_1	OSAT	LOC_Os12g08940.1
LeafDev_mcl15_1	OSAT	LOC_Os09g11620.1
LeafDev_mcl15_1	OSAT	LOC_Os03g32930.1
LeafDev_mcl15_1	OSAT	LOC_Os06g25070.1
LeafDev_mcl15_1	OSAT	LOC_Os06g25080.1
LeafDev_mcl15_1	OSAT	LOC_Os06g01100.1
LeafDev_mcl15_1	OSAT	LOC_Os11g21820.1
LeafDev_mcl15_1	OSAT	LOC_Os07g11130.1
LeafDev_mcl15_1	OSAT	LOC_Os04g21770.1
LeafDev_mcl15_1	OSAT	LOC_Os09g11650.1
LeafDev_mcl15_1	OSAT	LOC_Os08g12580.1
LeafDev_mcl15_1	OSAT	LOC_Os06g19910.1
LeafDev_mcl15_1	OSAT	LOC_Os01g57790.1
LeafDev_mcl15_1	OSAT	LOC_Os04g54170.1
LeafDev_mcl15_1	OSAT	LOC_Os11g18800.1
LeafDev_mcl15_1	OSAT	LOC_Os08g40730.1
LeafDev_mcl15_1	OSAT	LOC_Os08g17259.1
LeafDev_mcl15_1	OSAT	LOC_Os05g15290.1
LeafDev_mcl15_1	OSAT	LOC_Os04g48110.1
LeafDev_mcl15_1	OSAT	LOC_Os02g18260.1
LeafDev_mcl15_1	OSAT	LOC_Os03g46130.1
LeafDev_mcl15_1	OSAT	LOC_Os06g44120.1
LeafDev_mcl15_1	OSAT	LOC_Os05g30040.1
LeafDev_mcl15_1	OSAT	LOC_Os05g17950.1
LeafDev_mcl15_1	OSAT	LOC_Os07g16080.1
LeafDev_mcl15_1	OSAT	LOC_Os11g28520.1
LeafDev_mcl15_1	OSAT	LOC_Os06g27750.1
LeafDev_mcl15_1	OSAT	LOC_Os04g30640.1
LeafDev_mcl15_1	OSAT	LOC_Os03g35630.1
LeafDev_mcl15_1	OSAT	LOC_Os10g05270.1
LeafDev_mcl15_1	OSAT	LOC_Os05g17820.1
LeafDev_mcl15_1	OSAT	LOC_Os04g01010.1
LeafDev_mcl15_1	OSAT	LOC_Os12g13240.1
LeafDev_mcl15_1	OSAT	LOC_Os11g39410.1
LeafDev_mcl15_1	OSAT	LOC_Os12g09970.1
LeafDev_mcl15_1	OSAT	LOC_Os10g14840.1
LeafDev_mcl15_1	OSAT	LOC_Os08g23010.1
LeafDev_mcl15_1	OSAT	LOC_Os04g06310.1
LeafDev_mcl15_1	OSAT	LOC_Os03g34160.1
LeafDev_mcl15_1	OSAT	LOC_Os10g09030.1
LeafDev_mcl15_1	OSAT	LOC_Os12g09920.1
LeafDev_mcl15_1	OSAT	LOC_Os10g11940.1
LeafDev_mcl15_1	OSAT	LOC_Os11g29014.1
LeafDev_mcl15_1	OSAT	LOC_Os06g24120.1
LeafDev_mcl15_1	OSAT	LOC_Os11g23910.1
LeafDev_mcl15_1	OSAT	LOC_Os12g28640.1
LeafDev_mcl15_1	OSAT	LOC_Os04g06620.1
LeafDev_mcl15_1	OSAT	LOC_Os09g04470.1
LeafDev_mcl15_1	OSAT	LOC_Os04g07720.1
LeafDev_mcl15_1	OSAT	LOC_Os10g09040.1
LeafDev_mcl15_1	OSAT	LOC_Os07g18420.1
LeafDev_mcl15_1	OSAT	LOC_Os11g30940.1
LeafDev_mcl15_1	OSAT	LOC_Os11g27080.1
LeafDev_mcl15_1	OSAT	LOC_Os10g08070.1
LeafDev_mcl15_1	OSAT	LOC_Os11g15480.1
LeafDev_mcl15_1	OSAT	LOC_Os12g29600.1
LeafDev_mcl15_1	OSAT	LOC_Os12g22960.1
LeafDev_mcl15_1	OSAT	LOC_Os11g17670.1
LeafDev_mcl15_1	SACC	SP803280_c105222_g2_i3|m.87524
LeafDev_mcl15_1	SACC	SP803280_c62704_g1_i1|m.15505
LeafDev_mcl15_1	SACC	SP803280_c105222_g4_i1|m.87519
LeafDev_mcl15_1	OSAT	ChrSy.fgenesh.mRNA.33
LeafDev_mcl15_1	OSAT	ChrUn.fgenesh.mRNA.13
LeafDev_mcl15_1	OSAT	LOC_Os01g23110.1
LeafDev_mcl15_1	OSAT	LOC_Os05g43190.1
LeafDev_mcl15_1	OSAT	LOC_Os01g27200.1
LeafDev_mcl15_1	OSAT	LOC_Os04g03650.1
LeafDev_mcl15_1	OSAT	LOC_Os06g17550.1
LeafDev_mcl15_1	OSAT	LOC_Os06g01280.1
LeafDev_mcl15_1	OSAT	LOC_Os03g15500.1
LeafDev_mcl15_1	OSAT	LOC_Os05g07360.1
LeafDev_mcl15_1	OSAT	LOC_Os03g43374.1
LeafDev_mcl15_1	OSAT	LOC_Os05g44750.1
LeafDev_mcl15_1	OSAT	LOC_Os06g28900.1
LeafDev_mcl15_1	OSAT	LOC_Os05g17380.1
LeafDev_mcl15_1	OSAT	LOC_Os05g20440.1
LeafDev_mcl15_1	OSAT	LOC_Os05g27830.1
LeafDev_mcl15_1	OSAT	LOC_Os08g27560.1
LeafDev_mcl15_1	SACC	SP803280_c63284_g1_i1|m.15691
LeafDev_mcl15_1	SACC	SP803280_c50533_g2_i1|m.11336
LeafDev_mcl15_1	SACC	SP803280_c19852_g1_i1|m.4277
LeafDev_mcl15_1	SACC	SP803280_c63284_g1_i1|m.15692
LeafDev_mcl15_1	SACC	SP803280_c108336_g2_i1|m.101492
LeafDev_mcl15_2	OSAT	LOC_Os10g11454.1
LeafDev_mcl15_2	OSAT	ChrSy.fgenesh.mRNA.36
LeafDev_mcl15_2	OSAT	ChrUn.fgenesh.mRNA.16
LeafDev_mcl15_2	OSAT	ChrUn.fgenesh.mRNA.45
LeafDev_mcl15_2	OSAT	ChrUn.fgenesh.mRNA.46
LeafDev_mcl15_2	OSAT	LOC_Os01g03580.1
LeafDev_mcl15_2	OSAT	LOC_Os01g04150.1
LeafDev_mcl15_2	OSAT	LOC_Os01g07830.1
LeafDev_mcl15_2	OSAT	LOC_Os01g07840.1
LeafDev_mcl15_2	OSAT	LOC_Os01g08720.1
LeafDev_mcl15_2	OSAT	LOC_Os01g10380.1
LeafDev_mcl15_2	OSAT	LOC_Os01g18180.1
LeafDev_mcl15_2	OSAT	LOC_Os01g18270.1
LeafDev_mcl15_2	OSAT	LOC_Os01g18570.1
LeafDev_mcl15_2	OSAT	LOC_Os01g19600.1
LeafDev_mcl15_2	OSAT	LOC_Os01g20090.1
LeafDev_mcl15_2	OSAT	LOC_Os01g20200.1
LeafDev_mcl15_2	OSAT	LOC_Os01g21510.1
LeafDev_mcl15_2	OSAT	LOC_Os01g22190.1
LeafDev_mcl15_2	OSAT	LOC_Os01g24310.1
LeafDev_mcl15_2	OSAT	LOC_Os01g24540.1
LeafDev_mcl15_2	OSAT	LOC_Os01g25140.1
LeafDev_mcl15_2	OSAT	LOC_Os01g25402.1
LeafDev_mcl15_2	OSAT	LOC_Os01g25710.1
LeafDev_mcl15_2	OSAT	LOC_Os01g26224.1
LeafDev_mcl15_2	OSAT	LOC_Os01g27090.1
LeafDev_mcl15_2	OSAT	LOC_Os01g28060.1
LeafDev_mcl15_2	OSAT	LOC_Os01g28170.1
LeafDev_mcl15_2	OSAT	LOC_Os01g28370.1
LeafDev_mcl15_2	OSAT	LOC_Os01g28390.1
LeafDev_mcl15_2	OSAT	LOC_Os01g28440.1
LeafDev_mcl15_2	OSAT	LOC_Os01g29700.1
LeafDev_mcl15_2	OSAT	LOC_Os01g32110.1
LeafDev_mcl15_2	OSAT	LOC_Os01g32230.1
LeafDev_mcl15_2	OSAT	LOC_Os01g32600.1
LeafDev_mcl15_2	OSAT	LOC_Os01g33190.1
LeafDev_mcl15_2	OSAT	LOC_Os01g33640.1
LeafDev_mcl15_2	OSAT	LOC_Os01g34374.1
LeafDev_mcl15_2	OSAT	LOC_Os01g35280.1
LeafDev_mcl15_2	OSAT	LOC_Os01g36280.1
LeafDev_mcl15_2	OSAT	LOC_Os01g36420.1
LeafDev_mcl15_2	OSAT	LOC_Os01g36780.1
LeafDev_mcl15_2	OSAT	LOC_Os01g37420.1
LeafDev_mcl15_2	OSAT	LOC_Os01g38820.1
LeafDev_mcl15_2	OSAT	LOC_Os01g39450.1
LeafDev_mcl15_2	OSAT	LOC_Os01g46320.1
LeafDev_mcl15_2	OSAT	LOC_Os01g46540.1
LeafDev_mcl15_2	OSAT	LOC_Os01g59260.1
LeafDev_mcl15_2	OSAT	LOC_Os01g63340.1
LeafDev_mcl15_2	OSAT	LOC_Os01g63520.1
LeafDev_mcl15_2	OSAT	LOC_Os01g64160.1
LeafDev_mcl15_2	OSAT	LOC_Os01g66870.1
LeafDev_mcl15_2	OSAT	LOC_Os01g69810.1
LeafDev_mcl15_2	OSAT	LOC_Os01g70040.1
LeafDev_mcl15_2	OSAT	LOC_Os01g74240.1
LeafDev_mcl15_2	OSAT	LOC_Os02g01430.1
LeafDev_mcl15_2	OSAT	LOC_Os02g07080.1
LeafDev_mcl15_2	OSAT	LOC_Os02g08290.1
LeafDev_mcl15_2	OSAT	LOC_Os02g13490.1
LeafDev_mcl15_2	OSAT	LOC_Os02g15320.1
LeafDev_mcl15_2	OSAT	LOC_Os02g15470.1
LeafDev_mcl15_2	OSAT	LOC_Os02g16580.1
LeafDev_mcl15_2	OSAT	LOC_Os02g17100.1
LeafDev_mcl15_2	OSAT	LOC_Os02g17750.1
LeafDev_mcl15_2	OSAT	LOC_Os02g18040.1
LeafDev_mcl15_2	OSAT	LOC_Os02g20050.1
LeafDev_mcl15_2	OSAT	LOC_Os02g24320.1
LeafDev_mcl15_2	OSAT	LOC_Os02g25330.1
LeafDev_mcl15_2	OSAT	LOC_Os02g25380.1
LeafDev_mcl15_2	OSAT	LOC_Os02g25720.1
LeafDev_mcl15_2	OSAT	LOC_Os02g28380.1
LeafDev_mcl15_2	OSAT	LOC_Os02g28630.1
LeafDev_mcl15_2	OSAT	LOC_Os02g30360.1
LeafDev_mcl15_2	OSAT	LOC_Os02g30740.1
LeafDev_mcl15_2	OSAT	LOC_Os02g31320.1
LeafDev_mcl15_2	OSAT	LOC_Os02g34000.1
LeafDev_mcl15_2	OSAT	LOC_Os02g34160.1
LeafDev_mcl15_2	OSAT	LOC_Os02g36020.1
LeafDev_mcl15_2	OSAT	LOC_Os02g37630.1
LeafDev_mcl15_2	OSAT	LOC_Os02g37720.1
LeafDev_mcl15_2	OSAT	LOC_Os02g40920.1
LeafDev_mcl15_2	OSAT	LOC_Os02g45730.1
LeafDev_mcl15_2	OSAT	LOC_Os02g46900.1
LeafDev_mcl15_2	OSAT	LOC_Os02g49300.1
LeafDev_mcl15_2	OSAT	LOC_Os02g49400.1
LeafDev_mcl15_2	OSAT	LOC_Os02g50660.1
LeafDev_mcl15_2	OSAT	LOC_Os02g51220.1
LeafDev_mcl15_2	OSAT	LOC_Os02g53940.1
LeafDev_mcl15_2	OSAT	LOC_Os02g54410.1
LeafDev_mcl15_2	OSAT	LOC_Os02g56790.1
LeafDev_mcl15_2	OSAT	LOC_Os03g07670.1
LeafDev_mcl15_2	OSAT	LOC_Os03g13920.1
LeafDev_mcl15_2	OSAT	LOC_Os03g20810.1
LeafDev_mcl15_2	OSAT	LOC_Os03g24490.1
LeafDev_mcl15_2	OSAT	LOC_Os03g25210.1
LeafDev_mcl15_2	OSAT	LOC_Os03g27730.1
LeafDev_mcl15_2	OSAT	LOC_Os03g30070.1
LeafDev_mcl15_2	OSAT	LOC_Os03g30370.1
LeafDev_mcl15_2	OSAT	LOC_Os03g31890.1
LeafDev_mcl15_2	OSAT	LOC_Os03g33080.1
LeafDev_mcl15_2	OSAT	LOC_Os03g37750.1
LeafDev_mcl15_2	OSAT	LOC_Os03g40480.1
LeafDev_mcl15_2	OSAT	LOC_Os03g40510.1
LeafDev_mcl15_2	OSAT	LOC_Os03g41180.1
LeafDev_mcl15_2	OSAT	LOC_Os03g43290.1
LeafDev_mcl15_2	OSAT	LOC_Os03g44070.1
LeafDev_mcl15_2	OSAT	LOC_Os03g45510.1
LeafDev_mcl15_2	OSAT	LOC_Os03g45519.1
LeafDev_mcl15_2	OSAT	LOC_Os03g47310.1
LeafDev_mcl15_2	OSAT	LOC_Os03g48457.1
LeafDev_mcl15_2	OSAT	LOC_Os03g51280.1
LeafDev_mcl15_2	OSAT	LOC_Os03g54030.1
LeafDev_mcl15_2	OSAT	LOC_Os03g57808.1
LeafDev_mcl15_2	OSAT	LOC_Os03g60010.1
LeafDev_mcl15_2	OSAT	LOC_Os03g62450.1
LeafDev_mcl15_2	OSAT	LOC_Os04g01060.1
LeafDev_mcl15_2	OSAT	LOC_Os04g01820.1
LeafDev_mcl15_2	OSAT	LOC_Os04g03040.1
LeafDev_mcl15_2	OSAT	LOC_Os04g03340.1
LeafDev_mcl15_2	OSAT	LOC_Os04g03690.1
LeafDev_mcl15_2	OSAT	LOC_Os04g03700.1
LeafDev_mcl15_2	OSAT	LOC_Os04g04190.1
LeafDev_mcl15_2	OSAT	LOC_Os04g05420.1
LeafDev_mcl15_2	OSAT	LOC_Os04g05880.1
LeafDev_mcl15_2	OSAT	LOC_Os04g05930.1
LeafDev_mcl15_2	OSAT	LOC_Os04g06000.1
LeafDev_mcl15_2	OSAT	LOC_Os04g06030.1
LeafDev_mcl15_2	OSAT	LOC_Os04g06190.1
LeafDev_mcl15_2	OSAT	LOC_Os04g06630.1
LeafDev_mcl15_2	OSAT	LOC_Os04g07160.1
LeafDev_mcl15_2	OSAT	LOC_Os04g07990.1
LeafDev_mcl15_2	OSAT	LOC_Os04g10030.1
LeafDev_mcl15_2	OSAT	LOC_Os04g10950.1
LeafDev_mcl15_2	OSAT	LOC_Os04g10980.1
LeafDev_mcl15_2	OSAT	LOC_Os04g12240.1
LeafDev_mcl15_2	OSAT	LOC_Os04g12400.1
LeafDev_mcl15_2	OSAT	LOC_Os04g13364.1
LeafDev_mcl15_2	OSAT	LOC_Os04g13620.1
LeafDev_mcl15_2	OSAT	LOC_Os04g13630.1
LeafDev_mcl15_2	OSAT	LOC_Os04g14560.1
LeafDev_mcl15_2	OSAT	LOC_Os04g15870.1
LeafDev_mcl15_2	OSAT	LOC_Os04g20080.1
LeafDev_mcl15_2	OSAT	LOC_Os04g20390.1
LeafDev_mcl15_2	OSAT	LOC_Os04g20440.1
LeafDev_mcl15_2	OSAT	LOC_Os04g20790.1
LeafDev_mcl15_2	OSAT	LOC_Os04g22160.1
LeafDev_mcl15_2	OSAT	LOC_Os04g23370.1
LeafDev_mcl15_2	OSAT	LOC_Os04g23520.1
[truncated: 226,996 more rows]
