# Supplementary material for: Physiological and transcriptional analyses of developmental stages along sugarcane leaf
Source: BMC Plant Biol. 2015 Dec 29;15:300. doi: 10.1186/s12870-015-0694-z (PMC4696237; doi:10.1186/s12870-015-0694-z)
Supplement: Additional file 7: — This Additional File is an Excel File containing 3 spreadsheets (Additional Tables 1–3) with the results of our differential expression analysis contrasting two leaf segments. Table S1. Differentially expressed genes between the contrast B-B0. Table S2. Differentially expressed genes between the contrast M-B. Table S3. Differentially expressed genes between the contrast T-M. (XLSX 150 kb) [file 12870_2015_694_MOESM7_ESM.xlsx]

## Sheet: Table S1
Table S1. Differentially expressed genes between the contrast B-B0.
GeneID	Protein ID	logFC	PValue	FDR
SP803280_c111932_g1	G-type lectin S-receptor-like serine/threonine-protein kinase SD1-1	8.0754	9.06e-06	0.0025743
SP803280_c86920_g1		7.5621	3.96e-07	0.000219286
SP803280_c79153_g1		6.7608	3.27e-05	0.00672476
SP803280_c79153_g3		6.10982	5.72e-11	1.67e-07
SP803280_c14046_g1	Pathogenesis-related protein 1	5.3344	0.000161573	0.019908
SP803280_c113929_g4		5.31297	3.53e-05	0.00712371
SP803280_c84251_g1		5.25246	4.53e-06	0.00146986
SP803280_c111233_g1		5.2305	0.000222215	0.0247015
SP803280_c64012_g1		5.13961	0.000235341	0.0258232
SP803280_c81180_g1		4.57799	7.8e-05	0.0123025
SP803280_c97870_g1	Probable cadmium/zinc-transporting ATPase HMA1, chloroplastic	4.45144	9.37e-06	0.00258898
SP803280_c74636_g1		4.23201	0.000151006	0.0190068
SP803280_c102155_g3		4.21259	5.11e-09	6.75e-06
SP803280_c88391_g2	Probable rhamnose biosynthetic enzyme 1	4.09508	0.000261308	0.027621
SP803280_c76529_g1	Probable acyl-activating enzyme 2	4.00907	7.25e-05	0.0116349
SP803280_c42641_g1		3.79098	9.25e-05	0.0137569
SP803280_c95313_g1		3.76411	0.00052741	0.0436736
SP803280_c96428_g3		3.64615	2.05e-05	0.00470928
SP803280_c118207_g1	Chalcone synthase 3	3.64193	2.25e-09	3.41e-06
SP803280_c56681_g1		3.63107	2.6e-06	0.000968464
SP803280_c83849_g1	Phenylalanine ammonia-lyase	3.3756	7.07e-07	0.000344156
SP803280_c84147_g1		3.16296	1.21e-05	0.0031616
SP803280_c104978_g2	Flavonoid 3'-monooxygenase	3.10903	3.14e-10	6.42e-07
SP803280_c102155_g2	Flavonoid 3'-monooxygenase	3.09568	0.00039724	0.0370157
SP803280_c111055_g3	Purple acid phosphatase 2	3.08029	2.04e-12	7.6e-09
SP803280_c52167_g1		3.05515	9.5e-06	0.00260725
SP803280_c118087_g1		3.04781	4.51e-06	0.00146986
SP803280_c111786_g1	Myb-related protein P	2.95873	4.91e-06	0.00154404
SP803280_c100516_g1	Horcolin	2.92457	5.95e-09	7.61e-06
SP803280_c105785_g1	L-type lectin-domain containing receptor kinase IX.1	2.85032	1.75e-05	0.0041745
SP803280_c44589_g1	Probable acyl-activating enzyme 4	2.8183	0.000405394	0.0374344
SP803280_c86595_g2	Xyloglucan galactosyltransferase KATAMARI1 homolog	2.74462	0.000300527	0.0305813
SP803280_c100371_g1		2.7071	2.95e-10	6.34e-07
SP803280_c26664_g1		2.68555	0.000323721	0.0320762
SP803280_c61660_g1		2.63689	0.000432647	0.0391324
SP803280_c97408_g1	Low molecular mass early light-inducible protein HV90, chloroplastic	2.62995	2.53e-08	2.47e-05
SP803280_c97408_g2	Low molecular mass early light-inducible protein HV90, chloroplastic	2.61208	1.2e-06	0.000536903
SP803280_c109776_g3	Transcription factor TCP5	2.47986	8.13e-17	6.65e-13
SP803280_c111771_g1	G-type lectin S-receptor-like serine/threonine-protein kinase At4g03230	2.46562	0.000171724	0.0207697
SP803280_c92319_g2		2.4565	9.25e-06	0.00257444
SP803280_c116545_g1	Cytochrome P450 71D18	2.41005	4.17e-07	0.000224704
SP803280_c108709_g1	ABC transporter G family member 1	2.37858	9.67e-05	0.0141193
SP803280_c110173_g1	Probable chalcone--flavonone isomerase 3	2.36955	4.53e-07	0.000240703
SP803280_c118536_g2		2.35916	3.23e-08	2.93e-05
SP803280_c110929_g2	IN2-2 protein	2.33682	0.000131919	0.0176046
SP803280_c110039_g1	Probable 4-coumarate--CoA ligase 2	2.33303	0.000101098	0.0143598
SP803280_c25594_g1		2.31727	6.63e-05	0.0111526
SP803280_c107762_g1	UDP-glycosyltransferase 76F1	2.30668	4.41e-11	1.39e-07
SP803280_c98558_g2		2.24565	4.46e-05	0.0084743
SP803280_c87799_g1		2.23725	5.41e-05	0.00954477
SP803280_c104750_g2		2.21783	2.16e-05	0.00483047
SP803280_c117340_g1		2.17665	0.00032813	0.0322663
SP803280_c90125_g5	UDP-glycosyltransferase 88A1	2.06982	0.000258684	0.0274145
SP803280_c96455_g5	Glucan endo-1,3-beta-glucosidase GII	2.0652	0.00013298	0.0176046
SP803280_c27387_g1		2.05535	3.47e-05	0.00706443
SP803280_c107839_g1	ABC transporter E family member 2	2.04472	0.000228478	0.0251923
SP803280_c95100_g2	Glucan endo-1,3-beta-glucosidase GII	2.01892	2.95e-07	0.000182667
SP803280_c92649_g1		2.01588	2.06e-05	0.00471228
SP803280_c104428_g2	Cytochrome P450 93A1	2.01043	4.22e-05	0.00814796
SP803280_c100516_g2	Protein GOS9	1.9902	2.18e-06	0.000837497
SP803280_c107940_g2	Zeatin O-glucosyltransferase	1.98183	7.88e-05	0.0123481
SP803280_c107914_g2		1.89254	0.000351565	0.0341603
SP803280_c104291_g5		1.85765	0.00014482	0.0184521
SP803280_c59496_g1		1.84947	0.000140882	0.0181799
SP803280_c108657_g2		1.82857	3.54e-05	0.00712371
SP803280_c109349_g1	Isoflavone 7-O-glucosyltransferase 1	1.8283	0.0002479	0.0266164
SP803280_c73110_g1		1.78779	0.000634759	0.0493729
SP803280_c105785_g4	L-type lectin-domain containing receptor kinase IX.1	1.78735	0.000131704	0.0176046
SP803280_c104059_g1		1.68457	7.95e-09	9.3e-06
SP803280_c80766_g1	Non-functional NADPH-dependent codeinone reductase 2	1.68101	3.75e-06	0.00126825
SP803280_c105430_g1	Naringenin 7-O-methyltransferase	1.68084	2.91e-06	0.001048
SP803280_c5954_g1	Cyanohydrin beta-glucosyltransferase	1.67605	6.58e-06	0.00202514
SP803280_c99665_g3		1.67287	0.00041335	0.0379123
SP803280_c99312_g1		1.67161	0.000647722	0.0499931
SP803280_c106371_g2	Monothiol glutaredoxin-S2	1.66523	2.92e-06	0.001048
SP803280_c84241_g1	Putative magnesium transporter MRS2-H	1.64889	4e-07	0.000219286
SP803280_c22912_g1		1.64399	4.05e-09	5.53e-06
SP803280_c114274_g1	Branched-chain-amino-acid aminotransferase 3, chloroplastic	1.63026	3.18e-05	0.00659635
SP803280_c93854_g6	NAD(P)H-quinone oxidoreductase subunit K, chloroplastic	1.60585	7.16e-05	0.0115791
SP803280_c109681_g2	Abscisic acid 8'-hydroxylase 3	1.58602	1.95e-09	3.06e-06
SP803280_c129226_g1		1.57865	0.000434616	0.0391605
SP803280_c69612_g1		1.57739	7.04e-05	0.0115132
SP803280_c112757_g2		1.57561	0.000134637	0.0177665
SP803280_c101739_g1		1.55579	0.000147753	0.0186547
SP803280_c74649_g1		1.5552	0.000467793	0.0405188
SP803280_c113095_g1	Sulfate transporter 1.3	1.525	8.14e-08	6.06e-05
SP803280_c10158_g1		1.51639	0.000240918	0.0261412
SP803280_c96486_g1	Major viral transcription factor ICP4 homolog	1.4909	5.08e-05	0.00929115
SP803280_c97038_g1		1.48922	2.15e-05	0.00483047
SP803280_c83774_g2		1.4829	0.000608399	0.0482004
SP803280_c82448_g1	Probable serine acetyltransferase 1	1.45807	0.000152106	0.0190865
SP803280_c114508_g6	UDP-glycosyltransferase 71B2	1.42821	5.4e-05	0.00954477
SP803280_c85648_g1	Protein LURP-one-related 1	1.40387	6.39e-05	0.0108003
SP803280_c113272_g1	Retrovirus-related Pol polyprotein from transposon TNT 1-94	1.40316	0.000140851	0.0181799
SP803280_c109591_g2		1.39941	8.95e-05	0.0134608
SP803280_c109897_g1	Glycoprotein gp2	1.3994	6.84e-05	0.0113737
SP803280_c100991_g2		1.39298	0.000462143	0.0405188
SP803280_c114492_g1	Probably inactive leucine-rich repeat receptor-like protein kinase At3g28040	1.38766	1.73e-05	0.00415486
SP803280_c86668_g1		1.37477	0.000305848	0.0309686
SP803280_c100208_g2		1.36621	1.14e-05	0.00302986
SP803280_c83025_g1	Proline dehydrogenase 2, mitochondrial	1.36567	6.46e-07	0.000318233
SP803280_c95583_g1	Glycoprotein gp2	1.365	2.7e-10	6.19e-07
SP803280_c117652_g1		1.35945	0.000382646	0.0362336
SP803280_c102133_g1	Fructose-bisphosphate aldolase, chloroplastic	1.35641	5.38e-05	0.00954477
SP803280_c92314_g1		1.3415	1.6e-05	0.00393038
SP803280_c105555_g1		1.30053	6.84e-05	0.0113737
SP803280_c81837_g1		1.29767	0.000131325	0.0176046
SP803280_c103983_g1	Major viral transcription factor ICP4 homolog	1.29626	1.46e-05	0.00367726
SP803280_c103364_g1	Ocs element-binding factor 1	1.29454	4.02e-07	0.000219286
SP803280_c114164_g2		1.29172	0.000102049	0.0143949
SP803280_c114271_g2	Acetyl-CoA acetyltransferase, cytosolic 1	1.275	3.39e-07	0.000204141
SP803280_c97334_g1		1.24394	0.00028201	0.0292796
SP803280_c90150_g1		1.24048	0.000175556	0.0209984
SP803280_c117649_g1	Galactoside 2-alpha-L-fucosyltransferase	1.23805	6.64e-06	0.00202725
SP803280_c94827_g1	Chaperone protein dnaJ 8, chloroplastic	1.23076	0.0002848	0.0294945
SP803280_c99626_g1		1.21629	5.66e-08	4.37e-05
SP803280_c85812_g1	Probable plastid-lipid-associated protein 10, chloroplastic	1.21354	0.00020444	0.0232306
SP803280_c110625_g5	Copper-transporting ATPase PAA1, chloroplastic	1.20649	3.13e-06	0.00108553
SP803280_c86469_g1		1.20454	8.15e-05	0.0125351
SP803280_c113605_g2	Rop guanine nucleotide exchange factor 2	1.19706	2.23e-07	0.000145019
SP803280_c102190_g1	Cytochrome P450 98A1	1.19094	0.000403506	0.0373444
SP803280_c91748_g1	Stress enhanced protein 2, chloroplastic	1.17913	0.00010603	0.0148541
SP803280_c111042_g2	Probable plastid-lipid-associated protein 6, chloroplastic	1.17677	9.61e-05	0.0140871
SP803280_c104215_g1		1.17259	0.000120697	0.0164032
SP803280_c79207_g3	Ferredoxin-3, chloroplastic	1.15964	7.68e-06	0.00226892
SP803280_c118529_g1	Cysteine-rich receptor-like protein kinase 5	1.15142	0.000483145	0.0416084
SP803280_c112653_g3		1.15073	0.000532061	0.0438811
SP803280_c95787_g1	Pentatricopeptide repeat-containing protein At5g48910	1.14977	0.000180568	0.0213482
SP803280_c93536_g2		1.12754	0.000211944	0.0238195
SP803280_c110336_g2	Temperature-sensitive omega-3 fatty acid desaturase, chloroplastic	1.12583	8.11e-05	0.0125167
SP803280_c106732_g1	Stress enhanced protein 1, chloroplastic	1.11126	1.64e-05	0.0039779
SP803280_c106706_g1	Methanol O-anthraniloyltransferase	1.10366	0.00017767	0.0211278
SP803280_c89002_g1		1.09317	2.72e-05	0.00582651
SP803280_c86469_g2		1.08599	2.44e-05	0.00531592
SP803280_c99649_g1		1.07659	0.00057452	0.0460821
SP803280_c90371_g1		1.07375	2.31e-05	0.00505022
SP803280_c110814_g4		1.05993	0.000393689	0.0369372
SP803280_c80574_g1	Uncharacterized protein At2g34460, chloroplastic	1.05404	2.74e-07	0.000173754
SP803280_c84290_g1	CDGSH iron-sulfur domain-containing protein NEET	1.02929	0.000121328	0.0164343
SP803280_c101690_g3		1.02245	5.27e-05	0.00949916
SP803280_c79002_g1	Peptide methionine sulfoxide reductase B1, chloroplastic	1.00815	2.24e-05	0.00493379
SP803280_c109182_g2	Acetylajmalan esterase	1.00515	0.000437629	0.0393452
SP803280_c101025_g1		1.00509	0.000171176	0.0207697
SP803280_c111400_g1	BAHD acyltransferase DCR	0.995752	0.000177201	0.0211278
SP803280_c109993_g3		0.994268	3.45e-05	0.0070593
SP803280_c114330_g2	Malate dehydrogenase, chloroplastic	0.990052	1.57e-05	0.0038666
SP803280_c61119_g1	Putative PAP-specific phosphatase, mitochondrial	0.989276	5.84e-05	0.0101655
SP803280_c113944_g2		0.98159	4.14e-05	0.00805991
SP803280_c101999_g1	PsbP domain-containing protein 2, chloroplastic	0.978621	9.84e-05	0.0141606
SP803280_c77746_g1		0.968674	3.14e-05	0.00655142
SP803280_c88351_g2	Protein LURP-one-related 5	0.966871	0.000373102	0.0355769
SP803280_c96069_g1	Cytochrome P450 71D10	0.963795	0.00033154	0.0324643
SP803280_c104029_g1	Probable peroxygenase 7	0.952645	0.000111846	0.0155094
SP803280_c105039_g1		0.949142	0.0001678	0.0204901
SP803280_c93041_g1	Protein TIC 20-v, chloroplastic	0.934483	1.86e-05	0.00438696
SP803280_c112509_g4	Plasma membrane ATPase 1	0.928414	0.000323843	0.0320762
SP803280_c105433_g1		0.927	0.000365908	0.0350543
SP803280_c104238_g2	Probable peptide/nitrate transporter At3g43790	0.924907	0.000610917	0.0482004
SP803280_c73545_g1	TVP38/TMEM64 family membrane protein slr0305	0.922443	9.79e-05	0.0141456
SP803280_c97466_g1		0.901808	0.000101771	0.0143949
SP803280_c112145_g1	Prolycopene isomerase, chloroplastic	0.899242	9.96e-05	0.0142454
SP803280_c74649_g2		0.898661	0.000170057	0.020704
SP803280_c102261_g4	Probable L-ascorbate peroxidase 7, chloroplastic	0.898191	4.47e-05	0.0084743
SP803280_c105322_g2		0.894319	0.000278577	0.0290708
SP803280_c102985_g1		0.893891	0.000384813	0.0363546
SP803280_c93959_g1	Putative flavin-containing monooxygenase 2	0.892584	0.000136825	0.0179971
SP803280_c100720_g1		0.887496	0.000387547	0.0365285
SP803280_c89156_g1	Thioredoxin X, chloroplastic	0.88627	0.000357901	0.0346115
SP803280_c73996_g1	Peptidyl-prolyl cis-trans isomerase FKBP13, chloroplastic	0.884081	0.000239429	0.0260487
SP803280_c74213_g1	Catalase isozyme 2	0.882587	0.000499597	0.0421382
SP803280_c106885_g1	Isoamylase 2, chloroplastic	0.868853	0.000487053	0.0418569
SP803280_c105882_g3		0.867228	5.19e-05	0.00938793
SP803280_c79844_g1		0.860129	2.87e-05	0.00605768
SP803280_c97979_g1	ATP-dependent Clp protease proteolytic subunit 2, mitochondrial	0.856866	0.000512775	0.0428959
SP803280_c98114_g1	Proteasome subunit beta type-1	0.855315	0.000590338	0.0471117
SP803280_c87840_g1		0.855063	0.000522366	0.0434317
SP803280_c110293_g1	Beta-carotene isomerase D27, chloroplastic	0.853909	0.000501729	0.0421442
SP803280_c97801_g1		0.852038	0.000202594	0.023085
SP803280_c111283_g1	Ocs element-binding factor 1	0.842993	0.000590811	0.0471117
SP803280_c105404_g1	Uncharacterized methyltransferase At2g41040, chloroplastic	0.835266	0.000547936	0.0447393
SP803280_c94300_g1	Nicotianamine aminotransferase A	0.833078	7.08e-05	0.0115132
SP803280_c115936_g2	Cyclopropane mycolic acid synthase MmaA2	0.831318	0.000178904	0.0212128
SP803280_c86615_g1		0.82811	6.73e-05	0.011283
SP803280_c109999_g3	L-aspartate oxidase, chloroplastic	0.81801	0.000270976	0.0284957
SP803280_c95073_g1		0.816505	0.000153545	0.0191496
SP803280_c113447_g2	Alternative NAD(P)H-ubiquinone oxidoreductase C1, chloroplastic/mitochondrial	0.815239	9.7e-05	0.0141193
SP803280_c91285_g1	GTP-binding protein At2g22870	0.814279	0.000199274	0.0229344
SP803280_c97405_g1		0.812021	0.000118542	0.0162181
SP803280_c114046_g2	Protein LUTEIN DEFICIENT 5, chloroplastic	0.799452	0.000566341	0.0456087
SP803280_c118579_g1		0.799138	0.000523929	0.0434733
SP803280_c104396_g3	Uncharacterized protein ycf39	0.792671	0.000565649	0.0456087
SP803280_c100359_g1		0.784238	0.000461997	0.0405188
SP803280_c102415_g2	Dihydrolipoyllysine-residue acetyltransferase component of acetoin cleaving system	0.78179	0.00022444	0.024814
SP803280_c105052_g1		0.777847	0.00041624	0.0380467
SP803280_c101869_g1		0.769106	0.000466684	0.0405188
SP803280_c96467_g1	33 kDa ribonucleoprotein, chloroplastic	0.767428	0.000237808	0.0259414
SP803280_c106955_g1		0.765778	9.77e-05	0.0141456
SP803280_c105592_g1	Chaperone protein DnaJ	0.764996	0.000611065	0.0482004
SP803280_c105603_g1		0.763966	0.000425811	0.0387081
SP803280_c88194_g1	Uncharacterized oxidoreductase At1g06690, chloroplastic	0.755953	0.000494825	0.0421163
SP803280_c90676_g1	UDP-glycosyltransferase 87A2	0.749999	0.000276153	0.0288915
SP803280_c117021_g1		0.731623	0.000242609	0.0262551
SP803280_c106054_g1	Uncharacterized methyltransferase At1g78140, chloroplastic	0.711434	0.000584734	0.0468096
SP803280_c102141_g1	Ankyrin repeat domain-containing protein, chloroplastic	0.702534	0.00055065	0.0448714
SP803280_c85160_g1	Probable plastid-lipid-associated protein 12, chloroplastic	0.699711	0.000314383	0.0316761
SP803280_c105342_g1	Probable sodium/metabolite cotransporter BASS4, chloroplastic	0.697627	0.000389566	0.0366345
SP803280_c102014_g1		0.689276	0.000621923	0.0488311
SP803280_c107804_g1	BTB/POZ domain-containing protein NPY2	-0.744454	0.000347509	0.0338466
SP803280_c110611_g1	ABC transporter B family member 7	-0.745685	0.000530262	0.0438211
SP803280_c117450_g1	Probable serine/threonine-protein kinase At1g18390	-0.750643	0.000540026	0.0442947
SP803280_c108082_g2	Phosphoinositide phospholipase C 4	-0.759149	0.000497898	0.0421382
SP803280_c112729_g1		-0.774973	0.000249874	0.0267581
SP803280_c111940_g3	Long chain acyl-CoA synthetase 1	-0.781217	0.000439756	0.0393634
SP803280_c83051_g1	Remorin	-0.785664	0.000433348	0.0391324
SP803280_c96211_g1	Auxin-responsive protein IAA17	-0.789127	0.000535069	0.0440404
SP803280_c107079_g1		-0.814537	0.000433286	0.0391324
SP803280_c95757_g2	Pyrophosphate--fructose 6-phosphate 1-phosphotransferase subunit alpha	-0.818071	0.00016106	0.0199048
SP803280_c96334_g2		-0.825532	0.000646062	0.0499593
SP803280_c113288_g1	Serine-rich adhesin for platelets	-0.868619	0.000565884	0.0456087
SP803280_c98967_g1	Cytochrome P450 714C2	-0.883285	0.000420566	0.0383165
SP803280_c104992_g1	Ocs element-binding factor 1	-0.901224	0.000464377	0.0405188
SP803280_c91401_g1	Chitinase-like protein 1	-0.904828	0.000458624	0.040433
SP803280_c109711_g1	Protein NRT1/ PTR FAMILY 3.1	-0.913849	0.000636066	0.0493729
SP803280_c113162_g1	Auxin response factor 12	-0.930869	0.00011831	0.0162181
SP803280_c84428_g1	COBRA-like protein 3	-0.935992	3.92e-05	0.00775255
SP803280_c103031_g1	Acyl carrier protein 3, chloroplastic	-0.938086	9.2e-06	0.00257444
SP803280_c111829_g1	U-box domain-containing protein 11	-0.939683	4.92e-05	0.0090712
SP803280_c105495_g1	Protein NRT1/ PTR FAMILY 2.11	-0.944233	0.000197013	0.0227661
SP803280_c98244_g2		-0.959215	0.000369201	0.0352872
SP803280_c116652_g1		-0.970718	0.000181869	0.0214401
SP803280_c103666_g1	Protein NRT1/ PTR FAMILY 5.6	-0.982822	0.000464934	0.0405188
SP803280_c110089_g1	Diacylglycerol kinase 2	-0.988586	7.61e-06	0.00226892
SP803280_c102042_g1	Auxin-responsive protein IAA16	-0.988851	0.000604668	0.0480294
SP803280_c105308_g2	Amino acid permease 1	-0.990634	0.000498956	0.0421382
SP803280_c101969_g2	Beta-glucosidase 7	-0.996247	1.48e-05	0.00370702
SP803280_c113940_g1	U-box domain-containing protein 45	-1.00502	3.67e-05	0.00728126
SP803280_c102274_g1	Very-long-chain 3-oxoacyl-CoA reductase 1	-1.01744	0.000442545	0.0395266
SP803280_c106434_g2	Classical arabinogalactan protein 5	-1.02006	0.000255564	0.0271542
SP803280_c111494_g1	Uncharacterized acetyltransferase At3g50280	-1.03286	0.000185532	0.0217465
SP803280_c105523_g4		-1.03973	0.000269482	0.0284116
SP803280_c111824_g1	Protein NRT1/ PTR FAMILY 4.3	-1.04031	0.000140249	0.0181799
SP803280_c111857_g2	O-acyltransferase WSD1	-1.04101	0.000112469	0.0155431
SP803280_c113841_g3	Translation initiation factor IF-2	-1.05516	6.21e-05	0.0106782
SP803280_c99651_g1	Cyclic dof factor 2	-1.05656	0.000631648	0.0493729
SP803280_c107469_g1	BAG family molecular chaperone regulator 6	-1.07639	0.000299464	0.0305491
SP803280_c94002_g3	Protein YLS9	-1.0803	0.000438734	0.0393581
SP803280_c115511_g4	Aldehyde dehydrogenase family 3 member F1	-1.08071	4.81e-05	0.00903359
SP803280_c111058_g1	Auxin response factor 17	-1.08241	3.8e-07	0.000219286
SP803280_c103859_g1	WAT1-related protein At4g01440	-1.0837	8.08e-05	0.0125126
SP803280_c91237_g2	Probable cellulose synthase A catalytic subunit 3 [UDP-forming]	-1.09561	1.52e-06	0.000628967
SP803280_c88088_g1		-1.09692	4.04e-05	0.00790761
SP803280_c78712_g1	Ethylene-responsive transcription factor 1	-1.10292	1.04e-05	0.00281138
SP803280_c111757_g2	BAG family molecular chaperone regulator 1	-1.10661	5.5e-05	0.00961933
SP803280_c107781_g3	3-ketoacyl-CoA synthase 4	-1.10789	7.09e-05	0.0115132
SP803280_c83784_g1		-1.11298	0.000509415	0.0427022
SP803280_c113903_g1		-1.11631	1.11e-05	0.00297887
SP803280_c98035_g2	Probable leucine-rich repeat receptor-like protein kinase At1g35710	-1.13366	0.000200712	0.0229344
SP803280_c80573_g1	Metallothionein-like protein 2C	-1.13483	5.08e-07	0.000259954
SP803280_c97353_g1	Non-specific lipid-transfer protein 2	-1.13845	0.000236093	0.0258232
SP803280_c78804_g1	Probable cellulose synthase A catalytic subunit 8 [UDP-forming]	-1.14293	1.18e-06	0.000535662
SP803280_c80724_g1		-1.14361	2.69e-05	0.00579052
SP803280_c103095_g1	2-methylbutanal oxime monooxygenase	-1.14783	0.000413279	0.0379123
SP803280_c107905_g2	Chitinase 10	-1.15297	0.000323786	0.0320762
SP803280_c93240_g2	3-ketoacyl-CoA synthase 6	-1.15814	0.000489506	0.0418876
SP803280_c100270_g2	Phytoene synthase, chloroplastic	-1.15984	4.9e-05	0.00906243
SP803280_c118633_g1		-1.16234	0.00021196	0.0238195
SP803280_c103332_g3	Hydroxymethylglutaryl-CoA synthase	-1.16326	2.78e-05	0.00589469
SP803280_c93888_g1	BURP domain-containing protein 3	-1.16373	1.57e-08	1.6e-05
SP803280_c93240_g4	3-ketoacyl-CoA synthase 6	-1.16744	2.04e-05	0.00470928
SP803280_c117830_g1	Alpha,alpha-trehalose-phosphate synthase [UDP-forming] 5	-1.17083	8.25e-05	0.0126332
SP803280_c115338_g1	Chloride channel protein CLC-a	-1.17084	2.65e-05	0.00572547
SP803280_c109304_g1		-1.17236	0.000464539	0.0405188
SP803280_c72932_g1		-1.17674	8e-05	0.012465
SP803280_c112541_g1	Protein YLS9	-1.17911	0.000325862	0.0321982
SP803280_c95108_g1	Ketol-acid reductoisomerase, chloroplastic	-1.18518	0.00037825	0.0359787
SP803280_c107918_g1		-1.18937	7.36e-06	0.00223066
SP803280_c116425_g1	Probable glycerophosphoryl diester phosphodiesterase 2	-1.19719	0.000289072	0.0298612
SP803280_c102402_g3		-1.20719	3.04e-06	0.00107051
SP803280_c100955_g1	Cytochrome P450 CYP99A1	-1.2168	1.78e-06	0.000695808
SP803280_c104039_g1	3-ketoacyl-CoA synthase 10	-1.22188	5.38e-05	0.00954477
SP803280_c113627_g1		-1.23227	5.46e-08	4.29e-05
SP803280_c112950_g2	ABC transporter B family member 19	-1.23235	0.000379075	0.0359787
SP803280_c61009_g1		-1.23455	0.000308114	0.0311211
SP803280_c91546_g2	Growth-regulating factor 3	-1.24216	0.000447559	0.0398006
SP803280_c112452_g2	Protein ASPARTIC PROTEASE IN GUARD CELL 1	-1.25695	0.000200712	0.0229344
SP803280_c109416_g2	Adenylyl-sulfate kinase 3	-1.2599	0.000618913	0.0486882
SP803280_c108338_g1	Protein NRT1/ PTR FAMILY 2.7	-1.26196	1.48e-06	0.00062037
SP803280_c108476_g1	Probable RNA-dependent RNA polymerase 1	-1.26309	1.3e-06	0.000566881
SP803280_c114903_g1	CBL-interacting protein kinase 10	-1.27071	0.000212534	0.0238195
SP803280_c89172_g1	NADP-dependent malic enzyme	-1.28104	5.63e-07	0.0002842
SP803280_c114621_g2	Sucrose synthase 2	-1.29299	3.53e-08	3.14e-05
SP803280_c94394_g1	Basic leucine zipper 9	-1.29728	8.45e-06	0.00243411
SP803280_c82674_g1	F-box protein AFR	-1.31845	0.000291924	0.0300799
SP803280_c97589_g1	SNF1-related protein kinase regulatory subunit gamma-1	-1.33792	9.19e-05	0.0137156
SP803280_c113923_g1	WEB family protein At5g16730, chloroplastic	-1.33879	0.000129279	0.0174536
SP803280_c95834_g1	Beta-glucosidase 29	-1.34178	1.64e-05	0.0039779
SP803280_c115488_g2	Germin-like protein 1-1	-1.35168	0.000320107	0.0320162
SP803280_c99109_g2		-1.39171	1.37e-05	0.00349577
SP803280_c91557_g2	Tubulin beta-5 chain	-1.39733	0.000145246	0.0184521
SP803280_c117974_g5	Probable mixed-linked glucan synthase 6	-1.42289	7.42e-06	0.00223066
SP803280_c117627_g1	Transcription factor bHLH106	-1.42322	0.00024588	0.026469
SP803280_c94112_g1	Auxin response factor 5	-1.43267	4.08e-06	0.00135662
SP803280_c103653_g2	Probable cellulose synthase A catalytic subunit 8 [UDP-forming]	-1.43289	5.97e-10	1.06e-06
SP803280_c104423_g2	WAT1-related protein At2g40900	-1.43534	0.000119808	0.0163366
SP803280_c118498_g1	LRR receptor-like serine/threonine-protein kinase EFR	-1.44136	0.000153111	0.0191496
SP803280_c110232_g3	Achilleol B synthase	-1.4555	1.49e-06	0.00062037
SP803280_c110804_g1	Protein IQ-DOMAIN 32	-1.45905	3.1e-06	0.00108277
SP803280_c106183_g1		-1.46177	3.19e-05	0.00659635
SP803280_c113467_g1	Transcription factor MYB1R1	-1.46891	0.000244141	0.0263511
SP803280_c100353_g1	Uncharacterized WD repeat-containing protein sll1491	-1.47468	2.89e-06	0.001048
SP803280_c111302_g1	Probable alpha,alpha-trehalose-phosphate synthase [UDP-forming] 8	-1.48098	0.000223265	0.024751
SP803280_c43081_g1	Methylsterol monooxygenase 1-2	-1.49201	9.96e-06	0.002699
SP803280_c108434_g2	Protein trichome birefringence	-1.50364	0.000172591	0.0207697
SP803280_c105904_g1	Retinoblastoma-related protein 3	-1.50364	0.00049538	0.0421163
SP803280_c103072_g1		-1.50633	0.00033173	0.0324643
SP803280_c113688_g1	4-hydroxyphenylacetaldehyde oxime monooxygenase	-1.50873	2.64e-06	0.000973314
SP803280_c103364_g2	Ocs element-binding factor 1	-1.51185	6.23e-09	7.72e-06
SP803280_c118222_g1	BAG family molecular chaperone regulator 6	-1.51486	3.62e-06	0.00123344
SP803280_c111903_g3	Tuliposide A-converting enzyme 2, chloroplastic	-1.52063	0.00025088	0.0267628
SP803280_c91137_g3	Glycine-rich cell wall structural protein 1.8	-1.53507	4.46e-06	0.00146986
SP803280_c105181_g1		-1.54924	1.37e-07	9.74e-05
SP803280_c98177_g1	Caffeoyl-CoA O-methyltransferase 1	-1.55197	1.75e-06	0.000694022
SP803280_c95100_g1	Glucan endo-1,3-beta-glucosidase GV	-1.57885	1.47e-06	0.00062037
SP803280_c93567_g1		-1.58005	0.000296569	0.0304053
SP803280_c103567_g1		-1.58368	0.000566387	0.0456087
SP803280_c91769_g2	Achilleol B synthase	-1.58406	8.71e-07	0.00040977
SP803280_c109558_g1	E3 ubiquitin-protein ligase UPL5	-1.58416	0.000273123	0.0286478
SP803280_c107735_g1	Probable aquaporin TIP2-2	-1.59009	7.29e-05	0.011655
SP803280_c92629_g1	Glucan endo-1,3-beta-glucosidase GV	-1.59041	4.67e-07	0.000244916
SP803280_c115963_g2	DNA double-strand break repair Rad50 ATPase	-1.59722	1.54e-06	0.000628967
SP803280_c113830_g1	Auxin efflux carrier component 1	-1.60534	1.38e-07	9.74e-05
SP803280_c95253_g2	E3 ubiquitin-protein ligase ATL41	-1.61052	0.000200579	0.0229344
SP803280_c111815_g1	Protein NRT1/ PTR FAMILY 8.5	-1.61288	4.26e-08	3.71e-05
SP803280_c110116_g1	Cysteine-rich repeat secretory protein 38	-1.61621	0.000293583	0.0301749
SP803280_c94363_g1		-1.62872	6.35e-05	0.0107999
SP803280_c99033_g1		-1.64827	0.00015574	0.0193056
SP803280_c115709_g2	Probable helicase MAGATAMA 3	-1.65252	8.87e-07	0.000412348
SP803280_c104891_g1	Cytochrome P450 86A1	-1.65465	2.2e-05	0.00489937
SP803280_c86821_g1		-1.65631	0.000328051	0.0322663
SP803280_c100461_g2	Serine carboxypeptidase-like 27	-1.69005	0.00045823	0.040433
SP803280_c116738_g3	Peptide methionine sulfoxide reductase A2-1	-1.69187	2.82e-08	2.68e-05
SP803280_c111848_g2		-1.70449	8.78e-08	6.42e-05
SP803280_c112949_g1	Beta-galactosidase 9	-1.71656	0.000361253	0.0346959
SP803280_c90273_g2	Bidirectional sugar transporter SWEET4	-1.71958	3.6e-05	0.00718708
SP803280_c101105_g3	7-ethoxycoumarin O-deethylase	-1.71961	8.01e-05	0.012465
SP803280_c113640_g2		-1.72386	1.94e-08	1.93e-05
SP803280_c111213_g3	Cytochrome P450 85A	-1.74988	2.91e-05	0.00610136
SP803280_c109818_g3	Protein STICHEL	-1.75803	0.000468343	0.0405188
SP803280_c101914_g1	WAT1-related protein At5g07050	-1.77517	3.88e-07	0.000219286
SP803280_c92500_g1	ADP-ribosylation factor 2	-1.78575	9.4e-05	0.0139322
SP803280_c82428_g1	Glucan endo-1,3-beta-glucosidase	-1.7904	0.000468511	0.0405188
SP803280_c117516_g1	Protein NRT1/ PTR FAMILY 1.2	-1.81031	0.000611533	0.0482004
SP803280_c102217_g2	Flavin-containing monooxygenase FMO GS-OX-like 9	-1.82337	0.000103691	0.0145763
SP803280_c88211_g1		-1.8236	1.36e-06	0.000586769
SP803280_c95446_g3	Cycloartenol-C-24-methyltransferase 1	-1.84116	2.23e-05	0.0049232
SP803280_c100853_g3		-1.84241	9.25e-06	0.00257444
SP803280_c111576_g1	Amino acid permease 6	-1.84876	0.000543363	0.0444547
SP803280_c112533_g2	Trans-resveratrol di-O-methyltransferase	-1.87737	9.83e-06	0.00267985
SP803280_c76390_g1	Heavy metal-associated isoprenylated plant protein 26	-1.88428	7.82e-05	0.0123025
SP803280_c99140_g1	DNA replication licensing factor MCM5	-1.89247	0.000569835	0.0457962
SP803280_c106754_g1	(-)-germacrene D synthase	-1.90016	2.12e-05	0.00481281
SP803280_c96475_g3	Auxin-induced protein AUX28	-1.91403	8.44e-06	0.00243411
SP803280_c109511_g1		-1.91464	0.0004557	0.040433
SP803280_c99583_g1		-1.91996	1.53e-08	1.6e-05
SP803280_c109858_g4	Leucine-rich repeat receptor-like serine/threonine-protein kinase BAM2	-1.92972	6.9e-05	0.0114315
SP803280_c114995_g2	Auxin transporter-like protein 1	-1.93045	3.25e-06	0.00111662
SP803280_c110030_g1	COBRA-like protein 3	-1.93395	0.000147218	0.0186447
SP803280_c116642_g1	Protein trichome birefringence-like 34	-1.9365	0.000163377	0.0200698
SP803280_c106909_g2	Probable carboxylesterase 17	-1.95004	3.58e-05	0.00718492
SP803280_c114984_g4	Auxin response factor 5	-1.96359	0.000143894	0.0183961
SP803280_c109590_g1	Fatty acyl-CoA reductase 1	-1.98042	0.000361318	0.0346959
SP803280_c109581_g5	Methylsterol monooxygenase 1-2	-2.01336	0.000500935	0.0421442
SP803280_c109905_g3	Subtilisin-like protease	-2.01994	4.72e-05	0.00890295
SP803280_c85152_g2		-2.02415	0.00052197	0.0434317
SP803280_c106437_g1	Putative transcription factor bHLH041	-2.03377	0.000132915	0.0176046
SP803280_c80782_g1		-2.03602	5.91e-05	0.0102061
SP803280_c97846_g1	5-pentadecatrienyl resorcinol O-methyltransferase	-2.04599	9.87e-05	0.0141606
SP803280_c96475_g5	Auxin-responsive protein IAA30	-2.06522	1.19e-05	0.00312709
SP803280_c86323_g1	Dehydrin Rab16B	-2.07243	5.18e-08	4.24e-05
SP803280_c96543_g3	Flavonol synthase/flavanone 3-hydroxylase	-2.10371	5.15e-05	0.00935718
SP803280_c101670_g4		-2.10924	0.000496249	0.0421163
SP803280_c89421_g1	Tubulin beta-4 chain	-2.11076	5.72e-06	0.00177313
SP803280_c102293_g1	Plasma membrane-associated cation-binding protein 1	-2.11119	8.29e-05	0.0126332
SP803280_c108217_g1	Extensin	-2.11267	0.000628706	0.0492691
SP803280_c75121_g1		-2.11595	4.63e-06	0.00148105
SP803280_c107138_g2	Fasciclin-like arabinogalactan protein 2	-2.11827	2.07e-07	0.000138828
SP803280_c69615_g2	Dihydroflavonol-4-reductase	-2.17867	0.000514184	0.0429259
SP803280_c91723_g1		-2.19206	1.27e-05	0.0032866
SP803280_c110541_g1	Transcription factor bHLH18	-2.19525	9.52e-05	0.0140019
SP803280_c95841_g2	3-hydroxy-3-methylglutaryl-coenzyme A reductase 3	-2.20731	8.94e-05	0.0134608
SP803280_c105412_g1	14 kDa proline-rich protein DC2.15	-2.21551	0.000154086	0.0191587
SP803280_c116166_g1	Phospholipase D alpha 1	-2.21786	0.000107724	0.0149886
SP803280_c111214_g1		-2.22299	0.000113574	0.015643
SP803280_c111362_g1	DNA replication licensing factor MCM3 homolog 1	-2.2291	8.06e-06	0.00235503
SP803280_c108153_g1	Lichenase	-2.24191	0.000553357	0.0450023
SP803280_c110970_g1		-2.25377	1.53e-05	0.00382657
SP803280_c85834_g1		-2.27674	1.05e-08	1.2e-05
SP803280_c83655_g1	Tubulin beta-4 chain	-2.28188	1.84e-07	0.000125751
SP803280_c99348_g1		-2.30589	0.000196967	0.0227661
SP803280_c45413_g1	Enoyl-[acyl-carrier-protein] reductase [NADH] 1, chloroplastic	-2.31756	0.00019376	0.0225174
SP803280_c111585_g2	Zinc finger protein CONSTANS-LIKE 15	-2.31977	1.3e-06	0.000566881
SP803280_c111758_g1		-2.3221	4.27e-20	5.82e-16
SP803280_c103293_g1		-2.32378	0.000489144	0.0418876
SP803280_c87779_g1		-2.32654	2.97e-06	0.00105719
SP803280_c83641_g1		-2.3669	5.4e-08	4.29e-05
SP803280_c81421_g1	Cell wall / vacuolar inhibitor of fructosidase 2	-2.37444	8.26e-07	0.000392686
SP803280_c81362_g1		-2.39549	6.98e-05	0.0115132
SP803280_c94282_g1		-2.40213	9.42e-14	4.28e-10
SP803280_c114176_g2	Peroxidase 2	-2.41284	5e-07	0.000258893
SP803280_c109665_g2	Pathogenesis-related protein 1	-2.41788	1.79e-06	0.000695808
SP803280_c92157_g1	Cytochrome P450 78A9	-2.42102	1.54e-08	1.6e-05
SP803280_c63828_g1		-2.44111	2.04e-05	0.00470928
SP803280_c112533_g1	Trans-resveratrol di-O-methyltransferase	-2.46653	2.76e-07	0.000173754
SP803280_c71644_g1	Ribonucleoside-diphosphate reductase small chain C	-2.48797	0.000132454	0.0176046
SP803280_c108265_g1	Probable xyloglucan endotransglucosylase/hydrolase protein 31	-2.49687	9.74e-07	0.000447578
SP803280_c93424_g1		-2.55151	0.000301458	0.0305999
SP803280_c114207_g1	Cycloartenol-C-24-methyltransferase 1	-2.55573	5.95e-07	0.000296595
SP803280_c99093_g4	Carotenoid cleavage dioxygenase 8 homolog A, chloroplastic	-2.55821	5.24e-06	0.0016372
SP803280_c116310_g2	ABC transporter G family member 35	-2.56169	5.87e-15	3.43e-11
SP803280_c93188_g1		-2.56291	4.88e-05	0.00906243
SP803280_c78920_g1		-2.57546	0.000416675	0.0380467
SP803280_c57615_g1		-2.58398	0.000138294	0.0180429
SP803280_c95297_g1		-2.58946	7.39e-05	0.0117437
SP803280_c103590_g3	Cellulose synthase A catalytic subunit 8 [UDP-forming]	-2.59016	0.000361149	0.0346959
SP803280_c79367_g1		-2.59362	8.84e-05	0.0133906
SP803280_c61205_g1		-2.60614	2.08e-17	2.13e-13
SP803280_c94660_g2		-2.64851	0.000174906	0.020982
SP803280_c100769_g2		-2.66007	7.03e-10	1.2e-06
SP803280_c112469_g1	Anthranilate O-methyltransferase 1	-2.6734	1.62e-06	0.000648909
SP803280_c82020_g1	3-hydroxyisobutyryl-CoA hydrolase 1	-2.70349	5.34e-05	0.00954477
SP803280_c101362_g2	Achilleol B synthase	-2.71601	0.000235851	0.0258232
SP803280_c37124_g1		-2.72372	2.14e-05	0.00483047
SP803280_c58239_g1	Root phototropism protein 2	-2.73094	0.00014374	0.0183961
SP803280_c70793_g2		-2.73693	2.99e-07	0.000182667
SP803280_c115127_g1	Protein STRUBBELIG-RECEPTOR FAMILY 8	-2.76629	7.25e-05	0.0116349
SP803280_c115435_g1	Beta-galactoside-specific lectin 1	-2.76866	8.61e-06	0.00246263
SP803280_c59101_g1	CBL-interacting protein kinase 8	-2.7936	6.32e-05	0.0107999
SP803280_c93522_g1	Translation initiation factor IF-2	-2.80417	1.31e-05	0.00336476
SP803280_c118173_g1		-2.81154	7.41e-05	0.0117437
SP803280_c116925_g2		-2.83567	0.000166552	0.0203986
SP803280_c103877_g1		-2.83923	4.29e-05	0.00819168
SP803280_c104211_g1		-2.84098	0.000400971	0.0371939
SP803280_c113395_g1	Premnaspirodiene oxygenase	-2.85155	0.000446214	0.0397675
SP803280_c115560_g3	DNA topoisomerase 2	-2.8539	8.31e-05	0.0126332
SP803280_c93813_g1	Fasciclin-like arabinogalactan protein 11	-2.8551	0.000190613	0.0222783
SP803280_c96507_g1	Probable mannose-1-phosphate guanylyltransferase 1	-2.87222	1.85e-05	0.00438696
SP803280_c57951_g1		-2.88	0.000215792	0.0241186
SP803280_c88156_g1	WAT1-related protein At3g56620	-2.90362	0.000172628	0.0207697
SP803280_c97547_g1		-2.90409	0.000251227	0.0267628
SP803280_c107151_g1	Protein G1-like5	-2.90412	6.08e-14	3.11e-10
SP803280_c101419_g1		-2.91836	0.000143906	0.0183961
SP803280_c64820_g1	Cytochrome P450 78A9	-2.91872	0.00020573	0.0233124
SP803280_c114657_g1	Subtilisin-like protease SDD1	-2.92321	2.53e-06	0.000950543
SP803280_c52369_g2	Cytochrome P450 78A5	-2.92943	9.47e-05	0.013991
SP803280_c100663_g1		-2.9309	0.000321949	0.0320762
SP803280_c98795_g1	36.4 kDa proline-rich protein	-2.97667	3.86e-10	7.51e-07
SP803280_c86190_g1		-2.99232	0.000634962	0.0493729
SP803280_c108622_g2		-2.99946	4.02e-07	0.000219286
SP803280_c92445_g1	GDSL esterase/lipase At5g42170	-3.01767	2.11e-07	0.000139203
SP803280_c110894_g1		-3.05011	0.000457846	0.040433
SP803280_c96127_g1	Acidic endochitinase	-3.06841	1.21e-06	0.000536903
SP803280_c108440_g4	Cellulose synthase A catalytic subunit 7 [UDP-forming]	-3.09282	0.000560658	0.0455056
SP803280_c101817_g1	Probable peroxygenase 4	-3.12121	0.000603986	0.0480294
SP803280_c98818_g1	LRR receptor-like serine/threonine-protein kinase ERECTA	-3.12514	2.21e-06	0.000837497
SP803280_c90660_g1	Dirigent protein 1	-3.14714	2.73e-10	6.19e-07
SP803280_c24487_g1	Dehydrin DHN1	-3.21969	0.000412853	0.0379123
SP803280_c92436_g4	GDSL esterase/lipase At5g45670	-3.23035	2.2e-06	0.000837497
SP803280_c72647_g1		-3.23341	5.49e-05	0.00961933
SP803280_c107296_g3		-3.2727	0.000100673	0.0143493
SP803280_c110956_g2	Expansin-B3	-3.27637	1.28e-10	3.49e-07
SP803280_c99581_g1	Leucine-rich repeat extensin-like protein 3	-3.32768	0.000478939	0.0413332
SP803280_c61145_g1		-3.36803	0.000137677	0.0180429
SP803280_c86038_g1	Flavonol 3-sulfotransferase	-3.40135	1.19e-08	1.31e-05
SP803280_c114477_g1	DNA (cytosine-5)-methyltransferase 1	-3.42035	0.000207886	0.0234916
SP803280_c111979_g3		-3.42599	1.55e-05	0.0038341
SP803280_c91738_g1	Probable auxin efflux carrier component 1c	-3.45898	1.97e-05	0.00461465
SP803280_c95808_g1	Probable 2-oxoglutarate/Fe(II)-dependent dioxygenase	-3.50683	0.000107173	0.0149628
SP803280_c111263_g2	Receptor-like protein kinase 2	-3.5552	4.67e-06	0.00148105
SP803280_c95841_g3	3-hydroxy-3-methylglutaryl-coenzyme A reductase 3	-3.55894	0.000397229	0.0370157
SP803280_c104538_g2	3-ketoacyl-CoA synthase 6	-3.56834	3.99e-05	0.00784537
SP803280_c116667_g1	Naringenin,2-oxoglutarate 3-dioxygenase	-3.6112	0.000490482	0.0418876
SP803280_c93267_g1	BAHD acyltransferase DCR	-3.63444	0.000395168	0.0369911
SP803280_c86151_g1		-3.68613	1.42e-05	0.00359711
SP803280_c104383_g3	Expansin-A2	-3.69857	1.52e-10	3.89e-07
SP803280_c92850_g1		-3.77951	0.000138496	0.0180429
SP803280_c58093_g1	Parkeol synthase	-3.85729	3.95e-07	0.000219286
SP803280_c117003_g1		-3.88117	3.11e-09	4.45e-06
SP803280_c73730_g1		-3.97396	4.86e-05	0.00906243
SP803280_c110115_g3	Polygalacturonase inhibitor 1	-4.00006	7.31e-07	0.000351804
SP803280_c113767_g2	Patatin-like protein 1	-4.04042	4.25e-05	0.00816047
SP803280_c69366_g1	L-type lectin-domain containing receptor kinase IV.4	-4.22058	6.36e-05	0.0107999
SP803280_c112371_g4	Probable xyloglucan endotransglucosylase/hydrolase protein 21	-4.30009	6.83e-09	8.22e-06
SP803280_c74584_g1		-4.33076	9.29e-10	1.52e-06
SP803280_c54744_g1	Serpin-Z7	-4.34101	4.69e-08	3.99e-05
SP803280_c108265_g2	Probable xyloglucan endotransglucosylase/hydrolase protein 32	-4.4933	1.4e-07	9.74e-05
SP803280_c86248_g3		-4.55231	1.18e-05	0.00311516
SP803280_c81432_g1		-4.57719	5.9e-05	0.0102061
SP803280_c82715_g1		-4.96589	4.03e-06	0.00135151
SP803280_c76945_g2	Glycoprotein gp2	-4.98494	1.77e-13	7.23e-10
SP803280_c90625_g1	Putative glycine-rich cell wall structural protein 1	-5.0665	7.02e-05	0.0115132
SP803280_c31779_g1		-5.3815	5.08e-08	4.24e-05
SP803280_c109811_g2		-5.44212	0.000635436	0.0493729
SP803280_c114197_g2		-5.4891	0.000280264	0.0291724
SP803280_c61937_g1		-5.67324	0.000316975	0.0317806
SP803280_c93593_g1		-5.68887	0.000540324	0.0442947
SP803280_c48677_g1		-5.9591	0.000192791	0.0224687
SP803280_c79999_g1		-6.0023	0.000316141	0.0317749
SP803280_c69184_g1		-6.00509	4.21e-05	0.00814796
SP803280_c95540_g1	Probable peroxygenase 4	-6.01479	9.01e-05	0.0135006
SP803280_c75665_g1		-6.02577	0.000297832	0.0304586
SP803280_c28325_g1		-6.18326	0.000640512	0.0496239
SP803280_c80284_g1	Expansin-B4	-6.44593	3.19e-08	2.93e-05
SP803280_c53975_g1		-6.61108	0.000184117	0.0216427
SP803280_c98747_g2		-6.66486	5.09e-05	0.00929115
SP803280_c117312_g1		-6.69484	0.000340086	0.0332026
SP803280_c94418_g1		-6.76376	3.15e-09	4.45e-06
SP803280_c112146_g1		-6.93883	0.000398454	0.0370445
SP803280_c36221_g1		-7.04335	2.78e-05	0.00589469
SP803280_c56927_g1		-7.05092	0.000216865	0.0241725
SP803280_c109161_g3		-7.34564	7.71e-06	0.00226892
SP803280_c56939_g2	(RS)-norcoclaurine 6-O-methyltransferase	-7.6092	6.33e-12	2.16e-08
SP803280_c92632_g3		-7.63145	1.35e-21	2.76e-17
SP803280_c31975_g1		-7.87191	0.00035352	0.0342688
SP803280_c109963_g1	Probable glucuronosyltransferase Os03g0287800	-8.07387	4.66e-06	0.00148105
SP803280_c68044_g1	Sulfated surface glycoprotein 185	-8.1131	1.97e-05	0.00461465
SP803280_c108085_g1	Protein SHOOT GRAVITROPISM 5	-8.12805	1.61e-06	0.000648909
SP803280_c101338_g2	Glycine-rich cell wall structural protein 1.8	-8.49142	2.03e-41	8.29e-37
SP803280_c40273_g1		-8.58847	7.4e-08	5.61e-05
SP803280_c106028_g1	Glucomannan 4-beta-mannosyltransferase 1	-9.10063	5.87e-10	1.06e-06
SP803280_c105091_g1		-9.84254	2.83e-16	1.93e-12

## Sheet: Table S2
Table S2. Differentially expressed genes between the contrast M-B.
GeneID	Protein ID	logFC	PValue	FDR
SP803280_c36221_g1		8.06888	7.89e-07	0.000791488
SP803280_c68044_g1	Sulfated surface glycoprotein 185	7.61605	1.37e-05	0.00786503
SP803280_c109161_g3		7.39771	6.86e-06	0.00445604
SP803280_c61642_g1		7.22501	2.71e-05	0.0129057
SP803280_c69458_g1		6.42246	6.45e-05	0.0248946
SP803280_c98747_g2		6.38345	8.85e-05	0.0317428
SP803280_c61937_g1		5.93078	9.6e-05	0.0335519
SP803280_c116667_g1	Naringenin,2-oxoglutarate 3-dioxygenase	5.53969	2.19e-08	4.72e-05
SP803280_c99931_g1	KDEL-tailed cysteine endopeptidase CEP1	4.86557	7.93e-07	0.000791488
SP803280_c101557_g1	Basic helix-loop-helix protein A	4.72581	0.000132756	0.042098
SP803280_c87975_g1		4.70734	2.58e-06	0.00191535
SP803280_c100385_g1		4.53466	3.93e-05	0.0167615
SP803280_c92343_g1		4.27468	0.000145641	0.0446412
SP803280_c113265_g2	Dihydroflavonol-4-reductase	4.1735	2.84e-08	5.28e-05
SP803280_c111979_g3		4.02456	1.09e-08	2.78e-05
SP803280_c54744_g1	Serpin-Z7	3.90642	3.12e-07	0.000411951
SP803280_c110894_g1		3.38431	0.000111509	0.0380126
SP803280_c105960_g1	NAC transcription factor NAM-2	3.24742	2.68e-09	7.83e-06
SP803280_c61145_g1		3.22436	0.000146232	0.0446412
SP803280_c94126_g1		2.63191	0.000163177	0.0480221
SP803280_c72637_g1	Retrovirus-related Pol polyprotein from transposon TNT 1-94	2.62648	0.000148285	0.0449326
SP803280_c63828_g1		2.43892	6.49e-06	0.00428145
SP803280_c89316_g1	Leucine-rich repeat receptor-like tyrosine-protein kinase At2g41820	2.35735	1.03e-05	0.00610427
SP803280_c84579_g1	BURP domain-containing protein 13	2.30595	7.69e-12	3.15e-08
SP803280_c109524_g3		2.23814	0.000113987	0.0382201
SP803280_c76520_g1		2.12272	0.000171626	0.0494415
SP803280_c71653_g1		1.99476	6.63e-05	0.0253377
SP803280_c80782_g1		1.98226	3.06e-05	0.0139043
SP803280_c89748_g1		1.93444	6.15e-06	0.00412115
SP803280_c107194_g1		1.92417	6.76e-05	0.0255885
SP803280_c44556_g1		1.86543	3.45e-05	0.015018
SP803280_c93854_g3	Probable O-methyltransferase 2	1.83653	0.000160322	0.0475239
SP803280_c94784_g2	Hydroquinone glucosyltransferase	1.75181	0.000142957	0.0443025
SP803280_c109776_g3	Transcription factor TCP5	1.69519	6.26e-13	2.85e-09
SP803280_c80579_g1		1.67878	0.00013823	0.0434968
SP803280_c107999_g2		1.51007	2.15e-06	0.00165699
SP803280_c118005_g1	Adagio-like protein 3	1.45476	4.49e-05	0.0187454
SP803280_c72595_g1		1.40365	9.97e-06	0.00608809
SP803280_c108200_g2		1.37815	8.54e-08	0.000145508
SP803280_c112704_g1	Protein LATERAL ROOT PRIMORDIUM 1	1.32762	3.03e-05	0.0139043
SP803280_c4646_g1		1.31889	2.41e-05	0.0121728
SP803280_c105493_g1		1.28755	1.65e-06	0.00138082
SP803280_c100721_g1	Alkaline/neutral invertase CINV2	1.2552	1.56e-05	0.00872511
SP803280_c108403_g3		1.24472	2.7e-05	0.0129057
SP803280_c99370_g3	UDP-glycosyltransferase 86A1	1.20674	1.02e-05	0.00610427
SP803280_c113635_g1		1.15737	7.24e-07	0.000759797
SP803280_c68594_g2	Protein argonaute 4A	1.12841	4.82e-05	0.0197121
SP803280_c81942_g1		1.11882	2.72e-06	0.00198855
SP803280_c82245_g1	MADS-box transcription factor 2	1.09283	1.96e-05	0.01027
SP803280_c114469_g1	Putative pumilio homolog 7, chloroplastic	1.04755	4.15e-05	0.0175079
SP803280_c103133_g3	Coronatine-insensitive protein 1	1.01579	2.98e-05	0.013835
SP803280_c83460_g1		0.985797	2.6e-05	0.0129057
SP803280_c99193_g1	Feruloyl CoA ortho-hydroxylase 1	0.929037	9.01e-05	0.0319663
SP803280_c114271_g2	Acetyl-CoA acetyltransferase, cytosolic 1	0.894452	6.21e-05	0.0242076
SP803280_c101992_g1		0.855358	0.000118925	0.0392327
SP803280_c113312_g1	Serine carboxypeptidase 2	0.822788	5.99e-05	0.0235657
SP803280_c92274_g2		0.746559	0.000127272	0.0409946
SP803280_c99247_g2	Histone H3.3a	-0.833256	0.000160076	0.0475239
SP803280_c96211_g1	Auxin-responsive protein IAA17	-0.881995	1.62e-05	0.00892895
SP803280_c98999_g1		-0.966007	0.000132305	0.042098
SP803280_c82340_g1	Non-specific lipid-transfer protein 2	-0.986977	4.63e-05	0.0191258
SP803280_c113850_g2	High affinity sulfate transporter 1	-1.00438	8.39e-07	0.000798345
SP803280_c76816_g3		-1.02334	3.53e-06	0.00249228
SP803280_c114707_g1	Probable WRKY transcription factor 54	-1.0579	8.36e-05	0.0302684
SP803280_c94895_g2	Histone H1	-1.06007	6.53e-07	0.000703363
SP803280_c42595_g1		-1.1907	0.000169932	0.0493008
SP803280_c102832_g1		-1.24714	0.000139684	0.0436187
SP803280_c105555_g1		-1.26105	1.43e-05	0.0081437
SP803280_c97540_g1	Glutaredoxin-C1	-1.31365	1.6e-06	0.00137067
SP803280_c69860_g1		-1.32491	0.000102171	0.0354197
SP803280_c111183_g1	Histone H1	-1.35356	1.65e-07	0.000260313
SP803280_c82676_g1		-1.36662	4.67e-06	0.00323953
SP803280_c115047_g1	Transcription factor PCL1	-1.38177	9.38e-06	0.005812
SP803280_c90703_g1		-1.41022	1.88e-05	0.0099799
SP803280_c37480_g1	Peroxyureidoacrylate/ureidoacrylate amidohydrolase RutB	-1.4627	4.38e-07	0.000530044
SP803280_c113830_g1	Auxin efflux carrier component 1	-1.46699	2.61e-07	0.000364236
SP803280_c100955_g1	Cytochrome P450 CYP99A1	-1.46989	2.52e-10	7.93e-07
SP803280_c88898_g1	Ergosterol biosynthetic protein 28	-1.48451	4.41e-07	0.000530044
SP803280_c86323_g1	Dehydrin Rab16B	-1.48509	3.3e-05	0.0145343
SP803280_c98887_g1	Transcription factor FER-LIKE IRON DEFICIENCY-INDUCED TRANSCRIPTION FACTOR	-1.50032	1.78e-06	0.0014247
SP803280_c112533_g2	Trans-resveratrol di-O-methyltransferase	-1.50659	0.000117154	0.0389628
SP803280_c115978_g1	Flavonoid 3',5'-hydroxylase	-1.54699	3.67e-07	0.000468753
SP803280_c96475_g4	Auxin-responsive protein IAA13	-1.56918	3.13e-05	0.0140631
SP803280_c97800_g3	RING-H2 finger protein ATL44	-1.59568	1.64e-05	0.00892895
SP803280_c108434_g2	Protein trichome birefringence	-1.60241	1.06e-05	0.00620334
SP803280_c97235_g1	17.5 kDa class II heat shock protein	-1.61834	0.000166448	0.048635
SP803280_c114420_g1	Probable sulfate transporter 3.4	-1.6367	2.34e-06	0.00177055
SP803280_c101703_g1		-1.64395	1.35e-06	0.00122966
SP803280_c103721_g3		-1.64421	0.000154851	0.0465771
SP803280_c93674_g1		-1.68217	5.11e-13	2.61e-09
SP803280_c96886_g1	RING-H2 finger protein ATL80	-1.68416	5.34e-06	0.00363787
SP803280_c92945_g1	Phosphoenolpyruvate carboxylase kinase 1	-1.69588	1.29e-07	0.000211554
SP803280_c107300_g1	Cytochrome P450 94C1	-1.73945	6.92e-05	0.0259602
SP803280_c111364_g1	Peroxidase 47	-1.79827	9.06e-05	0.0319663
SP803280_c81421_g1	Cell wall / vacuolar inhibitor of fructosidase 2	-1.80872	0.000112802	0.0381354
SP803280_c90135_g2	Bidirectional sugar transporter SWEET6b	-1.83031	2.67e-05	0.0129057
SP803280_c103567_g1		-1.89426	5.03e-05	0.0203726
SP803280_c116539_g1		-1.91667	7.67e-05	0.028283
SP803280_c61431_g1	GDSL esterase/lipase At1g28570	-1.94418	2.24e-05	0.0116103
SP803280_c107413_g1		-1.98988	2.33e-05	0.0118999
SP803280_c96475_g3	Auxin-induced protein AUX28	-1.99608	1.61e-06	0.00137067
SP803280_c81727_g2	Light-inducible protein CPRF2	-1.99688	5.49e-05	0.0220226
SP803280_c70793_g2		-2.00705	7.97e-05	0.0291103
SP803280_c110116_g1	Cysteine-rich repeat secretory protein 38	-2.00965	7.42e-06	0.00466883
SP803280_c102642_g3	Defensin-like protein	-2.0166	1.18e-21	2.8e-17
SP803280_c88088_g1		-2.11423	1.97e-16	1.62e-12
SP803280_c99382_g2		-2.11569	5.03e-07	0.000588154
SP803280_c87779_g1		-2.11831	1.74e-05	0.00937583
SP803280_c75019_g1		-2.13061	2.64e-05	0.0129057
SP803280_c92961_g1	Phosphoenolpyruvate carboxylase kinase 1	-2.15767	7.47e-05	0.0277658
SP803280_c84012_g2		-2.16239	0.000123487	0.0400912
SP803280_c114264_g1	Phosphate transporter PHO1	-2.18928	8.22e-07	0.000798345
SP803280_c113688_g1	4-hydroxyphenylacetaldehyde oxime monooxygenase	-2.23611	4.13e-13	2.41e-09
SP803280_c102841_g3		-2.33305	0.000104416	0.0358938
SP803280_c115347_g1		-2.35574	2.88e-06	0.00206397
SP803280_c105149_g1	Protein CHUP1, chloroplastic	-2.402	3.56e-05	0.0153405
SP803280_c102122_g1		-2.48877	1.37e-21	2.8e-17
SP803280_c114979_g1		-2.50035	5.89e-11	2.19e-07
SP803280_c51697_g2		-2.55289	0.000120423	0.0394091
SP803280_c91494_g1	Stem 31 kDa glycoprotein	-2.58033	2.92e-05	0.0137113
SP803280_c105036_g1	Probable WRKY transcription factor 40	-2.60753	1.32e-06	0.00122958
SP803280_c99585_g2	Wall-associated receptor kinase-like 8	-2.66273	4.61e-08	8.19e-05
SP803280_c96374_g1	Heavy metal-associated isoprenylated plant protein 26	-2.74138	2.76e-08	5.28e-05
SP803280_c99583_g1		-2.74329	1.44e-16	1.47e-12
SP803280_c114207_g1	Cycloartenol-C-24-methyltransferase 1	-2.82842	1.8e-07	0.00027229
SP803280_c102225_g3		-2.82847	5.99e-07	0.000661818
SP803280_c109581_g5	Methylsterol monooxygenase 1-2	-2.96007	2.67e-07	0.000364236
SP803280_c111433_g1	Auxin-induced protein 6B	-3.0927	2.75e-08	5.28e-05
SP803280_c109136_g4		-3.12127	1.48e-06	0.00131688
SP803280_c63990_g1	Protein RADIALIS-like 3	-3.14847	7.33e-06	0.00466883
SP803280_c100769_g2		-3.23993	1.07e-15	7.3e-12
SP803280_c41048_g1		-3.29218	5.73e-05	0.0227439
SP803280_c107151_g1	Protein G1-like5	-3.40735	1.03e-17	1.41e-13
SP803280_c88264_g3		-3.4075	1.72e-06	0.00140882
SP803280_c115435_g1	Beta-galactoside-specific lectin 1	-3.81663	1.92e-07	0.000280214
SP803280_c61533_g1	Phytosulfokine receptor 1	-3.95989	1.24e-08	2.99e-05
SP803280_c70286_g1		-3.97162	3.3e-05	0.0145343
SP803280_c100276_g3	Wall-associated receptor kinase-like 2	-4.14498	5.72e-09	1.56e-05
SP803280_c96970_g2		-4.18371	2.06e-06	0.00161889
SP803280_c76802_g2	Wall-associated receptor kinase-like 6	-4.58892	1.1e-10	3.75e-07
SP803280_c111263_g2	Receptor-like protein kinase 2	-6.19139	5.88e-07	0.000661818
SP803280_c112469_g2	Benzoate O-methyltransferase	-7.02263	1.97e-08	4.48e-05

## Sheet: Table S3
Table S3. Differentially expressed genes between the contrast T-M.
GeneID	Protein ID	logFC	PValue	FDR
SP803280_c40935_g1	Ent-kaurene synthase-like 2	11.1421	1.37e-42	3.87e-39
SP803280_c52278_g1	Tricetin 3',4',5'-O-trimethyltransferase	11.044	2.7e-101	5.52e-97
SP803280_c104554_g1		10.6003	1.12e-33	2.08e-30
SP803280_c96068_g4	Zeamatin	10.0534	1.44e-70	9.82e-67
SP803280_c112469_g2	Benzoate O-methyltransferase	9.92606	9.48e-24	1.14e-20
SP803280_c96455_g4	Glucan endo-1,3-beta-glucosidase, acidic isoform	9.61039	6.23e-30	1.02e-26
SP803280_c88981_g1		9.53676	8.48e-23	8.68e-20
SP803280_c83550_g1	Metallothionein-like protein 4B	9.24332	7.78e-86	7.96e-82
SP803280_c69837_g1	Thaumatin-like protein 1	9.19347	1.81e-17	9.63e-15
SP803280_c102970_g1	Alliin lyase 1	8.99119	3.32e-17	1.72e-14
SP803280_c86965_g1		8.89304	6.11e-15	2.45e-12
SP803280_c94155_g1	Germin-like protein 8-4	8.85351	3.74e-14	1.29e-11
SP803280_c83317_g1	Thaumatin-like protein	8.70779	1.46e-13	4.64e-11
SP803280_c99668_g3	Glucan endo-1,3-beta-glucosidase 12	8.57462	6.47e-23	6.79e-20
SP803280_c86887_g3	Chemocyanin	8.53867	3.14e-11	8.23e-09
SP803280_c82512_g1	Laccase-24	8.20573	2.33e-18	1.44e-15
SP803280_c96235_g1	EG45-like domain containing protein	8.16057	2.67e-39	6.43e-36
SP803280_c90625_g1	Putative glycine-rich cell wall structural protein 1	8.08546	3.9e-12	1.11e-09
SP803280_c113089_g1	Chalcone synthase 1	8.06349	5.68e-11	1.38e-08
SP803280_c91011_g1	Uncharacterized protein 032R	8.02037	1.46e-07	1.77e-05
SP803280_c132470_g1		8.01159	6.08e-09	1.05e-06
SP803280_c80539_g1	Polyphenol oxidase I, chloroplastic	7.67851	1.09e-30	1.86e-27
SP803280_c86965_g2		7.47915	7.99e-20	5.74e-17
SP803280_c107214_g3	Transcription factor bHLH101	7.30255	2.6e-15	1.06e-12
SP803280_c74584_g1		7.24836	3.46e-44	1.09e-40
SP803280_c74994_g1		7.24034	7.69e-41	1.97e-37
SP803280_c92629_g3	Glucan endo-1,3-beta-glucosidase, acidic isoform	7.0649	8.73e-14	2.88e-11
SP803280_c83204_g1	Acidic endochitinase SE2	7.04353	6.49e-28	9.48e-25
SP803280_c118007_g1	Putative laccase-9	6.99855	2.9e-18	1.77e-15
SP803280_c76566_g1		6.98074	1.06e-44	3.61e-41
SP803280_c111094_g2	Laccase-13	6.93643	1.97e-22	1.83e-19
SP803280_c104141_g1		6.87528	6.11e-23	6.58e-20
SP803280_c89051_g1	Zeamatin	6.76799	1.21e-24	1.55e-21
SP803280_c92257_g1	Red chlorophyll catabolite reductase	6.70059	5.95e-56	3.04e-52
SP803280_c105494_g2	indole-2-monooxygenase	6.62526	1.78e-60	1.04e-56
SP803280_c91619_g2	Pathogenesis-related protein PRB1-2	6.61839	6.37e-16	2.77e-13
SP803280_c86252_g1	Thaumatin-like protein	6.47656	1.42e-42	3.87e-39
SP803280_c59374_g2	Expansin-B11	6.2418	6.67e-09	1.13e-06
SP803280_c85301_g1	3-hydroxyindolin-2-one monooxygenase	6.14865	5.75e-54	2.61e-50
SP803280_c90815_g1	Xylanase inhibitor protein 1	5.93579	3e-09	5.4e-07
SP803280_c116718_g1	Aromatic-L-amino-acid decarboxylase	5.9254	1.7e-16	7.81e-14
SP803280_c106778_g3	Cysteine-rich receptor-like protein kinase 7	5.86495	7.39e-08	9.73e-06
SP803280_c78634_g1		5.85852	1.15e-07	1.42e-05
SP803280_c104654_g1		5.85051	6.12e-14	2.05e-11
SP803280_c102841_g3		5.78196	7.57e-29	1.19e-25
SP803280_c97879_g2	Protein NRT1/ PTR FAMILY 2.1	5.77892	5.71e-22	4.97e-19
SP803280_c84539_g1		5.66222	2.54e-19	1.73e-16
SP803280_c102841_g4		5.58766	9.8e-35	2e-31
SP803280_c59374_g1	Expansin-B11	5.52018	1.19e-13	3.8e-11
SP803280_c85861_g3	Phytosulfokines 2	5.50273	1.5e-16	7.03e-14
SP803280_c74850_g1	Subtilisin-chymotrypsin inhibitor-2A	5.36491	1.94e-05	0.00127598
SP803280_c104892_g1		5.35453	9.41e-18	5.35e-15
SP803280_c99056_g2	Beta-glucosidase 12	5.27721	7.01e-15	2.78e-12
SP803280_c102841_g2	Dirigent protein 21	5.23018	1.11e-14	4.34e-12
SP803280_c89123_g2	Chitinase 1	5.20088	5.47e-28	8.29e-25
SP803280_c87975_g1		5.19134	4.63e-10	9.42e-08
SP803280_c109665_g2	Pathogenesis-related protein 1	5.12785	3.83e-32	6.8e-29
SP803280_c92331_g4	Chitinase 8	5.10464	1.01e-14	3.96e-12
SP803280_c113051_g2		5.09705	3.44e-22	3.13e-19
SP803280_c110013_g1		5.06281	4.03e-20	2.94e-17
SP803280_c100745_g5		4.92812	4.84e-06	0.000374215
SP803280_c98042_g1	Receptor-like protein kinase FERONIA	4.90793	5.56e-08	7.63e-06
SP803280_c98043_g1	Lysine histidine transporter 2	4.90461	6.81e-17	3.32e-14
SP803280_c114526_g1	Germin-like protein 12-2	4.86873	9.26e-12	2.56e-09
SP803280_c89856_g1	Vacuolar iron transporter 1.2	4.80967	3.44e-06	0.000283686
SP803280_c93325_g2	Chitinase 12	4.68262	1.38e-20	1.07e-17
SP803280_c86998_g1	Chitinase 1	4.66827	8.82e-38	2e-34
SP803280_c103150_g2	Chemocyanin	4.66598	3.16e-05	0.0019143
SP803280_c65551_g1	Chitinase 8	4.60452	4.01e-16	1.76e-13
SP803280_c98438_g1	Probable glutathione S-transferase GSTF1	4.56038	7.87e-14	2.62e-11
SP803280_c98242_g1		4.55691	0.000200668	0.00835069
SP803280_c88365_g1		4.53343	1.65e-09	3.09e-07
SP803280_c93821_g2		4.49784	1.29e-06	0.000123171
SP803280_c125307_g1		4.47813	3.32e-21	2.66e-18
SP803280_c81540_g1		4.47559	0.000255658	0.0101013
SP803280_c113694_g1	Anthocyanidin 3-O-glucoside 5-O-glucosyltransferase 1	4.45358	3.33e-35	7.18e-32
SP803280_c77387_g1		4.39629	0.000808137	0.0246455
SP803280_c73795_g1	Deneddylase	4.37539	5.74e-08	7.86e-06
SP803280_c92346_g1	Glycine-rich cell wall structural protein 1.8	4.35537	3.96e-07	4.32e-05
SP803280_c10157_g1		4.33956	4.33e-09	7.66e-07
SP803280_c106146_g4	Anthocyanidin reductase	4.33471	1.97e-14	7.26e-12
SP803280_c80451_g1		4.30738	1.59e-05	0.00107813
SP803280_c104387_g2	Polyol transporter 5	4.29501	7.64e-11	1.81e-08
SP803280_c66697_g1		4.29208	0.0002956	0.0112695
SP803280_c1492_g1		4.22751	3.94e-10	8.18e-08
SP803280_c101286_g2	S-type anion channel SLAH3	4.21441	2.35e-17	1.23e-14
SP803280_c72954_g1		4.21078	2.63e-07	3.01e-05
SP803280_c116717_g2	Esterase PIR7B	4.20309	8.64e-09	1.42e-06
SP803280_c100027_g7		4.183	8.87e-08	1.14e-05
SP803280_c77387_g2		4.16426	0.000134244	0.00603463
SP803280_c96551_g1	Chitinase 2	4.08241	1.42e-11	3.87e-09
SP803280_c93429_g2		4.06565	2.82e-08	4.19e-06
SP803280_c92331_g1	Chitinase 2	4.03957	1.38e-15	5.88e-13
SP803280_c87202_g3	Peroxisomal (S)-2-hydroxy-acid oxidase GLO3	4.03266	4.65e-08	6.49e-06
SP803280_c71266_g1	Glutathione S-transferase 4	3.98776	3.75e-20	2.79e-17
SP803280_c115488_g2	Germin-like protein 1-1	3.95817	5.08e-34	9.9e-31
SP803280_c102878_g1	Mitochondrial phosphate carrier protein 3, mitochondrial	3.89257	1.48e-06	0.000138713
SP803280_c99946_g5	Transcription factor bHLH128	3.88697	2.03e-07	2.4e-05
SP803280_c92094_g2		3.86396	3.4e-10	7.12e-08
SP803280_c93751_g1	Leucine aminopeptidase 2, chloroplastic	3.81457	2.11e-23	2.44e-20
SP803280_c91716_g1		3.809	1.58e-07	1.91e-05
SP803280_c54874_g1		3.77254	0.000129799	0.0058931
SP803280_c113831_g2	Phytosulfokines 2	3.73709	1.65e-22	1.57e-19
SP803280_c101338_g2	Glycine-rich cell wall structural protein 1.8	3.71221	2.57e-06	0.000224939
SP803280_c95138_g2	Mechanosensitive ion channel protein 6	3.6666	1.47e-09	2.82e-07
SP803280_c117454_g1	Disease resistance protein RPS2	3.63955	1.01e-16	4.85e-14
SP803280_c93751_g2	Leucine aminopeptidase 2, chloroplastic	3.6384	3.78e-08	5.38e-06
SP803280_c72644_g1		3.59246	6.63e-05	0.00339532
SP803280_c93429_g1	Acyltransferase-like protein At1g54570, chloroplastic	3.569	8.62e-11	2e-08
SP803280_c128419_g1	3-hydroxyindolin-2-one monooxygenase	3.56233	9.21e-11	2.12e-08
SP803280_c70222_g1		3.55899	2.45e-09	4.49e-07
SP803280_c102287_g4	E3 ubiquitin-protein ligase ATL31	3.55008	6.14e-10	1.22e-07
SP803280_c98999_g1		3.54346	6.58e-49	2.45e-45
SP803280_c95422_g2	Putative 12-oxophytodienoate reductase 11	3.52325	7.19e-13	2.15e-10
SP803280_c95100_g2	Glucan endo-1,3-beta-glucosidase GII	3.51292	1.15e-27	1.63e-24
SP803280_c88374_g1		3.50494	1.8e-18	1.15e-15
SP803280_c82516_g1	Non-symbiotic hemoglobin	3.50096	6.7e-10	1.32e-07
SP803280_c69615_g2	Dihydroflavonol-4-reductase	3.48951	3.04e-13	9.33e-11
SP803280_c105266_g2	Bowman-Birk type wound-induced proteinase inhibitor WIP1	3.46994	4.49e-07	4.84e-05
SP803280_c63223_g1	Ubiquinol oxidase 1, mitochondrial	3.44975	1.02e-06	0.000100157
SP803280_c60614_g1	Alpha-amylase/trypsin inhibitor	3.44601	4.23e-13	1.28e-10
SP803280_c102236_g1	Asparagine synthetase [glutamine-hydrolyzing] 1	3.42408	2.97e-13	9.22e-11
SP803280_c93751_g3	Leucine aminopeptidase 2, chloroplastic	3.41789	2.54e-10	5.49e-08
SP803280_c108265_g1	Probable xyloglucan endotransglucosylase/hydrolase protein 31	3.3764	1.46e-14	5.62e-12
SP803280_c97248_g1	5'-methylthioadenosine/S-adenosylhomocysteine nucleosidase	3.37352	1.57e-06	0.000145631
SP803280_c62446_g1	Vacuolar iron transporter 1.2	3.3734	0.000185926	0.00787335
SP803280_c87482_g1	Xylanase inhibitor protein 1	3.36162	4.77e-08	6.64e-06
SP803280_c113951_g1	Cationic peroxidase SPC4	3.34873	0.000146023	0.00645769
SP803280_c101557_g1	Basic helix-loop-helix protein A	3.33831	6.16e-08	8.37e-06
SP803280_c106872_g1		3.31654	3.17e-08	4.6e-06
SP803280_c96966_g1	S-type anion channel SLAH3	3.29143	1.14e-12	3.35e-10
SP803280_c104139_g5		3.25935	3.56e-06	0.000290252
SP803280_c107572_g3	Chitinase 4	3.24396	1.2e-20	9.48e-18
SP803280_c94666_g2	Wheatwin-2	3.24013	1.41e-20	1.07e-17
SP803280_c113550_g1		3.23883	1.39e-22	1.39e-19
SP803280_c101994_g2	Cysteine-rich receptor-like protein kinase 10	3.23096	7.94e-09	1.31e-06
SP803280_c99581_g1	Leucine-rich repeat extensin-like protein 3	3.22596	0.000312068	0.0117225
SP803280_c96127_g1	Acidic endochitinase	3.19418	1.62e-08	2.52e-06
SP803280_c51355_g1		3.18817	2.31e-10	5.02e-08
SP803280_c96068_g5	Thaumatin-like pathogenesis-related protein 2	3.1804	6.49e-09	1.11e-06
SP803280_c106304_g1	Glycoprotein gp2	3.16979	3.96e-08	5.61e-06
SP803280_c100236_g1		3.16462	6.4e-53	2.62e-49
SP803280_c108991_g1		3.14285	4.68e-13	1.41e-10
SP803280_c84537_g1		3.12438	9.89e-10	1.92e-07
SP803280_c79241_g1	Probable aldo-keto reductase 3	3.12309	2.66e-07	3.03e-05
SP803280_c98501_g2		3.12276	5.5e-07	5.74e-05
SP803280_c88472_g1		3.12158	2.27e-15	9.43e-13
SP803280_c49534_g1		3.10259	1.69e-06	0.000155093
SP803280_c5933_g1	KDEL-tailed cysteine endopeptidase CEP1	3.09599	2.35e-05	0.00150496
SP803280_c83346_g1	Putative 12-oxophytodienoate reductase 11	3.08581	2.97e-13	9.22e-11
SP803280_c109449_g1	CASP-like protein 3	3.07977	3.7e-10	7.72e-08
SP803280_c85286_g1	Dehydrodolichyl diphosphate synthase 2	3.07757	3.95e-05	0.00225793
SP803280_c85242_g1	Glycoprotein gp2	3.07737	7.49e-05	0.00373415
SP803280_c69627_g1	Pathogenesis-related protein	3.06453	1.16e-13	3.74e-11
SP803280_c102288_g1		3.02905	2.56e-11	6.75e-09
SP803280_c86861_g2		3.00996	5.31e-05	0.00284516
SP803280_c87202_g1	Peroxisomal (S)-2-hydroxy-acid oxidase GLO3	2.99639	2.87e-08	4.25e-06
SP803280_c101993_g1		2.98498	1.58e-15	6.67e-13
SP803280_c97870_g1	Probable cadmium/zinc-transporting ATPase HMA1, chloroplastic	2.97067	8.61e-06	0.000624276
SP803280_c113769_g1	Protein ASPARTIC PROTEASE IN GUARD CELL 2	2.97055	2.15e-07	2.52e-05
SP803280_c65324_g1	Vesicle-fusing ATPase	2.96542	7.85e-05	0.00388359
SP803280_c94846_g1	Glutathione transferase GST 23	2.93544	5.1e-07	5.38e-05
SP803280_c110694_g1	ABC transporter C family member 9	2.92058	5.56e-11	1.36e-08
SP803280_c81891_g1		2.92042	0.000242247	0.00966789
SP803280_c112342_g3	Transcription factor MYB108	2.91796	4.14e-06	0.000329216
SP803280_c94951_g1	Blue copper protein	2.91681	1.6e-08	2.51e-06
SP803280_c85531_g1	Pathogenesis-related protein PRB1-2	2.90996	2.31e-05	0.00148293
SP803280_c78816_g1		2.90843	3.44e-05	0.00203558
SP803280_c95819_g1		2.89622	0.000291184	0.0111322
SP803280_c89729_g1	Putative polyol transporter 2	2.8879	8.19e-12	2.28e-09
SP803280_c96455_g5	Glucan endo-1,3-beta-glucosidase GII	2.86207	2.88e-10	6.19e-08
SP803280_c90154_g1		2.85798	5.83e-07	6.05e-05
SP803280_c10528_g1	Probable aldo-keto reductase 2	2.85713	0.000545953	0.0181428
SP803280_c110929_g3	Probable aldo-keto reductase 2	2.85591	0.000412883	0.0146818
SP803280_c114734_g1	Carotenoid 9,10(9',10')-cleavage dioxygenase 1	2.8541	1.58e-08	2.5e-06
SP803280_c100294_g2	Probable glycerol-3-phosphate acyltransferase 2	2.84034	0.00148699	0.0386948
SP803280_c107637_g1	Nicotianamine aminotransferase A	2.83216	1.77e-08	2.72e-06
SP803280_c100611_g2		2.82698	9.36e-08	1.2e-05
SP803280_c97873_g2	U-box domain-containing protein 29	2.81679	0.000466622	0.016149
SP803280_c107572_g4	Chitinase 6	2.79934	0.000708377	0.0223248
SP803280_c83308_g1		2.79541	1.25e-06	0.000119848
SP803280_c101137_g1	Cationic peroxidase SPC4	2.79529	1.78e-27	2.42e-24
SP803280_c117209_g1		2.78179	3.91e-07	4.28e-05
SP803280_c113265_g2	Dihydroflavonol-4-reductase	2.77782	1.88e-08	2.86e-06
SP803280_c93772_g1	Putative B3 domain-containing protein Os10g0537100	2.76923	5.75e-05	0.00303328
SP803280_c87444_g1	B3 domain-containing protein Os03g0212300	2.76879	6.78e-06	0.000508109
SP803280_c35478_g1	Probable 2-oxoglutarate-dependent dioxygenase At3g49630	2.7675	2.82e-06	0.000243189
SP803280_c99613_g2		2.75469	4.66e-23	5.16e-20
SP803280_c79012_g1	Cysteine-rich receptor-like protein kinase 41	2.74479	1.42e-06	0.000133849
SP803280_c90232_g1		2.72847	5.46e-06	0.000417102
SP803280_c95547_g2	11-oxo-beta-amyrin 30-oxidase	2.71224	1.28e-17	7.07e-15
SP803280_c110929_g2	IN2-2 protein	2.70579	7.89e-11	1.86e-08
SP803280_c54386_g1		2.70271	8.39e-06	0.000610589
SP803280_c81949_g1		2.69194	9.74e-05	0.00464548
SP803280_c113973_g1	Protein NRT1/ PTR FAMILY 5.10	2.69024	3.91e-05	0.00224497
SP803280_c38158_g1		2.68013	1.51e-17	8.25e-15
SP803280_c71363_g1	Putative magnesium transporter MRS2-D	2.67864	9.52e-09	1.55e-06
SP803280_c112871_g2	Protein trichome birefringence-like 19	2.66228	5.68e-06	0.000432064
SP803280_c97571_g1		2.65565	8.7e-05	0.00422988
SP803280_c107637_g2	Nicotianamine aminotransferase A	2.6458	5.6e-18	3.27e-15
SP803280_c82906_g1		2.64472	3.44e-06	0.000283686
SP803280_c101583_g3	Polygalacturonase At1g48100	2.63814	5.05e-17	2.55e-14
SP803280_c76065_g2	Putative inorganic phosphate transporter 1-13	2.63422	0.000110385	0.00513129
SP803280_c103453_g1	Transcription factor JUNGBRUNNEN 1	2.63412	3.03e-05	0.00184575
SP803280_c109150_g1	Beta-fructofuranosidase 1	2.63335	2.11e-16	9.46e-14
SP803280_c85578_g1	L-type lectin-domain containing receptor kinase IX.2	2.62929	1.08e-06	0.000104529
SP803280_c102828_g1		2.62409	0.000188649	0.00795984
SP803280_c87978_g1	L-type lectin-domain containing receptor kinase IV.4	2.61831	2.16e-05	0.0014032
SP803280_c95011_g1		2.60342	0.000218696	0.00894663
SP803280_c106908_g2	Glutathione transferase GST 23	2.58727	4.39e-09	7.74e-07
SP803280_c103403_g1	F-box/kelch-repeat protein At5g60570	2.58594	9.69e-10	1.89e-07
SP803280_c96999_g4		2.56859	1.83e-08	2.79e-06
SP803280_c101710_g1	Fe(2+) transport protein 3, chloroplastic	2.5684	1.56e-16	7.25e-14
SP803280_c87688_g1		2.56199	1.72e-05	0.00115512
SP803280_c83524_g1	Probable 4-coumarate--CoA ligase 5	2.56051	0.00036213	0.0132147
SP803280_c75231_g1		2.55859	7.07e-05	0.0035694
SP803280_c93924_g1	Probable glutathione S-transferase BZ2	2.54737	8.16e-08	1.07e-05
SP803280_c102052_g2	Gibberellin 2-beta-dioxygenase	2.53239	7.25e-07	7.28e-05
SP803280_c57341_g1		2.52408	7.35e-09	1.23e-06
SP803280_c105032_g1		2.52185	1.27e-05	0.000890307
SP803280_c76595_g1	Cannabidiolic acid synthase	2.52088	5.29e-05	0.00283833
SP803280_c94837_g1	Glycerol-3-phosphate acyltransferase 1	2.51834	3.01e-06	0.000256236
SP803280_c96460_g1	1-aminocyclopropane-1-carboxylate oxidase 5	2.51561	2.02e-10	4.45e-08
SP803280_c92983_g2	O-methyltransferase ZRP4	2.51367	0.000271014	0.0105484
SP803280_c99959_g1		2.50011	2.28e-15	9.43e-13
SP803280_c82742_g2		2.49746	0.0013042	0.0353786
SP803280_c107990_g1	Cell number regulator 2	2.49397	4.36e-11	1.09e-08
SP803280_c102183_g1		2.4838	0.00115752	0.0323232
SP803280_c106821_g1	Leucoanthocyanidin dioxygenase	2.48147	6.24e-06	0.000471158
SP803280_c94065_g1		2.4761	2.71e-05	0.00168758
SP803280_c102834_g2	Auxin efflux carrier component 1	2.47138	2.98e-06	0.000254245
SP803280_c96221_g1		2.46744	4.51e-10	9.23e-08
SP803280_c98501_g3	Translation initiation factor IF-2	2.46502	0.000342236	0.0126467
SP803280_c112704_g1	Protein LATERAL ROOT PRIMORDIUM 1	2.46207	4.88e-22	4.34e-19
SP803280_c60638_g1	Putative polyol transporter 2	2.46068	0.00065262	0.0208081
SP803280_c110044_g1	L-type lectin-domain containing receptor kinase VIII.1	2.45812	5.91e-10	1.18e-07
SP803280_c72445_g1	E3 ubiquitin-protein ligase Os04g0590900	2.45241	0.00101378	0.0292458
SP803280_c109253_g2	Probable WRKY transcription factor 16	2.44626	5.48e-10	1.1e-07
SP803280_c130529_g1		2.44055	1.85e-07	2.21e-05
SP803280_c86757_g1		2.43974	6.49e-07	6.6e-05
SP803280_c101281_g3	Polyol transporter 5	2.43504	4.17e-06	0.000330894
SP803280_c109600_g1		2.43185	0.00177328	0.0439102
SP803280_c31948_g1		2.4314	6.75e-08	8.98e-06
SP803280_c110095_g2		2.4289	6.5e-12	1.83e-09
SP803280_c98678_g1	indole-2-monooxygenase	2.42702	2.15e-23	2.44e-20
SP803280_c97484_g2		2.41268	0.000783131	0.0240358
SP803280_c109105_g4		2.41116	1.53e-06	0.000142525
SP803280_c106739_g1	L-type lectin-domain containing receptor kinase IV.4	2.39705	0.00018679	0.00790178
SP803280_c109170_g1	Probable inositol oxygenase	2.39434	6.83e-08	9.05e-06
SP803280_c75278_g1		2.38628	4.95e-05	0.00270509
SP803280_c91339_g2	Anthocyanidin 3-O-glucoside 5-O-glucosyltransferase 2	2.38541	3.4e-05	0.00201678
SP803280_c92386_g1		2.38279	0.000491943	0.016812
SP803280_c59120_g1		2.38236	0.0019561	0.0469865
SP803280_c109105_g2	Zinc transporter 8	2.38084	5.39e-19	3.61e-16
SP803280_c85971_g1		2.37463	5.4e-06	0.000413638
SP803280_c109355_g2	L-type lectin-domain containing receptor kinase IV.1	2.36545	5.46e-07	5.72e-05
SP803280_c101834_g1	Serine carboxypeptidase 2	2.35941	3.42e-14	1.2e-11
SP803280_c103175_g1		2.3537	1.73e-08	2.68e-06
SP803280_c86442_g2		2.34759	1.01e-05	0.000723321
SP803280_c95103_g3		2.34723	0.000169463	0.00731248
SP803280_c93345_g1	Homeobox protein knotted-1-like 1	2.34409	1.93e-06	0.000172598
SP803280_c102059_g3	Epstein-Barr nuclear antigen 1	2.33136	3.83e-11	9.67e-09
SP803280_c104760_g1	Serine carboxypeptidase-like 3	2.30974	1.53e-22	1.49e-19
SP803280_c107905_g2	Chitinase 10	2.29806	5.58e-17	2.78e-14
SP803280_c94828_g1		2.29763	4.5e-11	1.12e-08
SP803280_c106778_g4	Cysteine-rich receptor-like protein kinase 10	2.28927	1.07e-07	1.34e-05
SP803280_c110808_g2	Inorganic phosphate transporter 1-6	2.28586	2.45e-14	8.86e-12
SP803280_c112442_g2	Glycerophosphoryl diester phosphodiesterase	2.28422	2.16e-12	6.31e-10
SP803280_c91507_g1	Probable calcium-binding protein CML30	2.28375	3.91e-05	0.00224497
SP803280_c89085_g1		2.28034	2.39e-05	0.00152225
SP803280_c91301_g1		2.27926	0.00102892	0.0295368
SP803280_c100447_g1		2.26658	3.21e-05	0.00193672
SP803280_c71100_g1		2.26431	0.000289806	0.0111003
SP803280_c82046_g1	Cytochrome P450 71A1	2.26301	2.69e-06	0.000232859
SP803280_c116096_g4	Putative leucine-rich repeat receptor-like serine/threonine-protein kinase At2g24130	2.25824	7.72e-05	0.00383072
SP803280_c116667_g1	Naringenin,2-oxoglutarate 3-dioxygenase	2.24951	5.63e-06	0.000428727
SP803280_c99931_g1	KDEL-tailed cysteine endopeptidase CEP1	2.24494	7.01e-05	0.00355266
SP803280_c116096_g2	Probable LRR receptor-like serine/threonine-protein kinase At3g47570	2.24444	1.02e-06	0.000100157
SP803280_c13201_g1		2.23871	1.05e-15	4.51e-13
SP803280_c106437_g1	Putative transcription factor bHLH041	2.23231	2.46e-07	2.83e-05
SP803280_c83727_g1	Oligopeptide transporter 4	2.23089	2.21e-06	0.0001958
SP803280_c93889_g1	Zinc finger protein ZAT12	2.23034	6.54e-08	8.8e-06
SP803280_c107341_g2	Patatin-like protein 1	2.22948	0.000138553	0.00618081
SP803280_c99071_g2		2.2294	1.62e-09	3.06e-07
SP803280_c78487_g1	Anthocyanidin 3-O-glucosyltransferase 5	2.22807	0.000530695	0.0177653
SP803280_c97299_g4		2.22704	3.64e-05	0.00212906
SP803280_c83842_g1	Polyol transporter 5	2.22641	1.13e-07	1.41e-05
SP803280_c89479_g1	Endonuclease 2	2.22599	1.38e-21	1.16e-18
SP803280_c100887_g1		2.22324	1.27e-07	1.56e-05
SP803280_c101358_g1		2.22218	2.93e-05	0.00180241
SP803280_c39246_g1	EG45-like domain containing protein	2.20635	2.47e-07	2.84e-05
SP803280_c108811_g1		2.20536	4.55e-09	7.96e-07
SP803280_c117627_g1	Transcription factor bHLH106	2.19891	3.36e-11	8.7e-09
SP803280_c112565_g4	Hexose carrier protein HEX6	2.19814	0.000327751	0.0122107
SP803280_c111094_g1	Laccase-14	2.17922	1.52e-05	0.0010408
SP803280_c108622_g2		2.17778	4.3e-06	0.000339546
SP803280_c88669_g2	COBRA-like protein 1	2.16846	2.36e-08	3.55e-06
SP803280_c91137_g3	Glycine-rich cell wall structural protein 1.8	2.1684	2.73e-14	9.71e-12
SP803280_c97529_g1	Serine carboxypeptidase-like 50	2.16516	1.61e-08	2.51e-06
SP803280_c101447_g1	B3 domain-containing protein Os03g0120900	2.15466	3.74e-11	9.5e-09
SP803280_c107286_g1		2.15036	1.06e-06	0.000103369
SP803280_c109581_g5	Methylsterol monooxygenase 1-2	2.1343	5.67e-05	0.00299906
SP803280_c103213_g2		2.12809	1.22e-05	0.000854636
SP803280_c111053_g4	LRR receptor-like serine/threonine-protein kinase EFR	2.12792	8.75e-05	0.00424546
SP803280_c105327_g1	Laccase-3	2.11872	1.81e-06	0.000163704
SP803280_c110116_g1	Cysteine-rich repeat secretory protein 38	2.11316	3.48e-07	3.86e-05
SP803280_c89005_g1		2.11218	6.54e-05	0.00336352
SP803280_c108309_g1	Beta-galactosidase 5	2.09457	1.5e-11	4.06e-09
SP803280_c112489_g2		2.09128	0.00015755	0.00685626
SP803280_c74930_g1		2.09107	0.00210822	0.0496209
SP803280_c110782_g1		2.0897	0.00119274	0.0329851
SP803280_c73165_g1	5-methyltetrahydropteroyltriglutamate--homocysteine methyltransferase 1	2.08546	0.000346501	0.0127696
SP803280_c105792_g2	Protein STAY-GREEN, chloroplastic	2.08224	2.65e-09	4.82e-07
SP803280_c99955_g1		2.08209	1.21e-07	1.49e-05
SP803280_c102268_g1	Serine carboxypeptidase 2	2.07634	0.00104763	0.0299359
SP803280_c107040_g1	NAC domain-containing protein 77	2.07278	7.93e-07	7.91e-05
SP803280_c99056_g3	Beta-glucosidase 12	2.07177	0.000689893	0.0218325
SP803280_c98507_g1	Sugar transport protein 5	2.07097	9.35e-08	1.2e-05
SP803280_c109776_g3	Transcription factor TCP5	2.06922	2.9e-25	3.83e-22
SP803280_c115806_g2	Zinc transporter 4	2.06917	1.29e-11	3.53e-09
SP803280_c97423_g1		2.0677	7.56e-05	0.00376553
SP803280_c112080_g3	CASP-like protein 12	2.06664	4.49e-05	0.00251073
SP803280_c69432_g1	Magnesium transporter MRS2-F	2.06472	0.000213912	0.00880994
SP803280_c107787_g4	Probable WRKY transcription factor 45	2.06411	0.000297941	0.0113304
SP803280_c113508_g1		2.05578	0.00176647	0.0438443
SP803280_c72089_g1		2.05417	4.35e-05	0.00244218
SP803280_c105880_g1	Probable glycosyltransferase At5g03795	2.05064	1.87e-09	3.48e-07
SP803280_c107914_g2		2.04613	8.76e-08	1.14e-05
SP803280_c105994_g3	Serine carboxypeptidase-like 51	2.04502	5.79e-10	1.16e-07
SP803280_c87994_g1		2.04123	0.00163278	0.0414602
SP803280_c97835_g1	Ribonuclease 1	2.03898	3.95e-07	4.32e-05
SP803280_c110737_g2	Serine carboxypeptidase 24	2.03175	1.15e-08	1.85e-06
SP803280_c9465_g1		2.02843	0.00187718	0.0456266
SP803280_c68168_g1		2.02277	1.09e-17	6.11e-15
SP803280_c106412_g4	NAC domain-containing protein 100	2.02014	3.09e-06	0.000262282
SP803280_c96507_g1	Probable mannose-1-phosphate guanylyltransferase 1	2.00896	0.000149559	0.00658715
SP803280_c114699_g1	Subtilisin-like protease SBT5.4	2.00167	3.29e-11	8.57e-09
SP803280_c90081_g1		1.99903	4.71e-07	5.02e-05
SP803280_c91721_g1	Anthranilate O-methyltransferase 3	1.99683	9.46e-10	1.85e-07
SP803280_c93337_g1		1.9879	0.000843262	0.0255332
SP803280_c81435_g1	Putative cysteine-rich receptor-like protein kinase 32	1.98504	5.22e-07	5.49e-05
SP803280_c116244_g1	Baicalein 7-O-glucuronosyltransferase	1.98152	7.58e-09	1.26e-06
SP803280_c87388_g2		1.97857	0.000355082	0.0130059
SP803280_c84095_g1	Probable cytokinin riboside 5'-monophosphate phosphoribohydrolase LOGL1	1.97774	7.95e-10	1.56e-07
SP803280_c79157_g1		1.97773	7.14e-05	0.00359593
SP803280_c78699_g1		1.97645	1.86e-06	0.000166878
SP803280_c97785_g1	2-oxoglutarate-dependent dioxygenase AOP3	1.97301	2.82e-07	3.18e-05
SP803280_c106436_g1	Sulfate transporter 3.1	1.97049	3.58e-09	6.39e-07
SP803280_c61660_g1		1.97048	1.14e-05	0.000808005
SP803280_c110541_g1	Transcription factor bHLH18	1.95724	6.39e-05	0.00330682
SP803280_c97409_g1		1.95604	2.9e-21	2.37e-18
SP803280_c112564_g3		1.95559	0.000927601	0.0274359
SP803280_c117215_g2	Wall-associated receptor kinase 1	1.95158	1.03e-08	1.66e-06
SP803280_c97100_g2	Cytochrome P450 76C2	1.94726	0.000102267	0.00483635
SP803280_c109418_g1	Lipid phosphate phosphatase 2	1.94715	2.28e-10	4.98e-08
SP803280_c112871_g1	Protein trichome birefringence-like 19	1.94327	1.12e-05	0.000793443
SP803280_c98631_g5	UDP-glycosyltransferase 75B1	1.94136	2.59e-06	0.000226061
SP803280_c99037_g2		1.9408	0.000518335	0.0174827
SP803280_c55101_g1		1.9398	0.000864135	0.025992
SP803280_c114150_g2	Cytochrome P450 81D11	1.93965	4.4e-10	9.08e-08
SP803280_c116148_g2	Probable beta-D-xylosidase 7	1.93842	8.1e-06	0.000594141
SP803280_c86887_g2		1.92827	0.000127974	0.00582966
SP803280_c90273_g3	Bidirectional sugar transporter SWEET4	1.92626	1.37e-07	1.66e-05
SP803280_c93664_g2	Formate dehydrogenase 2, mitochondrial	1.92557	0.000562532	0.0185577
SP803280_c82258_g1		1.92382	3.12e-10	6.64e-08
SP803280_c94645_g2		1.92317	8.68e-06	0.000628191
SP803280_c110702_g2	1-aminocyclopropane-1-carboxylate oxidase	1.91284	3.23e-05	0.00194632
SP803280_c98680_g1		1.90896	1.92e-05	0.00126657
SP803280_c100206_g1		1.90746	7.64e-09	1.27e-06
SP803280_c96193_g1	Tropinone reductase homolog At1g07440	1.90721	0.000117708	0.00542059
SP803280_c89236_g5		1.9062	4.76e-05	0.00261532
SP803280_c110195_g1		1.90082	4.19e-06	0.000332303
SP803280_c87426_g1		1.89671	0.00125809	0.0343427
SP803280_c112472_g1		1.89046	0.000152214	0.0066666
SP803280_c92843_g1		1.8869	0.000856077	0.0258256
SP803280_c111795_g1		1.88351	4.08e-05	0.00232607
SP803280_c108331_g1	Organic cation/carnitine transporter 7	1.8813	1.18e-05	0.0008339
SP803280_c89145_g1	Phosphoenolpyruvate carboxylase 1	1.87946	1.16e-05	0.000819451
SP803280_c84900_g1		1.87718	4.84e-06	0.000374215
SP803280_c99000_g1	B3 domain-containing protein Os03g0120900	1.87335	3.49e-05	0.00206221
SP803280_c98430_g1		1.87095	1.43e-05	0.000986352
SP803280_c87065_g1		1.86627	0.000614556	0.0198445
SP803280_c86821_g1		1.86621	3.61e-06	0.000292722
SP803280_c105865_g2		1.86428	2.89e-07	3.23e-05
SP803280_c109935_g3	Type I inositol 1,4,5-trisphosphate 5-phosphatase CVP2	1.864	2.48e-14	8.89e-12
SP803280_c91611_g1	Adenine/guanine permease AZG1	1.86309	2.22e-11	5.89e-09
SP803280_c100720_g1		1.86302	9.3e-20	6.45e-17
SP803280_c109398_g1	Oligopeptide transporter 5	1.85995	6.1e-09	1.05e-06
SP803280_c95542_g1		1.85909	0.000998387	0.0289308
SP803280_c105494_g3	indole-2-monooxygenase	1.85715	9.64e-06	0.000692089
SP803280_c103824_g1		1.85295	0.00207917	0.0491843
SP803280_c131534_g1	Ribonuclease 3	1.85234	2.91e-13	9.15e-11
SP803280_c90273_g2	Bidirectional sugar transporter SWEET4	1.84878	9.89e-08	1.26e-05
SP803280_c96937_g5		1.84833	0.00188543	0.0457365
SP803280_c90629_g1	Probable WRKY transcription factor 75	1.84032	5.11e-05	0.00277026
SP803280_c91953_g1		1.83693	0.00178799	0.0440919
SP803280_c113659_g1	Probable glutathione S-transferase GSTU6	1.83658	0.000180336	0.00769237
SP803280_c112564_g2	Probable cadmium/zinc-transporting ATPase HMA1, chloroplastic	1.83599	1.54e-14	5.84e-12
SP803280_c106412_g2		1.83506	1.48e-06	0.000138713
SP803280_c93523_g1	Probable polyamine transporter At3g13620	1.82897	1.47e-05	0.001009
SP803280_c100610_g1	MADS-box transcription factor 34	1.82852	1.74e-11	4.68e-09
SP803280_c101230_g2		1.82814	1.58e-05	0.0010728
SP803280_c104645_g1	Probable WRKY transcription factor 24	1.82383	6.15e-05	0.00320008
SP803280_c106165_g1		1.82222	8.19e-05	0.00402217
SP803280_c97036_g2		1.81831	0.000287513	0.0110642
SP803280_c83429_g1		1.81586	0.000932827	0.0274954
SP803280_c107472_g2	L-type lectin-domain containing receptor kinase IV.4	1.81517	3.67e-07	4.04e-05
SP803280_c83460_g1		1.81382	1.58e-18	1.03e-15
SP803280_c82270_g1		1.81375	4.37e-06	0.000343079
SP803280_c101188_g2		1.81316	0.00142028	0.0374883
SP803280_c115806_g1		1.81313	0.000288676	0.0110777
SP803280_c111233_g1		1.80991	0.000588151	0.0192168
SP803280_c99676_g2		1.80743	0.000681585	0.0216472
SP803280_c112767_g2	UDP-glycosyltransferase 74E2	1.80274	5.04e-05	0.00273742
SP803280_c101671_g1	Trans-cinnamate 4-monooxygenase	1.80167	8.94e-07	8.83e-05
SP803280_c78346_g1		1.79647	7.33e-12	2.05e-09
SP803280_c89665_g1	L-type lectin-domain containing receptor kinase IV.1	1.79573	1.83e-05	0.00122333
SP803280_c99330_g1		1.79171	4.41e-06	0.000345227
SP803280_c102042_g1	Auxin-responsive protein IAA16	1.788	1.53e-14	5.84e-12
SP803280_c110758_g1		1.78795	4.75e-05	0.00261234
SP803280_c110222_g2	6-hydroxynicotinate 3-monooxygenase	1.7873	4.13e-17	2.11e-14
SP803280_c105115_g1	Protein TIFY 3A	1.78675	0.00112209	0.0316778
SP803280_c104710_g3		1.77304	0.000176075	0.00755
SP803280_c91540_g1		1.77287	0.000705215	0.0222594
SP803280_c77198_g1		1.76906	0.00178164	0.0440106
SP803280_c113995_g1		1.76881	2.77e-07	3.14e-05
SP803280_c108331_g5	Organic cation/carnitine transporter 7	1.7621	2.02e-14	7.38e-12
SP803280_c118016_g1	Pleiotropic drug resistance protein 3	1.75837	2.65e-05	0.00166019
SP803280_c105814_g1		1.7582	0.000516717	0.0174827
SP803280_c115354_g1	Auxin response factor 10	1.75465	1.59e-06	0.000146716
SP803280_c46598_g1		1.75376	0.000238202	0.00954302
SP803280_c80266_g1	MADS-box transcription factor 34	1.75307	8.47e-05	0.00414038
SP803280_c98795_g1	36.4 kDa proline-rich protein	1.74887	8.6e-06	0.000624276
SP803280_c104200_g2	UDP-glycosyltransferase 73C6	1.74811	6.44e-09	1.1e-06
SP803280_c99190_g1		1.74459	3.83e-14	1.31e-11
SP803280_c95969_g1		1.74408	1.1e-07	1.38e-05
SP803280_c78262_g1		1.73724	3.28e-05	0.00197603
SP803280_c113071_g2	Potassium transporter 27	1.72852	2.32e-18	1.44e-15
SP803280_c66544_g1		1.72637	0.00116554	0.0324345
SP803280_c107736_g2		1.7241	0.00113404	0.0318833
SP803280_c73682_g1	Lipid transfer protein EARLI 1	1.71658	0.00042467	0.0150277
SP803280_c103385_g2		1.7164	6.42e-05	0.00331656
SP803280_c98728_g2	UDP-glucose flavonoid 3-O-glucosyltransferase 7	1.71578	5.73e-09	9.94e-07
SP803280_c97470_g1	Probable glutathione S-transferase GSTU6	1.71081	5.71e-07	5.94e-05
SP803280_c87299_g1		1.71079	3.8e-05	0.00219291
SP803280_c101925_g2		1.7105	5.44e-10	1.1e-07
SP803280_c79238_g2		1.71044	8.11e-05	0.003992
SP803280_c85722_g1	Probable carboxylesterase 15	1.70897	6.5e-05	0.00334708
SP803280_c88684_g1	LOB domain-containing protein 1	1.70734	3.45e-05	0.00203892
SP803280_c37815_g1		1.70727	0.000877488	0.0263163
SP803280_c107920_g3	Glutathione S-transferase U18	1.7071	4.83e-18	2.86e-15
SP803280_c94126_g1		1.70554	0.000345202	0.0127333
SP803280_c92649_g1		1.70207	1.28e-05	0.000891831
SP803280_c125569_g1		1.7014	0.000106362	0.0049839
SP803280_c80909_g1		1.70123	0.00117934	0.0327962
SP803280_c104448_g1	Probable WRKY transcription factor 57	1.70082	0.00114604	0.0321103
SP803280_c84974_g1	Cysteine-rich repeat secretory protein 55	1.6977	0.000615122	0.0198445
SP803280_c84124_g1	Probable galactinol--sucrose galactosyltransferase 6	1.69503	0.00173215	0.0432055
SP803280_c105048_g2		1.68844	1.62e-06	0.000149296
SP803280_c114659_g1		1.68315	2.75e-09	4.99e-07
SP803280_c79724_g2	Tricin synthase 1	1.68211	0.000303871	0.0114884
SP803280_c61821_g1		1.68032	0.000490185	0.0167799
SP803280_c66362_g1		1.67795	0.000551684	0.0182439
SP803280_c64644_g1	Auxin-responsive protein IAA25	1.67608	0.000621939	0.020017
SP803280_c105056_g2	Cyclin-dependent kinase inhibitor 3	1.67537	1.98e-05	0.00130021
SP803280_c78094_g1		1.6701	4.48e-10	9.22e-08
SP803280_c81441_g1	Leucine-rich repeat receptor-like protein kinase PXL2	1.66898	7.33e-05	0.00367219
SP803280_c105134_g2	Dirigent protein 21	1.66809	3.36e-05	0.00200086
SP803280_c116525_g1	Potassium transporter 5	1.6646	2.58e-05	0.00162402
SP803280_c110173_g1	Probable chalcone--flavonone isomerase 3	1.66174	1.76e-05	0.00117852
SP803280_c104767_g1		1.66	0.000609829	0.0197204
SP803280_c107766_g1		1.65968	0.000183559	0.00778924
SP803280_c77113_g2		1.65888	0.000998381	0.0289308
SP803280_c104681_g3		1.65757	4.43e-05	0.00248487
SP803280_c112052_g4	Serine/threonine-protein kinase PBS1	1.65699	0.000214737	0.00881954
SP803280_c82961_g1	Glutamate decarboxylase 2	1.65401	4.57e-05	0.00254568
SP803280_c70719_g1		1.65394	0.000322633	0.0120529
SP803280_c85737_g1		1.65159	3.77e-08	5.38e-06
SP803280_c80892_g1		1.64362	9.85e-07	9.68e-05
SP803280_c90988_g1	NAC domain-containing protein 21/22	1.64324	1.06e-08	1.7e-06
SP803280_c101970_g1	Salicylic acid-binding protein 2	1.63624	3.61e-05	0.00211874
SP803280_c115177_g2		1.63546	0.000550104	0.018227
SP803280_c67067_g1		1.6299	0.00154928	0.0399038
SP803280_c117675_g1	CBL-interacting protein kinase 14	1.6298	9.49e-11	2.17e-08
SP803280_c108313_g1	ABC transporter G family member 37	1.62511	0.000645838	0.0206724
SP803280_c94835_g1	Putative quinone-oxidoreductase homolog, chloroplastic	1.62468	0.000990258	0.0287907
SP803280_c112291_g1	Transcription factor bHLH144	1.6219	0.00108715	0.0308192
SP803280_c96910_g3		1.61865	7.56e-06	0.00055808
SP803280_c32042_g2		1.61656	0.000812164	0.024738
SP803280_c88214_g1	Phenylalanine ammonia-lyase	1.61291	0.00208001	0.0491843
SP803280_c114709_g1	Cytochrome P450 81F1	1.61232	9.21e-14	3.01e-11
SP803280_c91573_g1		1.61068	3.21e-10	6.8e-08
SP803280_c104217_g2	Axial regulator YABBY 4	1.60515	6.5e-17	3.2e-14
SP803280_c100456_g1	2-hydroxyisoflavanone dehydratase	1.60332	2.78e-07	3.15e-05
SP803280_c64737_g1	BTB/POZ and MATH domain-containing protein 1	1.59927	0.00166511	0.0419684
SP803280_c92314_g1		1.59732	7.61e-11	1.81e-08
SP803280_c108635_g1	NAC domain-containing protein 21/22	1.595	1.29e-05	0.000901703
SP803280_c66891_g1	Adenine phosphoribosyltransferase 2	1.59391	1.82e-06	0.000164153
SP803280_c103787_g1	Zinc transporter 5	1.59066	0.00164083	0.0415356
SP803280_c73935_g3		1.58784	5.61e-05	0.00297684
SP803280_c81988_g1	Anthocyanidin reductase	1.58773	4.81e-06	0.000374156
SP803280_c114238_g3	Protein PHR1-LIKE 1	1.58734	2.42e-07	2.79e-05
SP803280_c116118_g1	Urea-proton symporter DUR3	1.58702	1.94e-05	0.00127598
SP803280_c101900_g1	Alpha-L-arabinofuranosidase 1	1.58627	0.00137956	0.0368607
SP803280_c83103_g3		1.58385	0.00206755	0.0490018
SP803280_c102142_g4	Glutathione S-transferase 4	1.57946	1.66e-17	8.95e-15
SP803280_c63747_g1	SPX domain-containing protein 5	1.57854	0.000127333	0.00580693
SP803280_c111213_g3	Cytochrome P450 85A	1.57698	4.23e-06	0.000334935
SP803280_c102293_g1	Plasma membrane-associated cation-binding protein 1	1.56921	0.00146537	0.0383272
SP803280_c100112_g1		1.56692	0.000114825	0.0053075
SP803280_c112346_g3	D-3-phosphoglycerate dehydrogenase, chloroplastic	1.56176	3.63e-13	1.11e-10
SP803280_c104836_g1		1.56137	0.000224131	0.00911383
SP803280_c97678_g1	Glutamate decarboxylase 3	1.56042	0.00012935	0.00587926
SP803280_c95926_g1	Flavonol synthase/flavanone 3-hydroxylase	1.55827	3.84e-09	6.82e-07
SP803280_c37844_g1	ADP-ribosylation factor GTPase-activating protein AGD12	1.555	1.73e-05	0.0011601
SP803280_c97021_g2	Cellulose synthase-like protein E1	1.55429	0.000107901	0.00503869
SP803280_c101310_g2	Cationic amino acid transporter 5	1.5517	2.43e-05	0.00154522
SP803280_c81020_g1		1.54768	0.00184719	0.0450852
SP803280_c105508_g2	DIMBOA UDP-glucosyltransferase BX8	1.54766	0.000401093	0.0143674
SP803280_c114464_g1	Lecithin-cholesterol acyltransferase-like 1	1.54725	3.22e-10	6.8e-08
SP803280_c107294_g1	Putative leucine-rich repeat receptor-like serine/threonine-protein kinase At2g24130	1.54688	6.76e-08	8.98e-06
SP803280_c107638_g1	DIMBOA UDP-glucosyltransferase BX8	1.54543	0.000123535	0.00565135
SP803280_c25925_g1	Phosphoenolpyruvate carboxylase 1	1.5394	0.000866822	0.0260537
SP803280_c106778_g2	Cysteine-rich receptor-like protein kinase 8	1.53465	0.000106553	0.00498714
SP803280_c92679_g1		1.53414	5.12e-05	0.00277026
SP803280_c106892_g1		1.53212	3.55e-06	0.000290252
SP803280_c116025_g2	G-type lectin S-receptor-like serine/threonine-protein kinase At2g19130	1.5314	0.000214133	0.00880994
SP803280_c83585_g1		1.5311	0.00107728	0.0306241
SP803280_c99760_g1		1.5285	1.07e-05	0.000764181
SP803280_c110774_g3		1.52401	0.000707002	0.0222986
SP803280_c108267_g4		1.52316	0.00183768	0.0449606
SP803280_c116306_g2	NAC domain-containing protein 18	1.52003	0.000106258	0.0049839
SP803280_c32184_g1		1.51971	9.15e-05	0.00439774
SP803280_c101614_g1	Glutamate decarboxylase 1	1.51119	3.8e-05	0.00219291
SP803280_c86702_g1		1.50782	5.53e-05	0.00293674
SP803280_c84561_g1		1.50771	7.49e-06	0.000553861
SP803280_c96688_g1	G-type lectin S-receptor-like serine/threonine-protein kinase At1g34300	1.50446	6.64e-08	8.87e-06
SP803280_c101007_g1	Endo-1,3	1.50321	3.57e-09	6.39e-07
SP803280_c87126_g1	Monothiol glutaredoxin-S5	1.50261	0.000624447	0.020082
SP803280_c89951_g3		1.4964	3.56e-06	0.000290252
SP803280_c105152_g1	Probable nucleoredoxin 2	1.49141	2.65e-06	0.000229873
SP803280_c99665_g3		1.49136	0.000180258	0.00769237
SP803280_c97408_g2	Low molecular mass early light-inducible protein HV90, chloroplastic	1.48746	0.000938333	0.0275948
SP803280_c83970_g1		1.48265	6.96e-08	9.18e-06
SP803280_c83585_g2		1.4825	2.6e-06	0.000226728
SP803280_c118125_g1	Asparagine synthetase, root [glutamine-hydrolyzing]	1.4796	8.73e-06	0.000630757
SP803280_c100627_g2	Protein TRANSPARENT TESTA 12	1.47775	1.77e-11	4.72e-09
SP803280_c113467_g1	Transcription factor MYB1R1	1.47413	3.48e-06	0.000286147
SP803280_c84924_g1		1.47379	0.000377657	0.0136715
SP803280_c110767_g2		1.46732	0.00100486	0.0290502
SP803280_c104750_g2		1.46671	5.91e-05	0.00310706
SP803280_c107974_g2	Putative DNA-binding protein ESCAROLA	1.46603	3.2e-12	9.22e-10
SP803280_c104468_g1	Myb-related protein 306	1.46525	0.00013059	0.00590936
SP803280_c90553_g1	ASC1-like protein 1	1.46309	0.000517453	0.0174827
SP803280_c106854_g1	Amino-acid permease BAT1 homolog	1.46154	0.000807211	0.0246422
SP803280_c96655_g1		1.45913	6.06e-05	0.00316542
SP803280_c89615_g1	Thaumatin-like protein	1.4573	2.51e-05	0.0015925
SP803280_c59812_g1		1.4571	0.00138295	0.0368789
SP803280_c106765_g1	Uncharacterized protein At1g28695	1.45502	4.99e-09	8.69e-07
SP803280_c113586_g2	4-coumarate--CoA ligase-like 10	1.45209	6.86e-06	0.000513256
SP803280_c98425_g3		1.45052	0.00153011	0.0395653
SP803280_c97730_g1	Diacylglycerol O-acyltransferase 2	1.44641	1.62e-10	3.61e-08
SP803280_c96518_g1	Adenine phosphoribosyltransferase 2	1.44276	3.66e-14	1.27e-11
SP803280_c92329_g1	Putative 12-oxophytodienoate reductase 10	1.43805	3.32e-05	0.00199053
SP803280_c113545_g1	Serine/threonine-protein kinase HT1	1.43606	7.76e-06	0.000572245
SP803280_c114450_g2	UDP-glycosyltransferase 73B3	1.43348	3.23e-05	0.00194632
SP803280_c96511_g1	Peroxidase 3	1.43144	0.000527593	0.0176904
SP803280_c97284_g2	Alcohol dehydrogenase-like 1	1.42978	4.94e-07	5.22e-05
SP803280_c105923_g1	5-pentadecatrienyl resorcinol O-methyltransferase	1.42817	2.89e-12	8.39e-10
SP803280_c109426_g2	Sugar transport protein 5	1.42479	5.41e-05	0.00289134
SP803280_c109428_g1	Probable receptor-like protein kinase At5g39020	1.42306	0.00156783	0.0402607
SP803280_c114520_g1		1.41828	2.87e-05	0.00177026
SP803280_c71846_g1	(+)-neomenthol dehydrogenase	1.41736	2.32e-05	0.00148293
SP803280_c60642_g1	5-methyltetrahydropteroyltriglutamate--homocysteine methyltransferase 1	1.41524	7.21e-06	0.000536597
SP803280_c85216_g1		1.41207	1.52e-05	0.0010408
SP803280_c80189_g1		1.40729	0.000175229	0.00752162
SP803280_c101281_g2	Polyol transporter 5	1.4071	2.22e-09	4.09e-07
SP803280_c89736_g1	SPX domain-containing protein 5	1.40685	0.000554468	0.0183212
SP803280_c102992_g1	Chaperone protein ClpD2, chloroplastic	1.40581	1.8e-06	0.000163345
SP803280_c88598_g1		1.40145	5e-05	0.00272739
SP803280_c81502_g1	UDP-glycosyltransferase 85A5	1.40114	0.00185946	0.0452768
SP803280_c63666_g1	5-methyltetrahydropteroyltriglutamate--homocysteine methyltransferase 1	1.39617	3e-08	4.43e-06
SP803280_c85504_g1		1.39255	0.0016353	0.0414983
SP803280_c101458_g2	Aldose 1-epimerase	1.38963	3.93e-08	5.58e-06
SP803280_c101583_g4	Polygalacturonase	1.38586	3.23e-06	0.000270653
SP803280_c89876_g1		1.38267	0.000648242	0.0207169
SP803280_c107054_g1	Beta-fructofuranosidase 1	1.38072	2.83e-05	0.00174648
SP803280_c103521_g1	Cell number regulator 13	1.38068	9.22e-05	0.00441626
SP803280_c113262_g1		1.38013	0.000535596	0.0179
SP803280_c106325_g1	Protein PHR1-LIKE 1	1.37998	2.03e-07	2.4e-05
SP803280_c104891_g1	Cytochrome P450 86A1	1.37835	1.27e-06	0.000121224
SP803280_c101672_g1	Eukaryotic peptide chain release factor subunit 1-2	1.37746	0.000579516	0.0189954
SP803280_c14355_g1		1.37632	0.000117801	0.00542059
SP803280_c117814_g2		1.3721	1.69e-05	0.00113619
SP803280_c112406_g2	Beta-glucosidase 31	1.37145	1.73e-14	6.44e-12
SP803280_c107645_g3		1.36776	2.27e-07	2.65e-05
SP803280_c114740_g2		1.36631	0.00146421	0.0383272
SP803280_c97408_g1	Low molecular mass early light-inducible protein HV90, chloroplastic	1.36051	0.000510666	0.0173072
SP803280_c113208_g2	Vacuolar-sorting receptor 6	1.36029	0.00113645	0.0319071
SP803280_c94489_g2		1.35747	1.55e-08	2.46e-06
SP803280_c108560_g1	Gibberellin 20 oxidase 2	1.35051	0.000213874	0.00880994
SP803280_c97622_g1	GDSL esterase/lipase At5g03810	1.34841	3.84e-05	0.00221348
SP803280_c96567_g2		1.34387	0.000156145	0.00680962
SP803280_c111864_g2	Serine carboxypeptidase 3	1.34343	0.00022635	0.00918583
SP803280_c115042_g1	Oligopeptide transporter 9	1.3431	2.7e-05	0.00168455
SP803280_c104220_g2		1.3422	1.07e-05	0.000762414
SP803280_c89496_g1		1.34168	6e-07	6.19e-05
SP803280_c97778_g1	Formin-like protein 14	1.34119	0.000258957	0.0101857
SP803280_c113069_g1		1.34036	0.00096741	0.0282469
SP803280_c71683_g1	Alcohol dehydrogenase-like 1	1.3393	3.75e-06	0.000301704
SP803280_c111861_g4		1.33777	1.93e-05	0.00126936
SP803280_c37815_g2		1.33682	0.00185248	0.0451606
SP803280_c96511_g2	Peroxidase 1	1.33519	0.00118736	0.0328852
SP803280_c108380_g2	Ammonium transporter 3 member 2	1.33414	0.000230022	0.00928876
SP803280_c104484_g3	Protein argonaute PNH1	1.32765	6.79e-05	0.00345836
SP803280_c105421_g2		1.32185	1.15e-07	1.42e-05
SP803280_c109565_g1	Dynamin-related protein 1C	1.32146	1.5e-07	1.81e-05
SP803280_c59672_g1	Cytochrome P450 72A15	1.31984	0.00128466	0.0349179
SP803280_c105038_g1	Tricin synthase 1	1.31728	2.22e-06	0.000196634
SP803280_c117160_g2		1.31631	0.000281209	0.0108934
SP803280_c104213_g1	Long chain acyl-CoA synthetase 7, peroxisomal	1.31521	1.61e-05	0.0010869
SP803280_c91048_g1	Probable sucrose-phosphatase 3	1.31308	0.000744834	0.0230932
SP803280_c77704_g1	Elicitor-responsive protein 1	1.31293	0.000504695	0.0171244
SP803280_c97557_g2	Serine/threonine-protein kinase-like protein At1g28390	1.31184	1.05e-06	0.000102404
SP803280_c95879_g2	Nodulation protein H	1.31092	0.000790616	0.024226
SP803280_c116603_g2		1.30984	0.000835403	0.0253401
SP803280_c104934_g3	B3 domain-containing protein Os05g0481400	1.30458	1.33e-16	6.34e-14
SP803280_c87776_g1		1.30085	6.62e-05	0.00339472
SP803280_c111634_g1		1.30001	3.31e-05	0.0019873
SP803280_c66485_g1		1.29748	0.000504852	0.0171244
SP803280_c87288_g1		1.29694	0.000728654	0.0227709
SP803280_c78452_g1		1.29597	0.000380505	0.0137382
SP803280_c57883_g1	Phosphoenolpyruvate carboxylase 1	1.29461	0.000254532	0.0100698
SP803280_c102835_g1		1.29321	9.18e-11	2.12e-08
SP803280_c55446_g1		1.29253	0.00057528	0.0188868
SP803280_c107541_g4		1.29128	4.62e-05	0.00256576
SP803280_c104185_g1	UDP-glycosyltransferase 85A3	1.291	0.000718006	0.0225241
SP803280_c116042_g1	Probable glucuronosyltransferase Os04g0650300	1.28917	0.00161587	0.0411328
SP803280_c114269_g1	Soluble starch synthase 3, chloroplastic/amyloplastic	1.28896	2.78e-05	0.00172423
SP803280_c116193_g1		1.28889	1.58e-06	0.000146716
SP803280_c100394_g2		1.28705	0.000889071	0.0265663
SP803280_c100345_g1	Probable nucleoredoxin 3	1.28654	1.12e-06	0.000107936
SP803280_c115556_g4		1.28609	0.00014935	0.00658715
SP803280_c101291_g4	Mitogen-activated protein kinase 5	1.28525	1.75e-08	2.7e-06
SP803280_c100109_g1	Probable sugar phosphate/phosphate translocator At2g25520	1.28525	8.56e-08	1.11e-05
SP803280_c81357_g1	(+)-neomenthol dehydrogenase	1.28451	0.000309383	0.0116537
SP803280_c102602_g3	Glycoprotein gp2	1.28301	8.29e-05	0.00406722
SP803280_c97878_g2	DNA replication licensing factor MCM2	1.28157	0.00192468	0.0463952
SP803280_c103510_g1		1.277	0.00050052	0.0170339
SP803280_c84085_g1	Aldehyde dehydrogenase family 2 member C4	1.27525	6.26e-07	6.4e-05
SP803280_c101916_g3		1.27385	0.000122468	0.00561636
SP803280_c62236_g1		1.27187	0.000191504	0.00805123
SP803280_c104645_g2	Probable WRKY transcription factor 13	1.26832	0.000900466	0.0267893
SP803280_c99314_g2	NAC domain-containing protein 8	1.26688	0.00127183	0.0345963
SP803280_c98976_g1		1.26471	0.000597721	0.0194364
SP803280_c108467_g2	Phosphoenolpyruvate carboxylase 1	1.26459	5.45e-07	5.71e-05
SP803280_c84841_g3		1.26354	1.09e-06	0.000106138
SP803280_c79461_g1	G-type lectin S-receptor-like serine/threonine-protein kinase At1g11330	1.2628	0.000989766	0.0287907
SP803280_c114984_g3	Auxin response factor 19	1.2609	1.03e-10	2.35e-08
SP803280_c99105_g1	Glutathione S-transferase L3	1.25574	8.83e-08	1.14e-05
SP803280_c87148_g1	Aquaporin PIP1-5	1.25545	6.79e-05	0.00345836
SP803280_c111098_g1	Beta-glucosidase 32	1.25475	2.73e-08	4.08e-06
SP803280_c101597_g2		1.25346	0.000894828	0.0266993
SP803280_c102287_g2	E3 ubiquitin-protein ligase Os04g0590900	1.25175	6.06e-08	8.26e-06
SP803280_c116165_g1	Nitrate reductase [NAD(P)H]	1.251	0.00146656	0.0383338
SP803280_c84832_g2		1.25023	9.2e-09	1.5e-06
SP803280_c78696_g1		1.24979	4.15e-05	0.00236329
SP803280_c100244_g1	Respiratory burst oxidase homolog protein B	1.24569	0.00167913	0.0422436
SP803280_c117154_g1	Probable serine/threonine-protein kinase At1g18390	1.24557	0.00125945	0.0343468
SP803280_c103917_g1		1.24469	0.000926927	0.0274359
SP803280_c89492_g2	Probable inactive purple acid phosphatase 29	1.24419	1.26e-09	2.44e-07
SP803280_c90031_g1	Probable polyol transporter 6	1.24394	0.000731757	0.0228504
SP803280_c80792_g2	Probable glutathione S-transferase	1.24353	0.00177092	0.0438886
SP803280_c114059_g3	L-type lectin-domain containing receptor kinase IV.1	1.24266	0.00209862	0.0495049
SP803280_c108618_g1		1.24259	8.28e-11	1.94e-08
SP803280_c89617_g2	Syntaxin-132	1.24257	0.000347752	0.0127927
SP803280_c105949_g1	GDSL esterase/lipase At3g05180	1.2393	2e-07	2.38e-05
SP803280_c116320_g1	Leucine-rich repeat receptor-like protein kinase PEPR2	1.23857	3.81e-12	1.09e-09
SP803280_c101205_g1		1.23838	0.000135695	0.00607317
SP803280_c108904_g4		1.23446	1.61e-09	3.04e-07
SP803280_c131634_g1		1.23356	3.22e-06	0.000270653
SP803280_c89507_g1	Probable plastid-lipid-associated protein 14, chloroplastic	1.23241	0.000253402	0.0100445
SP803280_c111130_g3	Geraniol 8-hydroxylase	1.232	0.000416641	0.0147947
SP803280_c64460_g1		1.23172	0.00172798	0.0431541
SP803280_c98321_g1	Ethylene-responsive transcription factor 9	1.23122	4.68e-07	5.01e-05
SP803280_c100780_g3	Monodehydroascorbate reductase	1.23073	2.84e-06	0.000244159
SP803280_c97002_g1	Ureide permease 2	1.22924	1.54e-06	0.000143551
SP803280_c102708_g1	2-hydroxyisoflavanone dehydratase	1.22861	4.69e-05	0.00258793
SP803280_c107563_g1		1.22628	2.12e-07	2.49e-05
SP803280_c108064_g1	Probable polygalacturonase	1.2241	0.000113404	0.00525964
SP803280_c97563_g1	Myb family transcription factor APL	1.22199	0.000218748	0.00894663
SP803280_c100516_g2	Protein GOS9	1.22159	0.000379239	0.0137045
SP803280_c77430_g1	Probable receptor-like protein kinase At5g15080	1.21795	7.74e-05	0.00383801
SP803280_c83920_g1		1.2096	3.14e-08	4.57e-06
SP803280_c94062_g3	Probable glutathione S-transferase GSTF1	1.20878	3.12e-08	4.55e-06
SP803280_c65992_g1	Aquaporin PIP1-5	1.20743	0.00119927	0.0331253
SP803280_c79289_g1	Probable glutathione S-transferase GSTF1	1.20457	3.34e-05	0.00199427
SP803280_c86647_g1	Cytochrome P450 89A2	1.19981	0.00021775	0.00892536
SP803280_c79843_g1	Cyclin-dependent kinase inhibitor 5	1.19936	0.000285578	0.0110209
SP803280_c103664_g1	U-box domain-containing protein 33	1.19682	0.00210505	0.0495747
SP803280_c114508_g6	UDP-glycosyltransferase 71B2	1.1925	5.19e-05	0.00279871
SP803280_c105974_g1	Zinc transporter 7	1.19026	1e-07	1.27e-05
SP803280_c95375_g1	Phytoene synthase, chloroplastic	1.19006	0.001828	0.0447772
SP803280_c112701_g1	Glutathione transferase GST 23	1.18998	5.88e-11	1.42e-08
SP803280_c112514_g2	Protein ESKIMO 1	1.18838	0.000104465	0.00492887
SP803280_c90813_g1		1.18825	0.000584906	0.0191414
SP803280_c114233_g1		1.18725	0.000361701	0.0132108
SP803280_c112507_g1	Glutamate receptor 1.1	1.18594	9e-05	0.00435014
SP803280_c88647_g1		1.18476	1.93e-09	3.58e-07
SP803280_c89172_g1	NADP-dependent malic enzyme	1.18346	1.99e-08	3.01e-06
SP803280_c110767_g1	F-box protein At5g67140	1.18283	2.43e-06	0.000213843
SP803280_c114325_g1		1.18178	9.32e-06	0.000671393
SP803280_c109900_g1	Dehydrin COR410	1.18091	6.51e-07	6.61e-05
SP803280_c97133_g4		1.17809	1.68e-07	2.02e-05
SP803280_c89154_g1	Pyrophosphate-energized vacuolar membrane proton pump 1	1.17762	2.72e-05	0.00168758
SP803280_c111903_g3	Tuliposide A-converting enzyme 2, chloroplastic	1.17536	0.000664713	0.0211606
SP803280_c62556_g1	Protein NRT1/ PTR FAMILY 5.2	1.17525	0.000312913	0.0117335
SP803280_c110898_g1	Probable pectinesterase 8	1.17523	1.89e-05	0.00125213
SP803280_c96426_g1		1.16637	2.1e-05	0.00137083
SP803280_c92812_g1	1-aminocyclopropane-1-carboxylate oxidase 1	1.16576	1.05e-05	0.000751213
SP803280_c108174_g2	UDP-glycosyltransferase 85A3	1.16544	0.000926954	0.0274359
SP803280_c100191_g1		1.16518	1.32e-05	0.000914237
SP803280_c118605_g2	Coatomer subunit beta'-2	1.16518	9.31e-05	0.00445276
SP803280_c109528_g5	Chaperone protein DnaJ	1.16248	0.000170204	0.00733549
SP803280_c94306_g1	Plastidial pyruvate kinase 2	1.16242	4.05e-08	5.71e-06
SP803280_c107863_g1	Protein TRANSPARENT TESTA 12	1.16234	2.88e-06	0.000246301
SP803280_c110585_g4	Tonoplast dicarboxylate transporter	1.16148	1.4e-05	0.000966978
SP803280_c93753_g1	(-)-isopiperitenone reductase	1.15949	1.59e-06	0.000146716
SP803280_c103298_g2	Protein YLS2	1.15613	1.48e-08	2.36e-06
SP803280_c99372_g1	Purple acid phosphatase 2	1.15444	1.2e-05	0.000843077
SP803280_c79939_g1		1.15388	9.87e-05	0.00468803
SP803280_c100627_g1	Protein TRANSPARENT TESTA 12	1.15318	9.61e-06	0.000691091
SP803280_c110507_g1	Peroxidase 5	1.15071	6.81e-07	6.9e-05
SP803280_c113141_g2	Ureide permease 2	1.14826	3.64e-05	0.00212906
SP803280_c103729_g2	Cellulose synthase-like protein E6	1.14467	4.18e-07	4.53e-05
SP803280_c96558_g1	S-locus-specific glycoprotein S13	1.14455	0.00200249	0.047848
SP803280_c105962_g2		1.14408	0.00120723	0.0333002
SP803280_c108165_g2	Protein IRREGULAR XYLEM 15	1.14103	0.000177035	0.00757528
SP803280_c83103_g1		1.14099	0.000359076	0.0131266
SP803280_c78737_g1		1.14084	0.0019443	0.0467856
SP803280_c90405_g1		1.14014	4.17e-05	0.00236814
SP803280_c116820_g1	Glutathione S-transferase U17	1.1348	4.92e-11	1.21e-08
SP803280_c110239_g1	Probable purine permease 11	1.13259	0.00130926	0.0354688
SP803280_c117655_g2	Leucine-rich repeat receptor-like serine/threonine-protein kinase At1g17230	1.13144	1.32e-09	2.53e-07
SP803280_c102432_g3	ABC transporter B family member 4	1.12466	2.32e-05	0.00148293
SP803280_c115938_g2	Transcription factor bHLH155	1.12381	6.46e-11	1.54e-08
SP803280_c115869_g2	Probable polyamine oxidase 4	1.12328	1.49e-09	2.83e-07
SP803280_c54221_g1		1.12151	0.000367242	0.0133773
SP803280_c88341_g1		1.11782	0.000881535	0.026399
SP803280_c117540_g1	Phenylalanine ammonia-lyase	1.11633	0.000965223	0.0282031
SP803280_c112691_g2	Probable E3 ubiquitin-protein ligase BAH1-like 1	1.11395	0.000615841	0.019852
SP803280_c95514_g1	Uncharacterized protein At5g01610	1.10683	3.73e-08	5.35e-06
SP803280_c69419_g1		1.10325	3.36e-06	0.000280038
SP803280_c109597_g1		1.10284	0.000237863	0.00953948
SP803280_c107937_g1	Beta-glucosidase 32	1.10169	3.22e-08	4.66e-06
SP803280_c94940_g2	Tropinone reductase 1	1.10165	6.28e-08	8.48e-06
SP803280_c114274_g1	Branched-chain-amino-acid aminotransferase 3, chloroplastic	1.09648	0.000402488	0.0143921
SP803280_c109193_g1		1.09447	0.000305482	0.011528
SP803280_c110886_g2	Sugar transport protein 5	1.09443	0.000105425	0.00495134
SP803280_c20681_g1	Probable WRKY transcription factor 62	1.09333	0.000429249	0.0151373
SP803280_c103918_g2	Cytochrome P450 CYP99A1	1.08565	3.88e-05	0.0022363
SP803280_c101982_g1	Inositol-3-phosphate synthase	1.08516	7.78e-05	0.00385361
SP803280_c99176_g1		1.08337	0.00173904	0.0433509
SP803280_c102140_g1	Agglutinin alpha chain	1.08114	0.000104899	0.00493757
SP803280_c99872_g1	Metal tolerance protein 4	1.08049	4.88e-08	6.77e-06
SP803280_c100156_g3	Probable receptor-like protein kinase At5g39020	1.0799	0.00100003	0.0289308
SP803280_c99002_g3		1.0785	5.01e-05	0.00272754
SP803280_c96358_g1	Probable serine/threonine-protein kinase WNK3	1.07749	3.23e-06	0.000270653
SP803280_c92760_g1	Pollen-specific protein SF3	1.07729	0.00206647	0.0490018
SP803280_c111812_g1		1.07602	0.001099	0.0311119
SP803280_c105660_g1	Galactinol synthase 1	1.07209	4e-06	0.00031998
SP803280_c98589_g2	Chaperone protein DnaJ 1	1.06915	0.000155835	0.00680333
SP803280_c105998_g2		1.06867	0.00140814	0.0373005
SP803280_c98733_g1		1.06818	0.000160627	0.00697533
SP803280_c95714_g1	Leucine-rich repeat receptor-like protein kinase PEPR1	1.06745	0.000485749	0.016642
SP803280_c107346_g1	Trans-cinnamate 4-monooxygenase	1.06081	0.000531423	0.0177751
SP803280_c102521_g1	Protein kinase 2B, chloroplastic	1.05951	0.000150168	0.00659818
SP803280_c108662_g1	Anthranilate N-benzoyltransferase protein 1	1.05743	0.000109688	0.0051105
SP803280_c99159_g1	Endonuclease 3	1.05233	8.24e-07	8.2e-05
SP803280_c112339_g2		1.05143	0.00147543	0.0385167
SP803280_c112634_g1	Protein WRKY1	1.05091	0.000263175	0.010312
SP803280_c111773_g1	Premnaspirodiene oxygenase	1.05029	0.00169264	0.0424791
SP803280_c94507_g1	Adenine phosphoribosyltransferase 2	1.04926	7.28e-06	0.000540357
SP803280_c61263_g1	2-alkenal reductase (NADP(+)-dependent)	1.04827	0.0019628	0.0470832
SP803280_c112779_g2		1.04727	0.000270402	0.0105346
SP803280_c18379_g1		1.04484	0.000161939	0.00702485
SP803280_c115918_g3	Cationic amino acid transporter 1	1.04426	0.00082286	0.0250266
SP803280_c114072_g4		1.04415	3.21e-05	0.00193672
SP803280_c100537_g2	Transcription factor bHLH47	1.04194	0.00124578	0.0341162
SP803280_c91748_g1	Stress enhanced protein 2, chloroplastic	1.03753	2.57e-05	0.00161735
SP803280_c90381_g1		1.03616	6.62e-05	0.00339472
SP803280_c109117_g2	NAC domain-containing protein 77	1.03494	6.86e-07	6.93e-05
SP803280_c85254_g1	Non-specific lipid-transfer protein-like protein At5g64080	1.03399	2.02e-05	0.00132057
SP803280_c98575_g1	Putative potassium transporter 8	1.0338	0.000897096	0.026728
SP803280_c112669_g2	Leucine-rich repeat receptor-like protein kinase PXL2	1.03087	4.95e-05	0.00270509
SP803280_c117984_g2		1.03068	0.00084405	0.0255381
SP803280_c116378_g1	Serine/threonine-protein kinase HT1	1.03007	0.000576134	0.0188997
SP803280_c100983_g1		1.02881	5.12e-05	0.00277026
SP803280_c95342_g1	Endoglucanase 12	1.028	0.00020463	0.00847457
SP803280_c91240_g1	Probable folate-biopterin transporter 9, chloroplastic	1.0251	0.00181031	0.0444505
SP803280_c97625_g2	Probable glutathione S-transferase GSTU6	1.02509	0.0013731	0.0367841
SP803280_c98177_g1	Caffeoyl-CoA O-methyltransferase 1	1.02469	0.000151291	0.00663327
SP803280_c105243_g1	UDP-glucose 6-dehydrogenase 4	1.02212	7.36e-09	1.23e-06
SP803280_c102531_g2		1.02144	0.00124117	0.0340756
SP803280_c113887_g1		1.02088	2.27e-06	0.000200441
SP803280_c113326_g3		1.0193	1.75e-06	0.000159739
SP803280_c106925_g1	CBL-interacting protein kinase 23	1.01923	6.26e-08	8.47e-06
SP803280_c100860_g6		1.0161	0.000585633	0.0191499
SP803280_c86771_g1	MATE efflux family protein 5	1.01506	0.00168759	0.0424043
SP803280_c98545_g1	Probable amino acid permease 7	1.01303	2.49e-09	4.54e-07
SP803280_c117470_g2	Lectin-domain containing receptor kinase VI.3	1.01168	0.000598328	0.0194407
SP803280_c109875_g2	(-)-isopiperitenone reductase	1.00929	0.000331508	0.0123058
SP803280_c107910_g1		1.0082	0.0015492	0.0399038
SP803280_c104477_g1	Beta-glucosidase 22	1.00402	1.14e-07	1.41e-05
SP803280_c89971_g1	Protein trichome birefringence-like 19	0.999734	3.67e-05	0.00214032
SP803280_c105868_g2	Pantothenate kinase 1	0.999036	6.02e-06	0.000456316
SP803280_c132948_g1		0.997274	1.7e-06	0.000155483
SP803280_c101426_g2	Patellin-5	0.996456	0.000923383	0.0274113
SP803280_c115588_g2		0.996427	0.00149888	0.03893
SP803280_c96083_g3	Glutaredoxin-C4, chloroplastic	0.992632	4.08e-06	0.000325439
SP803280_c107829_g1		0.991006	0.000326557	0.0121773
SP803280_c116311_g1	Receptor-like protein kinase HSL1	0.990198	6.02e-05	0.00315097
SP803280_c108746_g1	Glucose-6-phosphate/phosphate translocator 2, chloroplastic	0.989653	1.84e-06	0.000165152
SP803280_c114333_g1	Uncharacterized protein At1g04910	0.987343	1.56e-05	0.00106125
SP803280_c113620_g1	Synaptotagmin-3	0.986125	1.22e-05	0.000854636
SP803280_c93436_g1	Sulfite oxidase	0.986021	0.00157119	0.0402962
SP803280_c74414_g1		0.985102	0.00162454	0.0413278
SP803280_c98848_g6		0.983433	0.000144772	0.00642319
SP803280_c109875_g1	(+)-neomenthol dehydrogenase	0.981098	0.00174919	0.0434715
SP803280_c111954_g1		0.977552	0.00204792	0.048593
SP803280_c99185_g1	Aldehyde dehydrogenase family 7 member A1	0.973491	0.000425107	0.0150301
SP803280_c108937_g1		0.972693	3.23e-06	0.000270653
SP803280_c114055_g1		0.972601	0.000549712	0.018227
SP803280_c100152_g1	NAC domain-containing protein 67	0.972415	8.54e-05	0.00416858
SP803280_c95422_g1	Putative 12-oxophytodienoate reductase 11	0.969848	9.4e-08	1.2e-05
SP803280_c86890_g1	Anthocyanidin 5,3-O-glucosyltransferase	0.967265	0.000255822	0.0101013
SP803280_c115952_g2		0.966623	1.73e-09	3.24e-07
SP803280_c103659_g2		0.966444	4.36e-05	0.00244738
SP803280_c105865_g1		0.959994	0.000176955	0.00757528
SP803280_c115352_g1	Inorganic phosphate transporter 1-6	0.95994	2.71e-06	0.000234249
SP803280_c96413_g1	Serine/threonine-protein kinase SAPK1	0.959801	0.000628459	0.0201793
SP803280_c83139_g1	Lipoxygenase 2.3, chloroplastic	0.959726	1.48e-06	0.000138713
SP803280_c105029_g2		0.959711	4.64e-05	0.00256576
SP803280_c112246_g1	Myb family transcription factor APL	0.9588	6.95e-05	0.0035278
SP803280_c75293_g1	Glutaredoxin-C4, chloroplastic	0.956354	0.000782552	0.0240358
SP803280_c110349_g4	Putative wall-associated receptor kinase-like 13	0.95486	4.26e-05	0.00240732
SP803280_c106509_g1		0.951678	0.000410452	0.0146258
SP803280_c100212_g3	Probable galactinol--sucrose galactosyltransferase 2	0.951049	0.000758472	0.0234341
SP803280_c109190_g2	S-norcoclaurine synthase 1	0.951024	5.49e-05	0.00292402
SP803280_c115678_g3	Probable calcium-binding protein CML28	0.948738	0.00112941	0.0318187
SP803280_c87030_g1	Cystatin-1	0.944877	3.38e-06	0.000281377
SP803280_c80755_g1		0.944539	0.001611	0.0410856
SP803280_c94862_g2	Purple acid phosphatase 2	0.942574	0.00092474	0.0274317
SP803280_c113847_g3	Bifunctional nitrilase/nitrile hydratase NIT4	0.941215	7.15e-09	1.21e-06
SP803280_c98790_g1	2-oxoisovalerate dehydrogenase subunit alpha 2, mitochondrial	0.941065	8.9e-08	1.14e-05
SP803280_c106711_g4	2-oxoglutarate-dependent dioxygenase AOP3	0.940786	0.000209655	0.00865497
SP803280_c109007_g1	Serine carboxypeptidase-like 10	0.940279	3.3e-06	0.00027531
SP803280_c103712_g2	Ethylene-responsive transcription factor RAP2-4	0.940178	2.64e-07	3.01e-05
SP803280_c77250_g2	Beta-glucosidase 7	0.939892	0.00116026	0.0323418
SP803280_c112063_g1	Cytochrome P450 724B1	0.937335	3.02e-05	0.00184152
SP803280_c62184_g1		0.937168	0.000231238	0.00931945
SP803280_c112912_g2	Leucine-rich repeat receptor-like protein kinase PXL1	0.936124	2.57e-05	0.00161793
SP803280_c82676_g1		0.935795	0.000539066	0.0179739
SP803280_c104996_g2	NAC transcription factor NAM-1	0.93468	0.000545965	0.0181428
SP803280_c94379_g1		0.934223	4.73e-06	0.00036826
SP803280_c113312_g1	Serine carboxypeptidase 2	0.931931	4.15e-07	4.51e-05
SP803280_c94921_g1	Probable LRR receptor-like serine/threonine-protein kinase At3g47570	0.930748	0.000518408	0.0174827
SP803280_c99766_g2	Octaketide synthase 3	0.930526	3.54e-06	0.000290252
SP803280_c76959_g2	Cytosolic sulfotransferase 14	0.928943	4.66e-05	0.00257013
SP803280_c93097_g1		0.926554	0.00192238	0.0463672
SP803280_c107866_g1	CBL-interacting protein kinase 32	0.925482	3.05e-06	0.000259554
SP803280_c113192_g3		0.921202	6.37e-05	0.00330036
SP803280_c100979_g1	Indole-3-acetic acid-induced protein ARG2	0.920046	0.001201	0.0331507
SP803280_c94062_g5	Probable glutathione S-transferase GSTF1	0.919838	3.07e-05	0.00186781
SP803280_c114929_g2		0.917673	7.2e-05	0.0036214
SP803280_c80766_g1	Non-functional NADPH-dependent codeinone reductase 2	0.912645	0.00180008	0.044283
SP803280_c118279_g1		0.911221	1.14e-06	0.000109222
SP803280_c104992_g1	Ocs element-binding factor 1	0.909672	2.16e-05	0.00140214
SP803280_c112476_g1	Peroxisomal (S)-2-hydroxy-acid oxidase GLO2	0.908912	0.000524954	0.0176308
SP803280_c110852_g1	Cytochrome P450 89A2	0.907292	0.000571239	0.0187692
SP803280_c110659_g3	L-type lectin-domain containing receptor kinase IX.1	0.906352	0.00172369	0.0431259
SP803280_c105385_g3	WRKY transcription factor 55	0.906322	0.00041795	0.0148155
SP803280_c98675_g1	Uricase-2	0.90579	7.8e-07	7.8e-05
SP803280_c104606_g1		0.903673	0.000494261	0.0168771
SP803280_c97896_g1	Alcohol dehydrogenase 1	0.902726	5.14e-06	0.000395072
SP803280_c81700_g1		0.900231	0.00169156	0.042478
SP803280_c36549_g1		0.900225	3.77e-05	0.0021849
SP803280_c115291_g1	Beta-glucosidase 16	0.898632	0.000126944	0.00579564
SP803280_c113888_g1	Leucine-rich repeat receptor-like serine/threonine/tyrosine-protein kinase SOBIR1	0.898366	0.000269087	0.0104934
SP803280_c102984_g3		0.897614	0.000754186	0.023337
SP803280_c93375_g1	Ferredoxin-2	0.893666	0.000118697	0.00545567
SP803280_c105318_g1	3-ketoacyl-CoA synthase 4	0.893056	5.01e-05	0.00272754
SP803280_c100365_g2	Cysteine proteinase 2	0.891269	2.88e-06	0.000246301
SP803280_c106642_g1	ABC transporter C family member 5	0.891058	0.000381134	0.0137487
SP803280_c50569_g1	Probable metal-nicotianamine transporter YSL12	0.889977	6.08e-05	0.00317357
SP803280_c102242_g3	Peroxisomal membrane protein PMP22	0.889427	1.84e-07	2.21e-05
SP803280_c100750_g1	UDP-glucuronic acid decarboxylase 4	0.888271	2.37e-05	0.00151186
SP803280_c68902_g1		0.887709	0.000228847	0.00925045
SP803280_c112383_g1		0.886802	0.00101816	0.0293516
SP803280_c97928_g1		0.883353	0.000365409	0.0133225
SP803280_c108856_g2	Cytochrome P450 711A1	0.882298	0.00111367	0.0314621
SP803280_c107868_g1	Probable methyltransferase PMT15	0.882112	0.00170929	0.0428181
SP803280_c83025_g1	Proline dehydrogenase 2, mitochondrial	0.878682	4.79e-05	0.0026258
SP803280_c114558_g1	ABC transporter G family member 11	0.87771	1.54e-05	0.00105087
SP803280_c112606_g3	Ent-cassadiene C11-alpha-hydroxylase 1	0.876431	0.000417393	0.0148086
SP803280_c104097_g1	L-type lectin-domain containing receptor kinase IV.1	0.876096	0.000132615	0.00598198
SP803280_c111059_g2	Glutamate dehydrogenase 2	0.875246	4.51e-05	0.00251906
SP803280_c107485_g1		0.874551	5.81e-05	0.0030625
SP803280_c86311_g1	Fe(2+) transport protein 2	0.873513	8.17e-05	0.0040173
SP803280_c22854_g1		0.873479	0.00115801	0.0323232
SP803280_c108314_g1	Phytanoyl-CoA dioxygenase 1	0.873401	3.37e-07	3.76e-05
SP803280_c110295_g3		0.871536	1.32e-05	0.000914237
SP803280_c93132_g2	Probable NAD(P)H-dependent oxidoreductase 1	0.869498	2.1e-05	0.00137083
SP803280_c111997_g2		0.868302	2.54e-05	0.00160645
SP803280_c108337_g2	Cysteine-rich receptor-like protein kinase 15	0.86763	0.00164039	0.0415356
SP803280_c112206_g2	Non-functional NADPH-dependent codeinone reductase 2	0.865778	7.21e-05	0.00362318
SP803280_c92629_g1	Glucan endo-1,3-beta-glucosidase GV	0.86479	0.000999106	0.0289308
SP803280_c101167_g2	GABA transporter 1	0.861546	7.63e-05	0.00379864
SP803280_c103658_g1	Anthocyanidin 5,3-O-glucosyltransferase	0.859019	9.8e-05	0.00466303
SP803280_c106440_g1	S-adenosylmethionine decarboxylase proenzyme	0.857983	3.69e-06	0.00029733
SP803280_c102538_g1		0.857981	0.000377199	0.0136715
SP803280_c91314_g1		0.857723	0.00144995	0.0380534
SP803280_c103615_g2	Uncharacterized membrane protein At4g09580	0.856761	0.000199494	0.00831876
SP803280_c69290_g1	KDEL-tailed cysteine endopeptidase CEP1	0.856744	4.21e-05	0.00238591
SP803280_c93523_g3	Polyamine transporter PUT1	0.856066	0.00147067	0.0384167
SP803280_c111268_g1	Formin-like protein 13	0.853936	3.55e-06	0.000290252
SP803280_c89520_g1	Glutamate--cysteine ligase A, chloroplastic	0.850823	2.86e-07	3.21e-05
SP803280_c98160_g1	Sucrose synthase 1	0.850689	2.08e-06	0.000185039
SP803280_c102176_g1	Protein HVA22	0.849449	0.000230523	0.00929979
SP803280_c92581_g1	Transcription factor HBP-1b(c1)	0.849066	0.00112302	0.0316823
SP803280_c111754_g1	Chitin-inducible gibberellin-responsive protein 2	0.848132	4.61e-07	4.94e-05
SP803280_c81594_g1		0.846844	6.74e-05	0.00344425
SP803280_c117059_g1	E3 ubiquitin-protein ligase UPL4	0.843513	0.000318336	0.0119033
SP803280_c97350_g1		0.843021	0.000263541	0.0103164
SP803280_c93631_g1	Adenosylhomocysteinase	0.842296	4.57e-06	0.000357808
SP803280_c117147_g1	Flap endonuclease 1-B	0.839172	0.000391413	0.0140575
SP803280_c72527_g1		0.837189	2.97e-05	0.00182291
SP803280_c113448_g1	Probable UDP-arabinose 4-epimerase 1	0.837081	5.8e-06	0.000439857
SP803280_c114173_g2	Cysteine-rich receptor-like protein kinase 10	0.836868	0.000195938	0.00820393
SP803280_c110335_g1	Cysteine-rich receptor-like protein kinase 27	0.836369	0.000114293	0.00529487
SP803280_c98571_g3	L-lactate dehydrogenase	0.835862	1.9e-05	0.00126064
SP803280_c78987_g1		0.83469	9.18e-05	0.00440982
SP803280_c109010_g1	PTI1-like tyrosine-protein kinase At3g15890	0.832734	4.64e-05	0.00256576
SP803280_c69453_g1		0.830741	2.72e-05	0.00168758
SP803280_c101476_g1	Probable isoprenylcysteine alpha-carbonyl methylesterase ICME	0.829647	0.0012869	0.0349557
SP803280_c100463_g2	Probable inactive beta-glucosidase 14	0.824463	3.02e-05	0.00184152
SP803280_c100509_g1	Cytosolic isocitrate dehydrogenase [NADP]	0.823885	8.64e-07	8.55e-05
SP803280_c114678_g1	Protein TRANSPARENT TESTA 12	0.82374	0.000180558	0.00769383
SP803280_c117641_g1		0.823001	7.23e-05	0.00362766
SP803280_c107518_g1	Protein SRG1	0.822321	6.39e-06	0.000480567
SP803280_c109999_g3	L-aspartate oxidase, chloroplastic	0.822221	3.15e-06	0.00026638
SP803280_c102450_g3	Esterase PIR7B	0.821803	0.00107061	0.0304557
SP803280_c83782_g1	2'-deoxymugineic-acid 2'-dioxygenase	0.819829	0.000240348	0.00961085
SP803280_c88173_g1	Triosephosphate isomerase, cytosolic	0.819523	0.000130579	0.00590936
SP803280_c107779_g3	Probable indole-3-pyruvate monooxygenase YUCCA10	0.818377	4.87e-07	5.17e-05
SP803280_c98427_g1	Alpha-galactosidase	0.818076	2.52e-05	0.00159487
SP803280_c118054_g1	Alpha-galactosidase	0.818051	0.00184623	0.0450852
SP803280_c99316_g2		0.817638	1.35e-06	0.000127701
SP803280_c118260_g1	ABC transporter C family member 4	0.817541	8.52e-07	8.46e-05
SP803280_c108039_g2		0.813295	0.00115838	0.0323232
SP803280_c117152_g1	Calcium-transporting ATPase 8, plasma membrane-type	0.81173	1.53e-05	0.00104638
SP803280_c117910_g1	Putative disease resistance RPP13-like protein 1	0.811554	0.00182446	0.0447184
SP803280_c116458_g1	Putative linoleate 9S-lipoxygenase 3	0.805822	4.65e-06	0.000362985
SP803280_c101483_g3		0.805192	0.00139028	0.0369781
SP803280_c95456_g1	Protein TRANSPARENT TESTA 12	0.805112	3.44e-06	0.000283686
SP803280_c86067_g1	NAC domain-containing protein 68	0.804229	0.00137849	0.0368605
SP803280_c82184_g1	Glycine-rich RNA-binding protein 1	0.803386	2.84e-05	0.00175448
SP803280_c87825_g2		0.802405	0.000427434	0.0150863
SP803280_c97823_g2	Ribonuclease 2	0.800568	3.77e-06	0.000302739
SP803280_c97914_g2	Translation initiation factor IF-2	0.799484	0.000475213	0.0163908
SP803280_c109789_g1		0.799283	0.000722478	0.0226297
SP803280_c114671_g3	G-type lectin S-receptor-like serine/threonine-protein kinase SD2-5	0.796166	0.000204568	0.00847457
SP803280_c103266_g1	Probable CCR4-associated factor 1 homolog 7	0.794784	1.23e-06	0.000117737
SP803280_c82245_g1	MADS-box transcription factor 2	0.793975	0.00024493	0.00974645
SP803280_c85411_g1		0.792916	0.000688092	0.0218031
SP803280_c111326_g1		0.792181	6.95e-06	0.000518159
SP803280_c92672_g1		0.790903	0.000265877	0.0103979
SP803280_c113436_g1		0.790769	0.000131595	0.00594824
SP803280_c87942_g1	Alkaline/neutral invertase CINV2	0.789775	6.11e-06	0.00046205
SP803280_c107999_g2		0.789488	0.00172721	0.0431541
SP803280_c118104_g1		0.788283	0.000238418	0.00954302
SP803280_c117198_g2		0.78771	8.12e-06	0.000594301
SP803280_c109032_g2		0.784579	0.00014582	0.00645569
SP803280_c101387_g1	Non-specific phospholipase C1	0.784375	3.95e-05	0.00225816
SP803280_c105946_g1	Delta-1-pyrroline-5-carboxylate synthase	0.782492	1.81e-06	0.000163704
SP803280_c109950_g1		0.781994	0.000491825	0.016812
SP803280_c106249_g1	Acetate/butyrate--CoA ligase AAE7, peroxisomal	0.781188	5.4e-06	0.000413638
SP803280_c113210_g2	Anthranilate synthase alpha subunit 1, chloroplastic	0.779461	0.000304412	0.0114982
SP803280_c112413_g1	Sucrose transport protein SUT1	0.777809	6.5e-06	0.000488004
SP803280_c85325_g1	Cytochrome P450 71A1	0.773459	0.000348855	0.0128217
SP803280_c82232_g2		0.77269	0.00154455	0.0398379
SP803280_c107999_g3	S-adenosylmethionine decarboxylase proenzyme	0.77086	0.000941734	0.0276749
SP803280_c110312_g1		0.770721	0.000248639	0.00988442
SP803280_c103718_g2	Nitronate monooxygenase	0.766458	1.53e-05	0.00104638
SP803280_c97486_g1	UNC93-like protein 1	0.763622	0.000259673	0.0102041
SP803280_c94016_g1	Sphingosine-1-phosphate lyase	0.763487	6.39e-06	0.000480567
SP803280_c109582_g2		0.76218	0.000288625	0.0110777
SP803280_c108046_g1		0.762044	1.5e-05	0.00103199
SP803280_c97950_g1	Heavy metal-associated isoprenylated plant protein 26	0.761538	4.54e-05	0.00253297
SP803280_c111736_g2	Protein ROOT HAIR DEFECTIVE 3 homolog 2	0.758197	0.000708967	0.0223262
SP803280_c97281_g1		0.756585	0.000465555	0.0161257
SP803280_c102234_g1	GDSL esterase/lipase At1g28590	0.756218	2.49e-05	0.00157627
SP803280_c82219_g1	CYSTM1 family protein A	0.754877	0.00104095	0.0298403
SP803280_c85646_g1		0.753162	2.8e-05	0.00173248
SP803280_c113087_g1	Squamosa promoter-binding-like protein 9	0.752445	5.64e-05	0.00298563
SP803280_c117752_g1	Probable galactinol--sucrose galactosyltransferase 1	0.75215	3.34e-05	0.00199427
SP803280_c100613_g2		0.75009	0.00108503	0.0308192
SP803280_c102244_g3	GPI-anchored protein LORELEI	0.749028	0.00152285	0.0394522
SP803280_c102891_g2		0.748853	0.000888135	0.0265577
SP803280_c95419_g1	Galactokinase	0.74212	0.000826009	0.0251037
SP803280_c86118_g1		0.7421	0.000149756	0.00658715
SP803280_c111732_g1	Wall-associated receptor kinase 3	0.741965	9.13e-05	0.00439287
SP803280_c105504_g2		0.741203	0.000285226	0.0110177
SP803280_c108039_g1		0.74102	1.59e-05	0.00107907
SP803280_c99944_g1	Serine carboxypeptidase-like 19	0.739071	0.000180936	0.00770193
SP803280_c111400_g1	BAHD acyltransferase DCR	0.736858	0.000529714	0.017747
SP803280_c78345_g1		0.734757	0.00125567	0.0343354
SP803280_c99331_g1		0.733679	0.000179752	0.00768352
SP803280_c99989_g1	Extradiol ring-cleavage dioxygenase	0.733159	0.000563506	0.0185748
SP803280_c108271_g1		0.730776	0.00171522	0.0429403
SP803280_c94212_g1		0.730381	8.68e-05	0.0042253
SP803280_c20470_g1	Chitinase 11	0.729233	0.00140801	0.0373005
SP803280_c103853_g1	Squamosa promoter-binding-like protein 1	0.726674	1.22e-05	0.000855998
SP803280_c111223_g2	Two-component response regulator ARR2	0.726379	0.000129033	0.00587136
SP803280_c106522_g1	Homeobox-leucine zipper protein HOX8	0.725408	0.000742197	0.0230932
SP803280_c103875_g2	Probable serine protease EDA2	0.724204	0.000259952	0.0102053
SP803280_c116963_g1		0.71985	0.000149455	0.00658715
SP803280_c114996_g1	Potassium transporter 19	0.717205	0.00190066	0.0460332
SP803280_c116550_g1	Probable glycerophosphoryl diester phosphodiesterase 1	0.716638	0.000694315	0.0219493
SP803280_c114046_g3	Fructokinase-1	0.716362	7.13e-05	0.00359473
SP803280_c113826_g2	3-hydroxy-3-methylglutaryl-coenzyme A reductase	0.71392	0.000561586	0.0185414
SP803280_c91401_g1	Chitinase-like protein 1	0.713431	0.000504086	0.0171244
SP803280_c111373_g1	CBL-interacting protein kinase 10	0.712809	0.00022578	0.00917179
SP803280_c116439_g1	Probable nucleoredoxin 1-2	0.710411	5.21e-05	0.00280383
SP803280_c104673_g1		0.707323	0.00052563	0.017639
SP803280_c111876_g1	Phosphoenolpyruvate phosphatase	0.704611	1.63e-05	0.00110073
SP803280_c108797_g1	Probable ubiquitin-conjugating enzyme E2 25	0.702132	0.000423617	0.0150034
SP803280_c103331_g3	Metal transporter Nramp2	0.701968	0.000305857	0.0115315
SP803280_c16152_g1		0.700491	0.00178707	0.0440919
SP803280_c116946_g4	Aquaporin PIP2-1	0.700078	0.00165963	0.0418626
SP803280_c86127_g3		0.699284	0.000858225	0.0258713
SP803280_c105282_g1	Vacuolar cation/proton exchanger 1a	0.698732	0.000727047	0.022738
SP803280_c94390_g1	Salutaridine reductase	0.697501	0.000309724	0.0116558
SP803280_c103646_g3	Glutathione S-transferase 3	0.697113	0.000609098	0.0197123
SP803280_c108105_g2	Heat stress transcription factor B-1	0.695136	0.000106675	0.00498714
SP803280_c73830_g1	Probable ADP-ribosylation factor GTPase-activating protein AGD11	0.692499	9.8e-05	0.00466303
SP803280_c101959_g1	Malonate--CoA ligase	0.692462	0.000108883	0.00507876
SP803280_c110758_g2	Probable peptide/nitrate transporter At3g43790	0.691749	0.00013443	0.00603638
SP803280_c102448_g2	Ethylene-responsive transcription factor 1	0.690385	6.61e-05	0.00339472
SP803280_c104157_g1	Chalcone--flavonone isomerase	0.68802	0.00188617	0.0457365
SP803280_c107817_g2		0.686676	0.0015527	0.0399222
SP803280_c118313_g1		0.686324	0.00108687	0.0308192
SP803280_c112155_g1	Probable serine/threonine-protein kinase At1g09600	0.686319	0.000199093	0.00831876
SP803280_c112643_g3	Flavonol synthase/flavanone 3-hydroxylase	0.68442	0.000276844	0.0107651
SP803280_c108622_g1	Palmitoyl-acyl carrier protein thioesterase, chloroplastic	0.68374	5.13e-05	0.00277441
SP803280_c107884_g2	Aldo-keto reductase family 4 member C10	0.683108	6e-05	0.0031483
SP803280_c113192_g2		0.682489	0.000295554	0.0112695
SP803280_c112251_g2	Calmodulin-binding receptor-like cytoplasmic kinase 3	0.68169	0.00041267	0.0146818
SP803280_c102946_g2	ADP-ribosylation factor GTPase-activating protein AGD12	0.678617	0.00190341	0.0460454
SP803280_c95978_g1	Probable sodium/metabolite cotransporter BASS5, chloroplastic	0.676997	0.000619582	0.0199569
SP803280_c111639_g5	Probable phosphoglycerate mutase GpmB	0.676442	0.00131644	0.035556
SP803280_c113061_g2	Calmodulin-binding transcription activator 3	0.675787	0.000137572	0.00615047
SP803280_c115509_g1	Probable protein kinase UbiB	0.674732	3.4e-05	0.00201678
SP803280_c112698_g3	Cysteine proteinase COT44	0.673362	0.00114152	0.0320056
SP803280_c111313_g2	Probable glutathione S-transferase	0.671066	0.00153252	0.0395889
SP803280_c91752_g1	SNF1-related protein kinase catalytic subunit alpha KIN10	0.669396	0.00144197	0.0379337
SP803280_c104674_g1	Probable thiol methyltransferase 2	0.668187	0.000959258	0.028099
SP803280_c109408_g1	Bax inhibitor 1	0.667682	0.00179793	0.0442793
SP803280_c110626_g2		0.665334	6.04e-05	0.00316023
SP803280_c116523_g1	Putative Myb family transcription factor At1g14600	0.663894	0.00138274	0.0368789
SP803280_c97330_g1	Aspartic proteinase Asp1	0.662751	0.000743165	0.0230932
SP803280_c95306_g1	UDP-glucuronic acid decarboxylase 2	0.660338	0.000139936	0.00622889
SP803280_c109898_g1		0.659704	0.000170355	0.00733549
SP803280_c114934_g1	Probable cinnamyl alcohol dehydrogenase 1	0.659398	2.42e-05	0.00153806
SP803280_c105459_g1	Succinate dehydrogenase [ubiquinone] flavoprotein subunit, mitochondrial	0.658866	0.000886511	0.0265285
SP803280_c114912_g2		0.658839	0.0014128	0.0373767
SP803280_c98097_g1	Serine/threonine-protein kinase At5g01020	0.658673	0.000686686	0.0217754
SP803280_c118174_g1	Calcium-transporting ATPase 8, plasma membrane-type	0.658408	8e-05	0.00394529
SP803280_c103266_g2	Probable CCR4-associated factor 1 homolog 6	0.658309	0.000189151	0.0079687
SP803280_c98953_g1	Probable uridine nucleosidase 1	0.657797	0.000135582	0.00607317
SP803280_c111699_g1	Vacuolar-processing enzyme	0.657579	0.00115285	0.0322569
SP803280_c106075_g2	Phosphoserine aminotransferase, chloroplastic	0.65724	0.000222456	0.00906375
SP803280_c97585_g1	Somatic embryogenesis receptor kinase 1	0.654878	0.000413101	0.0146818
SP803280_c109440_g1	GDSL esterase/lipase At5g45920	0.652834	0.00024177	0.00965827
SP803280_c81314_g1		0.652225	0.00152538	0.0394679
SP803280_c87825_g3	Isovaleryl-CoA dehydrogenase, mitochondrial	0.652064	0.000550505	0.018227
SP803280_c88253_g1	Two-component response regulator ARR1	0.649474	0.000650023	0.0207576
SP803280_c93201_g1	ALA-interacting subunit 3	0.646997	0.001607	0.041009
SP803280_c83084_g2	Aldo-keto reductase family 4 member C10	0.642414	0.000182154	0.00774573
SP803280_c97802_g1	Peroxisomal membrane protein 11-5	0.636095	0.000266653	0.0104183
SP803280_c80573_g1	Metallothionein-like protein 2C	0.636015	0.00059542	0.0193837
SP803280_c116428_g2	Wall-associated receptor kinase-like 22	0.635213	0.000298307	0.0113304
SP803280_c79829_g1		0.634854	0.000947992	0.0278388
SP803280_c80243_g1		0.632389	0.000484397	0.0166096
SP803280_c100299_g1		0.628322	0.000343048	0.0126652
SP803280_c114531_g1	Probable acyl-activating enzyme 18, peroxisomal	0.626802	0.00113208	0.0318721
SP803280_c118021_g1	Putative leucine-rich repeat receptor-like serine/threonine-protein kinase At2g24130	0.626335	4.71e-05	0.00259529
SP803280_c112314_g2	Probable calcium-binding protein CML27	0.626133	0.0012446	0.0341162
SP803280_c11933_g1		0.625909	0.000431116	0.0151379
SP803280_c109937_g1	Glutathione reductase, cytosolic	0.625885	0.000430554	0.0151379
SP803280_c85413_g1	ER lumen protein-retaining receptor	0.625151	0.00180701	0.0443959
SP803280_c111210_g4	Lysine histidine transporter 1	0.62401	0.000903563	0.0268619
SP803280_c115110_g1	Protein NRT1/ PTR FAMILY 5.1	0.623232	0.000289326	0.0110923
SP803280_c93207_g1	SNF1-related protein kinase catalytic subunit alpha KIN10	0.622938	0.000522222	0.0175679
SP803280_c97063_g3	DNA replication licensing factor MCM7	0.622096	0.000299176	0.0113529
SP803280_c90797_g1	3-hydroxybutyryl-CoA dehydrogenase	0.620866	0.00050414	0.0171244
SP803280_c118159_g2	ABC transporter C family member 10	0.620654	0.000430239	0.0151379
SP803280_c93818_g1	Transcription factor bHLH63	0.620255	0.000949927	0.0278757
SP803280_c87159_g1	Proline iminopeptidase	0.617779	0.000105011	0.00493757
SP803280_c108861_g3		0.614576	0.000185686	0.00787134
SP803280_c107723_g2	Beta-fructofuranosidase, insoluble isoenzyme 4	0.61371	0.00030022	0.0113819
SP803280_c110372_g1	F-box/kelch-repeat protein At1g30090	0.613115	0.00104794	0.0299359
SP803280_c85898_g1	Homogentisate 1,2-dioxygenase	0.612973	0.00179578	0.044253
SP803280_c103797_g1	GDP-mannose transporter GONST3	0.612461	0.00127028	0.0345961
SP803280_c109772_g2	Beta-glucosidase 18	0.611768	0.000371929	0.013512
SP803280_c102178_g1	Phosphopantothenate--cysteine ligase 1	0.611356	0.000371307	0.0135014
SP803280_c108197_g1	Glycoprotein gp2	0.611081	0.0016062	0.041009
SP803280_c97491_g2	Calreticulin-3	0.610569	0.000301162	0.0114071
SP803280_c98697_g1	Peptidyl-prolyl cis-trans isomerase FKBP15-1	0.609787	0.00202649	0.0483086
SP803280_c98662_g1	Glutathione S-transferase Z1	0.608041	0.000328696	0.0122273
SP803280_c111234_g3		0.607596	0.000218925	0.00894663
SP803280_c97764_g1	GDSL esterase/lipase At1g28600	0.605954	0.000209673	0.00865497
SP803280_c80242_g1	Mitogen-activated protein kinase 8	0.604428	0.000219901	0.00896859
SP803280_c116908_g1		0.604252	0.000863027	0.0259778
SP803280_c87954_g1		0.603959	0.000406023	0.0145041
SP803280_c109740_g1	Xylose isomerase	0.603366	0.000401869	0.0143825
SP803280_c99729_g1	Proline-rich antigen	0.603161	0.00118258	0.0328068
SP803280_c89699_g1	D-hydantoinase/dihydropyrimidinase	0.597729	0.00062791	0.0201775
SP803280_c80917_g1	Early nodulin-93	0.597234	0.000761182	0.0235001
SP803280_c70414_g1	Probable glutathione S-transferase	0.596115	0.000724763	0.0226839
SP803280_c87421_g1	Hydrophobic protein OSR8	0.595901	0.00142091	0.0374883
SP803280_c102493_g1		0.593242	0.00138794	0.0369781
SP803280_c93290_g1	B2 protein	0.592795	0.00126823	0.0345632
SP803280_c109325_g3	Protein kinase 2B, chloroplastic	0.591563	0.00121819	0.0335347
SP803280_c94196_g2	Cysteine proteinase 1	0.591449	0.00164623	0.0416245
SP803280_c112076_g1	Probable allantoate deiminase	0.590054	0.000862292	0.0259748
SP803280_c85603_g1	Phosphoglycerate kinase, cytosolic	0.589627	0.00125846	0.0343427
SP803280_c118055_g1	Alpha-glucosidase	0.587419	0.000783234	0.0240358
SP803280_c114071_g2	Probable low-specificity L-threonine aldolase 1	0.583482	0.00115416	0.0322716
SP803280_c85671_g1	ATP-citrate synthase beta chain protein 1	0.580929	0.00183561	0.0449366
SP803280_c113980_g1	Probable protein phosphatase 2C 72	0.580216	0.00168407	0.042342
SP803280_c97682_g2	Probable glutathione peroxidase 4	0.578684	0.000310161	0.0116615
SP803280_c90561_g1	Alpha-1,4-glucan-protein synthase [UDP-forming]	0.578151	0.000583199	0.0191008
SP803280_c66505_g1	Alpha-soluble NSF attachment protein	0.575415	0.000928235	0.0274359
SP803280_c101457_g1	Amino acid permease 8	0.575107	0.00180206	0.0443009
SP803280_c95757_g2	Pyrophosphate--fructose 6-phosphate 1-phosphotransferase subunit alpha	0.573955	0.00121165	0.0333997
SP803280_c110051_g1	UDP-N-acetylglucosamine diphosphorylase 1	0.572408	0.00096076	0.0281129
SP803280_c109944_g2		0.570299	0.000896269	0.0267228
SP803280_c98639_g4	Tetraketide alpha-pyrone reductase 1	0.569693	0.000387451	0.0139275
SP803280_c107229_g2		0.567335	0.000715526	0.0224808
SP803280_c103395_g3		0.565514	0.000744789	0.0230932
SP803280_c84125_g2	Actin-1	0.56156	0.00105767	0.0301927
SP803280_c128585_g1		0.561343	0.00174303	0.0433976
SP803280_c113847_g2	Bifunctional nitrilase/nitrile hydratase NIT4	0.552996	0.000433489	0.0151951
SP803280_c109978_g1	Transcription factor DIVARICATA	0.552507	0.0011362	0.0319071
SP803280_c97159_g1	Serine hydroxymethyltransferase 4	0.547567	0.00202384	0.0482736
SP803280_c109167_g4	Polyadenylate-binding protein-interacting protein 8	0.543492	0.000847864	0.0255967
SP803280_c103569_g1	Cytochrome b5	0.54112	0.00133694	0.0359568
SP803280_c98187_g1	Ribose-phosphate pyrophosphokinase 4	0.540574	0.00134205	0.0360468
SP803280_c97749_g1	Protein kinase APK1B, chloroplastic	0.537849	0.00144567	0.0379819
SP803280_c83319_g1		0.536205	0.00174881	0.0434715
SP803280_c108749_g1	Protein ENHANCED DISEASE RESISTANCE 2	0.534832	0.00131349	0.0355364
SP803280_c117063_g1	Acyl carrier protein 2, chloroplastic	0.534112	0.00195181	0.0469111
SP803280_c110869_g1	C2 domain-containing protein At1g53590	0.532045	0.00112444	0.0317004
SP803280_c91515_g1		0.530378	0.00203621	0.0484556
SP803280_c113705_g1	Shaggy-related protein kinase delta	0.529407	0.00211287	0.0497015
SP803280_c112600_g1	Ferrochelatase-1, chloroplastic	0.525405	0.00200246	0.047848
SP803280_c102924_g1		0.523554	0.00163197	0.0414602
SP803280_c114263_g1	Transmembrane emp24 domain-containing protein p24beta2	0.521991	0.00178141	0.0440106
SP803280_c107159_g1	F-box/kelch-repeat protein At5g60570	0.521337	0.0016158	0.0411328
SP803280_c101274_g1	Auxin-induced protein 5NG4	0.498267	0.00196591	0.0471116
SP803280_c87012_g1	Ankyrin repeat-containing protein At3g12360	0.495262	0.00170241	0.0426718
SP803280_c111413_g1	Probable sugar phosphate/phosphate translocator At2g25520	0.488221	0.00193081	0.0464883
SP803280_c101142_g2	Deneddylase	-0.566026	0.00138121	0.0368789
SP803280_c116186_g1		-0.57048	0.000169196	0.00730864
SP803280_c109429_g1	Protein HAPLESS 2	-0.58223	0.00164638	0.0416245
SP803280_c111829_g1	U-box domain-containing protein 11	-0.599113	0.00142603	0.0375866
SP803280_c103980_g3		-0.613972	0.000523092	0.0175827
SP803280_c98118_g3	Aspartic proteinase nepenthesin-2	-0.61605	0.00110701	0.0312954
SP803280_c97357_g1	Leucoagglutinating phytohemagglutinin	-0.617602	0.000794466	0.0242894
SP803280_c21037_g1		-0.622725	0.00174189	0.0433954
SP803280_c103496_g1	1-aminocyclopropane-1-carboxylate oxidase homolog 1	-0.623053	0.00132972	0.0357861
SP803280_c109984_g1	AMP deaminase	-0.62712	0.000379152	0.0137045
SP803280_c114369_g1	Glucose-6-phosphate 1-dehydrogenase 2, chloroplastic	-0.627135	0.000496356	0.0169284
SP803280_c111280_g1		-0.627859	0.000228829	0.00925045
SP803280_c113635_g1		-0.630072	0.00152101	0.0394296
SP803280_c103655_g2		-0.631485	0.00148335	0.0386492
SP803280_c108200_g2		-0.632089	0.00115036	0.0322094
SP803280_c20755_g1	Ferredoxin--NADP reductase, leaf isozyme, chloroplastic	-0.634031	0.00207185	0.0490753
SP803280_c85932_g1	Copper chaperone for superoxide dismutase, chloroplastic	-0.636854	0.000985964	0.0287271
SP803280_c117255_g1	Glucose-6-phosphate isomerase, cytosolic	-0.642404	0.000251427	0.00997589
SP803280_c116877_g1	Probable transcription factor GLK1	-0.647673	0.00177133	0.0438886
SP803280_c89563_g1	Rac-like GTP-binding protein 6	-0.649208	0.000286631	0.0110407
SP803280_c105573_g1		-0.654008	0.0016726	0.0421051
SP803280_c94553_g1	Pollen-specific leucine-rich repeat extensin-like protein 2	-0.665557	0.000767711	0.0236304
SP803280_c83214_g1	Peptidyl-prolyl cis-trans isomerase FKBP16-3, chloroplastic	-0.670469	0.00125655	0.0343365
SP803280_c92274_g2		-0.672794	0.000104707	0.00493461
SP803280_c118619_g1	Probable helicase MAGATAMA 3	-0.673551	0.000604221	0.0195855
SP803280_c108605_g2		-0.688669	0.000927509	0.0274359
SP803280_c112864_g5		-0.690315	0.000408533	0.0145701
SP803280_c65580_g1	Thiosulfate sulfurtransferase 18	-0.695048	0.000457219	0.0159
SP803280_c100551_g1	1,4-dihydroxy-2-naphthoate polyprenyltransferase, chloroplastic	-0.695558	0.000168623	0.00729934
SP803280_c117351_g1	Indole-3-acetic acid-amido synthetase GH3.2	-0.695823	4.91e-05	0.00269074
SP803280_c103448_g3		-0.696068	0.00158549	0.0405361
SP803280_c100216_g1		-0.703074	6.49e-05	0.00334657
SP803280_c27868_g1		-0.704242	0.000566923	0.0186574
SP803280_c113850_g2	High affinity sulfate transporter 1	-0.707596	0.000135306	0.00606903
SP803280_c108342_g3		-0.711015	0.000981113	0.0286265
SP803280_c27841_g1	Horcolin	-0.714999	0.00047511	0.0163908
SP803280_c97299_g2	Carbonic anhydrase, chloroplastic	0	0.00211937	0.0497973
SP803280_c94638_g1	Probable ureide permease A3	-0.733638	0.0015765	0.0404072
SP803280_c114206_g1	Laccase-4	-0.737761	0.00157893	0.0404189
SP803280_c112509_g4	Plasma membrane ATPase 1	-0.741723	0.000393221	0.0141101
SP803280_c55156_g1	Putative heat stress transcription factor A-6a	-0.741938	0.00177584	0.0439469
SP803280_c98361_g2	CRIB domain-containing protein RIC4	-0.743072	0.000716415	0.0224915
SP803280_c104224_g2		-0.751195	0.00106283	0.0302899
SP803280_c108200_g1		-0.756504	0.00188489	0.0457365
SP803280_c98263_g2	Auxin-induced protein AUX28	-0.758627	0.00110412	0.0312353
SP803280_c96805_g1	UDP-glucose 4-epimerase 3	-0.765181	9.22e-05	0.00441626
SP803280_c107711_g3	Ferredoxin--nitrite reductase, chloroplastic	-0.765615	0.000998793	0.0289308
SP803280_c91780_g4		-0.767706	0.000137988	0.00616231
SP803280_c110516_g2		-0.773202	0.000676303	0.0214961
SP803280_c93098_g2		-0.7774	0.000219526	0.00896222
SP803280_c87335_g1	Protein disulfide-isomerase LQY1	-0.781222	0.000175156	0.00752162
SP803280_c109369_g1	Transcription factor bHLH69	-0.791838	0.000719488	0.0225533
SP803280_c85551_g1	Cationic peroxidase 2	-0.799394	0.000467239	0.0161567
SP803280_c111815_g1	Protein NRT1/ PTR FAMILY 8.5	-0.805245	0.000792414	0.0242524
SP803280_c83034_g1	Protein EGG APPARATUS-1	-0.807371	0.000149712	0.00658715
SP803280_c116652_g1		-0.811429	0.000144684	0.00642319
SP803280_c90293_g1		-0.816637	0.00139326	0.0370091
SP803280_c100759_g3	Peptidyl-prolyl cis-trans isomerase, chloroplastic	-0.821456	5.28e-05	0.00283679
SP803280_c92463_g1	LRR receptor-like serine/threonine-protein kinase GSO1	-0.824366	0.0005649	0.0186058
SP803280_c102628_g1	Wall-associated receptor kinase 5	-0.826437	0.00169694	0.0425608
SP803280_c87683_g3		-0.828648	7.89e-06	0.000580543
SP803280_c90095_g5		-0.830506	0.00195898	0.0470282
SP803280_c113663_g2		-0.830696	0.00203008	0.0483661
SP803280_c101978_g3	Ribosome-inactivating protein 3	-0.837845	0.000540269	0.0179974
SP803280_c95026_g5	Coleoptile phototropism protein 1	-0.838939	0.000938333	0.0275948
SP803280_c77571_g1		-0.841241	0.00137441	0.0367953
SP803280_c96542_g1		-0.841502	0.00102047	0.0293562
SP803280_c106791_g1	Respiratory burst oxidase homolog protein C	-0.841924	0.000192333	0.00807781
SP803280_c111892_g1		-0.847196	0.000813476	0.0247596
SP803280_c87596_g2	Phosphoglycolate phosphatase	-0.848567	0.0009596	0.028099
SP803280_c99479_g1		-0.851004	0.000871536	0.0261569
SP803280_c99047_g1	Histidine-containing phosphotransfer protein 4	-0.854032	0.000713721	0.0224413
SP803280_c95933_g5		-0.856337	0.00144342	0.0379472
SP803280_c114768_g1		-0.862497	0.000473512	0.0163597
SP803280_c93888_g1	BURP domain-containing protein 3	-0.863352	3.46e-07	3.85e-05
SP803280_c84409_g1	Protein argonaute 1B	-0.863858	2.12e-05	0.00138244
SP803280_c110190_g3		-0.867622	0.000537742	0.0179571
SP803280_c64729_g1		-0.869547	0.000226616	0.00918748
SP803280_c95686_g1	Pentatricopeptide repeat-containing protein At2g42920, chloroplastic	-0.875107	3.34e-05	0.00199427
SP803280_c116630_g1		-0.876251	8.8e-05	0.00425917
SP803280_c94981_g2	Probable N-acetyltransferase HLS1-like	-0.88009	0.000703528	0.0222233
SP803280_c79991_g1	MYB-like transcription factor TCL2	-0.882721	8.14e-06	0.00059453
SP803280_c2677_g1		-0.883415	0.000789519	0.0242105
SP803280_c111319_g1	Probable isoaspartyl peptidase/L-asparaginase 2	-0.886028	3.5e-05	0.00206421
SP803280_c98420_g1	Thylakoid lumenal 19 kDa protein, chloroplastic	-0.88668	2.28e-05	0.0014684
SP803280_c83628_g2	Probable ureide permease A3	-0.890491	0.00192974	0.0464883
SP803280_c104306_g3	Rosmarinate synthase	-0.890897	0.000373641	0.0135621
SP803280_c112046_g1		-0.895232	0.00208361	0.0492399
SP803280_c113259_g3		-0.899243	6.23e-05	0.00323253
SP803280_c109730_g1	Nuclear transcription factor Y subunit C-4	-0.90471	0.00034188	0.0126467
SP803280_c103666_g1	Protein NRT1/ PTR FAMILY 5.6	-0.909732	0.000154059	0.006733
SP803280_c106591_g1	Hemoglobin-2	-0.910075	5.86e-05	0.00308411
SP803280_c82340_g1	Non-specific lipid-transfer protein 2	-0.917224	3.52e-05	0.00206807
SP803280_c117974_g5	Probable mixed-linked glucan synthase 6	-0.917647	0.000520101	0.017517
SP803280_c113920_g1	Phospholipase D delta	-0.932187	0.00212731	0.0498978
SP803280_c88797_g1	Glucan endo-1,3-beta-glucosidase 10	-0.932505	0.00106076	0.0302599
SP803280_c88082_g2		-0.932686	0.000133317	0.00600617
SP803280_c104928_g1		-0.93305	0.00191738	0.0463011
SP803280_c95636_g6	Zinc-finger homeodomain protein 3	-0.938032	0.000496591	0.0169284
SP803280_c99053_g2		-0.948356	0.0010198	0.0293562
SP803280_c112460_g1		-0.953338	3.07e-05	0.0018665
SP803280_c114131_g1	Protein RADIALIS-like 3	-0.96348	0.000456951	0.0159
SP803280_c109031_g1	Glutamate synthase 1 [NADH], chloroplastic	-0.968518	1.94e-07	2.32e-05
SP803280_c113891_g1	Putative inactive disease susceptibility protein LOV1	-0.97455	0.000457483	0.0159
SP803280_c47641_g1	Protein argonaute 1B	-0.976976	8.34e-05	0.00408453
SP803280_c98205_g1		-0.977692	0.000297307	0.011324
SP803280_c116245_g2	RING-H2 finger protein ATL72	-0.979074	0.00108633	0.0308192
SP803280_c95984_g2	Photosystem II core complex proteins psbY, chloroplastic	-0.979339	0.000539125	0.0179739
SP803280_c100389_g1		-0.982236	3.39e-05	0.00201508
SP803280_c116739_g1		-0.997385	0.00175169	0.0435071
SP803280_c108199_g2		-1.0005	0.000214288	0.00880994
SP803280_c96144_g2		-1.00081	0.000838092	0.0253954
SP803280_c115978_g1	Flavonoid 3',5'-hydroxylase	-1.00161	0.000441179	0.0154119
SP803280_c104387_g1	Polyol transporter 5	-1.02211	5.64e-05	0.00298563
SP803280_c90574_g3	Probable disease resistance protein At1g58390	-1.03193	0.000194991	0.00817265
SP803280_c79062_g1	Copper transporter 6	-1.04011	0.00139433	0.0370136
SP803280_c111136_g1		-1.04366	0.000347315	0.0127881
SP803280_c114718_g1	5-pentadecatrienyl resorcinol O-methyltransferase	-1.05598	3.05e-08	4.5e-06
SP803280_c104039_g1	3-ketoacyl-CoA synthase 10	-1.05784	2.26e-05	0.00146092
SP803280_c74816_g1		-1.06116	0.000845925	0.025576
SP803280_c95041_g2		-1.06261	0.00203241	0.0483934
SP803280_c97747_g1		-1.06796	0.000685869	0.0217664
SP803280_c95752_g1	Probable indole-3-pyruvate monooxygenase YUCCA11	-1.06955	2.98e-07	3.33e-05
SP803280_c86867_g1	O-methyltransferase ZRP4	-1.07904	0.0002002	0.00833968
SP803280_c92464_g2	Protein NSP-INTERACTING KINASE 1	-1.08185	1.34e-06	0.000126988
SP803280_c66500_g1		-1.0914	4.03e-05	0.00230043
SP803280_c109998_g1	Probable carotenoid cleavage dioxygenase 4, chloroplastic	-1.09253	0.000329434	0.0122399
SP803280_c81553_g1		-1.09612	2.15e-06	0.000190899
SP803280_c80071_g1		-1.09782	0.00130809	0.0354605
SP803280_c72932_g1		-1.10663	7.4e-06	0.000548394
SP803280_c113958_g1	18.9 kDa heat shock protein	-1.10959	0.0007351	0.0229198
SP803280_c104722_g1	MADS-box transcription factor 14	-1.11018	0.000547048	0.018164
SP803280_c108974_g1	Vacuolar iron transporter homolog 5	-1.11598	0.000804757	0.0245857
SP803280_c65372_g1		-1.11661	4.33e-07	4.68e-05
SP803280_c88846_g1	Probable phospholipase A2 homolog 2	-1.12108	2.32e-07	2.69e-05
SP803280_c114505_g4		-1.12924	0.000792664	0.0242524
SP803280_c92547_g3	Peroxidase 35	-1.13812	0.000109819	0.00511076
SP803280_c117287_g1		-1.14062	6.33e-07	6.46e-05
SP803280_c77455_g1		-1.14424	0.00116063	0.0323418
SP803280_c111974_g2		-1.15199	0.000953276	0.0279539
SP803280_c92673_g1		-1.15362	0.000244257	0.0097386
SP803280_c104956_g1		-1.15475	5.39e-05	0.00288315
SP803280_c105425_g1		-1.15893	4.22e-05	0.00238888
SP803280_c117970_g2		-1.15935	0.00198916	0.0475851
SP803280_c90882_g1		-1.16264	5.07e-06	0.000390497
SP803280_c90062_g2		-1.16265	0.000762974	0.0235199
SP803280_c76761_g1		-1.16593	0.00103767	0.0297671
SP803280_c65239_g1	Ribosome-inactivating protein	-1.16609	6.18e-05	0.00321358
SP803280_c84114_g1		-1.1733	0.000517672	0.0174827
SP803280_c100074_g1		-1.18792	0.000235405	0.00945945
SP803280_c117069_g1	BTB/POZ domain-containing protein At5g67385	-1.18961	1.92e-05	0.00126819
SP803280_c1727_g1		-1.19344	4.33e-05	0.00243867
SP803280_c25852_g1	Polyadenylate-binding protein RBP47	-1.19479	2.15e-05	0.00140029
SP803280_c84921_g3		-1.19606	2.41e-07	2.79e-05
SP803280_c99292_g1		-1.19719	7.99e-05	0.00394529
SP803280_c92249_g1	Probable WRKY transcription factor 20	-1.19898	0.000290772	0.0111269
SP803280_c112115_g2		-1.19904	0.000217445	0.00892178
SP803280_c95026_g3	Coleoptile phototropism protein 1	-1.19955	0.00204242	0.0485188
SP803280_c85834_g1		-1.20945	0.000353117	0.0129667
SP803280_c97972_g2	Arogenate dehydratase 3, chloroplastic	-1.21125	3.11e-08	4.55e-06
SP803280_c32199_g2		-1.21393	0.000595258	0.0193837
SP803280_c102245_g1		-1.21757	0.000355136	0.0130059
SP803280_c104215_g2	GDP-mannose transporter GONST1	-1.22605	0.00140879	0.0373005
SP803280_c115041_g2	UDP-glycosyltransferase 91A1	-1.22787	0.000482434	0.016584
SP803280_c74370_g1		-1.22813	4.62e-05	0.00256576
SP803280_c93496_g1	Fasciclin-like arabinogalactan protein 12	-1.23275	0.000194985	0.00817265
SP803280_c110232_g3	Achilleol B synthase	-1.23331	1.76e-06	0.000160507
SP803280_c113953_g2	Protein CHUP1, chloroplastic	-1.24401	0.00027962	0.0108421
SP803280_c93864_g1		-1.24524	0.000442866	0.0154576
SP803280_c118498_g1	LRR receptor-like serine/threonine-protein kinase EFR	-1.2493	0.000188746	0.00795984
SP803280_c93228_g3	EG45-like domain containing protein	-1.25359	6.14e-11	1.48e-08
SP803280_c82135_g1		-1.25882	4.21e-05	0.00238591
SP803280_c111010_g2		-1.26072	0.000739227	0.0230309
SP803280_c117439_g1		-1.26402	0.00198702	0.0475618
SP803280_c108434_g1		-1.27106	6.02e-07	6.2e-05
SP803280_c100725_g1		-1.27553	0.000476876	0.0164205
SP803280_c91672_g2		-1.27656	0.00163877	0.0415356
SP803280_c102887_g4		-1.29058	0.0014135	0.0373767
SP803280_c105139_g1	Amino acid permease 8	-1.29445	9.45e-13	2.8e-10
SP803280_c104232_g5		-1.29733	4.28e-05	0.00241136
SP803280_c98448_g1	Envelope glycoprotein G	-1.29802	0.000870616	0.0261485
SP803280_c99651_g1	Cyclic dof factor 2	-1.29914	6.22e-07	6.38e-05
SP803280_c95604_g1		-1.29923	3.67e-05	0.00214032
SP803280_c85724_g1	Protein FLOWERING LOCUS T	-1.30013	3.97e-06	0.000318169
SP803280_c27845_g1		-1.31029	0.00033584	0.012444
SP803280_c65735_g1		-1.31133	0.000182653	0.00775887
SP803280_c112679_g1	Uncharacterized protein U88	-1.31473	0.00123193	0.0338673
SP803280_c106655_g1	Probable inactive receptor kinase At1g27190	-1.31529	0.00184194	0.0450378
SP803280_c24877_g1	Putative GDP-L-fucose synthase 2	-1.32211	0.00104419	0.0298886
SP803280_c110142_g4		-1.32984	0.000123645	0.00565135
SP803280_c137044_g1		-1.3305	0.00134966	0.0362037
SP803280_c97751_g1	Protein RADIALIS-like 3	-1.33599	1.56e-14	5.85e-12
SP803280_c114979_g1		-1.33903	0.000102497	0.00484162
SP803280_c104063_g3	Pentatricopeptide repeat-containing protein At2g29760, chloroplastic	-1.34171	0.000249512	0.00990951
SP803280_c100853_g3		-1.34612	0.000256883	0.0101334
SP803280_c99941_g2	Glycoprotein gp2	-1.35275	0.00184545	0.0450852
SP803280_c109757_g1		-1.35655	0.000342194	0.0126467
SP803280_c101630_g2		-1.36322	0.000517991	0.0174827
SP803280_c110193_g1	Serine carboxypeptidase II-2	-1.36762	0.000204681	0.00847457
SP803280_c107762_g1	UDP-glycosyltransferase 76F1	-1.37292	3.73e-07	4.1e-05
SP803280_c110208_g1	Acyclic sesquiterpene synthase	-1.38677	0.000157358	0.00685523
SP803280_c117167_g2	Probable N-acetyltransferase HLS1	-1.38771	0.0018245	0.0447184
SP803280_c80271_g1	Probable mixed-linked glucan synthase 3	-1.39618	0.000431049	0.0151379
SP803280_c117428_g1		-1.39941	9.03e-05	0.00436084
SP803280_c109748_g1		-1.41014	3.4e-06	0.000282424
SP803280_c106733_g1		-1.41244	0.00200418	0.0478606
SP803280_c65634_g1		-1.41546	0.00157117	0.0402962
SP803280_c66970_g1		-1.41672	0.00093776	0.0275948
SP803280_c77522_g1	Peptidyl-prolyl cis-trans isomerase, chloroplastic	-1.43212	0.000451922	0.0157602
SP803280_c83982_g1		-1.43317	0.000385975	0.0138937
SP803280_c104487_g2	Cytochrome P450 714B3	-1.4394	9.24e-06	0.000666857
SP803280_c54013_g1		-1.44795	0.000133586	0.00601166
SP803280_c101105_g3	7-ethoxycoumarin O-deethylase	-1.4529	0.000254461	0.0100698
SP803280_c85005_g1	LOB domain-containing protein 4	-1.45781	0.000367706	0.0133823
SP803280_c91484_g1		-1.45804	0.00165148	0.0417019
SP803280_c106007_g1		-1.45869	0.00138955	0.0369781
SP803280_c91903_g1	Subtilisin-like protease	-1.4618	0.000293589	0.0112137
SP803280_c100297_g2		-1.46654	8.47e-05	0.00414038
SP803280_c32199_g1		-1.4677	2.98e-10	6.37e-08
SP803280_c114147_g1	Probable salt tolerance-like protein At1g78600	-1.47187	6.1e-07	6.27e-05
SP803280_c104487_g1	Cytochrome P450 714B3	-1.47549	3.94e-05	0.00225766
SP803280_c108562_g1		-1.47615	0.00156621	0.0402444
SP803280_c135994_g1		-1.47704	2.67e-05	0.00166935
SP803280_c97856_g1	Protein YABBY 1	-1.48347	0.00125279	0.0342796
SP803280_c42595_g1		-1.48468	7.47e-07	7.49e-05
SP803280_c113688_g1	4-hydroxyphenylacetaldehyde oxime monooxygenase	-1.48839	6.88e-07	6.93e-05
SP803280_c54563_g1	Amino acid permease 6	-1.48971	4.63e-05	0.00256576
SP803280_c104484_g4	ADP-ribosylation factor GTPase-activating protein AGD12	-1.4957	1.1e-06	0.000106289
SP803280_c110538_g1		-1.49711	6.32e-05	0.00327569
SP803280_c84466_g1	Protochlorophyllide reductase A, chloroplastic	-1.50007	1.9e-08	2.88e-06
SP803280_c98273_g1		-1.50884	0.00131775	0.0355574
SP803280_c95834_g1	Beta-glucosidase 29	-1.5095	8.84e-09	1.45e-06
SP803280_c24704_g1	Tropinone reductase 1	-1.5173	0.000257366	0.0101427
SP803280_c109846_g1		-1.51872	0.000227597	0.00921814
SP803280_c89062_g1	Photosystem I reaction center subunit III, chloroplastic	-1.52203	0.00136344	0.0365493
SP803280_c91044_g1	Angelicin synthase	-1.52319	3.37e-08	4.85e-06
SP803280_c112208_g1		-1.53465	4.32e-06	0.000339546
SP803280_c108684_g2	Transcription factor MYB48	-1.53983	0.00187045	0.0454903
SP803280_c70687_g1	Protein NRT1/ PTR FAMILY 4.4	-1.54114	0.000101436	0.00480262
SP803280_c98086_g4		-1.54259	2.58e-06	0.000225678
SP803280_c82707_g1		-1.54285	0.0017772	0.043954
SP803280_c103567_g1		-1.54409	0.0014063	0.0373005
SP803280_c102216_g2	Glutaredoxin-C15	-1.54546	3.76e-05	0.00218264
SP803280_c105777_g2		-1.55037	0.000879079	0.0263447
SP803280_c90319_g1		-1.55589	6.84e-05	0.00347802
SP803280_c102559_g1	Achilleol B synthase	-1.55673	0.000233432	0.00938939
SP803280_c106691_g1	Platelet binding protein GspB	-1.55897	0.00118835	0.0328902
SP803280_c93950_g2	3-ketoacyl-CoA synthase 11	-1.56073	0.000132634	0.00598198
SP803280_c115248_g3		-1.5677	0.00203774	0.0484639
SP803280_c114718_g2		-1.5681	0.00146512	0.0383272
SP803280_c107953_g1		-1.5776	0.000459575	0.0159591
SP803280_c106638_g1	Protein SHORT-ROOT 2	-1.57787	0.00127198	0.0345963
SP803280_c60508_g1	Polyamine oxidase	-1.58011	4.01e-14	1.36e-11
SP803280_c96675_g1		-1.58324	9.97e-05	0.00473012
SP803280_c92545_g6	Probable mixed-linked glucan synthase 3	-1.59106	0.000138787	0.0061845
SP803280_c83625_g1	Histone H1	-1.59252	0.000890754	0.0265971
SP803280_c115283_g4		-1.59621	0.000484251	0.0166096
SP803280_c109363_g1	Glutaredoxin-C10	-1.61427	5e-08	6.91e-06
SP803280_c95958_g1		-1.61869	0.000160101	0.0069599
SP803280_c104944_g1	Fasciclin-like arabinogalactan protein 8	-1.62855	0.000189858	0.00799026
SP803280_c101263_g1		-1.63368	0.00142031	0.0374883
SP803280_c91178_g1		-1.64382	0.000382436	0.0137835
SP803280_c63270_g1	Flavin-containing monooxygenase FMO GS-OX-like 8	-1.64651	0.001389	0.0369781
SP803280_c100740_g1	Photosystem II repair protein PSB27-H1, chloroplastic	-1.65262	0.000206177	0.00852788
SP803280_c105966_g1		-1.65307	1.87e-05	0.00124144
SP803280_c96886_g1	RING-H2 finger protein ATL80	-1.65483	1.32e-05	0.000913459
SP803280_c115132_g1		-1.65696	0.00176741	0.0438443
SP803280_c107764_g1	Serine--glyoxylate aminotransferase	-1.6695	0.00186971	0.0454903
SP803280_c101451_g1	Protein G1-like2	-1.67085	0.000671513	0.0213605
SP803280_c115349_g1		-1.67592	0.00208005	0.0491843
SP803280_c58132_g1		-1.67607	0.000629047	0.0201823
SP803280_c65409_g2		-1.6762	8.27e-06	0.000602726
SP803280_c69860_g1		-1.68132	4.28e-07	4.63e-05
SP803280_c105341_g1	Cytochrome P450 78A5	-1.69262	1.9e-05	0.00125841
SP803280_c116224_g1	S-norcoclaurine synthase 1	-1.70668	0.0016269	0.0413621
SP803280_c109360_g4		-1.71255	3.24e-06	0.000270952
SP803280_c84826_g1	30S ribosomal protein S20, chloroplastic	-1.71302	0.00212654	0.0498978
SP803280_c99382_g2		-1.71332	3.74e-05	0.0021748
SP803280_c88088_g1		-1.71421	1.17e-10	2.62e-08
SP803280_c67213_g1		-1.71512	0.000333906	0.0123836
SP803280_c92831_g1		-1.7159	7.69e-09	1.27e-06
SP803280_c78190_g1	Copper transporter 6	-1.72002	5.44e-05	0.00289875
SP803280_c46008_g1		-1.72068	4.28e-05	0.00241136
SP803280_c87990_g4	ATP synthase delta chain, chloroplastic	-1.72679	0.00147812	0.0385518
SP803280_c109862_g3		-1.73198	0.000115186	0.00531819
SP803280_c77694_g1	UPF0603 protein OsI_019212, chloroplastic	-1.73768	0.00154235	0.0398062
SP803280_c84197_g1	Histidine-containing phosphotransfer protein 4	-1.74084	0.000168814	0.00729987
SP803280_c97830_g2	MATE efflux family protein 5	-1.74266	2.51e-06	0.000220175
SP803280_c88331_g1	Ferredoxin-thioredoxin reductase, variable chain	-1.74368	0.00212179	0.0498256
SP803280_c29116_g2	Transcription factor MYB44	-1.74849	1.6e-08	2.51e-06
SP803280_c111312_g4		-1.74901	0.000614927	0.0198445
SP803280_c109681_g2	Abscisic acid 8'-hydroxylase 3	-1.75021	2.83e-16	1.26e-13
SP803280_c110817_g1		-1.75077	0.000356579	0.013047
SP803280_c98848_g8		-1.75153	2.37e-08	3.55e-06
SP803280_c32113_g1	(R)-mandelonitrile lyase-like	-1.75354	7.39e-05	0.00369428
SP803280_c87922_g1		-1.75609	5.53e-05	0.00293674
SP803280_c102216_g1	Glutaredoxin-C15	-1.76349	7.64e-08	1e-05
SP803280_c89316_g1	Leucine-rich repeat receptor-like tyrosine-protein kinase At2g41820	-1.77898	4.51e-05	0.00251906
SP803280_c97800_g3	RING-H2 finger protein ATL44	-1.77915	3.61e-06	0.000292722
SP803280_c116224_g2	S-norcoclaurine synthase 1	-1.78748	0.00118213	0.0328068
SP803280_c97739_g2	Calreticulin	-1.78771	1.82e-10	4.03e-08
SP803280_c81727_g2	Light-inducible protein CPRF2	-1.7878	0.00139257	0.0370091
SP803280_c94454_g2	Guanine nucleotide-binding protein subunit gamma 3	-1.79037	0.00121487	0.0334658
SP803280_c78263_g1		-1.79874	4.71e-07	5.02e-05
SP803280_c103420_g2		-1.81351	0.000152476	0.00667097
SP803280_c109204_g2	BEL1-like homeodomain protein 4	-1.82368	0.001011	0.0291862
SP803280_c95446_g3	Cycloartenol-C-24-methyltransferase 1	-1.82381	2.79e-06	0.000240529
SP803280_c6394_g1		-1.82739	3.32e-05	0.00198953
SP803280_c105321_g2	3'-N-debenzoyl-2'-deoxytaxol N-benzoyltransferase	-1.83606	1.84e-06	0.000165152
SP803280_c76178_g1	Squamosa promoter-binding-like protein 13	-1.83997	0.000145006	0.00642659
SP803280_c117009_g3		-1.84291	0.000114584	0.00530234
SP803280_c78851_g1	Inactive protein kinase SELMODRAFT_444075	-1.85242	0.00151903	0.0394033
SP803280_c76816_g3		-1.85589	5.94e-18	3.42e-15
SP803280_c53973_g1		-1.85789	0.00118425	0.0328211
SP803280_c59119_g1	Protein RADIALIS-like 3	-1.86263	3.51e-05	0.00206776
SP803280_c90968_g1	Geranylgeranyl diphosphate reductase, chloroplastic	-1.86493	0.00018855	0.00795984
SP803280_c90384_g1		-1.86669	0.00158451	0.0405361
SP803280_c107131_g3		-1.86929	0.000386171	0.0138937
SP803280_c84919_g1		-1.88368	0.000377656	0.0136715
SP803280_c96209_g1	Cytochrome P450 71A21	-1.88627	1.27e-10	2.83e-08
SP803280_c116642_g1	Protein trichome birefringence-like 34	-1.89336	9.09e-05	0.00438609
SP803280_c108434_g2	Protein trichome birefringence	-1.90182	5.1e-08	7.03e-06
SP803280_c109242_g1		-1.91166	3.64e-05	0.00212906
SP803280_c66964_g1		-1.91788	0.00040633	0.0145041
SP803280_c116539_g1		-1.91797	0.000223532	0.00909852
SP803280_c98117_g1		-1.93108	5.3e-05	0.00284302
SP803280_c112250_g3	Dihydroflavonol-4-reductase	-1.94182	0.00129819	0.0352389
SP803280_c102769_g1		-1.95007	0.000462494	0.0160443
SP803280_c99034_g1		-1.95816	0.00202344	0.0482736
SP803280_c55501_g1		-1.96439	0.00149025	0.038755
SP803280_c106744_g1		-1.9726	0.0013202	0.0356002
SP803280_c70793_g2		-1.97313	0.000101084	0.00479146
SP803280_c79617_g1	Flavonoid 3',5'-hydroxylase	-1.9799	0.000110731	0.0051415
SP803280_c76790_g5	Cytosolic sulfotransferase 16	-1.98387	1.16e-05	0.000823282
SP803280_c104447_g1	Photosystem II core complex proteins psbY, chloroplastic	-1.98595	0.000831054	0.0252383
SP803280_c86157_g1	Chlorophyll a-b binding protein 7, chloroplastic	-1.99331	0.000999952	0.0289308
SP803280_c95242_g1	GATA transcription factor 12	-2.00798	2.19e-05	0.00141844
SP803280_c114505_g1		-2.01753	4.81e-07	5.11e-05
SP803280_c109539_g1		-2.01926	0.000745061	0.0230932
SP803280_c45238_g1	Peroxidase 21	-2.02548	5.15e-05	0.00277784
SP803280_c102425_g1	Dihydroflavonol-4-reductase	-2.02611	0.00104357	0.0298886
SP803280_c105408_g1		-2.03221	0.000123362	0.00565105
SP803280_c86533_g1		-2.03421	0.000744543	0.0230932
SP803280_c94064_g1	Photosystem II reaction center PSB28 protein, chloroplastic	-2.0344	0.00131479	0.0355481
SP803280_c89276_g5		-2.03734	7.06e-05	0.0035694
SP803280_c96992_g1	Photosystem I reaction center subunit XI, chloroplastic	-2.0407	0.000484173	0.0166096
SP803280_c70422_g1	Oxygen-evolving enhancer protein 3-1, chloroplastic	-2.04091	0.00106879	0.0304252
SP803280_c87589_g1		-2.04467	0.000432549	0.0151752
SP803280_c84308_g1		-2.04766	2.61e-05	0.00163955
SP803280_c104291_g5		-2.04773	2.68e-07	3.04e-05
SP803280_c93228_g1		-2.04907	0.00192199	0.0463672
SP803280_c98016_g2		-2.05083	0.000143346	0.00637375
SP803280_c102366_g1	Cytochrome P450 750A1	-2.07431	0.000328795	0.0122273
SP803280_c81942_g1		-2.08371	8.91e-22	7.6e-19
SP803280_c98583_g1	WAT1-related protein At4g01430	-2.08907	3.91e-05	0.00224497
SP803280_c110218_g1	Potassium channel KOR1	-2.10258	0.000550725	0.018227
SP803280_c72925_g1		-2.11491	0.000656564	0.0209175
SP803280_c58874_g1		-2.11962	6.15e-05	0.00320008
SP803280_c87779_g1		-2.12091	9.12e-05	0.00439287
SP803280_c84092_g1		-2.13014	0.00137865	0.0368605
SP803280_c111364_g1	Peroxidase 47	-2.1326	1.64e-06	0.000150858
SP803280_c88820_g1	(-)-germacrene D synthase	-2.14225	3.1e-05	0.00188094
SP803280_c94489_g4	Ethylene-responsive transcription factor 1	-2.15464	0.000438053	0.0153284
SP803280_c112035_g2	Deacetylvindoline O-acetyltransferase	-2.15866	1.98e-07	2.36e-05
SP803280_c57628_g1	RING-H2 finger protein ATL78	-2.16096	7.71e-05	0.00383072
SP803280_c87425_g2	3-ketoacyl-CoA synthase 11	-2.16582	1.24e-05	0.000868783
SP803280_c92767_g1	Ribulose bisphosphate carboxylase small chain, chloroplastic	-2.17332	0.001026	0.0294943
SP803280_c97299_g1	Carbonic anhydrase, chloroplastic	-2.18966	0.000835648	0.0253401
SP803280_c103832_g1		-2.19699	0.000783129	0.0240358
SP803280_c76654_g1		-2.20781	4.61e-08	6.46e-06
SP803280_c59304_g1	Probable trehalose-phosphate phosphatase 7	-2.20942	7.48e-05	0.00373415
SP803280_c14643_g1		-2.20949	0.00181964	0.0446526
SP803280_c73146_g2		-2.213	3.69e-05	0.00214597
SP803280_c110956_g2	Expansin-B3	-2.21894	3.57e-06	0.000290383
SP803280_c87915_g1	Metallothionein-like protein 3B	-2.21966	1.77e-05	0.00118462
SP803280_c113362_g1	Receptor-like protein kinase BRI1-like 3	-2.22811	0.000174027	0.00748573
SP803280_c108980_g1	Nuclear transcription factor Y subunit C-4	-2.22918	0.000430996	0.0151379
SP803280_c104291_g2		-2.23904	0.000257683	0.0101454
SP803280_c104455_g1		-2.24075	0.000755576	0.0233623
SP803280_c66316_g1		-2.24179	1.84e-05	0.00122746
SP803280_c100991_g3		-2.24459	4.27e-15	1.73e-12
SP803280_c89426_g1	Zinc finger protein CONSTANS-LIKE 6	-2.24501	0.00134109	0.0360446
SP803280_c97022_g2	Polyamine oxidase	-2.24713	3e-05	0.00183808
SP803280_c97448_g2		-2.25718	0.00153296	0.0395889
SP803280_c80781_g1	Photosystem I reaction center subunit VI, chloroplastic	-2.26815	0.00027871	0.0108171
SP803280_c61205_g1		-2.27046	7.32e-19	4.83e-16
SP803280_c93120_g1	Cytosolic sulfotransferase 16	-2.27401	5.53e-06	0.000422092
SP803280_c86918_g2		-2.27406	0.00134336	0.0360582
SP803280_c103134_g1	Phosphoenolpyruvate carboxylase 3	-2.27556	0.000168483	0.00729934
SP803280_c91428_g1		-2.28579	0.000603744	0.0195855
SP803280_c101105_g2	Cytochrome P450 98A2	-2.29099	1.74e-08	2.69e-06
SP803280_c86570_g2	Protein SHORT-ROOT 1	-2.29492	1.32e-07	1.61e-05
SP803280_c40088_g1		-2.29996	0.000462814	0.0160443
SP803280_c69527_g1	50S ribosomal protein 5, chloroplastic	-2.3035	0.00098464	0.028709
SP803280_c59819_g1		-2.31461	0.000541054	0.0180089
SP803280_c104535_g4	Glyceraldehyde-3-phosphate dehydrogenase GAPB, chloroplastic	-2.31886	0.000231682	0.00932815
SP803280_c97484_g1		-2.32318	3e-05	0.00183819
SP803280_c64820_g1	Cytochrome P450 78A9	-2.33103	0.00102	0.0293562
SP803280_c99238_g1	Chlorophyll a-b binding protein CP24 10B, chloroplastic	-2.33241	0.000476473	0.0164204
SP803280_c105705_g1	Protein PHR1-LIKE 1	-2.33595	0.00131185	0.0355154
SP803280_c90754_g1	Methionine aminopeptidase 1B, chloroplastic	-2.33988	0.00109779	0.0310992
SP803280_c104601_g1	Cytochrome P450 78A11	-2.34425	0.00172704	0.0431541
SP803280_c106015_g1	Fructose-bisphosphate aldolase, cytoplasmic isozyme	-2.35835	0.00113324	0.0318828
SP803280_c94675_g4	Pyrophosphate-energized vacuolar membrane proton pump	-2.36688	0.0015141	0.0393004
SP803280_c102650_g1	Magnesium-chelatase subunit ChlI, chloroplastic	-2.37531	0.000298197	0.0113304
SP803280_c79780_g1	30S ribosomal protein S9, chloroplastic	-2.37963	0.00190534	0.0460649
SP803280_c98702_g1		-2.40749	0.000244543	0.00974052
SP803280_c110703_g2	Peptide-N4-(N-acetyl-beta-glucosaminyl)asparagine amidase A	-2.42407	0.000600079	0.0194821
SP803280_c112322_g1		-2.43295	4.85e-06	0.000374215
SP803280_c92507_g1		-2.45705	0.000762362	0.0235188
SP803280_c61186_g1	60S ribosomal protein L28-1	-2.46861	0.00116158	0.0323463
SP803280_c110232_g1	Achilleol B synthase	-2.48658	0.000283484	0.0109709
SP803280_c93396_g1	Thylakoid lumenal 19 kDa protein, chloroplastic	-2.50632	0.00211656	0.0497598
SP803280_c92805_g1	Protein CURVATURE THYLAKOID 1A, chloroplastic	-2.50866	0.00031314	0.0117335
SP803280_c115669_g1	Probable LRR receptor-like serine/threonine-protein kinase At1g56130	-2.52094	0.00124599	0.0341162
SP803280_c92210_g1	BOI-related E3 ubiquitin-protein ligase 1	-2.53063	0.00143345	0.0377338
SP803280_c112393_g2		-2.53189	3.15e-06	0.00026638
SP803280_c64967_g1		-2.53607	0.000202518	0.0084191
SP803280_c83026_g1	Ribonuclease 1	-2.55493	4.84e-06	0.000374215
SP803280_c98838_g1	Nuclear cap-binding protein subunit 2	-2.56569	0.00145204	0.0380761
SP803280_c105867_g1	Uncharacterized protein At4g37920, chloroplastic	-2.5667	0.000589391	0.019242
SP803280_c104177_g1		-2.57756	0.00204435	0.0485364
SP803280_c87708_g1		-2.58417	0.00100734	0.029101
SP803280_c102101_g1		-2.58717	0.00145405	0.0381042
SP803280_c99754_g3	Achilleol B synthase	-2.59246	1.02e-07	1.29e-05
SP803280_c97916_g1		-2.59554	0.00124427	0.0341162
SP803280_c63990_g1	Protein RADIALIS-like 3	-2.59682	0.00132496	0.0356814
SP803280_c76634_g1		-2.60712	1.13e-06	0.000108956
SP803280_c108055_g2		-2.60777	1.11e-07	1.39e-05
SP803280_c106711_g3	Aspartic proteinase PCS1	-2.61198	0.00147867	0.0385518
SP803280_c105980_g1		-2.63651	1.83e-06	0.000164645
SP803280_c70191_g1	Protein RADIALIS-like 3	-2.6394	0.000930026	0.0274492
SP803280_c88332_g1	S-norcoclaurine synthase 1	-2.64739	2.7e-05	0.00168455
SP803280_c92401_g1		-2.6508	0.00118164	0.0328068
SP803280_c106100_g3	Cationic peroxidase 1	-2.65226	9.77e-14	3.17e-11
SP803280_c99058_g1		-2.6546	0.00023611	0.00947845
SP803280_c86750_g1		-2.65606	0.000595628	0.0193837
SP803280_c92274_g3	Copper transport protein CCH	-2.65955	7.06e-05	0.0035694
SP803280_c115744_g2	Phosphoinositide phospholipase C 4	-2.66541	1.76e-16	7.98e-14
SP803280_c73479_g1		-2.6777	0.00198621	0.0475618
SP803280_c93217_g1		-2.68489	1.31e-06	0.00012397
SP803280_c97540_g1	Glutaredoxin-C1	-2.68692	9.33e-24	1.14e-20
SP803280_c111054_g1		-2.68773	0.00209374	0.0494222
SP803280_c111364_g2	Peroxidase 70	-2.71176	1.14e-10	2.57e-08
SP803280_c97739_g1		-2.72629	0.0010633	0.0302899
SP803280_c110190_g2		-2.73249	0.00196357	0.0470832
SP803280_c28669_g1	Peroxidase 43	-2.74326	3.64e-06	0.000293785
SP803280_c108905_g1	Probable inactive shikimate kinase like 1, chloroplastic	-2.75097	0.00123508	0.033931
SP803280_c104256_g1	UDP-glucose 4-epimerase 3	-2.75331	0.000425866	0.015044
SP803280_c117146_g1	Pentatricopeptide repeat-containing protein At5g21222	-2.78263	0.00122184	0.0336125
SP803280_c87539_g1		-2.79744	0.000288301	0.0110777
SP803280_c92906_g2		-2.80033	8.64e-05	0.00421084
SP803280_c107602_g1	Protein DJ-1 homolog B	-2.82686	0.00152518	0.0394679
SP803280_c101290_g1	24-methylenesterol C-methyltransferase 2	-2.83349	0.0003543	0.0129985
SP803280_c90910_g1	CDGSH iron-sulfur domain-containing protein NEET	-2.83613	0.00180025	0.044283
SP803280_c72437_g1		-2.84376	0.000283746	0.0109709
SP803280_c96521_g3	Translationally-controlled tumor protein homolog	-2.84497	0.00174801	0.0434715
SP803280_c90660_g1	Dirigent protein 1	-2.85498	4.15e-08	5.84e-06
SP803280_c115148_g1		-2.85543	0.000919749	0.0273233
SP803280_c81421_g1	Cell wall / vacuolar inhibitor of fructosidase 2	-2.8659	1.52e-08	2.42e-06
SP803280_c74154_g2		-2.87138	0.00190047	0.0460332
SP803280_c92288_g1	NADP-dependent malic enzyme, chloroplastic	-2.87224	0.00149785	0.0389278
SP803280_c72026_g2	Subtilisin-chymotrypsin inhibitor-2A	-2.87613	0.000690088	0.0218325
SP803280_c114207_g1	Cycloartenol-C-24-methyltransferase 1	-2.87843	7.33e-05	0.00367219
SP803280_c95732_g2	40S ribosomal protein S27	-2.88559	9.71e-05	0.00463251
SP803280_c105437_g1		-2.88593	0.00119339	0.0329851
SP803280_c85694_g1		-2.89041	0.000989009	0.0287907
SP803280_c109484_g1	Alkaline/neutral invertase CINV1	-2.90595	0.00161489	0.0411328
SP803280_c103774_g1		-2.93992	3.38e-11	8.7e-09
SP803280_c62551_g1	UDP-glycosyltransferase 76E3	-2.96567	0.000151065	0.00663048
SP803280_c97556_g1	PGR5-like protein 1A, chloroplastic	-2.96819	0.00194666	0.0468148
SP803280_c105910_g1	Uncharacterized RNA pseudouridine synthase aq_1464	-2.99526	0.000322975	0.0120547
SP803280_c95809_g1		-2.99922	0.00131682	0.035556
SP803280_c110339_g3	Transcription factor TCP21	-2.99976	2.41e-06	0.000212541
SP803280_c84083_g2	40S ribosomal protein S15	-3.00713	0.000764375	0.0235454
SP803280_c109195_g1	60S ribosomal protein L3	-3.00908	0.00074987	0.023221
SP803280_c80415_g1		-3.01959	0.000652597	0.0208081
SP803280_c80923_g1		-3.05323	0.00164782	0.0416353
SP803280_c111254_g2	Clustered mitochondria protein	-3.05506	0.00166935	0.0420494
SP803280_c97942_g5		-3.0608	0.000709693	0.0223319
SP803280_c110543_g2	Ethylene-responsive transcription factor RAP2-7	-3.06126	0.00164067	0.0415356
SP803280_c112585_g2	Rhodanese-like domain-containing protein 9, chloroplastic	-3.06787	0.00204166	0.0485188
SP803280_c56214_g1		-3.07276	0.00155003	0.0399038
SP803280_c117846_g1		-3.07465	0.000286023	0.0110276
SP803280_c85300_g1		-3.08575	0.00159912	0.040859
SP803280_c104028_g3	Omega-6 fatty acid desaturase, chloroplastic	-3.08804	0.000395823	0.014191
SP803280_c62316_g1		-3.09286	0.00208487	0.0492412
SP803280_c82954_g1	30S ribosomal protein S13, chloroplastic	-3.0957	0.000313573	0.0117359
SP803280_c91610_g1	Chloroplastic group IIA intron splicing facilitator CRS1, chloroplastic	-3.0964	0.00209967	0.0495049
SP803280_c110433_g5	Linoleate 9S-lipoxygenase 2	-3.10727	3.53e-07	3.9e-05
SP803280_c101876_g2		-3.11123	0.000995159	0.0289126
SP803280_c103723_g1		-3.13807	2.28e-05	0.00146909
SP803280_c87084_g1	60S ribosomal protein L37a	-3.13994	0.000646583	0.02068
SP803280_c92626_g2		-3.14126	0.000734182	0.0229086
SP803280_c86052_g1		-3.15006	3.64e-06	0.000293785
SP803280_c54793_g1	Rhodanese-like domain-containing protein 14, chloroplastic	-3.17009	0.000847057	0.0255913
SP803280_c94609_g1	Magnesium protoporphyrin IX methyltransferase, chloroplastic	-3.17157	9.66e-05	0.00461648
SP803280_c76872_g1		-3.17277	0.000570058	0.0187455
SP803280_c91329_g1		-3.18937	9.27e-20	6.45e-17
SP803280_c98477_g1	Phosphomethylethanolamine N-methyltransferase	-3.19544	0.000119297	0.00547707
SP803280_c78100_g1		-3.20397	0.00102845	0.0295368
SP803280_c103149_g1	Probable pyruvate, phosphate dikinase regulatory protein, chloroplastic	-3.22167	0.000899851	0.0267893
SP803280_c96835_g1	Purple acid phosphatase 2	-3.22541	8.73e-05	0.00423901
SP803280_c86470_g1	60S ribosomal protein L10a-1	-3.24951	0.000520282	0.017517
SP803280_c110499_g1	Proteasome subunit alpha type-5	-3.26461	0.00178817	0.0440919
SP803280_c107325_g3	Probable galactinol--sucrose galactosyltransferase 2	-3.30205	0.00191142	0.0461847
SP803280_c92182_g1	40S ribosomal protein S3-3	-3.3361	0.000477847	0.0164401
SP803280_c118594_g2		-3.33946	8.8e-05	0.00425917
SP803280_c94063_g1		-3.34712	0.000116909	0.00539166
SP803280_c95106_g1	Chlorophyll a-b binding protein, chloroplastic	-3.36728	0.000457035	0.0159
SP803280_c45314_g1		-3.37152	0.00165989	0.0418626
SP803280_c106587_g1	Protein REVEILLE 2	-3.4252	0.000962723	0.0281502
SP803280_c64857_g2		-3.44979	1.07e-07	1.34e-05
SP803280_c104018_g1	Dicarboxylate transporter 1, chloroplastic	-3.46314	0.00157793	0.0404185
SP803280_c110699_g1		-3.53247	0.000929796	0.0274492
SP803280_c90436_g1		-3.53618	0.000303727	0.0114884
SP803280_c87475_g1	1,4-dihydroxy-2-naphthoate polyprenyltransferase, chloroplastic	-3.53853	0.00059404	0.0193783
SP803280_c91494_g1	Stem 31 kDa glycoprotein	-3.5938	6.93e-06	0.000517068
SP803280_c99234_g1	Glucan endo-1,3-beta-glucosidase-like protein 3	-3.60215	0.00145025	0.0380534
SP803280_c108129_g1		-3.60642	0.00155125	0.0399101
SP803280_c67360_g1	Photosystem II reaction center W protein, chloroplastic	-3.61582	0.000130291	0.00590887
SP803280_c100769_g2		-3.61784	3.19e-14	1.12e-11
SP803280_c56353_g1	Auxin-responsive protein IAA11	-3.62852	6.76e-05	0.00345383
SP803280_c60044_g1		-3.63095	0.00185792	0.0452662
SP803280_c53612_g1		-3.65462	0.00063611	0.0203929
SP803280_c94960_g1	Uncharacterized protein ycf23	-3.67218	0.00143204	0.0377208
SP803280_c106673_g1	DEAD-box ATP-dependent RNA helicase ISE2, chloroplastic	-3.68143	0.00142138	0.0374883
SP803280_c79314_g1	Glycine-rich protein 2	-3.682	0.000199487	0.00831876
SP803280_c103642_g3	WAT1-related protein At3g18200	-3.69664	6.62e-08	8.87e-06
SP803280_c75720_g1	Transcription factor GTE11	-3.71514	0.00185156	0.0451606
SP803280_c105762_g1	T-complex protein 1 subunit alpha	-3.72146	0.00188092	0.0456906
SP803280_c89117_g1	4-coumarate--CoA ligase-like 7	-3.78663	9.39e-07	9.25e-05
SP803280_c104224_g1		-3.79501	0.000437967	0.0153284
SP803280_c108308_g1	Thioredoxin-like 1-2, chloroplastic	-3.80626	0.000277835	0.0107933
SP803280_c82251_g1	Non-specific lipid-transfer protein 2	-3.82835	0.000932938	0.0274954
SP803280_c48149_g1	Putative leucine-rich repeat receptor-like serine/threonine-protein kinase At2g24130	-3.87056	0.00173027	0.043185
SP803280_c110449_g1	Probable ribose-5-phosphate isomerase 4, chloroplastic	-3.87223	0.000313222	0.0117335
SP803280_c99583_g1		-3.89072	3.52e-18	2.12e-15
SP803280_c98783_g1	26S proteasome non-ATPase regulatory subunit 7 homolog A	-3.90575	0.00190271	0.0460454
SP803280_c100276_g3	Wall-associated receptor kinase-like 2	-3.93239	0.00210315	0.0495584
SP803280_c84309_g1	Probable WRKY transcription factor 35	-4.01936	4.31e-06	0.000339546
SP803280_c79993_g1	Oleosin Zm-I	-4.06131	8.08e-06	0.000593402
SP803280_c91257_g1	Probable salt tolerance-like protein At1g78600	-4.15874	0.000198898	0.00831876
SP803280_c111243_g1	Probable phosphoribosylformylglycinamidine synthase, chloroplastic/mitochondrial	-4.24102	0.000808522	0.0246455
SP803280_c82155_g1	Dof zinc finger protein DOF5.3	-4.29182	0.00064107	0.0205358
SP803280_c61533_g1	Phytosulfokine receptor 1	-4.35209	0.000438414	0.0153284
SP803280_c88651_g2		-4.36639	0.00148619	0.0386948
SP803280_c84640_g1	Cysteine--tRNA ligase	-4.39326	0.000745178	0.0230932
SP803280_c86418_g1	60S ribosomal protein L28-1	-4.41552	0.000268222	0.0104696
SP803280_c82295_g1	DEAD-box ATP-dependent RNA helicase 47B	-4.46851	0.00104483	0.0298886
SP803280_c82020_g1	3-hydroxyisobutyryl-CoA hydrolase 1	-4.4802	0.000262848	0.010309
SP803280_c38723_g1		-4.55947	3.66e-11	9.35e-09
SP803280_c89341_g1		-4.56195	8.02e-05	0.00395504
SP803280_c60860_g1		-4.57384	4.44e-09	7.79e-07
SP803280_c94244_g1		-4.62257	0.00132455	0.0356814
SP803280_c105951_g2	Translation initiation factor IF-2	-4.70083	0.00049826	0.0169711
SP803280_c102642_g3	Defensin-like protein	-4.85819	5.43e-80	4.44e-76
SP803280_c82715_g1		-4.95623	6.85e-05	0.00348019
SP803280_c114278_g2		-5.11146	0.00118293	0.0328068
SP803280_c115347_g1		-5.31013	4.37e-11	1.09e-08
SP803280_c98286_g1		-5.31225	1.66e-05	0.00111586
SP803280_c36496_g1		-5.39074	0.00113922	0.0319629
SP803280_c93674_g1		-5.3951	4.18e-94	5.7e-90
SP803280_c58348_g1		-5.42629	0.000203484	0.00845066
SP803280_c93404_g1	Glutaredoxin-C15	-5.57362	2.28e-05	0.00146797
SP803280_c113096_g1	Putative glutaredoxin-C14	-5.82985	2.21e-07	2.59e-05
SP803280_c102216_g5	Putative glutaredoxin-C14	-6.09937	0.000604752	0.0195872
SP803280_c91659_g1		-6.27144	1.3e-05	0.000903078
SP803280_c102122_g1		-6.55991	1.39e-103	5.7e-99
SP803280_c101322_g1		-7.83151	5.93e-05	0.00311461
SP803280_c38323_g1		-8.77319	5.92e-07	6.13e-05
