# Supplementary material for: Physiological and transcriptional analyses of developmental stages along sugarcane leaf
Source: BMC Plant Biol. 2015 Dec 29;15:300. doi: 10.1186/s12870-015-0694-z (PMC4696237; doi:10.1186/s12870-015-0694-z)
Supplement: Additional file 8: — Input data (read count per gene per condition) and R code, to reproduce the differential gene expression analysis for the sugarcane leaf development segments. (BZ2 15159 kb) [file 12870_2015_694_MOESM8_ESM.bz2]

Archive with 5 entries (4 files):
- SugarcaneLeafDevelopment/DiffExpressionAnalysis
- SugarcaneLeafDevelopment/DiffExpressionAnalysis/targets.txt
- SugarcaneLeafDevelopment/DiffExpressionAnalysis/featurecounts_genelevel.integers.geneLengths.tbl
- SugarcaneLeafDevelopment/DiffExpressionAnalysis/DiffExpressionAnalysis.R
- SugarcaneLeafDevelopment/DiffExpressionAnalysis/DiffExpressionAnalysis.pdf
