# Supplementary material for: Physiological and transcriptional analyses of developmental stages along sugarcane leaf
Source: BMC Plant Biol. 2015 Dec 29;15:300. doi: 10.1186/s12870-015-0694-z (PMC4696237; doi:10.1186/s12870-015-0694-z)
Supplement: Additional file 8: — Input data (read count per gene per condition) and R code, to reproduce the differential gene expression analysis for the sugarcane leaf development segments. (BZ2 15159 kb) [file 12870_2015_694_MOESM8_ESM.bz2 › SugarcaneLeafDevelopment/DiffExpressionAnalysis/targets.txt]

Sample	Plant	DevStage
163P	163	T
235M	235	M
234Bo	234	Bo
235P	235	T
234B	234	B
138M	138	M
234P	234	T
163B	163	B
138B	138	B
234M	234	M
138Bo	138	Bo
163M	163	M
138P	138	T
235Bo	235	Bo
