# Supplementary material for: Physiological and transcriptional analyses of developmental stages along sugarcane leaf
Source: BMC Plant Biol. 2015 Dec 29;15:300. doi: 10.1186/s12870-015-0694-z (PMC4696237; doi:10.1186/s12870-015-0694-z)
Supplement: Additional file 8: — Input data (read count per gene per condition) and R code, to reproduce the differential gene expression analysis for the sugarcane leaf development segments. (BZ2 15159 kb) [file 12870_2015_694_MOESM8_ESM.bz2 › SugarcaneLeafDevelopment/DiffExpressionAnalysis/featurecounts_genelevel.integers.geneLengths.tbl]

Gene	163P	235M	234Bo	235P	234B	138M	234P	163B	138B	234M	138Bo	163M	138P	235Bo	Length
c96089_g1	15	1	10	7	26	19	9	3	8	30	11	16	16	12	786
c100500_g9	43	96	38	229	141	106	130	23	30	140	21	19	77	160	1104
c79807_g1	10	31	13	134	39	20	19	6	8	20	22	10	47	84	536
c70915_g1	43	14	24	45	68	43	47	12	32	51	30	13	48	25	918
c119209_g1	0	0	0	0	0	0	2	0	0	0	0	2	0	10	345
c1907_g1	5	5	3	15	7	3	9	1	3	5	6	2	16	22	419
c38965_g2	3	3	0	3	0	0	0	0	0	0	0	0	4	0	411
c100373_g1	401	113	177	214	680	500	391	70	231	649	317	166	814	349	2452
c98895_g1	2	13	8	27	4	2	8	1	0	18	4	8	15	28	1193
c50021_g1	4	11	1	3	3	7	4	1	1	1	1	3	4	3	530
c34044_g1	1	5	5	6	0	4	2	0	0	3	3	0	1	10	495
c111481_g2	4	8	3	12	9	2	3	0	3	14	1	6	3	18	447
c41984_g1	0	0	0	0	2	0	2	0	0	0	2	0	0	13	318
c38072_g1	1	0	0	0	2	0	0	0	0	0	1	0	2	3	421
c126760_g1	0	8	0	0	4	0	0	0	0	0	0	3	0	0	357
c70709_g1	1	9	2	6	4	3	6	2	3	4	9	0	0	3	318
c135726_g1	0	0	0	2	2	0	0	0	0	0	2	2	0	0	323
c98565_g1	1070	681	619	1205	1793	861	1091	234	566	1869	1096	550	1813	2014	1378
c73865_g1	0	0	0	0	1	2	0	0	5	4	20	2	9	0	1001
c20796_g1	0	2	0	0	0	0	2	0	0	0	6	0	2	0	366
c104333_g1	17	28	12	40	45	10	19	6	6	69	24	15	41	86	911
c65327_g1	0	20	3	35	9	9	5	0	0	16	4	0	4	127	324
c16445_g1	2	0	0	0	2	0	0	0	0	3	0	0	0	3	443
c42594_g1	2	0	1	0	1	6	0	0	1	0	3	1	8	1	557
c116798_g3	341	65	83	190	191	229	219	47	122	247	203	96	422	231	3079
c80033_g1	0	25	0	26	0	0	4	2	2	4	4	4	0	25	700
c76768_g1	2	2	0	0	0	2	0	0	2	3	0	0	0	9	511
c105062_g1	0	0	0	0	3	0	0	0	0	6	0	0	0	0	349
c107771_g3	1	18	0	25	7	1	0	2	0	0	2	0	2	24	388
c100674_g1	2	0	2	3	8	1	1	0	7	38	29	4	17	1	954
c120969_g1	0	0	0	0	1	0	0	0	1	0	3	0	0	2	356
c52107_g1	0	3	0	0	0	2	0	0	0	2	0	0	0	6	315
c85788_g4	0	0	0	0	0	0	0	0	0	0	4	4	4	0	368
c133318_g1	0	0	2	2	0	0	0	0	0	0	0	0	0	2	420
c101505_g5	0	0	6	1	6	2	0	0	1	4	18	2	0	59	1263
c61591_g1	2	0	0	2	7	7	6	0	6	10	2	0	7	5	659
c116402_g1	0	0	0	0	1	0	0	0	1	5	1	0	0	0	387
c115809_g2	1	0	1	3	2	3	3	0	0	0	0	2	2	2	505
c69501_g1	2	14	2	2	5	1	2	0	1	9	8	6	6	30	391
c76008_g2	0	3	2	0	0	2	0	0	2	4	7	0	4	15	320
c90623_g1	934	529	420	1034	1256	659	1205	126	384	1171	658	353	1224	1592	1484
c40911_g1	1	5	3	5	1	0	4	0	0	7	3	1	1	5	659
c100826_g1	1174	646	471	1270	1467	1078	1108	253	615	1713	1095	667	2310	1933	3480
c52619_g1	1	8	3	4	0	0	0	0	0	3	0	1	1	25	727
c115286_g5	0	8	4	7	0	2	1	0	1	3	2	0	2	17	798
c70888_g1	0	0	0	10	2	0	4	0	0	0	0	2	0	0	322
c79182_g2	75	36	22	39	120	84	24	12	55	125	68	35	94	67	1023
c112984_g1	25	6	1	10	7	17	15	1	1	16	4	1	16	6	1429
c15414_g1	0	2	1	3	1	0	0	0	0	4	1	0	1	3	365
c107307_g3	1	1	2	0	2	0	3	0	0	4	1	1	2	8	611
c52198_g1	2	2	2	2	0	0	0	0	0	2	2	2	2	4	408
c68720_g1	3	4	0	7	2	2	2	0	0	5	4	0	0	32	484
c91933_g3	3	12	6	25	11	5	4	2	2	16	2	2	12	18	556
c89362_g1	29	2	8	1	37	67	26	9	33	32	50	8	100	21	809
c51838_g1	1	5	0	7	2	4	0	0	0	2	0	0	3	8	579
c2861_g1	0	0	0	0	3	0	0	0	2	2	3	0	0	0	311
c45723_g1	0	6	3	11	2	2	2	1	0	6	2	0	2	14	1020
c102879_g1	7	8	13	28	7	7	12	1	2	25	21	8	15	76	781
c117006_g1	1	0	0	0	7	0	2	0	2	5	9	1	3	0	661
c61563_g1	1	2	1	2	4	1	1	0	2	3	1	0	3	6	893
c134528_g1	0	0	0	3	4	0	0	0	0	0	2	0	0	0	356
c55375_g1	0	0	2	2	2	3	0	1	0	0	0	1	3	7	356
c116727_g1	0	2	0	0	0	0	0	0	0	0	5	0	0	0	599
c109211_g3	0	0	3	5	0	0	0	0	9	0	4	0	4	0	423
c106657_g2	4	31	14	27	22	8	10	0	0	29	2	9	14	46	898
c113590_g1	902	684	408	1289	1244	820	845	250	472	1426	760	507	1602	2016	2358
c20380_g1	0	0	0	0	0	0	0	0	2	7	2	0	0	0	416
c49556_g1	1	2	0	2	3	2	1	0	0	4	5	0	1	2	543
c90000_g1	2	0	2	0	0	8	0	0	21	6	78	12	16	2	766
c114060_g1	5	16	9	18	32	2	8	0	6	18	8	2	11	60	920
c131276_g1	0	0	2	4	0	0	0	0	0	0	0	2	0	4	468
c131724_g1	0	5	0	4	0	0	0	0	0	0	0	0	2	0	348
c128566_g1	1	0	0	2	0	0	2	0	0	3	0	2	1	2	439
c90601_g1	1170	413	365	1150	1265	1050	1238	220	522	1376	829	554	1928	867	1316
c131742_g1	0	0	1	0	3	0	0	1	0	0	1	0	0	0	406
c101717_g1	0	7	0	3	7	0	6	0	0	18	10	2	2	25	367
c81157_g1	1	1	0	4	39	5	4	1	30	80	105	14	26	0	762
c40366_g1	1	0	0	0	0	0	0	2	0	0	2	0	0	0	485
c1007_g1	3	0	2	0	0	3	3	0	0	0	5	0	0	2	398
c59169_g1	1	6	0	6	4	0	8	1	0	5	0	0	10	13	1209
c128808_g1	0	0	0	2	2	0	0	0	0	2	0	0	3	0	445
c88632_g1	5	2	5	11	2	1	2	0	2	2	1	3	3	27	1363
c102644_g1	0	0	0	0	10	1	1	0	2	23	27	2	0	0	642
c19841_g1	0	4	0	0	0	0	0	0	0	0	2	2	0	4	304
c80035_g1	0	10	2	4	3	2	5	0	3	10	5	5	6	25	555
c85963_g1	69	25	91	48	29	13	36	5	21	29	48	143	31	166	1626
c111659_g1	28	66	31	58	84	165	39	19	66	104	110	50	204	162	2038
c117275_g1	4	10	7	19	12	11	2	0	1	14	14	1	6	28	750
c86057_g2	0	19	1	17	1	0	5	0	0	0	0	1	4	38	755
c67847_g1	4	10	2	8	0	3	0	0	0	3	6	2	3	23	325
c46787_g1	0	2	0	4	0	0	1	0	0	3	3	0	0	0	325
c99533_g1	7	6	1	22	78	35	9	1	67	270	205	49	92	4	1103
c108853_g5	1012	354	603	924	1407	1032	1041	229	603	1235	1128	456	1646	1221	652
c78919_g1	0	8	1	31	1	1	3	0	0	10	0	0	6	15	775
c107024_g1	5311	5825	3457	7328	7297	3018	5657	1395	2227	11008	4877	3538	7987	18609	2394
c104520_g2	59	14	42	44	106	74	57	17	43	75	49	22	141	49	720
c89174_g1	0	14	18	19	37	3	15	7	25	94	12	13	29	36	585
c128644_g1	0	2	0	2	1	0	0	0	0	0	0	0	2	0	385
c117597_g1	0	0	0	0	0	0	0	0	1	1	2	0	1	1	899
c130613_g1	0	5	0	7	0	0	0	0	0	0	0	2	0	11	451
c90105_g1	0	34	2	17	10	3	3	1	1	7	1	5	2	43	613
c53900_g1	0	0	0	3	5	0	2	0	3	7	2	0	2	3	504
c114246_g3	1	4	0	3	12	5	0	0	10	19	44	8	15	0	944
c69948_g1	10	2	8	2	8	15	2	5	15	6	11	7	5	6	634
c95528_g1	96	252	115	263	330	103	223	31	65	559	197	131	397	387	957
c105443_g2	0	2	0	0	0	0	0	0	0	5	3	0	0	0	348
c130441_g1	0	0	0	0	2	0	0	0	0	6	2	0	4	0	329
c106386_g1	3	22	5	8	8	2	2	0	3	10	3	8	7	28	1137
c114289_g2	325	361	177	661	401	255	270	85	154	542	305	183	687	1038	1249
c92898_g2	1	0	3	12	10	1	4	0	0	4	2	4	7	12	601
c89795_g1	20	175	36	258	113	40	66	25	27	148	63	39	129	344	517
c64386_g1	0	0	0	6	0	0	0	0	0	1	0	0	0	17	603
c16454_g1	4	0	5	0	2	6	1	0	3	3	9	3	5	4	779
c103288_g1	445	219	157	455	610	361	383	111	228	663	411	189	636	631	1402
c6085_g1	0	5	1	2	2	0	0	1	0	0	0	0	1	2	729
c100304_g1	1618	694	784	923	1626	1042	1127	243	756	1781	1188	729	1873	2035	2363
c90173_g1	8	5	9	5	15	10	13	1	3	10	8	6	4	22	1402
c104527_g2	8	26	8	41	39	14	12	6	7	39	18	11	30	76	543
c52435_g1	1	0	0	0	3	3	0	0	6	10	23	3	7	0	1051
c81495_g1	54	5	17	44	55	28	63	12	20	44	40	17	70	28	815
c69494_g1	8	21	2	13	22	16	14	4	3	6	13	4	13	30	417
c59156_g1	442	138	14	209	252	800	332	117	344	484	201	323	1011	302	4233
c72435_g2	0	0	0	0	10	0	21	3	7	18	18	0	27	0	354
c9715_g1	0	0	0	0	0	0	0	0	0	0	3	0	0	0	306
c48912_g2	0	3	0	6	0	0	1	0	0	1	0	1	0	3	704
c77517_g1	0	0	0	9	6	0	20	0	0	30	0	0	6	13	333
c61071_g1	297	132	112	255	394	197	274	44	124	362	185	129	357	442	1520
c12511_g1	0	0	2	0	0	2	0	0	4	5	9	2	0	6	664
c129380_g1	1	1	0	2	1	3	1	0	1	3	4	0	5	11	447
c109311_g6	0	12	3	5	15	2	9	3	0	10	3	9	6	33	312
c137260_g1	3	0	2	0	0	0	0	0	0	2	2	2	0	0	311
c92500_g1	37	13	32	22	29	46	28	2	33	40	140	28	98	124	619
c109480_g1	41	14	52	11	67	50	10	8	65	74	92	44	44	74	1269
c14036_g1	0	1	0	0	0	0	0	1	0	2	5	0	0	0	420
c75649_g1	5	26	4	31	12	0	10	2	4	11	4	2	10	30	408
c74512_g1	5	6	0	12	19	4	0	0	8	9	4	3	7	13	520
c109974_g1	1	2	0	9	27	1	3	0	17	60	84	5	27	1	834
c91906_g1	0	0	0	0	7	2	2	0	3	12	32	3	11	1	827
c116822_g4	0	5	3	2	0	0	0	1	0	0	0	0	1	8	360
c12099_g1	5	11	7	21	6	0	10	0	0	9	0	0	16	50	495
c116524_g1	84	70	122	118	184	111	112	26	75	156	235	43	188	624	2316
c104577_g1	25	3	3	21	16	15	32	5	6	20	18	7	34	19	1376
c93341_g1	4	11	0	26	7	2	6	0	2	8	1	0	21	52	709
c106650_g1	39	64	22	76	112	62	74	11	29	106	59	21	100	123	2184
c62445_g1	2	2	0	3	2	0	0	0	0	1	1	3	4	13	1293
c107395_g2	9	12	3	11	18	8	5	0	4	15	4	10	9	14	578
c4375_g1	0	0	0	0	0	0	0	0	0	0	0	0	0	0	385
c106585_g2	3	4	0	3	11	7	5	0	3	8	4	0	4	0	573
c65313_g1	1	0	0	5	0	0	0	0	0	2	0	0	0	3	323
c14243_g1	0	0	0	11	3	0	0	0	0	3	0	3	2	4	304
c118824_g1	3	0	2	0	0	2	3	0	0	2	0	0	0	4	516
c8945_g1	0	0	0	0	0	0	0	0	0	0	0	0	0	0	628
c111804_g2	0	2	3	2	9	0	4	0	1	5	0	0	3	11	474
c75044_g1	0	2	1	2	1	0	1	1	0	1	0	0	1	11	380
c1323_g1	8	0	0	2	6	7	12	0	5	14	31	1	8	0	521
c17334_g1	0	5	2	0	1	0	0	0	0	3	0	1	0	2	430
c59285_g1	0	0	0	0	0	7	2	0	0	0	2	0	5	3	531
c41081_g1	852	674	311	1003	809	483	570	129	260	1089	392	333	951	1470	4824
c97546_g1	965	446	435	762	1581	837	969	200	568	1525	917	448	1593	1539	941
c57546_g1	0	0	0	6	0	0	2	0	0	0	0	0	0	9	312
c135482_g1	0	2	2	0	0	5	0	0	0	7	1	0	0	5	637
c5839_g1	0	0	0	0	0	0	0	0	0	6	1	0	0	0	398
c110340_g2	18	3	2	1	97	19	12	3	43	129	117	26	44	4	1393
c104558_g1	581	347	326	670	1014	542	610	147	382	881	661	272	905	1175	2112
c114499_g1	36	117	88	108	45	43	72	19	7	66	44	40	43	178	479
c127409_g1	1	12	1	14	0	1	2	0	2	0	3	12	7	16	709
c76670_g2	0	0	1	0	5	0	1	0	6	24	26	10	4	2	871
c104045_g2	0	0	0	0	7	2	4	0	3	8	7	2	9	0	688
c41960_g1	0	2	0	0	2	1	2	0	0	2	0	0	0	0	443
c51209_g1	0	0	0	0	0	3	0	0	0	9	10	0	0	0	436
c90476_g1	18	2	1	8	98	47	35	5	52	121	175	32	127	2	889
c125347_g1	1	3	0	3	0	1	0	0	0	0	0	0	0	0	405
c71714_g1	11	2	19	10	29	19	6	3	11	26	26	4	10	41	555
c102534_g1	2	16	8	25	6	4	4	1	3	10	4	6	9	47	1944
c3878_g1	0	2	3	2	0	0	0	0	0	0	0	0	0	2	496
c95072_g1	0	0	0	0	11	5	0	0	5	47	37	5	6	0	771
c106744_g2	1	6	5	23	3	4	4	1	2	10	19	2	10	16	1361
c49837_g1	2	0	0	4	3	0	0	0	0	6	3	0	3	3	411
c4154_g1	2	5	5	0	0	0	0	0	0	0	0	0	0	0	318
c135139_g1	2	3	2	0	2	0	0	0	2	0	2	0	0	3	379
c133754_g1	0	0	0	0	0	0	0	0	0	0	0	0	3	2	332
c23847_g1	0	0	0	4	0	0	2	0	0	3	0	0	5	2	554
c136889_g1	0	4	0	0	0	1	0	0	0	0	2	1	3	2	465
c70422_g2	38527	6365	10228	6754	31433	34730	12228	6880	21920	23633	27666	14239	37290	16512	482
c80897_g1	3	6	5	7	12	3	3	2	0	13	2	4	8	21	621
c75247_g1	98	22	29	103	88	67	78	19	45	72	87	34	125	90	810
c92801_g1	2	0	0	0	17	6	6	0	12	56	22	9	15	0	1141
c54724_g1	0	0	5	16	2	7	0	2	3	10	11	6	9	35	391
c95746_g1	0	4	0	9	0	1	2	1	0	1	2	0	0	9	457
c102483_g1	51	22	31	49	99	67	51	20	27	89	63	45	107	67	749
c110851_g3	4	2	0	1	12	9	6	1	6	11	35	5	4	7	481
c127758_g1	0	0	2	0	0	0	0	0	0	0	0	0	2	3	408
c128514_g1	4	2	2	4	4	0	5	2	0	2	3	0	5	2	518
c15597_g1	0	0	2	0	0	0	0	0	0	0	0	1	0	0	442
c51248_g1	2	2	0	0	5	0	2	1	0	3	3	0	3	5	476
c56409_g1	10	1	2	6	8	1	5	0	1	1	1	0	9	2	569
c120433_g1	3	0	1	1	2	1	1	0	0	3	0	0	2	0	504
c75455_g2	0	0	3	2	2	0	2	0	0	3	0	0	2	0	344
c66005_g2	0	5	0	12	1	0	0	0	0	0	0	0	2	5	358
c33607_g1	0	0	0	0	0	0	0	0	0	0	0	0	0	26	314
c64665_g1	5	4	0	4	8	0	8	0	2	8	4	0	2	5	729
c124207_g1	0	0	1	1	0	0	0	0	0	0	0	0	0	3	595
c130959_g1	3	0	0	0	0	0	0	0	0	2	0	0	0	2	320
c117743_g1	747	882	508	1831	1319	1032	999	185	477	1351	1072	533	2042	2256	2006
c117943_g2	3	4	1	4	0	1	3	1	0	1	2	0	1	9	826
c83875_g1	3	0	3	8	15	5	8	1	7	5	5	4	4	18	1020
c57706_g1	1	26	4	38	4	1	3	2	3	11	2	2	5	91	1360
c85037_g1	1200	81	151	241	787	2423	496	290	991	624	994	486	2471	348	1322
c125120_g1	0	2	0	0	3	1	0	2	0	0	0	0	1	3	418
c114473_g3	220	104	58	98	202	94	115	31	48	208	127	70	202	266	1342
c14070_g1	0	4	0	0	2	0	0	0	0	0	0	2	0	4	410
c132530_g1	1	0	2	2	2	3	7	0	2	2	0	0	14	3	594
c73763_g1	2	0	4	29	5	4	5	0	0	11	0	0	10	23	376
c132872_g1	0	0	2	0	0	0	3	0	2	0	5	0	0	2	327
c103892_g2	194	190	139	295	404	186	218	56	142	396	168	122	335	414	2359
c93761_g4	0	2	2	0	4	0	2	0	0	0	4	0	2	8	577
c41752_g1	42	8	10	14	44	58	52	18	18	54	33	26	61	23	539
c71292_g1	25	2	9	66	7	5	29	2	0	8	5	11	23	4	467
c101639_g1	0	1	0	2	17	3	3	2	3	38	18	5	13	2	1204
c55164_g1	62	32	44	156	70	27	34	7	32	65	46	25	82	174	349
c103297_g1	67	7	36	16	137	50	81	10	48	71	91	14	121	62	1188
c63306_g1	4	2	0	0	2	0	2	0	2	5	0	0	8	6	328
c109210_g2	3	17	0	27	1	0	3	1	0	4	10	1	6	36	731
c114222_g1	27	69	30	99	87	32	48	11	18	131	43	34	78	212	1660
c103719_g1	5	0	6	11	11	1	7	1	2	17	3	7	16	24	516
c65975_g1	0	0	5	9	8	0	5	0	0	5	0	0	2	17	302
c56164_g1	0	0	0	2	0	0	0	0	0	0	2	0	0	4	347
c107231_g4	9	10	8	7	25	16	10	8	3	25	9	9	26	27	1575
c48233_g1	0	2	0	2	7	0	5	0	0	12	2	0	2	4	330
c41088_g1	3	2	2	15	0	0	5	1	0	3	0	0	3	15	614
c46920_g1	0	4	1	6	1	1	1	1	0	1	1	1	1	9	1086
c94076_g1	3	7	4	4	10	5	5	0	3	6	5	6	11	13	522
c131206_g1	0	0	0	3	0	3	3	0	0	0	0	0	3	0	336
c4790_g1	2	0	0	3	0	0	0	0	0	2	0	2	0	3	355
c106655_g1	13	15	28	19	39	25	11	7	29	58	49	22	17	73	1358
c89658_g1	2	32	5	35	7	3	8	2	1	8	3	2	15	33	1644
c112403_g1	22	23	21	63	38	30	25	19	20	34	50	18	75	157	1357
c135463_g1	0	0	0	0	0	0	0	3	0	3	3	0	10	0	313
c13750_g1	0	4	2	0	0	0	0	0	0	0	0	0	0	8	345
c95037_g1	29	78	17	186	41	18	78	9	7	77	34	23	65	243	1553
c111258_g4	7	28	9	64	22	7	10	4	2	36	4	4	7	102	350
c62893_g1	0	0	3	29	11	28	6	0	0	5	25	6	28	15	335
c107744_g4	9	10	11	34	17	6	17	7	6	39	11	10	23	56	745
c82073_g2	1	9	1	12	6	1	1	2	1	2	2	3	8	15	1083
c104105_g3	1	20	6	33	17	2	11	3	1	26	3	8	16	23	552
c15080_g1	2	0	0	3	0	0	2	0	0	5	0	2	2	4	316
c91048_g1	150	21	25	95	47	28	84	9	16	49	13	21	72	75	1823
c112639_g1	20	6	4	18	33	13	12	4	19	27	34	8	29	17	1132
c102746_g3	27	131	11	151	20	14	28	12	8	48	16	13	48	191	1972
c100981_g1	15	31	16	20	39	26	22	6	11	56	20	6	29	54	926
c80548_g1	5	0	0	7	25	15	3	0	21	50	65	9	32	2	1059
c109763_g1	0	0	0	0	1	0	1	0	2	10	5	1	1	0	482
c62303_g1	0	2	0	0	3	1	0	0	0	4	0	0	4	6	477
c51792_g1	0	7	2	6	2	2	11	0	0	13	2	4	6	7	307
c99093_g5	90	110	91	152	272	130	137	49	74	249	152	83	217	276	1791
c42241_g1	0	11	2	12	0	0	4	0	0	4	4	0	0	8	419
c11504_g1	0	0	0	0	0	1	1	0	0	1	12	1	1	0	522
c91511_g1	15	51	18	127	50	7	29	2	12	54	19	9	32	166	1393
c108974_g2	0	0	0	3	0	0	0	0	2	0	4	1	0	2	397
c98316_g2	632	179	211	398	850	642	603	137	394	766	497	285	1076	606	1173
c69919_g1	40	5	3	1	22	57	5	5	24	21	44	24	35	9	682
c4013_g1	0	0	0	0	0	0	2	0	0	0	0	2	0	13	365
c104104_g1	0	3	3	15	10	3	2	0	0	5	0	0	0	27	420
c46245_g1	0	0	2	0	0	0	0	0	2	0	0	0	0	4	326
c67548_g2	1	0	2	3	0	2	11	0	0	9	2	0	7	3	404
c103885_g1	398	248	207	328	637	396	483	93	248	678	429	233	694	649	1831
c85168_g1	1	6	2	18	0	1	1	4	1	8	3	4	2	48	790
c99459_g2	135	89	64	212	198	127	116	20	91	191	123	71	202	324	2820
c53425_g1	2	0	3	12	1	0	3	0	0	6	1	0	0	13	726
c92838_g2	313	123	122	222	358	246	243	41	123	384	195	150	416	307	926
c112921_g1	2	68	8	41	8	2	7	4	0	4	0	5	7	70	792
c130627_g1	0	0	0	0	0	0	2	0	2	2	2	0	0	0	340
c137282_g1	0	0	0	0	2	0	0	0	0	0	0	0	2	0	311
c90605_g2	249	45	59	150	219	249	368	24	77	315	143	69	416	109	1612
c65653_g1	3	0	2	0	4	0	2	1	0	4	5	2	3	4	472
c51959_g1	0	2	0	3	0	0	2	0	0	10	8	2	2	0	348
c4206_g1	2	0	0	0	4	0	6	0	0	6	0	0	0	4	566
c112719_g1	49	23	47	32	94	44	52	8	31	53	71	26	89	132	2382
c110466_g1	4	5	0	6	52	12	5	0	15	106	62	12	6	3	1542
c91749_g1	0	0	0	8	0	0	0	0	0	0	1	0	0	0	308
c130600_g1	2	1	0	0	3	2	5	0	0	10	1	3	7	0	597
c96711_g1	6	26	8	50	5	6	19	4	1	24	14	8	46	59	933
c90782_g1	9	9	15	29	27	18	17	1	7	33	24	4	23	32	1562
c97670_g1	59	100	31	203	67	44	59	9	4	95	39	23	69	226	1305
c90487_g4	7	3	0	0	7	8	2	0	0	7	2	0	0	6	301
c115657_g2	2090	1408	1026	1860	2974	1161	2045	389	762	3651	1205	965	2691	3357	3872
c104083_g1	0	0	0	0	0	0	0	0	5	10	0	0	0	0	348
c64962_g1	0	8	1	3	2	1	1	0	1	0	2	2	2	21	1041
c99812_g1	1	27	9	30	8	1	14	4	0	15	7	3	11	79	953
c10370_g1	1	0	0	4	1	2	0	0	3	4	1	0	0	2	468
c115413_g1	40	57	37	90	173	49	54	9	32	150	75	38	108	128	645
c136805_g1	3	0	0	0	1	1	0	1	2	0	2	0	2	0	781
c99555_g3	23	18	14	19	26	14	13	1	8	26	15	10	29	52	4978
c63468_g1	6	0	3	0	4	0	3	1	1	5	3	0	0	0	472
c35900_g1	0	0	0	0	4	0	0	0	0	4	4	0	2	0	465
c125648_g1	0	0	2	2	0	6	0	0	2	3	2	3	2	2	475
c39123_g1	0	2	0	0	3	0	0	2	0	13	5	2	19	2	698
c110526_g2	2	13	7	16	9	2	13	0	0	14	0	3	17	20	512
c95858_g5	33	12	2	12	36	21	24	9	10	38	22	12	28	25	467
c105500_g1	0	2	2	0	0	0	3	0	3	0	3	2	0	0	480
c78504_g1	16	31	5	19	29	9	3	10	0	21	21	14	36	40	318
c113468_g2	107	39	39	45	154	55	69	20	26	144	97	41	130	174	327
c30482_g1	0	3	0	3	2	0	2	2	0	0	0	0	0	9	473
c116337_g1	68	75	65	174	155	78	76	20	114	108	181	52	237	208	782
c75352_g1	1	10	2	38	12	2	7	6	1	14	4	1	13	57	733
c106990_g1	28	51	30	50	61	34	19	5	12	53	20	15	25	125	826
c72842_g1	1	2	1	1	3	3	0	0	8	18	24	1	5	0	614
c64268_g1	0	0	0	1	0	0	0	0	0	1	0	0	0	1	859
c20995_g2	0	0	0	0	0	0	0	0	0	0	0	0	0	0	316
c26203_g1	5	0	0	0	0	0	10	0	4	0	3	0	6	0	360
c78487_g1	83	2	8	11	12	9	33	1	7	22	3	2	57	4	482
c103591_g2	2035	1278	1101	2313	3342	1668	2921	382	993	3677	1993	798	2911	3361	1512
c99757_g1	1	5	9	2	9	0	3	0	0	9	13	3	3	12	730
c131212_g1	0	2	0	5	0	0	0	0	0	0	0	0	0	2	529
c68732_g1	1	18	2	13	10	3	5	2	5	11	2	4	17	26	385
c107600_g1	2	24	4	52	4	1	4	5	1	9	1	0	7	61	1006
c112957_g2	32	9	5	11	13	36	17	4	9	18	8	11	53	3	310
c86529_g1	1	0	0	0	7	1	4	0	5	46	8	1	12	2	461
c66116_g1	6	0	0	2	2	2	19	0	2	1	3	1	14	2	505
c44864_g2	1	13	0	12	0	0	0	0	0	0	0	0	0	7	667
c118164_g1	8	33	18	63	34	23	20	19	7	41	20	16	22	51	1039
c120340_g1	0	3	5	0	2	2	2	2	2	4	2	0	0	7	306
c105501_g3	358	102	224	225	371	323	321	58	220	497	440	209	495	618	1345
c25055_g1	0	10	0	20	0	0	2	0	1	4	2	1	2	30	668
c120150_g1	0	2	0	0	1	0	0	0	1	1	5	1	3	3	658
c82814_g1	0	0	0	0	1	3	0	0	3	0	3	0	1	0	349
c43324_g1	0	7	0	2	0	0	0	0	1	1	1	2	0	1	474
c4726_g1	7	0	0	8	3	0	6	0	3	6	0	3	0	4	324
c40059_g1	3	3	0	7	4	3	2	2	2	4	0	2	2	6	353
c99820_g1	0	0	0	5	32	7	12	0	9	59	31	2	20	2	1252
c67626_g2	0	4	2	6	3	0	1	0	0	9	1	1	3	5	725
c119167_g1	0	0	0	0	0	0	0	0	0	0	0	0	0	0	447
c123872_g1	3	0	2	2	10	2	2	0	2	5	2	4	8	4	565
c64088_g1	4	3	6	6	7	8	2	0	5	10	14	0	10	8	1137
c1475_g1	1	0	0	0	0	1	0	0	1	0	0	0	5	14	734
c77794_g1	1	4	2	2	3	0	1	0	0	0	0	0	0	7	431
c40237_g1	1	0	2	6	2	3	2	0	0	0	0	0	2	6	313
c72144_g1	4	8	0	7	18	8	7	2	2	15	4	7	7	21	305
c128745_g1	92	76	42	115	127	65	117	14	32	166	52	33	164	84	1074
c78540_g1	14	2	2	14	13	6	13	2	12	10	7	7	11	7	1349
c26331_g1	0	0	0	0	0	0	0	0	0	0	2	2	2	9	369
c112051_g1	123	90	76	200	242	172	155	36	108	260	154	83	249	226	2178
c2021_g1	1	0	0	0	1	0	1	0	0	3	1	1	1	0	374
c56187_g1	0	0	0	3	10	2	3	0	18	34	46	5	15	0	373
c118033_g3	5	0	0	0	2	0	5	0	0	3	0	0	0	6	305
c105543_g3	1424	1110	645	1818	2243	1293	1494	332	586	2750	826	704	2451	2362	2070
c137582_g1	0	0	0	0	0	0	0	0	0	0	0	0	0	0	330
c13164_g1	0	4	0	4	0	2	0	0	0	0	0	0	0	13	315
c85701_g1	3506	1783	1011	2725	4455	3137	2762	592	1470	5253	1733	1423	5812	3327	1196
c137081_g1	0	1	1	0	1	1	0	0	0	1	0	0	0	4	362
c92681_g3	28	16	0	18	7	0	16	0	0	0	8	0	0	8	372
c88858_g1	672	266	248	621	934	571	628	124	320	1007	551	287	957	664	949
c106428_g3	8	5	10	13	22	11	10	2	6	18	9	4	18	34	999
c68578_g1	19	10	1	25	21	5	31	3	9	26	6	4	32	13	872
c112353_g2	23	17	15	96	65	43	33	5	25	53	48	14	87	148	832
c134213_g1	0	0	2	0	2	3	4	0	1	4	3	2	0	2	376
c76773_g1	2	3	2	4	5	6	2	0	1	13	13	2	7	0	931
c80559_g1	698	262	319	386	1018	935	684	131	445	988	816	390	1293	774	1415
c43059_g1	1	0	0	0	2	2	2	0	3	8	11	0	2	0	394
c11150_g1	2	0	0	2	0	2	0	0	2	0	4	0	0	0	340
c79629_g1	5	10	8	14	10	9	15	3	6	19	10	8	19	21	464
c79922_g1	3	0	4	2	4	1	3	0	2	3	7	1	7	19	1001
c48560_g1	0	5	1	13	0	0	0	1	0	1	0	0	0	16	844
c72274_g1	0	0	0	0	1	1	1	1	1	3	14	4	0	0	422
c104705_g2	4	20	4	19	36	3	18	0	7	25	10	8	26	47	343
c39249_g1	0	2	0	6	0	1	3	0	1	2	0	0	1	2	559
c95497_g1	2	26	14	31	9	5	9	2	1	19	8	4	17	43	841
c84131_g2	302	97	132	140	632	299	280	62	136	624	152	146	361	133	713
c108838_g2	0	3	0	3	0	0	0	0	0	4	4	2	2	0	351
c111052_g1	65	51	36	96	154	88	91	21	51	172	91	41	141	183	1280
c20820_g1	0	0	0	0	0	3	2	2	2	3	0	0	3	0	369
c106891_g1	10	11	5	11	8	5	13	1	3	15	9	8	10	9	1855
c13238_g1	0	2	0	2	1	1	1	0	0	0	0	0	0	0	393
c59006_g1	2	11	8	28	11	6	3	4	2	11	5	0	3	40	699
c134145_g1	0	0	2	3	0	0	0	0	0	0	0	0	0	5	350
c14017_g1	367	213	230	229	811	393	503	82	187	966	342	135	546	529	1283
c73978_g1	4	0	0	1	10	7	4	0	6	32	19	4	6	0	626
c92051_g1	3	9	6	35	9	3	9	2	1	31	13	4	17	36	996
c38139_g1	1	2	0	0	2	3	4	0	1	4	0	0	1	0	601
c53822_g1	3	0	0	18	0	0	21	1	0	2	2	1	6	1	899
c112894_g1	1	0	0	0	9	1	0	0	3	19	6	5	0	0	819
c105403_g2	6	3	2	19	10	4	12	4	11	4	8	3	20	8	1222
c20099_g1	0	0	0	0	0	0	0	0	0	0	2	0	0	0	341
c13011_g1	1	0	0	4	0	0	0	0	0	0	0	0	0	5	433
c104795_g5	130	51	55	88	159	139	79	26	88	169	119	84	174	122	1179
c121679_g1	0	0	0	3	0	0	0	0	0	0	0	0	1	3	441
c106392_g1	677	962	498	1526	1377	857	590	255	474	1394	787	562	1407	2735	1316
c98391_g2	0	0	0	0	5	2	4	0	7	21	42	5	10	0	830
c82906_g2	5	8	7	62	3	11	48	5	2	23	25	3	78	16	451
c83688_g2	1	0	0	0	2	0	0	0	0	0	0	0	2	0	312
c109513_g3	11	3	0	3	3	8	0	0	12	3	10	0	6	9	376
c97051_g1	7	12	10	18	0	2	11	2	0	2	0	2	5	8	460
c103010_g1	0	0	0	0	9	4	0	0	7	6	10	3	3	0	445
c15863_g1	0	4	0	3	0	1	3	0	1	3	0	0	0	9	753
c84445_g1	2	1	6	3	10	7	7	1	3	13	12	2	7	9	1014
c116930_g1	75	32	18	67	69	30	64	14	14	85	30	25	85	79	915
c93574_g1	4508	2642	1697	3559	7487	3334	2675	692	1796	7273	1981	1487	6294	6588	1202
c72663_g1	6	0	4	3	13	2	7	0	5	3	5	1	1	4	545
c48547_g1	0	0	0	0	0	0	0	0	0	0	0	0	0	0	378
c102872_g5	0	4	0	0	2	0	0	0	0	2	0	0	2	2	317
c107270_g1	3	10	7	6	3	1	3	1	0	0	0	1	4	20	694
c44513_g1	0	5	0	0	3	0	0	0	0	0	0	0	0	11	539
c65802_g1	0	11	9	3	1	1	0	1	0	1	2	4	3	11	737
c117860_g1	121	97	113	79	139	65	68	28	50	159	130	69	154	405	3650
c66094_g1	1	1	4	10	0	0	2	0	1	2	0	0	2	16	905
c7665_g1	0	0	4	0	2	2	0	0	5	5	2	2	9	0	482
c106055_g2	0	0	0	34	0	10	16	0	13	0	19	1	17	0	1302
c103334_g2	1	0	0	2	3	1	0	0	1	3	10	1	0	0	362
c112117_g2	0	0	0	2	7	0	0	0	5	11	10	1	1	2	639
c100151_g1	356	204	116	438	485	276	303	68	168	621	242	142	540	610	1586
c107506_g1	2	1	1	1	16	6	1	1	10	25	28	6	4	1	983
c58335_g1	1	1	3	0	2	1	0	0	1	2	1	1	1	1	571
c22564_g1	3	2	0	6	0	1	2	0	0	0	0	1	2	0	690
c48996_g1	0	2	0	4	1	1	0	0	0	5	1	1	2	13	443
c4993_g1	0	0	0	0	2	0	0	0	2	0	2	0	2	3	334
c91538_g1	10	3	4	13	22	3	8	2	2	13	13	4	13	18	371
c94675_g5	0	0	0	2	3	2	0	0	1	19	12	2	1	1	807
c124805_g1	0	0	2	0	0	2	2	0	0	2	0	0	0	0	326
c105919_g1	6	47	4	53	13	5	11	1	4	21	6	9	13	63	408
c66492_g1	13	1	1	2	4	3	4	0	0	3	4	3	0	3	547
c6111_g1	0	0	1	0	0	4	0	0	0	0	1	0	2	2	487
c101323_g1	7	21	5	27	6	6	9	3	0	13	7	8	12	69	2199
c80233_g2	63	43	36	101	92	63	65	14	43	83	66	31	109	101	1126
c103331_g1	16	22	3	25	7	4	10	1	1	14	7	7	52	58	402
c56997_g1	375	20	140	59	323	307	265	56	171	276	441	130	568	141	321
c124324_g1	0	0	0	0	0	1	0	0	0	0	2	0	0	2	439
c102150_g2	286	77	183	181	440	175	305	37	123	396	287	144	404	387	762
c135436_g1	0	0	0	0	5	0	0	0	2	0	9	0	7	0	520
c62036_g2	0	0	2	0	5	0	0	0	0	0	0	0	3	0	353
c54277_g1	0	3	0	0	0	0	0	0	0	2	0	0	0	0	360
c133209_g1	5	0	0	0	0	0	0	0	0	0	2	0	8	5	556
c104627_g1	1	2	7	1	10	6	5	0	12	7	23	0	17	17	1536
c106769_g1	25	34	30	57	51	27	18	14	12	67	41	20	34	130	3090
c67580_g2	1	0	0	0	0	0	0	0	0	4	0	0	0	0	323
c55_g1	1	0	0	5	3	0	0	0	0	3	0	2	2	5	486
c2557_g1	2	0	2	2	6	2	0	0	0	9	8	2	13	0	325
c22039_g2	0	0	0	0	0	0	0	0	0	5	0	1	0	9	438
c68230_g1	3	0	0	3	3	5	2	1	0	3	0	1	4	3	706
c76563_g1	44	31	47	42	107	55	45	7	33	86	110	21	87	117	3556
c39553_g1	0	14	5	7	7	2	0	0	0	4	0	0	0	17	455
c13074_g1	1	3	1	4	0	0	1	0	1	0	0	0	0	6	772
c72158_g1	1	4	6	5	0	0	2	2	0	3	0	0	0	22	1114
c85231_g1	7	9	6	11	14	9	11	1	6	21	9	3	16	7	814
c42829_g1	0	0	0	0	0	0	0	0	1	0	11	0	0	0	456
c119745_g1	0	1	0	9	3	0	0	0	0	0	0	0	1	7	810
c102247_g2	2	5	2	10	3	6	0	2	1	9	2	2	5	31	492
c49656_g1	1	0	0	0	0	10	0	0	0	2	7	2	20	24	517
c106016_g3	4	5	0	3	0	3	3	0	0	5	6	0	0	15	328
c93605_g3	9	8	3	2	12	6	10	2	7	28	8	5	13	41	481
c39739_g1	1	3	2	3	1	0	1	0	1	5	1	0	1	3	635
c119602_g1	0	4	0	0	0	0	0	0	0	0	0	3	0	7	388
c5457_g1	0	0	0	0	2	0	0	0	0	4	2	0	2	0	364
c97930_g1	3	0	2	0	34	10	7	3	27	79	57	18	15	0	770
c80121_g1	17	22	13	17	32	19	13	4	8	30	12	6	33	32	336
c107697_g3	0	5	1	3	0	1	1	0	0	0	0	2	0	8	1109
c64521_g1	0	3	1	3	0	0	0	0	0	1	1	0	1	11	848
c79825_g1	0	2	2	25	2	0	7	0	0	6	7	2	2	4	421
c54312_g1	0	4	0	2	4	6	4	0	2	9	8	4	6	7	692
c70432_g1	4	0	3	19	0	2	5	0	0	2	5	2	3	24	354
c130518_g1	1	6	0	3	0	0	0	0	0	2	0	0	3	0	316
c83496_g2	5	10	9	15	1	1	4	2	2	13	6	4	7	16	758
c83929_g2	132	36	63	59	181	94	110	27	60	129	127	38	181	120	610
c89170_g2	3	0	2	4	2	1	3	2	3	2	8	2	8	5	700
c88602_g1	1	3	0	1	15	1	1	0	13	35	49	3	9	1	954
c93847_g1	302	75	120	117	477	298	298	62	173	369	256	150	446	197	1123
c78839_g1	1	2	2	5	3	2	3	0	1	8	4	1	8	5	798
c92639_g1	42	91	25	148	100	45	82	16	18	194	34	29	124	185	676
c107013_g1	7	10	2	24	23	11	10	0	9	65	50	22	21	11	1669
c99666_g1	0	0	0	0	0	0	0	2	2	0	0	2	0	0	312
c36207_g1	0	0	0	0	1	0	0	0	0	7	2	0	0	3	475
c56149_g1	0	0	0	4	26	4	6	5	2	25	8	0	5	0	506
c132015_g1	0	3	0	7	0	0	1	0	0	1	0	0	1	8	727
c126079_g1	0	0	1	0	0	0	1	0	1	0	1	0	0	0	377
c111295_g1	3993	2474	2264	3402	4650	2601	2885	898	1937	4801	3653	1842	4835	7077	1985
c45383_g1	1	0	1	0	0	1	3	0	0	3	0	0	0	3	475
c69224_g1	1	9	6	18	7	0	0	1	0	9	0	3	0	21	498
c118300_g1	0	2	0	3	1	0	0	0	0	4	0	0	0	0	430
c107831_g2	4	17	4	22	8	6	6	8	4	9	9	2	7	52	1014
c98593_g1	879	479	458	1218	1268	692	1108	170	442	1243	839	410	1362	1587	1974
c103227_g3	67	21	10	31	52	60	42	15	42	71	51	27	107	53	1074
c104137_g1	12	2	6	4	15	5	5	0	6	5	31	5	10	33	1753
c106947_g1	274	173	138	398	279	303	235	64	164	325	273	174	561	578	1541
c88233_g3	8	4	3	2	4	10	10	0	8	10	2	0	10	4	485
c37358_g1	1	0	0	6	0	1	2	2	0	0	0	0	0	0	309
c108714_g3	239	227	143	482	400	162	348	64	130	477	195	119	547	708	970
c73552_g1	4	13	9	16	10	3	0	0	2	8	11	4	3	56	949
c103634_g1	91	11	44	28	97	139	60	5	45	52	97	21	166	47	1313
c98246_g2	1	5	1	5	11	3	4	0	0	9	2	0	2	13	941
c10156_g1	0	0	0	2	3	0	0	0	0	2	3	0	0	3	395
c101836_g2	5	24	10	47	30	7	20	1	1	37	7	11	11	58	446
c59264_g1	9	50	11	110	37	16	44	13	28	92	27	25	65	183	721
c126669_g1	0	3	0	2	0	0	0	0	0	0	0	0	0	8	370
c62911_g1	0	0	0	10	0	0	2	0	0	0	0	2	0	4	305
c101876_g1	7156	1681	804	3495	3414	13893	3124	1674	6767	4564	8549	5239	22926	2850	2576
c7107_g1	0	3	0	0	0	0	0	0	0	2	2	7	13	0	478
c118630_g2	3	22	10	56	3	0	1	1	0	11	1	5	8	58	400
c82224_g1	8	7	4	17	10	8	11	0	6	26	6	7	18	37	571
c130895_g1	0	3	2	0	0	0	2	0	0	0	0	0	0	3	364
c94998_g1	4	6	8	24	15	4	18	0	2	19	9	5	19	59	1097
c57420_g1	0	0	0	0	0	0	0	0	0	0	3	0	0	0	596
c89224_g2	1	10	0	22	3	1	1	0	1	5	2	0	1	32	777
c97993_g3	3	1	0	4	6	7	4	1	2	13	10	1	12	5	1113
c17024_g1	0	0	0	0	1	1	0	0	1	3	6	0	0	0	513
c122324_g1	5	0	0	2	21	5	2	0	3	2	2	3	2	0	642
c3689_g1	2	5	3	3	4	2	1	0	1	8	6	3	4	10	574
c108061_g1	496	338	234	557	551	475	468	111	308	666	531	263	940	973	2218
c118711_g1	0	0	0	3	0	0	3	0	2	0	0	0	3	1	435
c90764_g4	0	6	0	12	0	2	3	0	0	0	0	3	0	20	308
c80100_g1	9	5	13	8	21	11	5	10	20	40	31	37	26	40	1226
c116012_g1	0	0	1	4	3	1	0	0	5	6	3	0	1	0	534
c67511_g1	3	1	1	3	12	1	2	1	1	6	1	0	8	1	685
c2747_g1	1	2	0	0	0	0	1	0	0	0	1	0	1	0	500
c73765_g1	2	0	3	5	7	8	3	0	0	11	5	0	4	1	661
c92308_g2	0	4	0	0	12	10	0	0	6	0	14	4	0	27	498
c130731_g1	0	2	0	2	0	0	0	0	0	0	0	0	0	2	361
c76517_g1	8	2	5	4	7	9	1	1	1	2	3	7	10	9	532
c111202_g3	2	9	0	6	2	0	6	0	0	11	0	0	13	24	346
c84395_g1	24	6	37	11	48	26	7	6	6	22	46	9	26	39	590
c128634_g1	1	0	0	0	2	0	0	0	0	2	2	0	0	4	301
c24347_g1	12	2	5	4	17	10	8	0	2	23	17	2	20	9	445
c124858_g1	0	0	0	0	0	0	0	0	0	6	0	0	0	0	315
c32282_g2	0	5	0	3	1	1	0	1	0	0	1	1	0	2	689
c85998_g1	29	14	30	46	83	16	59	6	8	124	91	25	98	20	626
c50066_g1	0	2	1	4	0	1	0	0	0	3	1	0	1	17	1454
c3184_g1	0	2	0	0	0	0	2	0	0	0	0	0	0	12	336
c57099_g1	1	7	1	0	1	2	1	1	0	6	1	2	5	22	1000
c123215_g1	0	4	0	0	0	0	0	0	0	0	2	0	0	0	411
c30169_g1	0	0	0	0	2	0	0	0	0	0	0	0	2	9	302
c22649_g1	0	3	0	3	2	0	0	0	0	2	0	0	2	0	428
c4197_g1	0	0	0	10	0	0	0	0	0	4	0	0	14	4	322
c29419_g2	0	0	0	3	0	0	0	0	0	0	0	0	0	0	322
c45435_g1	18	3	8	9	20	15	16	0	8	12	16	10	21	9	876
c9293_g1	0	0	0	0	0	1	0	0	1	6	3	0	0	0	421
c90873_g1	3	0	0	0	2	3	2	0	7	0	2	0	2	2	421
c94338_g5	212	21	1	18	25	91	57	29	30	19	43	35	323	28	1066
c114463_g1	2768	1825	957	2942	3383	2998	2847	644	1514	4848	1820	1367	5384	3394	1914
c42620_g1	5	14	5	19	20	6	8	3	3	18	4	8	17	53	1053
c136905_g1	0	0	0	0	1	0	0	0	1	0	0	0	0	6	368
c116999_g2	6	11	0	0	0	0	0	0	0	0	5	4	5	19	354
c94563_g1	2	0	0	0	12	2	4	2	6	10	30	2	8	0	417
c63222_g1	4	1	3	3	3	6	1	0	3	2	0	0	9	15	898
c6160_g1	1	1	0	4	2	1	0	0	0	2	7	1	4	0	584
c70609_g1	0	6	3	29	21	0	4	3	0	13	5	11	0	51	408
c13654_g1	0	4	1	7	1	0	2	0	0	1	1	0	2	5	657
c84928_g1	5	0	0	0	4	4	7	0	2	9	0	2	0	0	379
c3267_g1	0	0	3	0	0	0	0	0	0	3	4	0	0	3	311
c99773_g1	3	0	0	0	31	13	9	1	43	78	114	14	28	10	800
c97712_g4	6	0	0	9	3	2	6	1	0	7	5	0	4	6	338
c89540_g2	5	3	0	2	0	1	0	2	0	2	2	2	5	22	317
c102563_g1	7	8	9	31	27	2	6	2	1	25	8	3	9	47	819
c111028_g1	2355	624	638	1062	1934	1470	1475	322	1003	2060	1309	928	2862	1763	2116
c1024_g1	2	2	2	0	0	0	0	0	0	0	2	0	2	0	370
c15367_g1	0	0	0	2	0	0	0	0	0	0	0	0	0	4	334
c906_g1	1	0	1	1	1	0	1	0	0	3	1	0	1	3	548
c101664_g1	6	7	5	7	6	7	9	0	2	8	2	2	6	28	1308
c118801_g1	54	13	27	46	101	31	36	7	4	95	29	28	76	39	451
c106962_g3	2	8	10	23	35	7	6	3	10	25	11	9	23	21	628
c99542_g3	8	40	12	54	17	15	8	4	6	16	19	11	24	110	918
c112381_g2	0	2	9	7	0	3	0	2	2	3	0	2	8	23	308
c104410_g4	89	127	74	242	206	76	179	25	36	247	134	60	217	317	541
c137206_g1	0	0	0	0	0	5	4	3	0	0	4	0	0	0	321
c130721_g1	0	0	3	0	5	0	0	0	0	3	4	0	0	5	377
c39649_g1	0	2	1	2	1	0	0	0	0	2	0	0	1	8	921
c38179_g1	28	26	9	20	30	26	32	4	12	44	33	23	78	43	1832
c129973_g1	0	0	0	0	0	0	0	0	0	0	0	0	0	3	443
c120680_g1	1	0	0	4	0	0	0	0	0	0	0	0	1	0	312
c98945_g3	322	127	24	158	57	32	21	43	11	50	31	116	32	278	745
c98734_g1	6	2	3	1	18	12	1	1	22	42	68	12	21	1	875
c51782_g1	2	0	0	0	1	7	2	0	3	3	4	2	7	2	604
c102836_g1	0	0	1	0	1	0	0	0	0	1	0	1	1	0	409
c136176_g1	0	0	2	2	0	0	0	0	0	0	2	2	4	5	307
c123433_g1	0	0	0	2	0	0	1	0	0	0	1	0	5	0	483
c20925_g1	0	0	2	2	2	0	0	0	0	0	2	0	3	4	369
c72764_g1	3	8	2	5	1	0	0	0	1	6	1	0	2	18	972
c7013_g1	0	0	0	0	1	1	0	2	0	0	1	0	0	0	371
c103850_g2	0	4	1	1	0	2	1	2	0	0	4	0	1	17	687
c109234_g1	12	7	34	4	18	27	14	11	47	16	161	25	57	60	1267
c118448_g1	1033	464	511	660	1488	907	770	196	441	1506	647	487	1289	1006	2079
c104988_g1	9	13	5	51	49	14	34	7	9	13	5	10	10	27	1184
c26240_g1	34	12	9	34	44	27	29	7	8	43	40	10	33	36	1646
c106225_g2	36	12	21	24	64	21	46	12	13	60	25	12	37	42	1456
c54610_g1	0	0	0	4	1	0	1	0	5	9	5	0	4	1	483
c124524_g1	0	0	0	0	6	0	0	0	4	3	0	0	0	2	419
c94598_g1	0	8	2	29	7	3	10	0	1	9	2	3	16	21	618
c103795_g3	74	44	50	61	126	44	50	16	24	98	62	35	80	108	886
c55884_g1	0	13	4	5	2	0	0	0	2	0	2	0	0	5	319
c59268_g1	1	0	2	12	4	1	1	1	0	3	0	1	1	11	378
c110106_g1	3	14	2	31	74	26	14	4	59	260	162	27	83	8	2461
c100238_g4	0	0	2	0	0	0	0	0	0	0	2	2	2	0	350
c22049_g1	2	6	8	12	35	7	15	3	7	17	7	9	1	18	984
c70854_g2	2	2	2	3	4	2	4	2	2	2	2	4	5	8	731
c58012_g2	0	5	1	0	0	0	0	0	1	2	3	1	3	7	573
c76387_g1	3	31	3	39	4	1	8	1	1	8	5	8	10	65	361
c12370_g1	1	2	1	0	0	0	0	0	0	2	0	0	0	6	334
c77310_g1	4	10	4	0	18	5	2	2	2	10	6	6	10	9	376
c95286_g8	0	4	0	2	0	1	0	0	0	1	0	0	1	14	716
c87583_g1	4	12	4	29	8	2	7	2	4	18	5	5	8	39	938
c135315_g1	0	0	0	0	3	0	0	0	0	3	0	0	0	0	310
c113604_g2	28	17	24	28	65	68	41	11	46	36	89	26	94	55	1967
c87142_g4	7	3	3	3	10	10	11	3	6	9	13	6	8	8	445
c10715_g1	0	0	3	14	0	0	0	3	0	4	0	0	8	10	364
c117636_g1	5	8	8	17	8	4	9	1	5	12	2	3	9	29	1360
c93718_g1	3	1	1	1	15	6	3	1	16	57	69	10	25	1	1524
c116925_g2	7	133	33	41	12	9	17	1	1	27	13	22	23	440	693
c28128_g1	0	0	2	5	0	1	0	0	0	0	1	0	2	8	517
c68956_g1	0	3	0	0	0	0	0	0	0	1	1	0	0	0	407
c102173_g5	12	60	15	99	37	12	21	7	8	29	14	14	31	160	1795
c51048_g1	0	2	1	1	1	0	0	0	1	0	0	0	1	3	464
c120864_g1	10	2	5	3	8	4	6	0	0	8	0	0	0	2	506
c118075_g1	0	2	0	0	0	0	0	0	0	2	4	0	0	0	307
c112294_g1	62	28	21	65	58	36	66	12	9	72	60	14	84	83	1268
c97621_g2	6	3	0	4	7	4	4	0	0	0	0	0	4	6	321
c100067_g4	8	2	2	4	4	8	0	4	2	0	4	0	0	5	413
c104000_g1	67	26	27	33	156	81	51	18	100	290	193	49	135	64	2963
c57207_g1	0	0	0	7	3	0	0	2	2	15	2	5	5	11	366
c78410_g1	2	0	3	3	0	2	0	0	0	1	0	1	6	2	449
c25188_g1	0	2	0	0	0	0	0	0	0	0	0	0	0	4	347
c9866_g1	0	3	0	3	0	0	0	0	0	2	0	2	2	7	409
c79332_g2	2	2	1	1	11	0	1	1	0	3	6	3	0	5	978
c112307_g2	4	1	4	3	23	7	8	0	18	43	27	7	18	4	1145
c83540_g1	39	6	7	2	15	7	10	3	5	22	18	7	15	6	560
c87559_g1	26	24	15	18	24	14	15	7	11	34	10	8	26	47	1164
c79887_g1	3	8	2	13	3	0	0	4	3	3	0	3	6	27	626
c75358_g1	3	0	0	1	1	1	3	0	0	5	2	1	7	7	658
c37296_g1	7	0	5	0	6	9	8	2	2	4	14	0	8	14	318
c34417_g1	0	0	0	0	0	3	3	0	0	3	3	0	0	0	369
c105111_g2	1	8	2	15	6	1	6	0	1	8	3	4	6	6	355
c74627_g1	10	2	5	3	13	9	7	0	2	10	6	2	6	5	483
c94641_g1	10	24	6	53	32	14	17	3	9	34	15	12	23	94	479
c71699_g1	17	0	17	5	23	3	5	5	12	24	16	24	11	8	466
c94303_g1	5426	1760	1764	5138	5326	6650	4564	1328	3129	5642	5415	2417	11684	4889	1831
c57164_g1	11	2	2	8	4	3	13	1	3	14	4	7	9	1	749
c97797_g2	5	19	14	7	4	0	1	4	0	5	2	6	11	30	1164
c127046_g1	1	2	0	0	0	0	0	0	0	0	0	0	0	3	306
c15615_g1	0	2	0	1	1	0	0	1	0	2	0	2	1	2	611
c93549_g3	24	2	0	2	60	26	21	2	14	115	94	22	92	0	652
c11400_g1	0	0	0	0	0	0	0	0	0	0	0	0	0	0	360
c66447_g1	4	17	3	7	20	4	10	2	9	31	36	21	43	12	878
c86503_g1	0	0	0	1	16	0	0	0	14	27	56	8	18	1	1016
c94603_g2	2	0	2	3	0	1	0	0	1	4	2	2	2	0	324
c75373_g1	1	1	0	1	0	1	0	0	2	11	7	4	1	0	658
c126859_g1	0	3	0	5	0	1	0	0	0	0	2	0	0	5	339
c8125_g1	3	0	0	0	2	0	0	0	0	2	2	3	2	0	346
c94069_g1	0	6	0	10	44	2	5	0	17	96	60	6	27	1	1775
c67585_g1	0	15	6	33	8	1	0	2	2	4	0	0	4	41	404
c78207_g1	9	3	0	7	8	0	6	6	0	0	0	6	2	12	612
c99789_g5	0	2	1	5	0	0	1	0	0	1	0	0	1	6	372
c109395_g3	1	0	0	0	0	1	0	0	0	0	1	0	0	3	361
c109731_g2	0	10	1	2	1	0	0	0	0	4	8	2	5	10	996
c45305_g1	0	0	0	4	2	3	0	0	0	3	5	0	2	0	320
c121237_g1	0	0	1	0	0	0	0	1	0	1	0	0	1	0	346
c42802_g1	0	2	0	5	1	0	2	1	0	3	0	1	2	4	600
c125491_g1	3	0	1	0	5	5	0	0	0	0	0	0	0	4	431
c137916_g1	0	6	0	0	0	0	2	0	0	2	0	0	0	0	386
c56814_g1	3	3	0	0	10	3	0	0	0	15	22	2	12	10	611
c112369_g3	0	4	4	7	0	0	0	0	0	0	0	2	4	4	302
c134329_g1	0	4	0	4	0	0	0	0	0	0	2	0	0	0	310
c107515_g1	195	74	82	84	216	191	166	46	133	232	145	91	303	146	1323
c104071_g2	0	0	0	0	4	0	0	0	0	9	0	0	2	0	326
c110056_g3	723	369	318	687	940	558	744	158	329	905	573	317	1080	1044	1521
c61733_g1	0	0	0	9	2	0	2	0	3	4	2	4	9	16	355
c98335_g5	8	108	24	299	20	3	9	5	4	58	16	12	52	359	464
c86742_g1	6	4	6	8	8	9	3	3	4	10	10	7	13	0	547
c110083_g1	0	0	21	1	9	10	5	3	6	4	30	0	11	154	1426
c33728_g1	0	0	0	2	0	0	8	0	0	0	0	0	2	0	427
c107021_g4	6	5	7	5	22	12	15	1	8	20	18	11	27	16	1032
c131097_g1	8	5	3	0	0	0	0	0	0	0	0	5	5	10	422
c102351_g2	11	11	45	5	22	5	12	3	13	19	49	13	16	116	1538
c58944_g1	3	0	0	2	3	8	1	3	1	7	1	1	3	3	569
c111400_g1	1665	464	252	1654	1394	1394	1985	267	560	1700	592	409	2512	760	2357
c103368_g1	1	0	0	4	26	6	3	0	11	69	49	11	20	5	559
c88065_g1	2	0	0	0	12	1	2	0	12	22	22	5	14	0	1336
c20787_g1	5	5	2	3	8	7	10	0	0	19	16	12	33	5	537
c135531_g1	5	3	2	0	4	4	0	0	0	1	2	0	0	3	612
c114700_g2	0	0	0	0	0	0	0	0	0	5	6	0	0	0	361
c116469_g1	8	50	17	104	51	15	30	9	8	78	41	13	37	149	1971
c89603_g2	0	0	0	0	1	3	0	0	1	5	5	1	3	2	584
c107617_g6	11	7	6	16	9	13	6	0	3	23	4	6	39	7	839
c71579_g1	1	4	4	1	3	4	4	0	0	8	0	1	2	4	604
c114330_g1	0	0	0	0	16	0	0	3	18	33	8	3	14	0	694
c58238_g1	24	12	2	34	16	17	23	4	5	16	14	2	27	65	482
c90158_g2	9	13	0	13	5	10	10	3	2	13	5	2	24	7	711
c22140_g1	0	0	0	0	0	0	0	0	0	0	0	0	0	0	409
c27099_g1	0	2	0	2	3	3	1	0	1	3	1	0	1	2	413
c100993_g1	0	0	0	0	6	1	1	0	5	16	15	3	3	0	1086
c128231_g1	0	0	0	0	0	2	0	0	0	0	2	0	0	2	482
c47830_g1	337	17	46	17	1643	867	470	87	1323	3553	2338	731	1959	16	1374
c66589_g1	0	0	0	0	0	0	0	0	0	0	0	0	0	0	361
c131398_g1	0	0	2	3	0	0	2	0	0	0	0	0	0	1	327
c89264_g2	1	0	0	2	0	1	0	0	0	0	0	0	0	9	470
c111969_g1	6	61	19	297	25	5	28	8	1	31	3	6	18	201	1562
c8701_g1	0	0	0	0	0	0	0	0	0	6	0	0	0	0	310
c117394_g1	5	7	3	14	0	7	8	0	2	24	10	5	5	26	315
c131142_g1	2	2	0	2	0	0	2	0	2	11	0	0	0	12	512
c127318_g1	0	0	0	0	0	0	0	0	0	1	1	0	0	2	329
c95750_g1	3	0	0	0	6	2	1	0	5	24	22	3	8	0	1049
c88085_g1	0	1	0	0	13	0	1	0	7	16	17	2	7	1	1020
c39715_g1	0	0	0	4	2	0	2	0	0	0	0	0	0	28	477
c52481_g1	1	0	0	0	0	0	0	2	0	2	0	0	0	4	306
c71585_g1	0	0	0	0	3	1	0	0	1	2	6	2	2	0	834
c70908_g1	1	7	2	15	11	3	10	0	3	13	3	6	9	28	360
c111017_g3	0	0	1	0	1	1	0	0	0	3	1	1	0	4	483
c123240_g1	0	0	0	0	2	1	4	2	0	0	3	0	2	6	406
c89139_g3	0	6	2	0	2	0	0	0	0	7	2	5	2	0	370
c98771_g1	7	26	12	63	18	7	11	4	2	22	7	8	36	58	1070
c101054_g1	24	16	1	16	44	80	28	24	43	27	71	37	128	45	740
c30669_g1	2	1	2	0	0	0	3	0	4	6	2	0	5	4	614
c66275_g4	27	3	14	13	15	21	20	0	7	20	8	17	34	6	556
c132919_g1	0	3	0	0	0	0	0	0	0	0	0	0	0	17	437
c15060_g1	1	0	2	3	2	1	0	0	0	0	0	0	0	0	330
c99349_g1	112	60	42	53	139	140	102	22	78	134	133	48	278	92	1446
c473_g1	38	7	5	27	33	107	30	17	34	29	35	31	88	18	1797
c136790_g1	0	0	1	0	0	0	2	0	0	0	5	0	2	0	529
c78247_g1	1	4	0	9	3	1	0	0	0	3	1	0	3	12	957
c77186_g1	3	1	0	0	3	1	3	0	10	3	20	6	11	0	909
c126780_g1	6	2	2	5	2	3	4	0	0	2	5	2	9	2	536
c99881_g1	0	12	4	21	3	1	5	2	1	6	6	1	5	66	1568
c9621_g1	0	2	0	2	0	0	0	0	0	0	0	1	0	5	423
c133276_g1	0	4	0	7	3	0	3	0	0	3	0	0	3	0	418
c48030_g1	0	5	0	0	0	0	0	0	0	2	0	2	2	2	311
c110220_g1	3	1	4	0	6	7	7	1	13	16	23	4	18	5	1391
c66119_g2	5	9	8	29	8	1	8	1	0	15	2	2	13	25	383
c91352_g1	15	7	10	24	31	13	19	3	8	18	13	12	23	49	643
c26910_g1	13	14	18	16	30	24	27	4	31	34	27	10	36	61	1137
c108374_g4	0	3	2	3	4	2	12	0	0	32	0	0	0	3	344
c87228_g1	105	29	11	40	61	58	31	13	25	63	63	25	84	80	1033
c108722_g1	718	434	334	843	989	772	764	164	427	992	798	387	1479	1261	1862
c56573_g1	0	0	0	3	4	2	0	0	0	2	0	2	0	7	395
c99879_g1	495	131	150	167	549	376	199	95	204	464	324	238	491	422	1056
c97618_g2	3	1	0	3	8	5	1	0	9	7	20	12	15	2	1325
c99670_g2	10	22	8	36	48	11	19	4	7	28	26	11	46	32	477
c125949_g1	0	0	2	0	0	2	0	0	0	4	0	0	0	0	349
c93087_g1	0	0	0	0	3	5	2	0	5	20	7	2	9	0	529
c61401_g1	2	5	0	13	1	0	1	0	1	2	0	1	1	19	1262
c30046_g1	0	2	0	0	0	0	0	0	0	3	0	0	2	4	417
c110809_g1	467	256	257	466	710	417	500	120	253	817	431	268	827	534	2194
c8092_g1	0	0	5	0	0	0	0	0	0	2	0	0	0	6	332
c44459_g1	0	0	0	0	1	0	0	0	2	2	6	1	3	0	420
c72771_g2	0	0	2	2	0	0	2	2	0	0	0	0	2	0	335
c123451_g1	0	3	0	2	0	1	2	0	0	0	0	2	1	5	509
c136894_g1	0	0	0	3	0	0	0	2	0	3	0	0	0	5	519
c64826_g1	0	0	0	4	5	0	0	0	0	0	0	2	0	9	342
c80338_g1	27	5	7	17	39	23	30	4	14	39	36	21	36	36	529
c74028_g1	207	104	229	110	302	164	207	18	135	190	356	71	365	512	338
c66293_g1	0	7	2	3	0	0	0	4	2	2	6	0	4	18	482
c67449_g1	2	19	14	26	9	1	8	3	5	24	13	6	9	83	450
c116525_g2	0	3	0	5	0	0	0	0	0	0	2	0	0	0	404
c113228_g3	5	28	7	25	22	4	20	6	11	50	12	14	33	36	1408
c80362_g2	3	0	0	5	18	2	0	0	13	52	50	5	13	0	386
c76458_g1	6	5	28	5	25	11	6	0	38	3	58	28	66	45	607
c109467_g2	122	45	43	71	171	106	90	16	80	160	76	47	147	102	464
c78115_g1	0	3	9	3	3	0	5	0	0	5	5	1	3	14	615
c93485_g1	224	223	167	387	581	298	350	71	201	551	321	169	475	657	911
c16422_g1	0	0	0	5	0	0	0	0	0	2	0	0	0	8	493
c12308_g1	0	0	2	0	0	0	0	0	2	2	2	0	2	0	302
c135438_g1	1	1	1	4	0	1	1	0	0	3	1	0	0	6	406
c126787_g1	0	4	0	0	2	0	0	0	0	0	2	0	0	0	340
c133771_g1	0	2	0	0	0	0	0	0	0	2	0	0	0	3	412
c37333_g1	0	2	1	3	0	0	0	0	0	1	1	0	0	0	445
c112831_g3	0	0	0	0	0	0	0	0	0	0	4	0	0	0	327
c28235_g1	0	2	0	3	0	2	0	0	0	1	0	0	2	13	594
c37583_g1	3	2	0	2	4	0	4	0	3	9	0	2	2	7	573
c100290_g1	6252	2363	1150	4339	4445	5601	3828	1078	2637	5641	3052	2528	9634	4274	4453
c45813_g1	0	0	2	0	0	0	0	0	0	0	0	0	0	20	517
c114093_g3	0	0	0	0	2	0	2	0	2	8	9	4	2	0	409
c2031_g1	0	0	0	0	0	2	0	0	0	3	3	0	0	4	339
c121399_g1	0	5	0	0	0	0	0	0	0	3	0	0	2	0	327
c84814_g1	9	0	2	4	8	7	3	2	6	4	9	2	12	7	792
c86436_g1	708	351	336	520	1164	608	525	150	325	1146	488	409	895	1019	593
c129531_g1	4	0	2	3	5	1	6	2	4	4	1	1	4	2	598
c116507_g2	6	19	5	37	8	10	13	4	1	12	14	6	13	36	971
c92793_g2	0	5	0	0	2	0	0	0	0	0	0	0	0	6	355
c108615_g2	253	292	90	439	280	164	201	29	93	319	155	93	339	716	1615
c110554_g1	10	12	9	9	9	6	7	2	4	10	1	5	12	21	414
c100359_g3	7	4	0	1	45	25	11	1	50	77	104	29	62	1	1144
c65191_g1	3	3	3	0	9	5	6	5	5	6	14	1	9	4	1074
c48512_g1	3	2	2	7	0	3	4	0	0	3	0	0	4	9	471
c94657_g1	36	239	78	438	111	43	137	34	29	196	89	47	166	826	1435
c21786_g3	5	1	4	3	2	5	0	0	3	7	6	1	7	6	506
c84230_g1	1	0	2	0	13	3	3	0	12	23	37	3	10	0	591
c14759_g1	1	0	0	0	3	1	0	0	2	8	10	0	3	0	475
c107143_g1	86	55	40	96	166	86	73	24	48	130	143	46	131	196	1441
c76500_g1	2	0	0	2	8	9	2	0	4	12	7	9	12	8	790
c60866_g1	0	0	2	6	0	0	0	0	0	0	0	0	0	9	309
c106245_g1	3	0	0	3	8	2	1	0	9	13	25	4	9	0	942
c126506_g1	14	0	0	0	0	0	0	2	0	0	0	6	4	0	377
c95573_g2	42	22	25	49	117	60	46	4	41	116	41	44	77	116	1014
c16844_g1	1	4	5	4	10	0	12	0	0	10	0	5	7	28	327
c137372_g1	0	0	0	10	4	0	0	0	0	0	0	0	2	0	332
c59391_g1	2	0	2	8	0	6	7	0	1	0	2	5	2	0	423
c31803_g1	36	21	25	41	51	20	24	7	23	56	42	11	44	92	1125
c111148_g1	15	33	16	61	55	24	39	4	14	64	20	24	59	85	1512
c14844_g1	0	0	0	4	0	0	0	0	0	3	1	0	0	4	388
c88745_g2	180	35	45	63	143	96	84	10	48	133	61	55	141	82	483
c76260_g1	4	8	9	4	9	3	4	1	2	7	5	7	9	12	609
c34575_g1	1	0	1	0	2	3	1	0	1	0	0	1	1	1	432
c112005_g3	23	21	10	45	26	20	22	6	15	38	27	5	24	78	584
c21560_g1	1	2	1	0	1	1	2	0	0	0	0	2	3	6	924
c100521_g1	1	4	0	16	15	1	5	3	1	7	3	5	8	22	693
c97406_g1	1	0	3	5	5	2	12	1	3	4	2	1	4	56	1157
c45645_g1	5	3	4	10	7	6	10	4	6	12	13	5	8	14	424
c128739_g1	2	0	2	6	2	2	0	0	0	5	4	0	0	0	309
c44430_g1	0	8	2	4	4	0	0	0	0	0	0	0	0	6	415
c78806_g1	0	3	5	12	29	27	13	12	4	25	16	14	38	51	391
c83509_g1	1	55	5	56	8	3	6	0	0	11	9	2	11	75	673
c109707_g1	1	80	11	84	18	7	11	6	1	45	5	5	18	124	1284
c60235_g1	2	5	5	7	0	0	0	1	1	9	3	2	5	7	788
c106791_g1	671	503	853	785	1684	1414	532	288	1639	1948	2448	1064	1998	2156	3571
c121568_g1	0	0	3	0	3	0	0	0	0	6	4	0	0	27	315
c27273_g1	0	0	0	4	1	3	0	0	1	3	1	1	3	0	457
c110059_g1	5	40	12	69	15	2	17	9	5	35	16	10	22	177	1227
c118950_g1	0	0	0	0	0	2	0	2	0	0	0	0	0	2	310
c129415_g1	0	4	2	0	0	0	0	0	0	6	0	0	0	1	558
c49466_g1	3	2	2	6	4	2	0	2	7	8	0	0	2	5	413
c17242_g1	0	0	0	2	0	0	3	0	0	0	2	0	5	2	416
c82975_g1	14	12	19	9	70	20	15	11	21	33	40	15	21	67	464
c70607_g1	68	44	37	78	102	37	54	10	19	120	42	49	76	90	430
c18240_g1	3	1	0	1	4	6	3	0	1	4	1	1	0	1	693
c83458_g1	7	25	4	38	11	10	14	1	1	14	6	1	19	49	1226
c106541_g2	0	2	2	0	9	6	4	2	10	5	7	0	5	0	852
c91837_g1	3	0	0	2	17	4	2	0	10	31	54	3	10	2	881
c113507_g6	5	52	14	97	37	10	28	2	3	25	11	4	36	116	2474
c114311_g2	0	0	3	0	0	0	0	0	0	6	0	0	0	2	712
c111462_g3	11	6	4	8	6	4	5	1	2	17	2	5	13	15	1837
c104598_g4	10	10	6	30	16	2	6	2	5	9	10	10	16	46	906
c88187_g1	9	7	5	32	20	4	9	1	5	23	18	9	26	72	960
c110858_g3	23	36	29	51	30	14	15	11	5	34	4	21	23	80	416
c93317_g1	871	279	421	553	1203	793	753	178	462	1144	707	379	1307	879	1172
c103458_g4	4	2	4	8	17	3	9	0	5	5	16	3	6	19	1949
c42570_g1	0	3	0	7	6	3	6	0	0	0	0	3	0	3	301
c10610_g1	0	0	3	31	0	0	14	0	0	0	0	0	6	0	337
c116016_g1	78	35	83	48	150	49	66	21	57	113	187	55	75	253	1704
c47050_g1	0	0	0	0	0	0	0	0	1	3	6	0	7	0	407
c117749_g2	116	135	84	175	167	112	137	25	57	223	137	60	197	323	1421
c100847_g2	180	38	103	70	195	93	125	23	67	143	182	49	238	113	1717
c91045_g1	8	105	31	97	14	13	7	12	1	25	9	20	31	163	1589
c134486_g1	0	2	0	2	0	0	5	0	0	0	0	0	0	2	356
c72772_g1	3	6	4	4	12	10	8	1	2	21	4	1	14	29	720
c28770_g1	3	2	2	3	2	2	2	1	1	1	2	0	4	2	1366
c115033_g3	92	22	39	59	105	61	54	10	53	80	100	26	88	115	2322
c79060_g1	35	47	18	47	23	14	41	12	0	82	13	12	49	152	599
c104451_g1	2263	1885	1282	1568	4705	1728	1817	498	970	5034	1252	1314	2323	3965	1558
c73404_g1	3	0	2	2	14	10	0	4	15	10	21	0	11	2	1031
c94518_g2	3	2	0	0	6	2	2	0	0	2	0	0	2	0	421
c67262_g1	17	39	21	55	60	18	22	15	8	73	26	19	36	85	340
c5579_g1	0	0	0	0	0	0	12	0	12	5	0	0	0	0	302
c108467_g2	233	157	196	840	367	139	727	79	124	453	294	81	643	826	726
c364_g1	0	0	0	0	2	1	0	0	0	0	3	2	0	0	314
c96644_g2	371	196	190	203	471	198	242	53	139	532	218	154	384	596	1836
c137774_g1	0	3	0	0	0	0	3	0	0	3	3	3	3	3	551
c130317_g1	0	0	0	3	0	0	0	0	3	0	0	0	3	3	369
c64918_g1	0	0	1	11	7	1	5	0	0	4	0	0	1	1	821
c117215_g2	269	12	6	96	20	59	147	6	13	68	18	29	357	30	2444
c110429_g3	7	7	14	23	11	1	5	4	6	11	15	5	17	55	586
c81886_g1	0	12	2	7	5	0	2	0	0	5	4	0	4	61	928
c77023_g1	4	1	1	1	9	3	0	0	6	21	31	3	0	0	1065
c5675_g1	3	0	0	0	0	0	0	0	0	0	0	2	4	2	368
c123913_g1	0	5	3	0	0	0	0	0	0	0	0	0	0	3	314
c101119_g2	16	3	15	4	24	8	10	1	11	20	26	7	20	15	1525
c671_g1	0	0	0	2	0	0	0	2	1	3	0	0	0	10	383
c137979_g1	0	7	0	2	0	0	0	0	0	0	0	0	0	3	313
c104998_g3	0	0	0	0	0	2	0	0	0	0	5	0	2	0	320
c90385_g1	6	34	6	48	31	9	11	2	0	28	17	4	19	50	458
c89528_g1	10	17	6	34	24	21	18	3	8	41	12	0	53	30	408
c7836_g1	0	0	0	3	0	0	2	0	0	2	2	0	0	1	562
c74496_g1	8	10	0	41	0	10	7	0	0	2	4	7	11	29	416
c130862_g1	0	4	2	2	0	0	0	0	0	0	0	5	1	6	414
c83485_g1	8	4	15	2	13	9	4	2	9	11	11	10	10	12	544
c108516_g1	83	59	38	151	155	114	72	21	55	177	105	18	165	211	1573
c133857_g1	0	0	0	0	0	0	0	0	0	0	0	0	0	0	379
c134709_g1	0	6	0	7	0	0	0	0	0	0	0	0	0	19	316
c135540_g1	0	3	0	3	0	0	0	0	0	0	2	0	0	3	362
c114697_g3	13	14	12	11	30	6	2	0	13	25	17	5	9	38	1165
c99984_g3	4	15	12	20	6	2	4	0	1	13	7	0	10	55	861
c104954_g3	637	279	303	546	858	623	586	155	376	884	604	301	1063	855	1660
c30921_g1	0	0	0	2	0	0	0	0	0	2	5	2	0	0	424
c135749_g1	3	0	0	0	0	2	0	2	0	0	2	0	0	0	354
c123102_g1	1	0	0	1	0	0	0	0	0	1	0	0	1	0	335
c81397_g1	5	0	0	6	1	1	17	0	0	2	0	0	26	0	382
c124134_g1	0	0	0	0	0	0	0	0	0	3	0	0	3	0	343
c126055_g1	1	0	0	10	0	0	0	0	0	0	0	0	2	4	805
c95970_g2	0	0	0	0	22	9	3	0	16	32	67	6	28	0	581
c100890_g1	3317	1232	1371	2370	3111	2612	2555	612	1494	3643	2745	1608	4808	3818	2473
c97192_g4	7	12	3	21	5	5	20	0	3	29	6	2	16	16	695
c99866_g1	0	0	0	1	6	2	2	0	3	13	26	2	3	0	455
c129124_g1	0	0	0	2	0	0	0	0	0	0	0	2	0	4	453
c114801_g2	0	5	0	2	0	0	0	0	1	0	0	0	2	5	501
c107311_g1	0	0	0	0	1	2	0	0	3	12	17	2	2	0	431
c64854_g1	0	0	0	3	3	1	0	0	5	4	9	1	2	0	667
c50232_g2	0	0	0	2	2	0	0	0	0	0	0	2	9	8	349
c114883_g1	29	84	17	408	40	33	79	11	12	53	23	27	128	206	1170
c53077_g1	1	0	0	0	2	0	0	3	1	0	3	2	1	3	550
c127035_g1	0	0	0	0	3	1	0	0	0	0	8	0	1	0	511
c37955_g1	0	15	2	4	2	0	0	0	3	4	0	2	2	13	527
c29477_g1	1	0	0	3	0	0	2	2	0	2	4	0	0	4	363
c104552_g1	11	2	7	88	17	2	66	2	0	29	6	4	25	17	669
c53216_g1	3	0	0	6	0	2	2	0	0	6	3	0	3	2	545
c126595_g1	2	0	2	0	4	0	2	0	2	0	0	0	0	3	372
c73652_g1	2	0	0	4	13	2	2	0	5	23	20	0	9	0	664
c53891_g1	0	2	0	0	0	0	0	0	2	2	0	2	3	4	342
c112056_g2	4	0	1	0	0	0	0	0	2	1	6	0	1	2	720
c90012_g1	0	0	0	1	7	4	0	0	3	4	20	2	9	0	1082
c99049_g1	0	0	0	3	2	0	0	0	0	0	4	2	0	5	431
c1267_g1	2	0	0	0	2	0	2	0	5	2	0	0	0	2	377
c111250_g4	0	0	0	0	0	0	0	0	2	2	4	0	0	2	342
c117531_g1	0	2	3	0	6	1	0	0	3	31	21	5	5	0	1265
c25722_g1	0	4	2	4	1	0	0	0	0	0	0	0	0	4	503
c96036_g1	31	15	20	41	46	24	35	9	14	55	18	15	45	55	847
c50834_g1	0	0	0	0	0	0	0	0	0	8	2	0	6	0	483
c103953_g3	2450	2194	1290	3481	4657	2168	2914	548	1188	5730	1905	1347	4739	4681	1369
c76839_g1	0	4	6	2	2	2	7	4	0	7	8	6	8	4	540
c97809_g3	131	102	63	182	212	131	128	50	69	222	134	93	281	296	1909
c106460_g1	674	117	304	127	562	430	267	125	341	450	646	358	646	664	1533
c87833_g1	186	57	64	140	204	187	162	26	139	188	256	85	486	171	608
c32953_g1	0	0	0	0	3	0	0	0	1	2	0	0	0	0	375
c21915_g1	3	4	4	3	6	1	8	0	2	10	5	4	3	1	1018
c102751_g1	2	5	3	8	26	2	2	1	13	67	36	14	18	1	1554
c96976_g1	2	1	0	7	3	0	2	1	5	12	11	4	4	14	1059
c61788_g1	0	3	0	3	10	5	0	0	0	0	4	3	11	8	313
c78653_g1	50	170	61	325	65	21	83	23	16	130	45	45	168	408	787
c24421_g1	0	0	0	0	5	0	0	0	6	21	9	0	6	0	358
c24560_g1	0	0	0	0	2	0	0	0	0	2	4	2	0	2	352
c100308_g3	1103	424	331	719	797	891	646	181	516	1054	691	490	1706	1337	2532
c99752_g1	2	32	5	29	15	5	4	0	7	23	11	9	9	64	591
c136205_g1	0	0	0	0	2	0	0	0	2	0	0	0	7	0	390
c78999_g1	0	7	9	9	0	0	0	3	0	21	5	8	23	11	380
c77902_g1	1	3	0	3	0	0	0	2	0	6	0	2	2	3	370
c124451_g1	1	0	0	3	0	0	0	0	0	0	0	0	0	3	397
c100274_g1	14	79	10	118	25	19	18	7	8	58	31	16	30	161	1746
c19254_g1	1	0	0	11	0	4	0	2	0	0	4	0	7	12	433
c115423_g2	13	0	2	5	13	18	3	2	16	44	27	17	56	0	1026
c125922_g1	0	0	1	0	0	0	0	0	0	0	1	4	0	3	653
c61147_g1	2	7	0	6	1	1	5	1	1	4	2	1	2	13	693
c117246_g1	36	21	27	55	65	29	59	10	15	78	54	30	57	97	395
c17092_g1	0	0	0	0	0	0	3	0	0	6	0	3	0	0	307
c133402_g1	1	0	0	0	1	0	2	0	0	0	1	0	1	1	420
c52878_g1	0	3	3	38	3	7	7	6	7	15	3	0	12	11	331
c115894_g1	2572	1518	1335	3366	5051	2263	3211	595	987	4538	1379	912	2780	3825	2365
c99072_g6	1	2	0	6	16	1	0	0	1	32	25	3	3	2	381
c8503_g1	0	0	0	0	0	0	0	0	0	0	2	0	0	1	337
c97575_g1	19	7	3	18	25	12	8	1	7	41	14	5	20	18	1389
c88855_g1	2	8	1	5	7	0	4	0	0	9	1	2	6	36	353
c128154_g1	0	0	0	0	2	0	0	0	0	0	2	0	0	0	305
c63246_g1	8	0	0	0	6	0	6	8	3	11	12	0	6	3	418
c91562_g2	13	15	76	13	129	17	15	14	27	46	112	21	23	149	911
c110847_g2	681	226	258	533	692	612	621	138	408	698	686	280	1069	692	1618
c80028_g1	0	12	2	9	4	0	6	4	0	2	0	8	6	30	648
c103473_g1	13	83	17	78	64	21	22	6	10	74	30	17	45	116	1029
c117465_g1	10	9	15	21	16	16	9	3	15	31	15	16	26	26	500
c86469_g2	13129	5167	3985	12832	22991	21238	12660	3798	9814	20258	10082	5584	26410	8647	1007
c49713_g1	8	0	2	4	0	0	1	0	0	3	0	0	1	2	368
c111584_g1	174	110	69	194	188	117	159	27	53	195	116	94	292	273	3149
c109125_g4	13	0	4	27	7	0	25	0	0	12	0	0	0	22	362
c104002_g1	322	120	219	124	498	70	156	39	137	583	272	255	139	437	765
c120068_g1	6	2	0	0	9	0	2	0	0	4	3	2	0	9	533
c34161_g1	17	7	9	8	36	16	10	3	28	25	14	9	13	5	537
c46053_g1	0	2	0	0	1	0	2	1	7	5	9	0	0	0	699
c81976_g1	0	23	74	100	138	57	59	31	38	92	124	23	158	106	539
c125908_g1	0	6	0	0	2	0	0	0	0	0	0	0	2	2	388
c118019_g1	125	169	98	266	227	125	152	35	64	269	132	69	237	546	3620
c116294_g1	55	13	29	38	108	68	89	8	29	78	44	29	96	31	1342
c73771_g1	0	4	1	13	4	1	4	0	0	4	1	0	9	6	692
c61978_g1	0	0	7	1	12	1	1	0	4	6	5	2	3	6	896
c87057_g6	60	25	23	68	85	30	40	12	27	90	18	33	87	50	458
c111831_g3	4	4	4	12	4	9	6	2	4	16	10	2	22	20	903
c54621_g1	0	2	1	8	0	0	5	1	0	5	2	0	5	17	868
c111585_g2	43	51	306	63	167	24	61	12	27	50	137	55	64	1102	1796
c121328_g1	0	0	0	0	0	0	0	0	3	8	3	0	0	0	337
c26011_g1	1	3	0	1	0	1	0	0	0	0	2	0	0	3	481
c115452_g1	33	13	17	45	68	68	94	22	49	82	19	44	56	51	2452
c98149_g3	2254	1469	1007	1844	4435	1423	1700	434	705	4474	998	1061	3104	3476	1560
c107100_g2	53	21	38	49	77	41	53	10	24	75	52	26	71	152	2481
c119778_g1	0	2	1	2	1	0	0	0	0	1	1	0	0	4	583
c120690_g1	3	0	0	0	0	0	0	0	0	0	0	0	0	3	353
c118417_g5	13	77	30	79	8	5	20	11	4	18	10	23	29	121	2077
c118555_g1	173	230	125	318	321	150	199	63	81	371	185	93	279	595	5751
c79395_g2	0	1	0	0	3	3	1	0	4	15	6	4	11	2	687
c73309_g1	5	2	0	3	3	3	4	0	2	8	2	1	5	6	537
c102127_g2	4	10	7	60	16	9	12	0	7	31	4	4	29	37	354
c111759_g3	9	50	17	89	17	16	19	6	2	25	16	16	51	97	1119
c110477_g6	0	0	0	4	0	0	5	0	0	0	3	0	0	2	396
c3204_g1	0	2	2	0	2	2	0	2	0	0	0	0	2	0	359
c110673_g2	1	0	3	6	0	0	0	0	1	1	2	0	2	4	778
c68253_g1	0	0	0	20	4	3	4	0	2	4	0	4	4	24	468
c90406_g1	5	2	3	3	8	1	6	1	8	12	9	3	2	5	961
c17364_g1	0	0	0	0	0	0	0	0	4	3	11	6	7	0	421
c97976_g1	3	9	0	30	6	1	3	0	0	5	3	7	6	51	636
c92034_g1	365	207	188	516	581	267	477	72	156	665	351	187	570	854	1495
c58196_g1	21	18	31	45	58	46	28	9	33	38	26	21	47	45	440
c42048_g2	0	0	0	0	0	1	0	0	0	0	0	0	0	0	307
c102497_g2	2	0	0	7	2	0	0	0	0	5	2	0	3	7	499
c54388_g1	0	0	0	0	1	0	0	0	0	9	15	1	3	0	518
c62887_g1	4	0	0	8	0	1	0	0	1	7	0	2	2	5	386
c116077_g4	0	5	0	10	0	0	3	0	0	0	0	1	0	9	389
c118111_g1	429	241	214	566	674	366	389	99	231	669	437	187	725	736	4492
c604_g1	0	0	0	0	2	0	2	0	0	5	2	2	2	0	334
c116428_g3	0	0	0	0	0	2	0	0	1	0	0	1	0	2	324
c102629_g2	3	4	1	8	4	2	1	1	1	3	2	2	0	18	1273
c25943_g1	3	0	1	1	0	5	1	0	3	0	9	0	5	4	690
c12363_g1	0	0	3	0	0	0	0	0	0	0	17	0	0	0	356
c1696_g1	2	0	0	0	5	2	0	0	0	2	3	0	2	0	385
c14088_g1	1	0	0	0	3	5	0	0	1	0	0	0	0	0	328
c97608_g1	230	24	23	76	96	614	26	110	319	48	404	139	743	115	2265
c116905_g2	389	271	204	449	460	325	380	86	259	483	581	220	676	1079	2899
c4313_g1	0	4	0	6	0	0	0	0	0	2	2	0	0	2	416
c71560_g1	6	2	0	2	7	6	14	3	2	13	7	1	8	4	451
c104427_g2	169	111	84	214	284	165	206	49	81	318	166	111	269	303	2672
c75019_g1	13	5	7	20	56	28	11	16	35	9	48	6	33	44	1976
c126454_g1	2	2	0	0	0	0	0	0	0	0	0	0	1	0	416
c99652_g1	4000	3911	2080	6584	8245	5383	5997	1164	2877	9669	3494	2622	9781	6875	2479
c123245_g1	0	1	0	4	1	0	0	0	0	0	0	0	0	11	578
c25187_g1	0	0	4	0	0	0	0	0	0	2	0	0	0	15	352
c122799_g1	0	5	2	0	0	0	0	0	0	0	2	0	0	5	470
c96838_g1	5	1	0	6	14	6	7	1	13	39	53	15	13	0	1173
c33532_g3	4	0	0	0	6	0	0	0	2	2	2	0	0	2	480
c20534_g1	0	4	0	4	0	0	0	0	0	0	0	0	0	4	485
c117174_g1	7	2	2	5	2	0	2	0	0	2	7	4	6	10	318
c109302_g1	13	10	7	15	41	14	21	4	13	47	16	17	37	27	1680
c130811_g1	2	2	5	4	9	3	12	4	5	6	6	0	16	14	328
c83412_g1	3	0	0	0	0	5	0	0	0	0	2	0	2	3	323
c84792_g1	62	47	19	53	57	23	65	13	27	104	46	23	80	126	707
c85758_g1	16	0	0	0	0	0	2	0	2	2	2	0	2	0	1002
c100223_g1	0	0	0	5	2	0	0	2	0	2	2	0	4	0	405
c23527_g1	0	0	0	0	7	5	2	0	2	5	5	2	11	0	409
c113508_g1	1012	58	159	4515	410	788	802	122	207	242	317	128	663	754	394
c105220_g5	33	8	8	16	56	45	41	5	16	51	33	12	58	8	302
c91312_g3	279	267	144	466	330	176	201	39	82	493	135	125	291	542	4025
c59003_g1	0	4	0	2	0	0	0	0	0	0	0	2	0	0	625
c108665_g2	1	0	1	0	1	0	0	0	0	1	2	0	1	0	452
c4710_g1	0	0	2	0	0	2	0	0	5	6	7	0	0	0	650
c117083_g1	50	14	25	12	51	22	25	7	17	45	45	15	20	58	1341
c14185_g1	0	0	0	3	0	0	0	0	0	1	0	0	0	1	370
c109383_g1	3	11	2	13	10	6	3	0	1	12	1	0	3	28	697
c113601_g1	5	3	8	6	20	15	11	4	4	16	11	4	13	10	1063
c97509_g1	13	29	15	43	39	10	31	1	7	58	14	21	46	65	912
c281_g1	0	0	0	3	0	2	0	0	0	0	0	2	0	7	334
c8252_g1	0	0	0	2	0	0	0	0	0	0	2	0	0	0	306
c96449_g4	5	13	13	30	14	11	14	0	10	19	12	5	26	53	694
c36686_g1	0	10	0	6	0	0	4	0	2	4	2	0	4	3	334
c116733_g4	39	83	56	123	51	21	43	13	15	89	43	42	87	276	1921
c96245_g1	201	142	96	376	287	177	199	47	113	299	189	125	388	487	1168
c116265_g1	16	29	6	90	47	42	42	18	16	52	50	18	72	67	1623
c113455_g1	476	311	268	519	974	613	456	116	274	842	608	261	904	894	1111
c123610_g1	0	0	3	1	0	0	1	0	0	1	1	0	1	2	461
c99419_g2	17	14	10	25	56	22	11	8	11	48	13	16	27	32	908
c117258_g1	0	0	0	0	0	0	0	0	2	2	2	0	2	0	316
c51182_g1	0	0	0	0	9	0	0	0	1	0	4	3	0	0	579
c112146_g3	19	29	22	52	37	37	30	14	18	28	22	21	34	80	939
c79752_g1	18	22	10	43	36	21	20	8	7	40	17	15	32	107	520
c67779_g1	0	4	0	4	0	0	3	0	0	0	0	0	1	18	589
c89704_g3	122	6	98	47	223	194	202	43	129	253	215	84	339	12	3527
c69971_g2	0	3	0	6	0	0	1	0	0	0	2	0	0	9	477
c117889_g3	0	0	0	0	0	0	0	0	0	0	0	0	1	3	533
c126323_g1	1	11	1	20	0	1	1	1	1	1	1	0	2	29	737
c34423_g1	0	1	0	3	0	1	2	0	3	4	1	1	5	1	568
c103150_g1	3	0	0	11	0	0	15	0	0	5	0	0	20	0	305
c102156_g2	120	22	32	40	40	146	51	29	79	99	179	73	205	121	1516
c109581_g1	3	4	9	10	12	9	3	0	3	9	11	0	5	27	394
c37632_g1	16	2	4	2	10	2	2	0	5	18	18	8	21	30	495
c94944_g2	0	0	0	0	0	2	0	0	0	2	0	0	0	2	346
c98467_g2	267	393	228	310	525	556	303	160	280	756	477	421	1155	821	798
c94117_g1	2	34	4	38	4	3	4	1	3	17	8	4	18	99	1150
c58790_g1	2	24	0	35	5	0	2	0	0	5	0	5	2	16	452
c78554_g1	12	0	0	2	7	5	7	1	4	2	8	7	12	4	536
c132976_g1	4	0	0	0	4	2	3	0	1	2	0	3	3	4	334
c114151_g3	133	100	86	159	265	145	144	36	132	251	196	109	250	284	2004
c74786_g1	0	0	0	0	0	0	0	0	0	0	0	0	0	0	636
c116593_g2	7	10	4	20	15	10	14	4	5	12	16	4	14	37	597
c21019_g1	1	4	0	11	0	0	0	0	0	0	0	0	0	13	307
c124229_g1	0	0	0	5	2	0	0	0	0	2	0	0	0	0	326
c90888_g4	6	0	1	5	8	9	4	0	6	11	6	1	5	3	446
c85481_g1	3	6	8	6	8	5	9	0	5	13	7	5	15	14	706
c8119_g1	0	6	0	5	2	0	2	2	0	4	0	0	2	3	499
c113209_g2	0	0	0	0	0	0	0	0	2	3	2	0	2	0	305
c22421_g1	0	0	0	0	3	0	0	0	0	3	3	0	12	0	319
c4338_g1	0	2	0	4	0	1	0	0	0	0	0	0	0	8	362
c83766_g1	3	3	2	10	3	4	1	2	0	7	2	2	4	13	859
c90942_g1	19	14	37	13	67	30	21	4	37	20	76	15	26	101	934
c18094_g1	0	0	0	0	2	0	2	0	0	2	0	2	2	3	327
c107031_g3	0	3	0	1	1	0	1	0	0	1	0	1	0	7	634
c104889_g1	1662	380	570	534	2388	987	1179	246	675	1849	1239	782	1207	1124	1996
c131983_g1	0	0	2	0	0	0	0	0	2	2	0	0	2	2	320
c127595_g1	0	0	0	0	0	0	0	0	0	0	0	0	0	0	342
c89979_g1	4	11	3	5	7	0	5	0	0	10	10	7	12	24	573
c117123_g1	327	314	178	651	443	289	235	74	186	409	333	177	500	1100	4131
c4551_g1	0	3	0	0	0	0	0	0	0	5	0	0	0	10	336
c120791_g1	0	0	0	1	0	0	0	0	0	0	0	1	1	1	349
c129748_g1	0	0	0	7	7	0	19	6	0	33	28	0	17	4	325
c65126_g2	4	3	9	9	18	9	10	0	7	14	6	10	22	17	1456
c107293_g2	2755	2101	1058	3335	3941	3053	2950	798	1356	4718	2117	1779	5289	3631	2993
c70957_g1	92	277	24	438	277	70	246	14	20	235	56	70	199	199	317
c112949_g2	0	0	0	0	0	0	0	0	0	0	1	0	0	1	1627
c1479_g1	0	3	0	0	0	3	5	0	2	2	0	0	2	5	540
c104598_g2	13	24	12	88	41	19	17	10	7	48	27	12	54	106	785
c128512_g1	0	0	2	2	2	0	0	0	0	2	3	0	0	0	364
c123563_g1	0	3	0	0	0	0	0	0	0	0	0	0	5	8	315
c116745_g2	209	182	112	334	398	194	211	54	108	407	210	113	343	507	2929
c2629_g1	2	3	4	3	3	5	3	2	3	7	6	3	4	6	1025
c20159_g1	1	2	3	4	0	2	0	0	0	2	2	0	0	3	417
c13359_g1	9	2	14	24	23	12	19	0	4	23	13	4	24	18	1068
c11511_g1	0	0	0	0	2	0	0	0	3	5	5	0	0	0	362
c104774_g2	38	28	19	74	31	13	31	12	15	42	31	10	56	92	860
c126286_g1	11	1	9	4	25	1	8	1	4	19	3	3	11	4	318
c17931_g1	0	0	0	0	0	0	0	0	5	4	0	0	0	0	328
c108420_g1	551	265	215	519	611	539	686	108	314	786	528	278	1049	704	3126
c6097_g1	0	3	1	1	1	0	0	0	0	0	1	1	0	4	617
c93958_g1	14	12	3	9	19	11	8	3	5	17	15	2	23	10	760
c79966_g1	16	1	2	6	2	0	7	0	4	3	3	0	5	4	1025
c67214_g1	3	11	0	3	7	0	0	0	0	7	7	3	16	14	501
c90596_g1	0	3	4	2	2	3	2	0	3	4	0	2	5	6	384
c3828_g1	1	0	12	1	15	5	0	1	2	1	5	0	2	17	972
c110778_g4	14	9	6	8	35	10	16	4	8	39	8	8	29	21	350
c29863_g1	2	3	0	3	0	0	0	0	0	0	0	0	0	7	403
c69825_g1	8	68	14	147	29	13	28	6	8	49	14	22	39	169	545
c93742_g2	3	6	6	5	3	1	0	2	0	3	3	4	1	20	1206
c135560_g1	0	0	0	0	0	3	0	0	1	1	0	0	0	2	362
c2520_g1	0	0	0	0	0	3	2	0	0	0	0	5	2	0	347
c15793_g1	0	0	0	0	0	0	0	0	0	6	2	0	0	2	368
c81670_g1	2	1	3	6	9	0	2	1	3	1	8	1	0	15	1947
c90153_g1	1	0	0	0	4	6	0	1	9	8	50	6	11	0	888
c559_g1	10	4	5	10	25	10	13	5	2	29	6	6	8	6	681
c127371_g1	2	0	0	0	0	4	0	0	0	0	4	0	0	0	305
c125346_g1	3	2	3	2	2	2	0	0	2	2	0	2	6	13	771
c33726_g1	2	2	0	4	2	4	12	3	0	2	0	6	6	34	535
c28517_g1	0	0	0	2	1	0	1	0	0	9	0	0	1	10	499
c75233_g1	0	0	0	3	2	0	0	0	0	2	0	0	0	11	334
c10413_g1	0	0	1	1	0	0	0	0	1	0	1	0	1	2	539
c107797_g2	133	27	41	59	111	97	98	17	66	129	117	50	159	85	1032
c71651_g1	5	2	3	2	3	3	7	1	3	1	5	3	1	2	496
c116343_g2	119	52	78	101	163	127	91	35	83	152	140	70	194	144	2513
c19801_g1	0	0	0	0	0	3	0	0	0	0	6	0	3	0	318
c78644_g1	1	0	0	0	1	0	0	2	3	6	13	0	1	1	714
c97989_g2	7	66	24	88	26	14	7	7	9	20	19	19	51	132	1173
c27824_g1	6	20	0	37	10	5	14	4	0	27	12	3	8	46	442
c110241_g1	1662	777	787	1630	2530	1750	1911	538	997	2509	1939	851	2904	2484	1332
c57647_g1	2	3	0	6	0	1	3	0	1	4	2	1	4	5	486
c107772_g1	4	5	5	10	25	10	11	6	4	16	10	3	8	33	679
c73510_g1	0	4	3	5	4	1	4	1	1	4	0	3	1	11	651
c62736_g1	4	3	0	0	7	0	9	2	3	6	3	0	3	21	372
c87550_g1	344	219	178	475	530	348	418	95	233	453	495	167	706	816	1846
c115872_g2	519	319	214	715	515	211	540	75	186	625	370	199	648	953	2058
c112230_g3	1	12	15	32	6	8	9	0	7	20	10	8	21	75	381
c76401_g2	1	0	0	0	0	0	0	0	0	1	1	0	1	0	410
c97717_g2	167	30	65	92	202	134	87	30	58	195	106	108	180	208	761
c134438_g1	0	0	0	0	0	2	1	0	1	0	1	1	1	0	338
c89219_g1	143	78	78	190	211	143	205	40	75	226	153	58	247	227	768
c22550_g1	0	0	0	0	2	1	0	0	1	1	2	2	1	0	611
c123891_g1	0	0	0	3	0	0	0	0	0	0	0	0	0	2	388
c112842_g1	7	16	7	27	21	12	18	4	1	30	17	15	25	98	960
c91469_g1	48	52	46	63	84	42	88	19	61	108	133	41	97	178	512
c99481_g1	5	10	0	12	3	12	14	2	5	9	3	7	17	12	915
c67416_g1	2	2	0	2	7	4	1	0	0	10	1	0	4	3	608
c112659_g1	0	0	2	0	0	0	0	0	0	0	2	0	2	0	320
c107331_g1	0	0	0	0	0	0	0	0	0	1	4	0	1	0	427
c95339_g1	689	107	64	216	290	260	359	63	112	379	132	152	473	208	518
c105043_g2	41	14	34	26	83	33	33	13	6	70	29	24	55	68	972
c110766_g3	43	26	29	66	82	41	36	10	33	87	48	19	67	60	312
c114162_g1	304	181	132	274	359	231	222	63	152	389	286	155	423	511	3661
c104655_g4	113	178	80	497	296	137	155	65	72	179	130	58	174	776	1702
c90313_g1	2	44	6	55	8	9	8	4	7	14	7	8	25	120	355
c108132_g1	1	0	3	2	0	0	2	0	0	3	1	0	0	4	467
c78966_g1	53	27	29	38	101	47	42	14	36	83	62	33	65	71	473
c103441_g3	0	0	0	0	6	1	0	0	4	12	11	0	4	3	514
c113529_g1	2	0	4	2	2	3	2	0	0	0	3	2	0	5	383
c107637_g1	192	20	34	133	27	84	128	3	21	21	54	3	752	50	697
c9558_g1	0	0	0	0	0	0	0	2	5	0	35	2	0	2	382
c100798_g2	148	24	51	21	131	50	70	13	35	118	71	34	40	67	908
c133277_g1	0	0	0	2	0	0	0	0	0	0	2	0	2	0	316
c34461_g1	168	522	353	354	1205	200	571	71	191	1350	360	239	597	1041	396
c76356_g2	2	0	1	8	4	0	3	0	1	3	1	1	6	12	698
c3983_g1	0	0	0	0	0	0	0	0	0	0	0	0	0	6	380
c116953_g1	0	0	0	0	3	0	0	0	1	2	3	1	1	0	365
c23686_g1	4	0	0	9	6	2	7	0	2	9	0	0	4	0	361
c41768_g1	0	0	0	0	0	0	0	0	0	0	4	0	0	0	360
c111085_g2	1	0	1	0	1	2	2	0	0	2	4	2	8	0	1068
c116029_g3	0	27	1	30	5	6	5	0	0	19	8	3	15	55	879
c111810_g2	3	1	0	1	0	0	0	2	3	2	1	1	1	13	696
c18656_g2	0	2	2	4	3	1	4	1	5	2	1	3	4	5	416
c121641_g1	0	0	0	0	0	0	0	0	0	2	3	0	0	0	322
c115940_g1	325	182	224	227	433	358	234	59	183	489	218	174	436	438	1997
c109248_g1	15	11	24	25	24	19	10	4	7	30	18	2	41	59	774
c17809_g1	0	0	0	7	0	6	3	0	3	0	6	0	6	3	430
c128474_g1	1	3	2	0	2	0	0	0	1	0	0	0	0	0	314
c108532_g3	2	0	8	0	5	1	0	1	10	4	25	3	4	45	747
c70033_g1	2	20	0	23	9	1	2	1	2	3	1	0	7	33	1456
c102334_g2	37	67	18	109	54	39	50	12	15	80	40	25	86	200	854
c102704_g9	2	4	0	0	7	4	1	0	1	20	22	1	4	0	712
c27386_g1	10	0	0	8	6	8	6	3	4	4	8	3	11	6	544
c103222_g1	6	48	14	100	18	15	8	4	4	32	5	16	17	133	1039
c123257_g1	0	0	0	0	0	0	0	0	0	0	1	0	0	8	898
c79640_g1	0	0	1	2	3	0	0	0	4	16	13	3	4	0	685
c44716_g1	1	0	0	3	2	0	0	0	0	4	0	0	2	0	360
c110959_g2	0	2	1	2	3	0	1	0	0	2	1	0	1	5	693
c103943_g1	0	0	0	0	0	0	0	0	0	2	4	0	3	0	418
c62446_g1	5	0	16	30	8	0	52	0	0	32	9	0	38	34	403
c122394_g1	0	0	0	3	6	4	0	0	4	3	10	0	4	0	356
c27947_g1	0	0	0	3	0	0	2	0	2	5	4	0	2	3	302
c92028_g1	546	359	308	371	1186	448	545	130	231	1250	328	262	688	692	2902
c80024_g1	6	30	5	29	19	6	7	10	2	15	14	16	4	77	2493
c9397_g1	0	0	0	4	0	0	0	0	0	3	0	0	0	0	317
c120750_g1	0	0	0	3	2	0	0	0	0	2	2	2	0	0	422
c114669_g1	34076	3724	4428	36643	16842	50257	21420	10551	15030	5677	18632	5646	45980	21541	2919
c13429_g1	0	2	0	4	3	0	0	0	0	3	1	0	0	4	583
c60146_g1	1	1	0	0	5	0	0	1	0	0	1	0	0	1	712
c69907_g1	0	41	76	74	65	24	62	3	39	80	106	49	85	344	358
c77257_g1	4	15	3	34	16	3	1	0	2	16	5	6	13	53	683
c100632_g2	0	13	3	10	0	1	1	1	1	7	0	4	9	35	1230
c26333_g1	0	0	0	2	0	1	3	0	0	1	1	0	9	4	362
c86654_g1	2	10	5	0	3	0	3	0	0	1	2	4	0	13	325
c8195_g1	0	0	0	3	6	0	2	0	0	3	0	0	1	1	364
c127190_g1	0	0	0	5	0	0	0	0	0	0	4	0	4	10	322
c89225_g3	7	4	2	9	3	0	3	2	1	2	0	4	1	6	725
c121832_g1	0	3	0	0	0	0	0	0	0	0	0	0	2	6	327
c96258_g1	0	12	0	28	0	0	0	2	0	1	0	1	0	15	475
c58399_g1	2	0	0	0	0	1	0	0	0	3	0	0	2	0	402
c19773_g1	0	0	2	3	0	0	0	0	0	2	2	0	2	0	389
c113691_g1	16	0	9	4	20	13	10	6	11	16	21	7	11	18	749
c58747_g1	3	6	5	20	9	3	1	0	3	14	6	3	8	16	648
c88270_g1	2	12	2	21	2	0	1	0	2	9	2	1	1	68	1262
c9192_g1	0	0	0	0	0	0	0	0	0	3	0	0	3	0	341
c111190_g2	182	101	85	155	309	130	179	35	63	375	151	91	243	272	1282
c67213_g1	3	18	11	15	38	31	5	12	37	25	33	25	27	40	677
c104547_g1	165	88	85	151	194	159	174	45	83	235	184	70	234	236	1428
c114563_g1	1614	750	618	1473	2079	2740	1638	319	1084	2147	2027	1022	3543	1540	1844
c48172_g2	0	4	2	15	5	0	0	0	0	5	0	0	0	0	424
c105395_g1	0	0	0	0	5	0	0	0	0	3	13	0	0	0	431
c93403_g1	16	19	20	32	42	23	16	2	4	52	26	12	41	90	408
c106662_g1	0	0	0	0	4	1	0	0	5	12	13	2	1	0	588
c113689_g4	1112	824	790	1121	1573	949	1314	286	583	2131	1299	691	2082	2379	3439
c53837_g1	2	13	4	27	0	0	0	0	0	8	3	0	4	35	755
c14113_g2	0	0	5	0	1	0	0	0	0	0	0	0	0	12	494
c132638_g1	0	0	4	0	2	2	0	0	0	2	2	0	2	0	390
c92273_g1	52	55	20	89	92	49	41	12	43	108	44	32	71	151	3452
c43416_g1	0	0	6	14	0	4	0	0	0	8	4	4	4	28	483
c104617_g1	86	63	46	108	123	71	85	23	81	127	117	29	155	267	965
c70533_g1	3	5	5	0	1	5	3	3	1	9	6	1	0	5	482
c105324_g2	1	29	4	45	14	5	9	3	0	11	9	4	19	49	598
c118616_g1	26	199	37	143	29	21	33	21	1	66	30	41	58	368	3069
c97867_g2	1	9	2	14	2	0	4	0	0	1	1	0	2	25	1345
c98389_g1	55	72	53	206	231	87	131	35	38	141	74	28	96	192	2394
c114332_g2	6	8	5	64	201	56	24	14	41	153	96	4	52	8	1718
c123773_g1	0	0	0	2	0	0	0	0	0	5	0	2	2	0	350
c4775_g1	0	0	3	0	3	0	0	0	0	0	0	3	0	9	322
c18835_g2	4	0	0	0	0	0	2	0	0	0	2	0	9	4	471
c137668_g1	0	0	4	0	0	0	0	0	0	0	0	0	4	0	351
c112096_g2	9	4	4	27	15	9	10	0	4	9	10	7	18	45	1008
c462_g2	0	0	0	11	2	0	0	0	2	0	0	0	0	0	310
c101260_g3	1	0	2	8	2	2	2	0	2	13	2	0	2	12	327
c120078_g1	1	0	0	0	0	2	4	0	0	9	0	0	2	4	353
c73185_g1	1	2	0	5	1	2	11	1	1	3	3	0	8	2	740
c47419_g1	1	0	0	1	1	1	1	0	2	11	7	0	1	1	625
c59936_g1	303	84	122	188	457	296	256	61	166	356	217	143	424	207	1627
c113631_g2	4	0	0	0	3	5	0	0	0	6	8	3	9	5	305
c117175_g3	369	67	105	113	375	253	180	50	116	217	208	103	283	183	1207
c133936_g1	3	0	2	0	0	0	0	0	0	3	0	0	0	0	321
c74311_g2	1	22	5	14	6	2	3	5	0	10	0	5	12	31	795
c74229_g1	0	0	1	2	2	1	1	1	2	1	3	1	1	2	458
c91609_g2	95	88	138	152	417	77	247	22	74	322	177	79	119	223	1109
c36921_g1	0	0	0	0	1	1	0	1	2	0	4	2	4	0	430
c112234_g2	311	203	160	276	542	263	285	64	174	517	331	143	485	490	1394
c116452_g1	10	30	13	48	26	22	19	4	6	33	14	4	33	76	2036
c134416_g1	0	0	0	0	1	0	0	0	0	1	1	0	1	0	514
c22546_g1	2	2	3	0	4	1	0	0	2	6	6	0	0	2	401
c89691_g1	1	7	3	7	4	4	5	0	1	7	5	0	5	12	1254
c117656_g2	742	504	513	662	1320	451	506	163	320	1121	641	553	894	1556	3582
c86656_g1	0	1	0	1	14	4	2	0	8	23	54	4	18	1	1462
c106324_g3	0	0	0	1	2	2	5	0	4	13	6	0	2	1	658
c73128_g1	4	4	1	2	11	4	5	2	7	6	4	1	13	8	1365
c113195_g5	52	30	32	52	60	48	47	12	23	56	42	24	80	54	1816
c89549_g1	229	88	84	164	345	165	182	44	138	315	177	108	239	323	1479
c137663_g1	0	2	2	4	13	0	9	0	1	10	2	0	2	2	422
c15077_g1	0	0	0	0	0	0	0	0	0	2	0	0	0	0	311
c36393_g1	1	0	0	0	7	9	2	0	3	4	3	0	15	2	350
c105696_g1	155	42	82	51	182	104	56	32	65	132	160	77	118	183	1857
c110864_g2	1	5	2	8	2	1	2	1	0	2	7	5	5	33	531
c21301_g1	1	0	0	0	2	0	2	0	0	5	2	3	3	13	394
c11761_g1	3	5	3	0	0	2	0	0	2	3	3	0	0	4	312
c134732_g1	0	0	0	0	0	0	0	1	1	0	1	0	0	2	398
c74497_g1	0	0	1	1	1	0	0	0	0	1	1	0	0	5	432
c66137_g1	0	0	0	12	0	0	1	0	0	2	4	1	7	2	624
c121081_g1	0	2	0	2	0	0	1	0	0	1	4	0	3	9	346
c79921_g1	0	0	0	0	1	0	0	0	0	0	2	0	0	20	683
c80626_g1	113	42	26	70	654	362	136	26	438	1401	1173	302	930	14	1693
c94908_g1	18	37	16	35	39	11	23	4	11	59	25	8	30	124	2010
c111667_g2	5	0	0	1	9	0	6	3	1	1	9	0	0	2	804
c135655_g1	0	0	2	0	0	0	0	0	0	0	2	0	0	0	373
c117965_g2	0	0	0	0	0	0	0	2	0	4	0	0	0	0	391
c109590_g1	10	3	88	5	48	11	7	8	20	15	62	18	11	156	1165
c96059_g1	8	2	0	0	31	26	11	2	24	55	77	10	56	2	565
c121863_g1	0	0	0	0	0	0	0	2	0	0	2	0	0	5	384
c101711_g1	19	4	6	12	6	1	10	0	3	14	6	3	22	27	729
c58828_g1	0	3	4	3	2	0	0	0	0	0	2	0	2	6	350
c103749_g1	69	40	42	59	141	55	77	21	37	140	80	39	118	82	1776
c137028_g1	0	1	1	0	0	1	0	4	4	1	3	0	1	6	855
c108613_g2	0	0	4	7	10	0	12	4	7	8	11	4	0	3	493
c101555_g4	48	2	18	10	29	21	10	0	45	18	43	9	39	13	702
c57839_g1	1	0	2	0	2	0	1	0	1	0	1	1	1	3	309
c133941_g1	0	0	0	11	2	0	2	0	0	0	0	0	0	6	477
c99988_g1	216	59	101	131	337	252	182	43	132	299	187	105	305	148	847
c119559_g1	1	0	0	0	0	3	0	0	0	0	0	0	0	0	426
c20778_g1	0	0	0	0	0	1	0	0	0	4	9	0	4	0	615
c92781_g1	1	7	4	15	7	2	6	0	0	11	2	2	6	15	540
c112030_g1	4	2	1	2	44	13	4	0	31	97	128	18	53	2	1823
c87561_g1	7	20	9	34	11	9	15	4	4	23	17	10	18	61	527
c106795_g3	6	18	5	34	6	2	4	2	4	10	4	0	18	56	655
c110389_g2	6	0	6	4	5	0	5	2	0	5	2	3	0	4	345
c1075_g1	0	0	5	2	2	0	3	0	0	0	0	2	2	0	536
c97831_g1	0	0	0	6	0	0	0	2	0	6	0	3	0	3	372
c98942_g3	0	0	0	0	4	0	2	0	4	3	8	4	2	2	540
c50359_g1	0	0	0	0	2	2	0	0	4	4	11	4	0	0	313
c116920_g2	12	102	28	162	58	16	42	9	8	111	46	21	42	203	2303
c101086_g1	0	10	1	14	4	0	3	0	5	18	15	5	8	0	692
c76954_g1	0	2	2	3	0	6	0	0	3	2	0	2	2	9	382
c131318_g1	0	3	2	0	2	0	2	0	0	2	0	0	0	0	374
c51749_g1	8	45	12	96	22	7	25	1	6	35	8	13	23	122	2735
c20482_g2	1	0	0	9	0	0	0	0	0	0	0	0	0	0	506
c57789_g1	0	6	0	5	6	5	0	0	5	9	12	1	0	0	663
c63740_g1	0	0	0	0	1	1	0	0	1	5	8	1	9	0	769
c61828_g1	2	12	0	15	0	4	0	0	0	6	0	0	4	9	315
c99641_g2	5	2	1	2	3	9	1	0	4	10	10	2	3	8	483
c76376_g1	15	20	5	52	15	5	17	6	7	24	8	13	19	61	1020
c119668_g1	6	0	3	9	13	5	6	0	5	17	8	5	9	4	407
c56140_g1	3	0	3	11	11	7	2	2	2	21	7	7	11	28	481
c31219_g1	0	0	2	2	0	2	0	0	2	0	0	0	2	2	458
c14778_g1	1	0	0	0	1	0	1	0	0	2	2	2	0	1	580
c49419_g1	9	0	1	1	0	2	4	2	0	3	0	0	5	0	406
c126864_g1	0	1	0	0	1	1	1	0	0	0	1	0	1	1	623
c84952_g1	3	20	4	34	12	2	11	2	2	15	6	2	8	36	495
c60616_g2	0	5	1	8	0	0	0	0	0	1	1	0	0	6	693
c26317_g1	0	0	0	7	2	2	2	0	2	7	0	0	7	0	333
c94981_g1	124	26	126	27	135	85	91	9	60	154	94	70	173	205	904
c89482_g1	16	41	2	54	13	2	14	4	2	24	2	6	14	49	603
c5946_g1	1	0	0	1	0	0	1	0	0	4	0	1	0	5	483
c93196_g3	0	3	1	5	8	1	4	0	4	8	13	6	13	6	730
c100773_g1	3689	2274	1990	3054	6948	3677	5022	935	1663	7329	2359	2177	3965	5085	1582
c111170_g1	1	0	1	2	3	2	1	0	2	8	1	1	0	6	662
c129498_g1	0	0	0	2	0	1	0	0	0	0	1	0	0	3	516
c105387_g6	1	15	2	36	6	2	6	0	0	10	5	1	3	35	509
c112018_g4	43	23	22	30	85	35	33	9	17	71	31	24	43	80	1171
c87541_g2	7	0	0	3	2	0	2	0	5	2	0	0	8	0	538
c91510_g1	61	12	41	16	488	139	227	19	109	627	211	105	338	58	1185
c116239_g1	7	76	13	99	10	12	12	0	8	17	6	6	13	138	337
c15554_g2	0	4	1	2	0	0	1	1	0	2	0	0	0	7	692
c71590_g1	15	44	17	48	42	21	25	12	9	63	31	12	27	59	482
c130535_g1	0	0	0	0	0	0	0	0	0	2	3	0	0	0	310
c102851_g1	2	9	3	33	17	11	9	0	2	96	17	13	29	6	1387
c88780_g1	50	63	57	101	118	60	81	16	25	139	76	30	113	161	752
c42894_g1	0	3	3	0	0	0	0	0	0	3	3	0	5	2	303
c89138_g1	2	2	0	2	4	6	1	1	0	14	22	4	0	2	1052
c100971_g1	118	43	40	67	91	77	65	32	34	131	77	43	103	88	795
c55505_g1	0	0	0	0	5	3	0	0	0	8	8	3	0	0	415
c23564_g1	0	7	2	8	3	1	3	0	3	10	1	0	2	14	617
c102922_g1	3	11	2	16	13	3	6	3	2	13	7	7	19	35	867
c114413_g3	8	1	1	7	4	1	11	0	2	10	3	1	18	6	602
c71705_g1	4	0	0	0	3	0	1	0	1	0	1	1	3	2	473
c130234_g1	0	0	0	0	2	0	0	0	0	0	0	0	0	0	308
c42455_g1	0	0	0	3	0	0	0	0	0	2	0	0	0	11	317
c105915_g2	6	5	1	7	8	3	11	1	4	12	3	4	7	6	647
c100577_g1	15	6	0	5	44	54	5	6	103	23	167	46	48	6	1547
c137974_g1	0	0	0	0	0	0	0	0	0	0	0	0	6	0	301
c96018_g1	374	164	166	354	485	254	398	58	109	452	178	128	387	482	1707
c87334_g1	3	1	0	0	15	2	2	0	5	27	43	5	9	1	1650
c119519_g1	112	59	32	50	173	80	79	19	42	290	54	67	87	180	304
c18725_g1	0	0	2	0	0	1	0	0	2	0	2	0	0	3	324
c42898_g1	1	4	1	0	4	0	1	0	2	1	1	1	3	4	692
c4870_g1	0	0	0	5	0	0	0	0	0	0	0	0	0	0	331
c33900_g1	14	8	11	5	7	10	8	2	11	12	10	7	12	9	975
c42618_g2	0	0	1	0	5	0	1	0	1	4	2	1	1	1	680
c28607_g1	0	4	0	0	0	2	3	0	0	10	0	3	0	0	323
c88999_g1	4	6	7	11	7	0	1	3	1	12	8	1	5	15	694
c2109_g1	1	0	0	6	2	3	0	0	1	2	0	0	3	3	373
c100655_g1	4	14	8	10	18	6	3	2	4	29	7	6	13	43	709
c104259_g1	326	95	155	275	393	298	361	75	196	431	323	178	549	466	1343
c47962_g1	0	0	0	0	0	0	0	0	0	0	0	0	0	0	361
c134081_g1	0	2	0	0	1	0	1	0	0	0	0	0	0	2	380
c81493_g1	2	0	0	2	5	4	2	0	8	17	36	2	16	0	907
c119308_g1	0	0	0	0	0	0	0	0	0	0	4	0	0	0	325
c83948_g1	223	955	358	1295	1307	291	794	105	122	1864	197	240	461	1214	421
c131784_g1	1	0	0	0	1	0	0	0	3	0	0	0	1	0	428
c43396_g2	0	0	0	0	0	3	0	0	0	8	5	0	0	0	404
c62671_g1	0	0	2	0	0	10	3	0	10	10	15	5	6	2	489
c129041_g1	0	0	0	0	6	0	0	0	0	0	0	2	0	6	385
c116749_g3	0	0	0	8	0	0	0	0	1	0	0	1	0	0	505
c32782_g1	2	7	1	2	3	2	0	0	1	1	0	0	0	5	766
c11130_g1	0	0	0	0	1	0	1	0	0	4	7	0	1	0	482
c127243_g1	0	0	0	0	0	0	0	3	0	0	0	0	0	0	366
c123613_g1	23	0	0	0	2	3	1	1	2	2	2	10	3	2	649
c134460_g1	0	0	0	0	0	0	2	0	0	0	0	0	0	0	343
c125938_g1	0	10	0	0	0	0	0	2	0	0	0	0	0	5	346
c109545_g1	13	9	21	25	35	16	29	4	12	24	36	10	25	81	1840
c109824_g1	6	93	15	130	18	7	13	4	2	38	15	5	25	293	1142
c113579_g2	3	0	0	0	1	0	0	0	0	1	0	0	3	5	476
c63170_g1	1	5	1	7	1	3	0	0	1	2	0	0	1	12	684
c29737_g1	8	0	0	3	5	1	1	0	0	1	3	0	4	0	610
c72269_g1	0	0	0	0	0	0	0	0	0	0	0	0	0	0	414
c114942_g2	381	854	335	1402	1123	313	869	115	178	1783	282	255	651	1616	4890
c115673_g1	0	0	0	0	0	0	0	0	2	2	2	2	0	0	355
c90737_g1	5	8	5	12	7	3	8	0	1	12	5	5	14	14	583
c97691_g2	0	0	1	1	1	0	0	0	2	4	2	0	5	0	642
c105748_g4	0	14	3	19	6	2	5	0	2	2	4	0	4	29	889
c102987_g3	0	5	0	2	2	2	0	0	5	2	3	0	2	0	355
c122424_g1	1	2	3	3	3	3	0	1	1	1	3	1	0	2	583
c80105_g1	0	0	0	3	10	2	0	0	9	24	8	2	5	0	1196
c111042_g1	10	0	2	6	57	89	30	4	89	97	140	31	103	3	988
c101989_g1	101	23	35	71	142	73	90	11	30	124	76	50	80	105	1813
c96469_g1	9	0	2	3	122	32	15	3	77	321	177	35	127	3	929
c47122_g1	0	0	0	0	0	0	0	2	0	0	3	1	1	0	405
c41398_g1	2	3	0	3	2	2	2	0	0	4	0	4	0	15	324
c1694_g1	0	0	0	0	6	0	0	0	0	0	0	0	0	5	309
c114540_g2	508	275	314	717	744	423	732	114	283	708	619	285	885	1035	2353
c116523_g2	0	0	0	2	11	0	0	0	2	13	13	2	0	0	496
c3440_g1	0	0	3	5	2	0	3	0	0	0	0	0	0	15	310
c77726_g1	1	12	4	14	12	0	4	0	0	4	2	0	4	44	380
c2176_g1	0	0	2	7	0	0	0	0	2	0	2	0	2	2	513
c91504_g2	797	502	420	639	2398	987	1044	256	603	2526	1012	394	1581	1285	1152
c73588_g1	0	3	0	3	0	1	2	0	2	4	0	3	0	15	329
c28220_g1	4	3	2	7	2	0	1	1	1	2	1	2	2	16	1083
c48416_g1	3	1	0	11	0	0	6	0	0	0	0	0	14	0	928
c86025_g3	0	5	4	5	0	0	0	0	0	0	0	0	0	0	305
c112047_g4	3	2	0	1	10	4	7	1	3	8	3	2	7	12	387
c15733_g1	0	0	0	0	2	0	0	0	2	7	4	1	1	0	544
c108242_g1	0	5	7	0	6	3	0	1	7	0	23	3	2	6	1301
c107523_g3	740	344	367	429	1213	770	680	147	389	1112	762	362	1104	911	1717
c6632_g1	0	0	1	2	0	0	0	0	0	0	3	1	3	0	469
c26595_g1	0	0	0	0	2	0	0	0	0	12	5	0	0	0	301
c56217_g2	0	0	2	2	2	0	0	0	2	2	0	0	13	0	427
c131477_g1	0	16	0	6	23	7	14	0	0	16	6	6	19	10	365
c84417_g1	0	8	5	41	7	0	2	0	0	0	0	0	2	25	743
c103102_g1	2117	1421	1012	3661	3141	2110	2336	538	1209	3397	2044	1060	3649	4453	2404
c95988_g2	0	0	0	1	0	0	2	0	1	2	2	0	1	5	633
c116347_g1	3	4	4	3	8	2	4	0	1	5	1	0	4	10	564
c113415_g1	403	71	146	155	378	323	225	76	187	331	315	132	509	312	348
c91483_g1	447	313	215	625	731	536	382	148	353	553	721	279	974	1103	2477
c22725_g1	525	103	146	150	840	476	295	96	232	684	388	208	659	358	386
c83609_g1	301	63	100	133	305	363	216	49	207	308	294	128	537	211	555
c137418_g1	0	0	0	0	0	0	0	0	2	2	0	2	2	0	302
c90972_g2	0	39	5	20	36	9	19	3	4	39	8	14	26	30	566
c9609_g1	2	0	0	0	5	0	0	0	1	0	0	0	4	4	687
c85835_g1	2	7	7	6	11	7	2	0	1	13	5	4	7	22	1793
c98502_g1	2	13	6	26	10	4	7	1	3	22	1	3	27	66	950
c102444_g1	170	22	15	14	43	103	57	19	43	75	60	41	162	34	1887
c38702_g1	0	0	0	0	4	2	0	0	0	0	0	2	0	0	341
c34550_g1	1	2	2	2	3	0	2	0	2	5	0	2	2	4	540
c14406_g1	2	0	0	2	2	0	2	0	0	2	0	0	2	0	358
c27372_g1	40	10	18	28	42	60	40	11	20	49	41	26	76	54	1853
c134289_g1	0	8	0	14	6	0	0	0	0	5	6	0	6	32	375
c102131_g1	6634	2839	2386	3748	10300	8010	6457	1463	3429	10603	4133	3552	8358	4196	2344
c14525_g1	4	0	0	0	0	0	0	0	2	0	9	0	4	2	409
c42240_g1	5	1	0	2	12	7	3	2	3	11	7	4	5	6	812
c72603_g1	8	59	14	86	18	0	10	5	0	42	7	17	13	112	495
c116092_g1	16	114	23	137	33	27	36	11	8	72	23	22	60	238	2797
c115460_g2	3	2	4	18	3	2	2	3	0	7	0	2	8	24	434
c112525_g2	441	48	129	241	361	291	454	67	201	439	352	134	614	400	2706
c76294_g1	1	5	3	29	4	2	0	2	3	2	2	2	5	11	465
c32675_g1	0	1	0	4	0	0	2	1	0	2	2	0	3	9	828
c96450_g1	1	18	11	35	13	1	8	4	10	19	7	6	15	71	736
c13846_g1	0	1	0	0	1	0	0	1	0	1	0	1	0	1	528
c97954_g3	80	52	52	92	100	75	88	18	52	109	100	44	119	199	2939
c87112_g2	3	5	4	44	16	9	14	0	3	4	6	3	17	15	1405
c98143_g2	632	455	318	724	1115	658	765	144	377	1379	501	311	1011	1010	2313
c31667_g1	0	0	2	0	1	0	0	0	0	4	0	0	0	2	377
c2873_g1	1	0	0	3	1	1	1	0	0	2	0	3	1	10	691
c99445_g2	0	0	1	0	8	6	0	2	11	27	34	4	2	2	1019
c108308_g1	1	1	0	0	18	11	2	1	50	66	140	15	20	1	1283
c106832_g2	8	27	5	27	15	7	6	4	3	11	4	4	11	44	2280
c123946_g1	0	0	2	0	0	3	0	2	0	0	4	0	1	2	347
c70454_g1	0	0	2	2	4	4	0	0	4	8	14	2	4	0	423
c108005_g1	698	341	189	795	939	416	634	165	267	911	370	269	840	738	2243
c89508_g2	1	5	0	5	0	0	1	0	0	2	1	1	1	9	605
c92669_g1	45	7	23	11	106	51	18	7	89	103	345	66	98	80	1124
c73418_g1	2	2	0	3	4	0	4	1	0	4	0	0	5	10	642
c82517_g1	3	0	0	2	24	9	0	0	7	30	6	4	10	0	603
c112682_g3	83	45	74	129	139	92	99	32	44	127	108	50	171	139	356
c122292_g1	0	0	0	0	0	0	0	0	0	0	0	0	0	0	330
c100519_g1	0	2	0	2	13	1	0	0	0	17	0	1	0	0	752
c73260_g1	1	0	0	0	2	3	0	0	4	0	11	0	0	0	395
c82289_g1	0	1	7	0	4	2	0	3	3	2	20	1	0	18	1103
c115561_g1	95	256	95	500	315	93	142	30	59	333	143	87	311	738	3110
c93223_g1	15	52	14	72	25	2	24	7	10	21	10	7	45	148	337
c88237_g2	0	0	0	0	3	0	2	0	2	4	5	4	3	3	375
c93494_g2	0	0	0	3	9	0	0	0	12	19	39	3	10	0	875
c116968_g3	36	14	12	8	45	31	10	3	11	62	23	9	42	20	414
c114240_g2	241	162	139	405	387	236	325	61	154	387	237	134	388	453	1377
c102505_g2	0	0	0	0	0	0	0	0	0	4	1	0	2	0	531
c403_g1	0	3	0	0	0	0	0	0	0	0	2	0	0	9	302
c97375_g1	1	4	0	21	19	4	8	0	13	47	55	5	22	1	1580
c114687_g2	388	230	193	391	528	292	285	99	223	620	315	175	501	800	2604
c117596_g2	4	5	4	4	2	0	2	0	0	2	2	0	4	15	412
c90289_g1	4	10	0	5	6	4	8	0	0	10	2	0	15	8	738
c73293_g1	0	2	0	6	1	0	1	0	1	0	1	0	3	6	383
c132835_g1	0	0	0	3	0	0	0	0	2	0	2	0	0	4	304
c49797_g1	28	10	7	20	28	31	12	0	6	75	49	36	62	34	382
c34681_g1	1	5	1	0	0	0	0	1	0	0	0	0	1	0	464
c109931_g1	0	0	0	0	11	5	0	0	9	14	18	4	11	0	641
c89220_g1	1606	1778	956	3108	3387	1554	2586	375	870	3846	1665	1020	2988	4259	2370
c101396_g5	0	0	0	0	1	0	1	0	1	1	7	0	1	0	396
c123398_g1	0	0	0	2	0	0	0	0	0	2	0	0	0	1	376
c96695_g1	0	0	0	2	21	10	4	0	19	50	23	10	15	0	1084
c125078_g1	1	0	0	0	0	2	1	1	1	2	2	0	2	0	575
c137511_g1	0	0	0	0	1	0	3	0	0	2	1	0	1	7	479
c55951_g1	0	0	0	0	5	0	2	0	3	4	5	0	0	0	317
c104431_g4	71	18	18	37	144	43	57	14	41	128	57	29	25	46	607
c4841_g1	0	2	3	3	1	0	0	2	0	3	0	1	0	13	840
c53299_g1	0	0	0	0	8	3	6	0	18	8	23	3	20	0	585
c1271_g1	2	3	0	3	0	1	0	0	0	1	1	1	1	1	700
c117402_g1	619	193	239	348	858	541	525	92	263	772	425	232	809	599	2967
c28702_g1	2	0	7	0	0	0	0	0	0	0	0	0	0	0	334
c113523_g1	12	50	34	73	55	28	29	2	17	62	31	22	51	156	355
c113845_g1	1	0	0	0	2	0	1	0	6	17	12	1	6	0	495
c114174_g3	0	0	2	0	3	0	0	0	0	0	3	0	6	0	348
c115101_g1	7	0	0	2	0	3	2	0	7	14	11	3	12	2	721
c62781_g1	1	0	2	2	4	0	4	1	2	4	6	0	3	4	555
c134812_g1	3	0	3	1	1	1	0	0	2	5	1	0	3	0	663
c109364_g1	553	297	304	543	993	539	696	126	349	1007	631	292	964	952	1714
c65824_g1	36	32	12	67	24	19	20	3	0	45	9	25	64	69	449
c114156_g1	13	24	7	36	23	7	11	5	5	29	11	4	21	55	2326
c10043_g1	0	0	0	0	0	0	0	0	0	7	8	0	4	3	320
c10168_g1	0	0	0	0	2	0	0	0	0	0	3	0	0	2	435
c59929_g1	3	0	0	4	2	4	5	0	0	5	1	2	1	1	598
c69216_g1	0	0	0	0	4	1	0	0	3	11	15	1	0	0	665
c33775_g1	0	0	2	0	0	0	0	0	0	0	0	0	0	5	373
c105990_g1	357	108	159	328	337	259	297	55	136	347	301	124	458	494	2162
c42116_g1	0	0	0	2	2	0	0	0	0	10	3	0	3	2	382
c102035_g1	0	0	0	0	3	0	0	0	8	7	6	0	4	0	736
c69300_g1	15	2	4	12	25	9	13	4	7	47	15	35	21	10	471
c117747_g1	7	39	18	62	11	5	16	5	9	33	21	14	37	273	1534
c83814_g1	30	3	12	7	31	19	16	7	13	36	18	9	53	14	459
c106953_g1	515	595	316	927	938	394	526	134	223	1062	453	295	853	1763	3935
c28372_g1	1	0	0	2	2	3	0	0	1	3	1	3	0	4	374
c85017_g2	0	0	0	0	0	2	0	0	2	0	7	0	2	0	309
c90247_g1	10	6	4	18	20	12	14	4	5	13	10	16	27	38	727
c20404_g1	0	0	1	0	1	1	0	0	0	1	4	0	1	0	387
c110339_g1	0	2	0	4	6	0	2	0	2	4	0	2	0	2	357
c64210_g1	1	2	0	0	2	7	3	1	3	1	8	0	3	3	638
c5727_g1	0	1	0	1	2	1	0	0	0	2	1	0	1	6	502
c64832_g1	14	1	5	19	2	2	3	0	0	6	6	3	24	13	2038
c104743_g1	51	336	30	798	79	68	70	28	16	130	31	59	303	392	2058
c131389_g1	0	0	0	0	0	0	0	0	0	2	0	0	0	5	387
c58093_g1	8	2	41	18	11	6	8	0	1	7	25	2	9	358	1434
c44622_g1	2	0	1	1	1	0	2	0	1	4	4	1	2	2	399
c52311_g1	0	2	0	3	0	0	0	0	0	0	3	2	0	3	504
c111026_g1	388	114	165	148	561	376	342	57	138	506	207	165	565	379	1621
c98131_g3	4	20	8	10	11	8	7	4	7	46	16	42	21	19	1133
c105098_g4	1	24	3	25	2	3	7	0	0	2	2	0	6	12	326
c114702_g1	5	24	9	41	8	5	4	1	5	13	4	6	9	61	1418
c103523_g1	179	106	82	168	197	129	174	38	99	261	177	86	270	317	2030
c43837_g1	0	0	0	0	0	0	0	0	2	0	2	4	6	4	389
c127261_g1	2	0	0	0	0	0	0	0	0	2	0	2	0	0	383
c34848_g1	0	0	0	0	0	5	0	0	5	6	7	0	11	0	378
c130801_g1	2	0	0	6	0	0	0	0	0	0	0	0	0	0	303
c134674_g1	0	0	0	6	0	0	3	0	3	0	0	0	0	2	400
c107140_g1	870	690	419	1168	1285	982	742	226	557	1391	763	451	1701	1442	2834
c96983_g1	8	23	18	26	32	10	21	3	7	54	23	12	22	52	1086
c39223_g1	0	0	0	0	0	0	0	0	0	0	0	0	0	0	410
c122381_g1	2	0	0	0	0	0	0	0	0	0	0	2	0	4	318
c121797_g1	6	0	0	4	0	0	0	0	0	0	0	0	0	3	325
c43100_g1	2	0	2	12	3	0	0	0	2	3	5	0	8	9	302
c10803_g1	0	0	0	4	0	0	2	0	0	0	0	0	3	9	433
c116196_g1	0	0	0	0	5	0	0	0	0	5	3	2	0	0	376
c130878_g1	0	0	3	0	0	0	1	0	0	0	0	1	0	2	498
c111553_g1	5	5	1	9	63	18	9	0	27	143	99	21	35	3	2088
c128212_g1	0	0	0	2	0	0	0	0	0	0	0	0	0	7	327
c96544_g2	46	19	10	54	13	26	18	3	16	18	17	12	42	56	599
c129491_g1	0	0	0	0	2	0	0	0	2	0	0	0	8	4	382
c79724_g1	6	2	3	12	7	4	6	1	2	4	4	2	13	0	760
c6333_g1	4	0	0	0	6	2	4	0	2	0	0	2	0	4	481
c109863_g3	414	305	162	619	562	468	465	101	305	690	490	310	746	706	2990
c106993_g1	162	91	74	277	255	150	193	42	84	234	132	139	285	119	1063
c115992_g1	576	485	302	835	793	501	544	145	307	956	557	333	876	1492	2688
c137521_g1	0	0	0	0	2	0	0	0	0	0	0	0	2	0	316
c121979_g1	6	0	0	0	3	0	2	0	0	3	0	2	3	2	418
c79718_g1	16	18	13	22	38	11	24	3	8	48	5	6	22	20	715
c10095_g1	0	0	0	0	5	0	0	0	3	0	2	0	5	0	398
c127077_g1	0	0	2	0	0	0	3	0	0	0	0	2	2	4	375
c27270_g1	0	7	2	6	2	0	0	1	0	0	0	2	1	10	927
c10837_g1	1	3	2	2	2	0	2	0	0	3	0	2	2	6	472
c47301_g1	2	0	0	0	2	1	3	2	1	2	1	2	5	0	374
c115102_g1	225	303	179	512	409	201	305	69	138	498	261	159	391	944	4784
c107304_g2	0	3	4	0	2	0	2	2	0	6	0	0	0	2	533
c88155_g5	0	0	2	2	2	0	2	0	0	4	2	0	4	0	326
c91271_g2	25	63	13	85	22	41	15	9	8	47	48	21	41	167	998
c58752_g1	0	4	0	2	0	0	0	0	0	2	0	0	1	6	681
c106000_g2	4	7	1	8	4	2	3	1	4	10	7	4	20	29	749
c102616_g5	4	4	9	4	17	5	8	3	7	14	13	6	13	25	487
c34036_g1	0	0	0	1	0	0	0	0	0	1	1	0	0	6	716
c42550_g1	2	1	0	0	0	0	0	0	0	2	1	0	3	0	650
c49197_g1	10	2	5	0	4	0	2	4	4	2	19	2	8	2	484
c133239_g1	0	6	2	4	0	0	1	0	0	0	0	0	0	4	436
c74845_g1	7	4	6	29	8	6	7	0	7	13	7	3	9	28	555
c122921_g1	0	0	0	0	0	0	0	0	0	14	0	3	3	2	440
c17903_g1	0	0	0	0	0	2	0	0	4	0	0	0	2	0	321
c6301_g1	1	0	4	0	1	1	1	4	1	0	8	1	1	11	481
c12094_g1	4	2	1	1	0	0	0	0	0	1	0	0	0	0	692
c9323_g1	4	0	0	0	4	0	0	0	0	2	0	0	0	0	617
c10619_g1	1	3	0	17	2	1	1	0	1	0	1	1	0	34	509
c134880_g1	0	4	2	0	0	0	2	0	0	4	0	0	0	2	435
c59615_g1	3	3	0	12	4	1	0	2	2	3	6	1	8	17	1040
c98557_g1	2	10	4	22	2	0	1	0	1	3	4	1	2	74	1626
c65782_g1	18	4	2	7	111	78	35	5	114	173	238	53	155	9	506
c58941_g1	17	45	30	56	52	33	36	12	6	55	24	23	49	51	411
c101689_g3	33	13	10	23	19	19	17	5	9	34	27	16	41	37	849
c9108_g1	0	4	0	6	2	0	0	0	0	3	1	0	0	8	574
c110876_g1	26	25	46	12	49	7	40	5	15	94	30	25	28	62	2077
c109022_g1	198	118	149	206	334	208	203	50	140	295	196	113	360	392	942
c91137_g2	5	3	6	10	15	8	6	0	12	13	20	15	11	3	573
c83277_g1	0	3	0	2	12	1	3	0	9	17	22	3	3	0	887
c102615_g2	0	9	0	18	2	0	2	3	0	8	0	0	0	27	407
c90054_g1	25	31	20	71	44	23	42	3	11	45	20	18	58	90	997
c105024_g1	992	670	493	1265	1871	1103	1085	415	543	1447	810	468	1408	2004	1397
c133331_g1	0	0	3	1	1	0	0	0	0	0	1	1	2	6	437
c122672_g1	0	5	0	0	0	2	2	0	0	2	0	2	2	2	534
c80212_g1	1	1	5	7	3	2	7	1	4	8	3	1	12	6	500
c124692_g1	0	0	0	0	0	0	0	0	0	2	2	0	0	0	385
c95098_g2	11	8	4	12	14	5	6	0	9	19	16	9	14	30	493
c119722_g1	1	5	0	0	0	0	2	0	0	2	0	3	3	2	424
c108385_g2	0	0	0	0	5	0	2	0	0	3	4	1	3	0	487
c127728_g1	0	0	0	0	0	0	0	0	0	2	2	2	0	0	358
c60038_g1	7	0	4	10	12	0	8	4	0	4	4	0	4	0	309
c111383_g2	0	0	0	11	4	0	2	0	2	0	0	2	2	6	376
c37149_g1	0	0	0	0	2	2	0	0	0	4	2	0	0	0	363
c31582_g1	0	0	0	0	0	5	0	0	0	3	1	0	3	0	321
c111764_g3	2016	743	1110	1495	2714	1970	1862	346	952	2576	1526	844	1959	1877	1712
c137955_g1	0	0	0	0	2	0	0	0	0	0	11	0	0	0	310
c103714_g1	1	0	1	4	30	9	5	1	13	105	66	15	19	0	1305
c36776_g1	3	0	0	0	0	0	1	0	2	3	0	1	4	2	452
c71672_g1	4	3	1	4	2	3	6	1	1	0	2	0	5	13	669
c104248_g1	0	0	0	2	4	3	2	0	16	17	31	11	8	1	924
c73515_g1	31	0	4	10	32	16	22	4	9	27	11	4	12	12	467
c39753_g1	0	5	0	0	2	0	0	0	0	0	0	0	0	9	731
c136017_g1	0	0	0	0	0	0	0	0	0	3	0	0	0	5	376
c110392_g2	84	59	68	127	150	75	99	19	81	188	178	53	198	288	2684
c6957_g1	1	0	0	0	0	2	2	0	0	0	0	0	2	3	295
c104858_g1	113	110	70	285	219	122	193	25	64	292	121	68	288	254	650
c118471_g1	358	208	169	450	331	234	268	64	120	336	228	114	470	630	1129
c105547_g4	0	0	1	5	0	0	0	0	0	0	0	1	3	7	675
c124962_g1	0	0	0	0	0	3	0	0	0	0	2	0	0	2	342
c103759_g3	41	68	35	40	90	35	71	4	28	105	39	44	36	71	1016
c107833_g2	56	64	39	237	95	61	84	27	41	135	119	39	164	308	896
c98138_g1	2	8	10	27	4	0	4	2	0	11	4	2	7	36	787
c134189_g1	0	0	0	0	0	0	0	0	0	2	0	2	0	6	338
c38889_g1	0	0	4	0	0	20	16	0	0	0	8	7	14	6	470
c60378_g1	3	0	0	0	10	0	3	0	8	13	8	0	5	0	321
c56531_g1	0	0	0	0	4	7	4	1	3	0	2	0	0	1	772
c6355_g1	10	0	0	5	15	7	9	2	3	7	7	0	10	7	325
c113730_g1	229	106	75	268	349	261	192	64	174	319	355	111	429	404	854
c100745_g5	40	0	0	7	0	4	5	1	7	0	17	3	646	88	1710
c118777_g1	2	0	0	2	0	0	0	0	0	0	0	2	4	0	356
c91471_g2	4	32	8	24	0	0	2	4	0	9	0	2	11	38	307
c116582_g1	17	31	23	62	58	23	41	6	18	81	25	10	48	106	2698
c96802_g3	0	0	0	6	0	0	0	0	0	0	0	0	0	14	444
c111288_g4	13	0	0	0	0	0	8	0	0	0	7	0	37	0	313
c115119_g1	449	310	210	683	865	591	617	172	360	933	557	319	893	736	641
c98230_g3	5	6	2	38	7	5	0	3	4	13	2	3	5	40	685
c74451_g2	2	11	0	12	4	2	1	0	1	3	4	0	7	16	1172
c20616_g1	0	4	0	4	4	0	0	0	0	13	4	4	21	6	406
c6527_g1	0	0	0	0	2	2	4	0	2	5	0	1	1	0	485
c117422_g3	68	26	42	57	92	62	75	26	28	115	68	35	94	97	1515
c42029_g1	2	0	2	0	0	0	0	0	2	2	0	0	2	0	379
c135122_g1	0	3	2	0	0	0	0	0	0	0	0	0	0	8	306
c66176_g2	3	1	1	0	4	5	3	0	2	1	14	5	5	5	982
c17997_g1	1	0	2	2	1	1	0	0	0	1	0	0	0	4	439
c103213_g4	8	7	8	28	27	8	24	9	4	20	14	6	37	32	559
c134823_g1	0	0	0	0	2	2	0	0	0	2	0	0	0	2	359
c87418_g3	241	87	36	119	212	243	152	51	130	228	140	113	360	179	1504
c81515_g1	2	6	5	16	8	3	9	0	2	16	4	2	8	32	743
c52377_g1	8	0	0	12	3	6	7	0	2	8	1	4	8	4	756
c112302_g1	1	32	5	19	3	3	5	1	0	3	3	1	3	61	2209
c132633_g1	1	0	0	0	6	4	3	0	3	4	3	0	7	1	823
c137217_g1	0	0	1	1	1	0	1	1	0	1	0	0	0	0	324
c118600_g1	44	63	32	79	66	39	43	15	50	79	49	31	54	153	958
c106204_g1	12	10	20	14	42	35	12	6	19	39	31	17	27	47	729
c71264_g1	4	2	0	6	9	5	6	0	1	11	7	3	5	19	718
c106959_g2	794	527	506	1008	1505	780	986	178	431	1343	971	430	1489	2107	1547
c101642_g1	3	34	6	66	18	4	14	4	3	53	14	12	28	135	998
c97356_g3	24	13	17	8	21	23	33	7	13	29	46	7	26	14	1140
c88005_g1	2	1	3	1	25	3	1	1	37	41	197	20	22	7	1201
c127151_g1	0	2	0	0	0	0	0	0	0	0	0	0	0	10	452
c98845_g2	477	468	254	546	821	503	423	146	342	893	597	342	840	1108	1442
c118216_g1	0	0	0	0	0	0	0	0	2	2	0	0	4	0	311
c100190_g1	0	2	0	0	0	0	0	0	0	5	6	0	0	0	430
c86205_g1	1	3	0	1	8	4	2	0	12	49	20	3	9	0	789
c109858_g5	15	6	12	6	30	14	9	5	8	25	17	11	10	20	930
c104582_g4	0	5	2	5	0	3	3	0	0	5	0	2	0	24	535
c57279_g1	0	3	0	0	7	1	1	0	5	10	17	1	5	0	444
c27385_g1	0	3	0	4	2	0	0	0	0	1	0	0	0	4	468
c69886_g1	4	0	2	4	3	0	8	2	4	23	10	2	0	2	731
c115461_g1	12	6	3	13	24	3	11	5	4	16	9	3	11	16	642
c35397_g2	3	7	2	5	24	5	8	4	3	17	8	5	3	14	652
c127058_g1	0	0	3	0	0	0	0	0	0	0	0	0	0	4	356
c114567_g4	0	0	0	0	0	0	0	0	0	0	0	0	0	0	976
c107543_g2	3	0	0	3	1	0	0	0	1	0	2	0	0	12	872
c67027_g1	0	0	1	0	5	3	1	2	0	9	15	4	4	0	695
c85516_g1	90	6	10	11	23	229	21	10	65	38	39	32	181	10	733
c48450_g1	1	4	1	1	1	0	1	0	0	0	0	0	1	12	746
c118302_g1	55	83	41	130	82	41	57	8	29	92	67	33	136	111	896
c75335_g3	0	1	0	0	1	3	0	0	0	1	0	0	6	0	408
c49978_g1	0	13	1	0	3	0	1	0	0	0	1	1	1	12	865
c76363_g1	0	0	3	0	16	10	4	3	1	20	15	3	10	0	843
c70899_g1	0	0	0	6	0	0	3	0	0	22	14	10	85	0	377
c125145_g1	0	0	0	0	0	0	0	0	0	4	0	0	0	3	316
c2562_g1	0	0	1	0	0	2	0	0	2	4	4	0	3	0	645
c71380_g1	3	0	1	1	3	5	3	0	13	41	14	5	28	0	1546
c135205_g1	0	0	2	2	2	0	0	0	0	2	2	0	0	2	393
c95239_g1	1	6	2	0	0	1	2	0	1	4	3	1	2	11	709
c113867_g2	28	7	8	9	27	11	18	1	10	32	19	8	24	15	839
c18473_g1	0	0	0	0	0	0	0	0	0	3	6	0	0	0	470
c95262_g1	1	0	0	0	3	0	0	0	2	8	11	3	0	0	611
c108778_g2	0	0	0	2	11	1	1	1	5	21	13	3	9	2	575
c19864_g1	0	0	0	6	0	0	0	0	0	0	0	0	2	4	304
c106457_g4	1	4	4	7	0	0	1	1	0	1	0	0	3	5	705
c116217_g2	632	61	73	159	319	1048	291	85	533	339	320	205	1084	136	791
c120299_g1	0	0	0	0	0	0	0	0	0	0	0	0	1	0	572
c98108_g2	0	0	1	0	0	0	0	0	0	0	1	0	0	17	570
c88022_g1	0	2	2	0	4	0	2	0	0	2	0	0	0	1	484
c132769_g1	0	0	0	0	5	1	0	0	1	1	0	0	2	0	462
c102669_g1	3	5	2	10	5	1	4	0	2	6	1	1	8	16	1108
c116613_g2	0	0	0	0	0	3	0	0	0	0	0	3	0	4	310
c72870_g1	4	7	4	14	0	0	4	0	2	4	6	2	6	0	303
c132394_g1	0	0	0	0	0	0	0	0	0	3	0	0	0	16	319
c130615_g1	0	0	0	12	0	0	0	0	0	0	2	0	0	3	370
c86190_g1	2	26	14	67	2	8	14	1	1	28	14	5	17	71	658
c22803_g1	0	0	0	0	0	0	0	0	3	23	6	0	3	0	335
c11728_g1	0	3	1	2	1	0	1	1	0	1	1	0	0	5	601
c1816_g1	0	0	0	0	0	0	0	0	0	0	4	0	2	2	310
c45370_g1	5	0	2	6	1	0	1	1	0	5	1	0	1	9	747
c109358_g2	13	31	17	58	31	18	29	6	11	53	24	9	31	63	457
c93644_g1	34	18	23	35	62	20	35	4	17	36	37	21	50	88	2053
c114238_g4	0	4	0	4	5	2	0	0	0	0	3	10	19	0	312
c32353_g1	2	0	0	0	0	5	0	0	0	0	0	3	0	0	339
c12119_g1	0	0	0	1	0	1	0	0	0	0	0	0	0	1	301
c112927_g2	13	2	3	4	33	19	15	2	11	31	23	14	29	11	874
c67471_g1	4	0	0	10	5	1	5	0	1	5	6	0	5	20	481
c121388_g1	0	0	0	0	0	2	2	0	0	2	2	0	2	0	433
c95568_g6	11	15	9	35	19	17	20	3	3	9	18	9	35	50	1581
c117730_g3	1	2	9	1	6	3	1	1	2	6	26	0	0	45	2129
c3850_g1	0	0	0	0	0	0	0	0	0	2	0	0	1	9	432
c102871_g1	366	193	131	312	431	330	349	70	198	392	326	130	532	576	2609
c81760_g1	4215	1554	1842	2795	8002	3756	3731	910	2411	7474	4108	1687	5535	5160	1176
c107919_g4	109	30	90	10	171	82	43	25	90	150	127	47	97	259	611
c129437_g1	0	0	0	0	9	0	0	0	0	0	12	0	13	0	339
c108698_g1	613	463	303	883	834	418	522	150	276	933	466	287	865	1332	2955
c58418_g1	1	0	0	7	2	0	2	0	0	3	2	0	2	4	1257
c68267_g1	1	3	3	9	2	6	2	4	3	0	1	3	4	15	666
c88321_g2	20	22	15	34	14	14	42	2	0	38	16	3	49	29	454
c110468_g2	159	52	55	89	276	93	148	36	74	275	139	67	195	166	1034
c89588_g1	86	25	19	45	75	63	53	13	20	107	33	52	99	92	419
c46012_g1	0	10	5	20	11	0	0	3	3	3	0	0	6	15	306
c79117_g1	2	3	2	3	0	2	2	2	0	2	0	0	2	5	349
c40955_g1	3	2	1	2	1	0	0	0	0	0	0	0	2	4	576
c130561_g1	2	0	0	15	0	0	0	0	0	3	0	0	0	0	380
c100003_g3	566	299	228	342	937	720	350	116	424	930	548	312	819	782	1100
c33526_g1	0	0	0	0	1	0	1	0	0	0	1	0	1	0	351
c66617_g1	0	7	0	12	1	0	0	0	0	0	0	0	1	16	649
c67588_g1	3	1	0	2	2	1	3	1	0	2	1	0	3	3	809
c97435_g1	55	69	46	130	159	65	71	18	37	173	75	41	151	155	896
c114186_g4	0	22	1	28	0	0	1	0	0	0	1	0	0	16	1764
c70562_g1	6	2	8	2	4	6	0	0	7	5	22	0	4	20	1760
c94393_g3	0	11	1	10	1	1	0	0	0	0	0	0	0	10	447
c50341_g1	1	2	0	0	0	0	2	0	0	2	2	1	1	17	679
c34490_g1	4	0	0	6	0	0	2	0	0	0	0	0	4	0	441
c8275_g1	0	0	0	0	0	0	2	0	3	10	2	2	2	0	294
c102007_g1	203	76	82	80	301	177	99	41	95	300	124	113	209	160	1879
c115600_g1	27	424	151	537	447	44	413	16	16	656	63	36	78	887	2115
c114155_g2	1	0	0	0	4	4	1	0	8	13	10	1	6	1	975
c27580_g1	9	0	6	0	7	1	5	0	4	8	9	1	9	4	739
c46261_g1	3	3	2	13	5	3	0	0	0	4	0	3	3	3	487
c75173_g1	12	57	8	34	17	15	9	11	8	38	17	14	53	66	436
c7701_g1	0	0	0	0	0	0	0	0	2	2	9	0	4	0	360
c99536_g1	0	0	0	2	3	2	2	0	5	15	21	9	15	0	503
c70832_g1	0	0	0	0	1	0	0	0	0	0	0	1	0	0	591
c69582_g1	1	8	0	9	3	1	0	0	2	3	14	3	16	3	683
c91850_g2	18	34	18	47	41	25	18	5	16	62	23	22	27	66	1759
c66910_g1	0	0	0	0	2	0	2	0	8	0	0	0	36	3	502
c70692_g1	4	11	3	21	8	5	0	5	1	5	4	1	18	15	834
c85600_g1	101	64	79	70	195	79	103	18	43	141	55	59	56	122	639
c113713_g4	49	20	14	44	40	37	36	5	18	48	39	14	42	38	1503
c116010_g1	0	0	0	0	0	0	1	0	2	7	15	0	1	1	1305
c83796_g1	0	2	3	23	3	5	0	3	3	2	0	0	10	11	345
c27988_g1	0	3	0	0	0	0	0	0	0	0	0	0	5	6	429
c103935_g1	47	9	4	11	74	24	39	8	52	94	112	20	140	19	2094
c51485_g1	0	0	0	0	0	1	0	0	0	6	6	0	0	0	380
c2525_g1	0	5	0	9	1	1	0	0	0	1	1	0	1	14	851
c73320_g1	0	2	0	2	2	1	0	0	0	2	2	0	6	2	387
c115547_g1	10	52	4	55	4	11	2	4	0	8	2	4	9	73	608
c108403_g3	207	1337	550	1864	1062	18	1281	21	11	2763	37	148	70	1373	1415
c51035_g1	0	3	0	9	2	0	0	0	0	2	2	0	2	22	344
c127071_g1	4	1	1	6	6	4	6	1	8	9	3	1	8	1	584
c122892_g1	0	0	0	2	0	2	5	1	0	3	0	1	0	3	478
c66050_g1	0	0	0	0	8	1	1	0	2	6	2	0	1	0	479
c94018_g1	319	112	133	337	248	147	248	51	102	299	213	108	414	459	2266
c2462_g1	0	4	0	0	0	1	0	0	0	0	0	0	0	0	367
c79722_g1	5	6	4	4	14	4	6	1	0	11	5	0	16	15	675
c12032_g1	0	19	3	16	0	0	0	0	0	3	0	0	0	39	346
c92914_g1	2	0	0	1	14	4	0	0	13	40	37	6	12	1	1153
c25843_g1	1	2	0	0	2	1	0	0	2	2	2	0	2	2	409
c98077_g1	3	8	5	8	12	4	8	3	3	23	6	4	3	23	321
c79779_g1	37	42	40	53	118	48	55	23	22	154	52	41	102	109	400
c90134_g1	127	63	38	152	888	401	91	24	722	2384	2239	336	744	24	1698
c104148_g1	2650	853	903	1689	2312	1914	1877	416	1024	2420	1653	918	4449	3409	2787
c96391_g2	7	17	4	42	9	2	10	2	3	7	4	1	9	36	738
c99545_g2	4	17	4	44	1	4	12	5	4	9	15	8	27	52	496
c106731_g7	2	12	1	5	0	0	1	0	0	1	0	0	1	28	595
c95572_g1	133	48	64	37	245	124	96	19	101	363	184	83	265	122	1925
c99991_g2	1276	259	518	433	1635	1209	887	268	623	1096	1170	518	2054	696	947
c95251_g1	2	2	4	6	5	0	0	0	2	6	13	0	7	11	1302
c115989_g2	0	0	0	4	2	1	1	0	2	10	8	1	0	0	624
c86836_g1	865	1285	791	3740	2460	950	2328	333	505	2052	1009	462	1754	3443	1549
c112167_g1	19598	8081	7750	16906	25272	15850	19097	3308	8590	22042	13693	7964	30196	22789	1183
c116542_g2	0	0	0	0	3	0	0	0	0	3	3	0	4	0	411
c3170_g1	1	0	0	3	0	0	4	0	0	0	0	0	0	3	315
c108904_g2	1	10	4	39	19	11	5	0	14	58	91	14	38	5	1431
c134006_g1	0	0	0	0	0	4	2	0	0	0	2	2	0	1	461
c30366_g1	0	0	0	14	0	0	0	0	0	0	3	0	0	5	303
c1319_g1	0	2	1	4	7	2	6	0	4	0	7	2	2	10	687
c6047_g1	0	9	0	0	0	2	0	0	0	2	0	2	0	0	354
c117185_g1	1089	609	536	1243	1210	788	909	231	622	1338	1103	566	2028	2006	2322
c80498_g1	8	2	4	0	6	4	0	0	2	8	4	0	2	6	546
c54063_g1	0	2	4	0	1	1	0	0	1	0	3	0	0	8	719
c112371_g5	0	0	0	0	0	0	0	0	0	0	0	0	0	0	450
c930_g1	0	0	0	3	0	0	0	0	0	0	0	0	2	4	357
c54769_g1	1	0	2	0	3	0	0	3	3	9	5	5	2	6	349
c104901_g2	502	325	320	607	892	515	563	132	296	1002	595	280	881	1015	2786
c135787_g1	0	0	2	0	0	0	0	0	0	0	0	0	0	2	353
c112143_g1	32241	8997	4844	15978	18756	28929	19303	4853	14341	25731	18210	13439	44938	18761	2614
c5626_g2	1	0	0	0	0	0	0	1	0	0	0	2	0	0	595
c113117_g1	105	97	65	169	157	89	91	23	68	137	131	69	251	300	1703
c25919_g1	7	1	0	0	1	2	3	0	0	1	1	2	10	0	1011
c114577_g3	2	0	0	0	0	0	0	0	0	3	0	2	0	0	353
c43832_g1	0	11	2	2	1	0	0	0	0	8	0	0	3	15	695
c101063_g1	21	61	34	130	37	24	51	12	11	73	44	42	100	216	2015
c83260_g1	3	1	3	8	2	3	3	3	1	5	4	0	6	10	492
c109553_g2	2	1	1	8	11	5	1	0	9	11	33	5	10	2	1273
c88861_g1	5	16	7	11	16	2	14	0	4	16	12	7	14	27	743
c101005_g5	0	2	6	15	20	9	3	0	15	31	25	6	29	15	880
c41583_g1	5	2	0	2	2	2	4	0	0	14	2	0	6	3	682
c58046_g1	37	12	8	14	23	25	10	7	4	44	11	10	13	16	883
c85305_g3	2	18	16	33	12	1	6	1	0	10	3	1	7	71	421
c98836_g4	61	25	37	27	73	67	32	18	50	38	55	39	41	73	2031
c95830_g1	553	381	325	711	968	480	578	122	271	975	587	322	925	1077	2252
c124311_g1	0	0	0	0	2	0	2	0	0	0	0	0	0	4	341
c112825_g3	2	7	2	8	6	0	0	0	0	7	3	0	2	13	535
c111567_g1	331	48	90	132	607	464	309	76	179	528	167	161	425	113	517
c116412_g3	0	0	2	0	2	10	2	0	10	9	4	0	6	0	526
c110753_g1	0	0	0	0	2	2	0	0	1	3	14	3	2	0	322
c62134_g2	0	0	0	9	0	0	21	0	0	0	0	0	3	2	438
c28051_g1	0	2	0	0	0	3	0	0	0	1	2	0	1	2	435
c103333_g2	33	11	25	38	49	68	39	10	38	41	34	15	63	55	868
c74041_g2	41	12	17	18	36	32	21	4	14	48	18	14	43	24	1465
c124827_g1	8	0	0	0	0	0	0	0	0	0	0	0	0	3	303
c15949_g1	0	2	0	3	2	0	2	0	0	3	0	0	0	7	521
c103666_g3	0	6	0	6	5	4	2	2	1	3	15	2	3	23	310
c117893_g1	773	552	403	904	1043	554	525	152	327	1258	565	352	1149	1578	2131
c60587_g1	0	0	2	0	0	0	0	0	3	0	0	0	2	6	402
c121132_g1	0	9	0	0	0	0	0	0	0	0	0	0	0	11	354
c111470_g1	625	319	359	431	819	532	533	157	297	879	542	324	830	868	1828
c91449_g1	9	70	18	154	25	12	35	6	7	52	22	16	76	131	548
c107982_g1	163	63	108	146	265	153	192	38	104	220	188	109	373	380	777
c22019_g1	0	0	0	0	3	0	2	0	0	2	6	0	3	0	392
c73212_g1	0	3	0	2	1	0	0	0	2	1	2	0	0	10	743
c20718_g1	0	6	1	9	1	0	0	0	0	7	4	1	1	12	701
c105523_g2	10	5	4	8	24	7	3	0	19	35	60	16	24	3	763
c94826_g3	3	10	9	17	14	3	8	0	4	11	1	9	8	26	557
c49729_g1	8	0	0	2	2	0	0	0	0	2	0	5	0	2	456
c89360_g2	27	10	12	68	37	14	51	10	5	25	15	2	31	30	953
c109626_g1	59	14	26	51	125	71	69	6	54	74	125	30	114	50	1103
c30298_g1	0	0	0	2	0	1	0	0	3	4	6	4	9	0	460
c59560_g1	0	6	0	3	4	0	0	0	0	4	2	4	0	10	473
c109782_g1	2	0	0	2	7	5	1	0	2	1	3	0	4	15	514
c92286_g1	331	251	226	312	548	313	398	86	185	758	377	253	554	594	2493
c87251_g1	7	22	20	57	34	14	39	7	12	52	38	13	42	64	537
c135622_g1	0	2	0	4	0	1	0	2	0	0	0	0	0	6	404
c72901_g1	1	0	0	2	7	5	3	0	5	31	21	3	22	0	485
c75529_g1	25	16	19	53	41	34	53	12	9	57	26	19	64	78	380
c113214_g1	192	131	111	183	254	113	134	40	80	170	141	106	219	441	3392
c88041_g2	4	10	3	4	15	7	0	0	0	10	0	6	0	5	376
c45378_g1	2	0	0	0	2	0	0	0	0	0	2	2	0	0	355
c113657_g7	0	3	0	10	21	0	0	0	12	34	20	7	18	7	568
c85409_g1	1	3	2	0	0	4	5	0	0	10	2	2	13	14	431
c15801_g1	0	3	0	0	2	0	2	0	0	0	0	0	0	0	331
c24621_g1	0	0	0	0	0	0	0	0	0	0	0	3	3	0	384
c105837_g3	19	50	19	79	22	17	22	15	14	35	17	13	44	97	1248
c91796_g1	2	10	1	20	3	1	4	0	1	7	6	0	4	35	643
c21033_g1	0	0	3	2	0	0	0	0	0	0	12	2	0	1	432
c118267_g3	4	0	2	0	5	0	2	0	0	3	0	0	0	0	355
c86396_g1	21	14	35	27	98	123	63	25	51	95	74	35	59	42	1360
c163_g1	2	0	0	0	0	4	0	0	2	2	0	0	0	0	341
c80828_g1	7	16	9	36	15	13	21	8	2	12	19	12	23	21	384
c30080_g1	2	4	2	15	0	0	0	2	0	0	0	0	2	27	301
c124554_g1	0	0	0	0	0	0	0	0	0	0	2	2	0	0	303
c11140_g1	1	0	0	3	0	0	0	0	0	4	4	0	2	3	409
c103231_g1	0	0	0	0	1	0	0	0	0	6	1	0	0	0	302
c87734_g1	5	22	9	35	17	2	11	5	1	37	7	5	10	68	840
c92776_g2	3	0	0	3	0	0	0	2	0	0	2	0	3	4	409
c105179_g2	224	56	123	76	287	272	169	25	192	229	283	106	314	242	1640
c88443_g1	0	16	2	17	10	2	9	0	0	12	5	2	16	35	609
c65022_g1	2	3	1	3	0	0	1	0	0	2	0	1	3	7	548
c77465_g1	7	7	5	16	24	4	17	5	4	21	2	5	7	13	314
c91578_g1	15	12	9	36	25	10	17	2	9	25	27	5	14	59	1463
c133889_g1	0	0	2	2	0	0	0	0	0	0	2	0	2	0	339
c111267_g1	8958	4417	4733	6500	10094	6324	7851	1965	3755	11785	7072	4798	14412	16403	3367
c81217_g1	0	7	4	19	14	5	12	0	2	27	6	4	14	37	449
c132960_g1	0	0	0	0	0	0	16	0	0	0	0	0	0	4	326
c92069_g1	3	2	4	12	1	1	2	0	1	4	4	1	4	22	1099
c2066_g1	0	3	0	0	0	0	0	0	0	3	0	0	0	36	309
c17567_g1	0	0	0	0	5	3	0	2	3	7	3	0	3	0	433
c136632_g1	0	2	0	7	0	0	3	0	0	0	2	0	0	0	467
c136172_g1	0	0	0	3	0	0	2	0	0	2	2	0	0	0	396
c112605_g1	4955	2207	1754	4516	4172	4250	4381	907	2340	5075	3962	2033	8515	6882	3184
c21069_g1	1	0	2	3	2	0	4	0	0	0	3	4	2	7	427
c619_g1	0	0	0	0	0	0	0	0	0	0	2	0	0	1	495
c116470_g2	0	2	2	5	1	3	0	0	0	6	17	1	6	3	641
c37014_g2	0	3	4	4	0	0	0	0	0	1	0	0	0	11	953
c75978_g1	935	291	468	650	1110	609	763	180	390	1032	695	389	1191	1510	680
c106287_g2	1	0	0	0	5	1	0	0	3	5	6	1	3	0	324
c55017_g1	1	2	0	4	2	1	0	0	0	4	4	1	3	6	456
c134283_g1	4	0	2	0	0	0	0	2	0	2	0	0	5	2	319
c93889_g1	43	12	25	118	31	12	95	2	16	29	22	5	75	64	1152
c38052_g1	0	0	2	0	0	2	2	0	2	4	0	0	2	2	354
c82817_g1	0	0	2	2	6	4	0	0	5	22	29	5	5	0	706
c114972_g1	6	25	2	74	6	8	5	1	4	9	8	4	16	97	1343
c7660_g1	0	4	2	9	0	0	2	0	0	0	0	0	0	7	497
c88627_g1	12	2	2	7	13	4	12	0	5	4	7	3	10	4	650
c107422_g2	0	0	0	0	2	0	0	0	0	0	0	2	0	0	309
c137115_g1	0	0	0	0	2	0	0	0	0	0	0	2	0	4	334
c89235_g1	173	81	89	108	339	135	173	38	91	347	153	78	257	248	492
c78483_g1	6	7	2	11	10	1	3	1	1	9	9	5	19	27	663
c44746_g1	4	9	0	21	12	2	2	2	0	22	6	0	2	14	357
c111603_g2	0	2	0	11	2	0	0	2	0	2	4	2	2	25	627
c106761_g6	2	0	0	0	4	0	3	0	6	8	11	0	8	0	560
c20025_g1	0	0	0	0	0	0	0	0	0	0	2	0	0	1	417
c135986_g1	0	2	2	0	0	0	0	0	0	0	0	0	2	0	316
c93367_g1	2	1	1	2	12	6	5	0	3	52	42	6	27	0	1218
c39361_g1	1	0	0	0	1	1	0	0	0	0	1	0	3	0	378
c102940_g1	1	47	3	39	0	0	0	0	0	15	0	0	3	198	316
c105558_g1	5	11	12	9	22	7	8	3	9	18	22	6	8	43	1303
c112222_g5	35	215	57	195	164	22	120	8	11	280	25	34	69	303	852
c129448_g1	0	0	0	0	0	0	1	0	0	2	0	1	0	0	387
c72225_g1	0	0	0	0	0	0	2	0	0	3	2	0	4	1	427
c128485_g1	1	4	0	2	0	0	1	0	0	0	1	1	0	4	619
c11106_g1	12	0	0	0	0	0	3	0	0	0	0	0	3	0	387
c136399_g1	0	4	0	0	0	0	0	2	0	0	0	0	0	4	437
c97696_g2	1	8	3	22	3	1	5	0	0	7	1	0	5	47	829
c120263_g1	0	0	2	0	0	0	0	0	0	0	0	0	0	7	318
c117304_g1	1614	1629	789	4444	2920	2537	1949	704	1038	2364	1933	959	3280	4904	3009
c126756_g1	0	5	0	0	2	0	2	0	0	2	0	0	0	0	371
c92900_g1	1206	142	166	367	525	1102	311	238	507	383	680	428	1731	396	1516
c120823_g1	1	0	0	4	0	0	1	0	0	3	0	1	1	2	467
c92534_g2	494	125	166	248	465	397	388	75	189	481	383	176	747	422	1805
c3886_g1	0	0	2	0	3	0	0	0	0	0	3	0	3	0	408
c86499_g1	1	16	4	55	2	2	2	0	0	10	0	2	4	84	804
c76943_g1	6	12	1	13	0	1	4	0	3	9	3	2	11	22	566
c129612_g1	0	3	0	0	0	0	0	0	0	1	0	0	2	0	313
c56044_g1	0	0	0	4	0	0	0	0	5	0	0	0	0	4	357
c76285_g1	668	292	373	566	910	565	711	145	373	869	792	314	1127	1035	735
c102810_g1	0	0	0	0	1	0	0	0	0	0	1	0	3	0	310
c102108_g1	206	107	107	167	235	141	194	40	109	179	273	108	286	341	1832
c121306_g1	0	2	0	4	0	0	0	0	0	0	0	2	0	5	392
c119697_g1	1	1	1	4	0	4	3	0	0	1	0	1	3	3	653
c4044_g2	0	0	4	0	0	0	0	0	0	2	0	0	0	2	378
c116721_g1	0	2	0	0	1	0	0	0	4	7	6	4	1	0	896
c107996_g1	13	11	9	22	27	11	8	7	8	47	9	15	37	46	871
c62550_g1	195	36	50	41	143	101	61	31	73	166	67	36	103	87	491
c73526_g1	21	17	13	24	26	8	40	4	18	58	15	9	43	45	593
c106784_g1	8	25	12	64	16	12	7	3	3	19	5	4	25	73	1200
c95979_g1	3	0	0	7	48	8	8	2	8	23	39	2	0	2	568
c117063_g2	2028	703	684	1530	2015	1712	1476	346	932	2063	1575	959	2999	2277	2273
c113769_g4	0	0	0	0	0	0	0	0	0	0	0	0	0	0	718
c129266_g1	0	3	1	5	1	0	1	0	0	0	0	0	3	2	434
c99886_g1	22	58	24	172	15	8	24	10	7	49	19	20	45	244	1191
c71096_g1	0	8	2	15	0	0	0	0	0	0	0	3	0	22	476
c129577_g1	0	0	0	0	0	0	2	0	0	0	5	4	0	2	331
c81737_g1	705	416	380	1103	1439	793	786	226	537	1398	1332	386	1348	1462	828
c119955_g1	2	0	0	6	0	0	2	0	0	0	0	0	4	0	322
c105809_g4	23	12	9	15	29	11	17	2	10	47	25	13	61	25	614
c97196_g4	0	4	0	4	0	0	1	0	0	0	1	1	0	5	405
c111886_g1	0	0	0	0	0	3	0	0	0	3	2	6	2	2	354
c48173_g1	1	3	0	0	1	0	0	0	1	1	4	0	1	2	376
c95497_g2	6	7	3	33	9	4	12	4	3	13	8	4	22	26	623
c113970_g2	6	9	7	20	8	7	0	2	0	12	7	2	16	21	665
c91392_g1	5	14	21	35	22	8	18	0	0	34	29	10	28	86	477
c137610_g1	0	0	2	0	2	0	0	0	0	0	2	2	0	2	327
c74837_g1	0	0	0	0	8	4	0	0	6	8	20	5	1	0	1001
c105086_g1	6	0	0	0	4	0	0	0	5	0	4	0	0	0	305
c129562_g1	0	0	0	0	0	0	0	0	1	3	4	0	1	0	348
c1180_g1	0	3	0	0	0	0	0	0	0	0	1	0	0	6	491
c29430_g2	3	5	3	12	5	3	1	1	1	5	1	1	6	6	339
c127890_g1	0	0	0	0	4	0	0	0	8	4	0	0	4	0	308
c101772_g3	6	12	2	15	12	4	10	3	4	16	11	8	26	24	607
c77626_g1	0	6	6	20	3	3	0	3	3	3	6	6	0	26	376
c97267_g2	0	0	2	0	14	6	3	0	0	7	19	3	13	0	767
c109037_g1	8	57	15	104	12	8	18	3	4	19	14	9	24	246	1061
c4961_g1	2	0	1	2	3	3	3	0	2	0	1	0	0	1	537
c101252_g1	0	2	6	4	2	2	5	0	0	6	2	2	2	9	460
c42246_g1	0	0	0	2	2	2	5	0	0	10	2	2	2	0	547
c130181_g1	4	0	0	0	2	0	0	0	0	0	0	0	0	1	427
c87484_g2	181	98	50	136	315	122	142	24	62	364	69	74	189	190	1299
c69023_g1	1	2	0	6	2	2	3	0	0	0	1	0	1	3	438
c111358_g2	250	130	88	354	287	278	210	60	134	272	206	120	437	394	1649
c15785_g1	0	3	2	0	0	0	0	2	0	2	2	0	0	0	361
[truncated: 133,482 more rows]
