# Supplementary material for: Physiological and transcriptional analyses of developmental stages along sugarcane leaf
Source: BMC Plant Biol. 2015 Dec 29;15:300. doi: 10.1186/s12870-015-0694-z (PMC4696237; doi:10.1186/s12870-015-0694-z)
Supplement: Additional file 8: — Input data (read count per gene per condition) and R code, to reproduce the differential gene expression analysis for the sugarcane leaf development segments. (BZ2 15159 kb) [file 12870_2015_694_MOESM8_ESM.bz2 › SugarcaneLeafDevelopment/DiffExpressionAnalysis/DiffExpressionAnalysis.R]

#' ---
#' title: "Differential Gene Expression analysis - Sugarcane leaf +1 development"
#' author: "Diego M. Riano-Pachon"
#' date: "June, 12, 2015"
#' output: pdf_document
#' ---
#' 
#' 
library(edgeR)
rm(list=ls())
setwd("~/SugarcaneLeafDevelopment/DiffExpressionAnalysis")

#Import description of the experiment
targets<-read.table("targets.txt",
                    header=T)
targets
targets$Plant<-as.factor(targets$Plant)
targets$DevStage<-relevel(targets$DevStage,
                          ref = "Bo")

#Import matrix of RNASeq counts per gene per sample (computed by eXpress)
leaf_dev_counts<-read.table("featurecounts_genelevel.integers.geneLengths.tbl",
                            header=T,
                            row.names='Gene',
                            sep="\t")
dim(leaf_dev_counts)
head(leaf_dev_counts, n=3L)
leaf_dev_counts_degobj<-DGEList(counts=leaf_dev_counts[,1:14],group=targets$DevStage,
                                genes=data.frame(
                                  GeneID=rownames(leaf_dev_counts),
                                  Length=leaf_dev_counts[,15]))
leaf_dev_counts_degobj$samples
dim(leaf_dev_counts_degobj)
head(leaf_dev_counts_degobj)
# Only keep genes that achieve at leat one count per million in at least 3 samples
leaf_dev_counts_degobj_keep <- rowSums(cpm(leaf_dev_counts_degobj)>1) >= 3 
leaf_dev_counts_degobj<-leaf_dev_counts_degobj[leaf_dev_counts_degobj_keep,]
dim(leaf_dev_counts_degobj)
# Recompute library sizes after removing "non-expressed genes"
leaf_dev_counts_degobj$samples$lib.size <- colSums(leaf_dev_counts_degobj$counts) 
#Compute normalization based due to the differences in the lib. sizes
leaf_dev_counts_degobj<-calcNormFactors(leaf_dev_counts_degobj)
leaf_dev_counts_degobj$samples
#Create the experimental design table
# The comparison B-Bo is given by coefficient 5, the other comparisons must be made by explicit contrasts.
design<-model.matrix(~Plant+DevStage, data=targets)
leaf_dev_counts_degobj <- estimateGLMCommonDisp(leaf_dev_counts_degobj,design)
leaf_dev_counts_degobj <- estimateGLMTrendedDisp(leaf_dev_counts_degobj,design)
leaf_dev_counts_degobj <- estimateGLMTagwiseDisp(leaf_dev_counts_degobj,design)
barplot(leaf_dev_counts_degobj$samples$lib.size*1e-6,
        names=rownames(leaf_dev_counts_degobj$samples),
        ylab="Library size (millions)",las=2)
plotMDS(leaf_dev_counts_degobj)
plotBCV(leaf_dev_counts_degobj)
plotMeanVar(leaf_dev_counts_degobj, show.raw.vars=TRUE ,
            show.tagwise.vars=TRUE ,
            show.binned.common.disp.vars=FALSE ,
            show.ave.raw.vars=FALSE ,
            NBline = TRUE ,
            nbins = 100 ,
            pch = 16 ,
            xlab ="Mean Expression (Log10 Scale)" ,
            ylab = "Variance (Log10 Scale)" ,
            main = "Mean-Variance Plot")
fit_leaf_dev_counts<-glmFit(leaf_dev_counts_degobj, design)
colnames(fit_leaf_dev_counts)
#Differentially expressed genes in consecutive samples  -  Likelihood ratio test
# B - Bo
lrt_B_Bo<-glmLRT(fit_leaf_dev_counts, coef=5) 
# M - B
lrt_M_B<-glmLRT(fit_leaf_dev_counts, contrast=c(0,0,0,0,-1,1,0)) 
# P - M
lrt_P_M<-glmLRT(fit_leaf_dev_counts, contrast=c(0,0,0,0,0,-1,1)) 
#Select (index) differentially expressed genes, FDR <=0.05
deB_Bo<-decideTestsDGE(lrt_B_Bo)
deM_B<-decideTestsDGE(lrt_M_B)
deP_M<-decideTestsDGE(lrt_P_M)
#Summary and MA plots
##B - Bo
table(deB_Bo)
plotSmear(lrt_B_Bo, de.tags=rownames(leaf_dev_counts_degobj)[as.logical(deB_Bo)], ylab = 'Log2FC: B -Bo')
abline(h=c(-1, 1), col="blue")
##M - B
table(deM_B)
plotSmear(lrt_M_B, de.tags=rownames(leaf_dev_counts_degobj)[as.logical(deM_B)], ylab = 'Log2FC: M - B ')
abline(h=c(-1, 1), col="blue")
##P- M
table(deP_M)
plotSmear(lrt_P_M, de.tags=rownames(leaf_dev_counts_degobj)[as.logical(deP_M)], ylab = 'Log2FC: P - M')
abline(h=c(-1, 1), col="blue")

#List of diffexp genes with FDR<=0.05
DEGenesB_Bo<-topTags(lrt_B_Bo,n=as.numeric(table(deB_Bo)[3]+table(deB_Bo)[1]))
DEGenesM_B<-topTags(lrt_M_B,n=as.numeric(table(deM_B)[3]+table(deM_B)[1]))
DEGenesP_M<-topTags(lrt_P_M,n=as.numeric(table(deP_M)[3]+table(deP_M)[1]))

#Exporting tables of DE genes
write.table(DEGenesB_Bo, file="DEGenes_B-Bo.txt")
write.table(DEGenesM_B, file="DEGenes_M-B.txt")
write.table(DEGenesP_M, file="DEGenes_P-M.txt")

#Exporting the expression values as CPM
leaf_dev_counts_degobj_CPM<-cpm(leaf_dev_counts_degobj,log=FALSE)
write.table(leaf_dev_counts_degobj_CPM, file="featurecounts_genelevel.CPM.tbl")

#Exporting the expression values as FPKM
leaf_dev_counts_degobj_FPKM<-rpkm(leaf_dev_counts_degobj,log=FALSE,normalized.lib.sizes=TRUE,prior.count=0.25)
write.table(leaf_dev_counts_degobj_FPKM, file="featurecounts_genelevel.FPKM.tbl")

#End
sessionInfo()
