# Supplementary material for: Physiological and transcriptional analyses of developmental stages along sugarcane leaf
Source: BMC Plant Biol. 2015 Dec 29;15:300. doi: 10.1186/s12870-015-0694-z (PMC4696237; doi:10.1186/s12870-015-0694-z)
Supplement: Additional file 9: — Input data and R code to produce the heatmap shown in HeatMapMaize_vs_Sugarcane. For the comparison, all the orthologous genes used in Wang et al. (2014) that were identified as one to one orthologues between Sugarcane and Maize by OrthoMCL were used. (BZ2 1620 kb) [file 12870_2015_694_MOESM9_ESM.bz2 › SugarcaneLeafDevelopment/ComparisonMaize/ComparingMaizeSugarcane.R]

#' ---
#' title: "Comparing Maize an Sugarcane leaf development Gene Expression Profiles"
#' author: "Diego M. Riano-Pachon"
#' date: "June, 22nd, 2015"
#' output: pdf_document
#' ---

library(edgeR)
library(gplots)
library(RColorBrewer)
rm(list=c(ls()))
setwd("~/SugarcaneLeafDevelopment/ComparisonMaize")

#import data
#Sugarcane average FPKM
sugarcaneMeanFPKM<-read.table("sugarcane-fpkm.tbl")
head(sugarcaneMeanFPKM)

#Maize raw data
maize_counts<-read.csv('maize-counts.csv')
maize_lengths<-read.csv('maize-length.csv')

maize_data=merge(maize_counts,maize_lengths,by='Maize.ID')
head(maize_data)
rownames(maize_data)<-maize_counts$Maize.ID
maize_degobj<-DGEList(counts=maize_data[,2:16],
                      genes=data.frame(
                        GeneID=maize_data$Maize.ID,
                        Length=maize_data$Length))

maize_degobj$samples
# Only keep genes that achieve at leat one count per million in at least 3 samples
dim(maize_degobj)
maize_degobj_keep <- rowSums(cpm(maize_degobj)>1) >= 3 
maize_degobj<-maize_degobj[maize_degobj_keep,]
dim(maize_degobj)
# Recompute library sizes after removing "non-expressed genes"
maize_degobj$samples$lib.size <- colSums(maize_degobj$counts) 
#Compute normalization factors based due to the differences in the lib. sizes: TMM normalization
maize_degobj<-calcNormFactors(maize_degobj)
maize_degobj$samples
#Get FPKM for Maize
maize_degobj_FPKM<-data.frame(rpkm(maize_degobj,
                                   log=FALSE,
                                   normalized.lib.sizes=TRUE,
                                   prior.count=0.25))
maize_degobj_FPKM$Maize.ID=rownames(maize_degobj_FPKM)
head(maize_degobj_FPKM)

#Loading orthologues
orth<-read.table("orthologues_cane-maize_fulllist.tbl")
colnames(orth)<-c('Maize.ID','Sugarcane.ID')
head(orth)
dim(orth)
colnames(sugarcaneMeanFPKM)<-c('Sugarcane.ID','B0','B','M','T')
head(sugarcaneMeanFPKM)
OrthologuesFPKM<-merge(orth,sugarcaneMeanFPKM,by='Sugarcane.ID')
OrthologuesFPKM<-merge(OrthologuesFPKM,maize_degobj_FPKM,by='Maize.ID')
dim(OrthologuesFPKM)
head(OrthologuesFPKM)

corMaizeSugarcaneOrthologues<-cor(OrthologuesFPKM[, c('B0','B','M','T')], 
                                  OrthologuesFPKM[, c(paste('M',1:15,sep=""))],
                                  method='spearman')
heatmap.2(corMaizeSugarcaneOrthologues,
          dendrogram='none',
          scale='none',
          trace='none',
          Rowv=FALSE, 
          Colv=FALSE, 
          col=brewer.pal(9,"Blues"),
          density.info='none')

#End
sessionInfo()
