# Supplementary material for: Physiological and transcriptional analyses of developmental stages along sugarcane leaf
Source: BMC Plant Biol. 2015 Dec 29;15:300. doi: 10.1186/s12870-015-0694-z (PMC4696237; doi:10.1186/s12870-015-0694-z)
Supplement: Additional file 9: — Input data and R code to produce the heatmap shown in HeatMapMaize_vs_Sugarcane. For the comparison, all the orthologous genes used in Wang et al. (2014) that were identified as one to one orthologues between Sugarcane and Maize by OrthoMCL were used. (BZ2 1620 kb) [file 12870_2015_694_MOESM9_ESM.bz2 › SugarcaneLeafDevelopment/ComparisonMaize/orthologues_cane-maize_fulllist.tbl]

GRMZM2G032409	SP803280_c110522_g1
GRMZM2G023105	SP803280_c100308_g3
GRMZM2G093325	SP803280_c105602_g2
GRMZM2G045892	SP803280_c104301_g1
GRMZM2G154881	SP803280_c101007_g1
GRMZM5G891783	SP803280_c110330_g2
AC235543.1_FG003	SP803280_c77989_g1
GRMZM2G012052	SP803280_c117148_g2
GRMZM2G173874	SP803280_c107203_g2
GRMZM2G082894	SP803280_c107191_g1
GRMZM2G158901	SP803280_c102214_g1
GRMZM2G038284	SP803280_c100255_g2
GRMZM2G354604	SP803280_c89900_g1
GRMZM2G077436	SP803280_c110287_g1
GRMZM2G473788	SP803280_c105667_g1
GRMZM2G021439	SP803280_c61800_g2
GRMZM2G114098	SP803280_c112325_g1
GRMZM2G156904	SP803280_c92419_g1
GRMZM2G080542	SP803280_c81666_g1
GRMZM2G152777	SP803280_c104623_g1
GRMZM2G405178	SP803280_c115967_g4
GRMZM5G846196	SP803280_c87818_g1
GRMZM2G453349	SP803280_c108221_g1
GRMZM2G017244	SP803280_c99833_g1
GRMZM2G010960	SP803280_c118319_g1
GRMZM2G050628	SP803280_c87782_g1
GRMZM2G132464	SP803280_c91052_g1
GRMZM2G127154	SP803280_c100953_g2
GRMZM2G168890	SP803280_c99670_g3
AC209898.2_FG004	SP803280_c109438_g1
GRMZM2G139073	SP803280_c32288_g1
AC188710.4_FG006	SP803280_c24431_g1
GRMZM2G097726	SP803280_c80023_g1
GRMZM2G171967	SP803280_c96735_g2
GRMZM2G125175	SP803280_c92571_g2
GRMZM2G474236	SP803280_c99153_g1
GRMZM5G835323	SP803280_c82565_g1
GRMZM2G022876	SP803280_c92423_g1
GRMZM2G117968	SP803280_c111442_g1
GRMZM2G090715	SP803280_c105927_g3
GRMZM2G026869	SP803280_c111128_g1
GRMZM2G457889	SP803280_c117266_g2
GRMZM2G037411	SP803280_c72944_g1
GRMZM2G102944	SP803280_c88608_g1
GRMZM2G301934	SP803280_c94023_g3
GRMZM2G137064	SP803280_c98981_g1
GRMZM2G010783	SP803280_c95349_g2
GRMZM2G327042	SP803280_c116410_g2
GRMZM2G033931	SP803280_c107405_g1
GRMZM2G163671	SP803280_c114399_g2
GRMZM2G019225	SP803280_c81070_g1
GRMZM2G385989	SP803280_c111444_g1
GRMZM2G120579	SP803280_c98421_g1
GRMZM2G025396	SP803280_c115891_g1
GRMZM2G085249	SP803280_c114309_g1
GRMZM2G179800	SP803280_c97512_g2
GRMZM2G124203	SP803280_c110068_g1
GRMZM2G069656	SP803280_c107462_g2
GRMZM2G139355	SP803280_c102233_g2
GRMZM2G131434	SP803280_c79710_g1
GRMZM2G023313	SP803280_c107277_g2
GRMZM2G005652	SP803280_c117280_g1
GRMZM2G009214	SP803280_c98950_g1
GRMZM2G114841	SP803280_c112093_g1
GRMZM2G016805	SP803280_c96958_g1
GRMZM2G069922	SP803280_c104835_g1
GRMZM2G106928	SP803280_c102880_g1
GRMZM2G088919	SP803280_c110303_g1
GRMZM2G092137	SP803280_c103364_g2
GRMZM2G070163	SP803280_c101280_g2
AC203031.3_FG002	SP803280_c85092_g1
GRMZM2G365515	SP803280_c54604_g1
GRMZM2G096092	SP803280_c113302_g1
GRMZM2G389173	SP803280_c98588_g1
GRMZM2G134351	SP803280_c124577_g1
GRMZM2G035996	SP803280_c95739_g3
GRMZM2G343036	SP803280_c78440_g1
GRMZM2G023080	SP803280_c82488_g1
GRMZM2G034260	SP803280_c94118_g1
GRMZM2G154460	SP803280_c74288_g1
GRMZM5G885329	SP803280_c102675_g1
GRMZM2G046919	SP803280_c113204_g1
GRMZM2G046438	SP803280_c76868_g1
GRMZM2G027462	SP803280_c98944_g1
GRMZM2G460012	SP803280_c102267_g1
GRMZM2G143202	SP803280_c101069_g1
GRMZM2G037255	SP803280_c105412_g1
GRMZM2G098208	SP803280_c93734_g1
GRMZM2G089783	SP803280_c104838_g1
GRMZM2G060760	SP803280_c76347_g1
GRMZM2G094535	SP803280_c89480_g1
GRMZM2G173035	SP803280_c105411_g1
GRMZM2G357595	SP803280_c91956_g1
GRMZM2G162697	SP803280_c100139_g1
GRMZM2G439903	SP803280_c43856_g1
GRMZM2G091839	SP803280_c84772_g1
GRMZM2G067915	SP803280_c94871_g3
GRMZM2G117609	SP803280_c80821_g1
GRMZM2G057237	SP803280_c89780_g1
GRMZM2G122324	SP803280_c107621_g3
GRMZM2G067865	SP803280_c86201_g1
GRMZM2G091560	SP803280_c108283_g1
GRMZM2G122869	SP803280_c115138_g2
GRMZM2G126601	SP803280_c116830_g1
GRMZM2G431856	SP803280_c33512_g1
GRMZM5G829554	SP803280_c106643_g1
GRMZM5G867125	SP803280_c101418_g1
AC198518.3_FG003	SP803280_c87980_g1
GRMZM2G328427	SP803280_c100793_g1
GRMZM2G082167	SP803280_c104258_g1
GRMZM2G479885	SP803280_c106191_g1
GRMZM2G061629	SP803280_c105544_g1
GRMZM5G831313	SP803280_c86687_g1
GRMZM2G412885	SP803280_c116393_g2
GRMZM2G173280	SP803280_c17886_g1
GRMZM2G300786	SP803280_c11225_g1
GRMZM2G092474	SP803280_c69627_g1
GRMZM2G433174	SP803280_c116733_g4
GRMZM2G022054	SP803280_c93032_g1
GRMZM2G083717	SP803280_c84309_g1
GRMZM2G138511	SP803280_c108754_g1
GRMZM2G479744	SP803280_c114057_g1
GRMZM2G017470	SP803280_c80313_g1
GRMZM2G457544	SP803280_c117267_g2
GRMZM2G004356	SP803280_c109741_g1
GRMZM2G047759	SP803280_c95229_g1
GRMZM2G073754	SP803280_c89011_g1
GRMZM2G143160	SP803280_c111972_g1
GRMZM2G351304	SP803280_c91353_g2
GRMZM2G150030	SP803280_c114052_g1
GRMZM2G159975	SP803280_c108037_g2
GRMZM2G142779	SP803280_c111600_g1
GRMZM2G028302	SP803280_c94296_g1
GRMZM2G040638	SP803280_c90281_g1
GRMZM2G150697	SP803280_c80342_g1
GRMZM2G481069	SP803280_c106485_g1
GRMZM2G446234	SP803280_c116577_g3
GRMZM2G119104	SP803280_c112909_g2
GRMZM2G140339	SP803280_c111748_g1
GRMZM2G450071	SP803280_c130636_g1
GRMZM2G404676	SP803280_c41863_g1
GRMZM2G120563	SP803280_c99027_g1
GRMZM2G456086	SP803280_c80313_g1
GRMZM5G893913	SP803280_c117075_g1
GRMZM5G843174	SP803280_c93524_g1
GRMZM2G153527	SP803280_c87362_g1
GRMZM2G418752	SP803280_c92817_g1
GRMZM2G071112	SP803280_c110959_g1
GRMZM2G019901	SP803280_c115965_g1
GRMZM2G009045	SP803280_c102878_g1
GRMZM2G004531	SP803280_c115774_g1
GRMZM5G876773	SP803280_c89730_g1
GRMZM2G149619	SP803280_c95978_g1
GRMZM2G050126	SP803280_c93461_g1
GRMZM2G488458	SP803280_c83840_g1
GRMZM6G441368	SP803280_c86584_g1
GRMZM2G400169	SP803280_c95160_g1
GRMZM2G006942	SP803280_c106301_g1
GRMZM2G057176	SP803280_c108019_g1
GRMZM2G326328	SP803280_c63281_g1
GRMZM2G099678	SP803280_c117294_g1
GRMZM2G004799	SP803280_c106848_g1
GRMZM2G048804	SP803280_c107975_g1
GRMZM2G324903	SP803280_c103207_g1
GRMZM2G152141	SP803280_c21240_g1
GRMZM5G816545	SP803280_c102922_g3
GRMZM2G063729	SP803280_c106355_g1
GRMZM2G022931	SP803280_c86732_g1
GRMZM2G085438	SP803280_c100062_g1
GRMZM2G159924	SP803280_c77442_g1
GRMZM2G159105	SP803280_c89288_g1
AC190623.3_FG002	SP803280_c1081_g1
GRMZM2G103135	SP803280_c117087_g1
GRMZM2G042492	SP803280_c100236_g4
GRMZM2G074908	SP803280_c78621_g1
GRMZM2G006277	SP803280_c90810_g2
GRMZM2G096169	SP803280_c104619_g1
GRMZM2G002135	SP803280_c117054_g2
GRMZM2G457630	SP803280_c118309_g2
GRMZM2G054765	SP803280_c117800_g1
GRMZM2G153745	SP803280_c98191_g1
GRMZM2G119578	SP803280_c67916_g1
GRMZM2G070295	SP803280_c61122_g1
GRMZM2G060253	SP803280_c106305_g1
GRMZM2G356034	SP803280_c111519_g1
GRMZM2G024444	SP803280_c114277_g1
GRMZM2G016434	SP803280_c76046_g1
AC214350.3_FG007	SP803280_c97322_g1
GRMZM2G158384	SP803280_c90115_g1
GRMZM2G335280	SP803280_c116337_g1
GRMZM2G168337	SP803280_c111828_g1
GRMZM2G063473	SP803280_c106598_g2
GRMZM2G144638	SP803280_c112868_g1
GRMZM2G012178	SP803280_c104458_g2
GRMZM2G115013	SP803280_c112589_g1
GRMZM5G852886	SP803280_c87841_g1
GRMZM2G333678	SP803280_c118166_g1
GRMZM2G024527	SP803280_c5823_g1
GRMZM2G131332	SP803280_c114290_g1
GRMZM2G064644	SP803280_c91189_g1
GRMZM5G865508	SP803280_c84595_g1
GRMZM2G176433	SP803280_c112339_g2
GRMZM2G094978	SP803280_c94088_g1
GRMZM2G155002	SP803280_c59250_g1
GRMZM2G039983	SP803280_c114320_g3
GRMZM2G154394	SP803280_c107706_g1
GRMZM2G152089	SP803280_c100853_g3
GRMZM2G111697	SP803280_c107524_g1
GRMZM2G165844	SP803280_c123889_g1
GRMZM2G123387	SP803280_c113102_g2
GRMZM2G176647	SP803280_c102924_g1
GRMZM2G073743	SP803280_c107819_g1
GRMZM2G104288	SP803280_c111721_g1
AC193632.2_FG002	SP803280_c78764_g1
GRMZM2G098884	SP803280_c108733_g1
GRMZM2G448627	SP803280_c16045_g1
GRMZM2G157010	SP803280_c101254_g2
AC209845.4_FG010	SP803280_c39788_g1
GRMZM2G042488	SP803280_c111143_g1
GRMZM2G042371	SP803280_c108923_g1
GRMZM2G057186	SP803280_c110885_g1
GRMZM5G821755	SP803280_c95636_g6
GRMZM2G002115	SP803280_c104825_g1
GRMZM2G027298	SP803280_c86145_g1
GRMZM2G088312	SP803280_c96763_g2
GRMZM2G068604	SP803280_c96194_g1
GRMZM2G461269	SP803280_c117717_g1
AC219006.2_FG007	SP803280_c109649_g2
AC201798.4_FG002	SP803280_c93963_g1
AC233942.1_FG001	SP803280_c87078_g1
GRMZM2G019596	SP803280_c90593_g1
GRMZM5G866861	SP803280_c114030_g1
GRMZM2G055652	SP803280_c88925_g1
GRMZM2G031435	SP803280_c110282_g1
GRMZM2G162450	SP803280_c110771_g2
GRMZM2G052129	SP803280_c102191_g1
GRMZM2G084968	SP803280_c87509_g1
GRMZM2G433433	SP803280_c104194_g1
GRMZM2G050971	SP803280_c107968_g2
GRMZM2G129451	SP803280_c113417_g1
GRMZM5G819204	SP803280_c110476_g1
GRMZM2G467528	SP803280_c113526_g1
GRMZM2G173404	SP803280_c102845_g1
GRMZM2G021879	SP803280_c97660_g1
GRMZM2G137421	SP803280_c105273_g1
GRMZM2G042870	SP803280_c107828_g1
GRMZM2G090266	SP803280_c93445_g1
GRMZM2G048904	SP803280_c109182_g2
GRMZM2G096211	SP803280_c114327_g3
GRMZM2G011998	SP803280_c114414_g2
GRMZM2G112894	SP803280_c75349_g1
GRMZM2G118362	SP803280_c103754_g1
GRMZM2G047616	SP803280_c59961_g1
GRMZM2G097258	SP803280_c110075_g1
GRMZM2G158496	SP803280_c103104_g1
GRMZM2G123884	SP803280_c110624_g1
GRMZM2G481843	SP803280_c109342_g1
GRMZM2G122223	SP803280_c115368_g1
GRMZM2G106960	SP803280_c93621_g1
GRMZM2G139617	SP803280_c104275_g1
GRMZM2G175065	SP803280_c107401_g1
GRMZM2G428964	SP803280_c110809_g3
GRMZM2G060974	SP803280_c65194_g1
GRMZM2G144960	SP803280_c75806_g1
GRMZM5G806649	SP803280_c92456_g2
GRMZM2G130897	SP803280_c39875_g1
GRMZM2G005815	SP803280_c112433_g1
GRMZM2G552966	SP803280_c112383_g1
GRMZM2G107116	SP803280_c115268_g1
GRMZM2G060290	SP803280_c94419_g2
GRMZM2G156206	SP803280_c108872_g2
GRMZM2G071249	SP803280_c99230_g1
GRMZM5G814159	SP803280_c98180_g1
GRMZM2G173358	SP803280_c58198_g1
GRMZM2G442804	SP803280_c105404_g1
GRMZM2G152177	SP803280_c100264_g1
GRMZM2G028552	SP803280_c89370_g2
GRMZM2G105167	SP803280_c96440_g1
GRMZM2G099696	SP803280_c106959_g2
GRMZM2G141241	SP803280_c89097_g1
GRMZM2G168200	SP803280_c97379_g1
GRMZM2G474088	SP803280_c89066_g1
GRMZM2G361220	SP803280_c108689_g3
GRMZM2G447566	SP803280_c74366_g1
GRMZM5G815077	SP803280_c24444_g1
GRMZM2G152587	SP803280_c80157_g1
GRMZM2G139973	SP803280_c105609_g1
GRMZM2G068557	SP803280_c110432_g1
GRMZM2G342039	SP803280_c96276_g1
GRMZM2G324231	SP803280_c91158_g2
GRMZM2G023163	SP803280_c117899_g1
GRMZM2G071714	SP803280_c93787_g1
GRMZM2G068350	SP803280_c97485_g1
GRMZM2G018441	SP803280_c74819_g1
GRMZM2G084513	SP803280_c96024_g1
GRMZM2G429237	SP803280_c97577_g1
GRMZM2G073943	SP803280_c111449_g2
GRMZM2G322634	SP803280_c108853_g2
GRMZM2G057698	SP803280_c105418_g1
GRMZM2G043663	SP803280_c23840_g1
GRMZM2G180596	SP803280_c89512_g1
GRMZM2G399183	SP803280_c104583_g2
GRMZM2G422210	SP803280_c98158_g2
GRMZM2G019681	SP803280_c106389_g1
GRMZM2G353195	SP803280_c110557_g1
GRMZM2G119117	SP803280_c108662_g2
GRMZM2G045503	SP803280_c89768_g1
GRMZM2G091245	SP803280_c97801_g1
GRMZM2G108892	SP803280_c108686_g2
GRMZM2G085827	SP803280_c112721_g3
GRMZM2G080724	SP803280_c96572_g2
AC234528.1_FG004	SP803280_c99631_g1
GRMZM2G317330	SP803280_c102890_g2
GRMZM2G024612	SP803280_c56374_g1
GRMZM2G106931	SP803280_c114021_g1
GRMZM2G157369	SP803280_c112463_g1
GRMZM2G035477	SP803280_c113102_g4
GRMZM2G362848	SP803280_c108804_g1
GRMZM2G165290	SP803280_c112849_g1
GRMZM2G006197	SP803280_c91407_g1
GRMZM2G088396	SP803280_c88437_g1
GRMZM2G150374	SP803280_c113450_g1
GRMZM2G122715	SP803280_c89564_g1
GRMZM2G136143	SP803280_c114465_g1
GRMZM2G085042	SP803280_c93665_g2
GRMZM2G042356	SP803280_c97730_g1
GRMZM2G164359	SP803280_c112012_g1
GRMZM2G019177	SP803280_c83319_g1
GRMZM2G023528	SP803280_c103551_g1
GRMZM2G063882	SP803280_c107787_g3
GRMZM2G179294	SP803280_c101071_g1
GRMZM2G139650	SP803280_c96960_g2
GRMZM2G004847	SP803280_c90819_g1
GRMZM2G473138	SP803280_c62173_g1
GRMZM2G090338	SP803280_c108183_g1
AC195347.4_FG004	SP803280_c93730_g1
GRMZM2G124059	SP803280_c112543_g5
GRMZM2G011746	SP803280_c104696_g1
GRMZM2G006377	SP803280_c112698_g3
GRMZM2G106218	SP803280_c112823_g1
GRMZM2G118646	SP803280_c106630_g2
GRMZM2G025882	SP803280_c88039_g1
GRMZM2G071987	SP803280_c97725_g1
GRMZM5G864815	SP803280_c85119_g1
GRMZM2G141731	SP803280_c87303_g1
GRMZM2G011513	SP803280_c90097_g1
GRMZM2G381822	SP803280_c112542_g1
GRMZM2G148133	SP803280_c131269_g1
GRMZM2G147491	SP803280_c107007_g2
GRMZM2G003970	SP803280_c108257_g1
GRMZM2G076387	SP803280_c82144_g1
GRMZM2G168913	SP803280_c102320_g3
GRMZM2G142918	SP803280_c113099_g2
GRMZM2G162177	SP803280_c115897_g2
GRMZM2G018044	SP803280_c97560_g1
GRMZM2G038636	SP803280_c100365_g2
AC155434.2_FG005	SP803280_c110872_g2
GRMZM5G841619	SP803280_c82958_g1
GRMZM2G047592	SP803280_c90397_g1
GRMZM2G166971	SP803280_c111941_g1
GRMZM2G179777	SP803280_c89713_g3
GRMZM2G102242	SP803280_c89030_g1
GRMZM2G117993	SP803280_c87776_g1
GRMZM2G076017	SP803280_c78201_g1
GRMZM2G063420	SP803280_c84007_g1
GRMZM2G172410	SP803280_c114951_g1
GRMZM2G448001	SP803280_c95432_g1
GRMZM2G097283	SP803280_c100551_g1
GRMZM2G113592	SP803280_c118171_g1
GRMZM2G104316	SP803280_c110700_g1
GRMZM2G043799	SP803280_c103889_g1
GRMZM2G154007	SP803280_c97284_g2
GRMZM2G159110	SP803280_c94125_g1
GRMZM2G075290	SP803280_c22250_g1
GRMZM2G073034	SP803280_c76573_g1
GRMZM2G107838	SP803280_c107174_g7
GRMZM2G066369	SP803280_c97402_g1
GRMZM2G153476	SP803280_c93081_g1
GRMZM2G050085	SP803280_c80045_g2
GRMZM2G132898	SP803280_c87369_g1
GRMZM2G154549	SP803280_c97702_g1
GRMZM2G041238	SP803280_c97426_g2
GRMZM2G003526	SP803280_c71307_g1
GRMZM2G113089	SP803280_c118746_g1
AC204712.3_FG002	SP803280_c99821_g1
AC233851.1_FG008	SP803280_c93766_g2
GRMZM2G329069	SP803280_c74752_g1
GRMZM2G005290	SP803280_c132824_g1
GRMZM2G149587	SP803280_c96295_g1
GRMZM2G308106	SP803280_c90642_g1
GRMZM2G377553	SP803280_c36495_g1
GRMZM5G868047	SP803280_c97238_g1
AC234521.1_FG004	SP803280_c76007_g1
GRMZM2G481604	SP803280_c111959_g2
GRMZM2G090718	SP803280_c83256_g1
GRMZM2G083886	SP803280_c101061_g1
GRMZM2G092497	SP803280_c111063_g1
GRMZM2G137329	SP803280_c97353_g1
GRMZM2G092165	SP803280_c90581_g1
GRMZM2G532534	SP803280_c86424_g2
GRMZM2G156388	SP803280_c106906_g1
GRMZM2G097788	SP803280_c73023_g1
GRMZM2G004927	SP803280_c137301_g1
GRMZM2G038449	SP803280_c33045_g1
GRMZM2G152877	SP803280_c104843_g1
GRMZM2G022061	SP803280_c107885_g1
GRMZM5G862467	SP803280_c100420_g4
GRMZM2G006280	SP803280_c99423_g3
GRMZM2G018447	SP803280_c113105_g2
GRMZM2G111436	SP803280_c114091_g3
GRMZM2G175728	SP803280_c85932_g1
GRMZM2G164325	SP803280_c103110_g1
GRMZM2G163136	SP803280_c17308_g1
GRMZM2G159547	SP803280_c93917_g1
GRMZM2G168119	SP803280_c104433_g1
GRMZM2G133050	SP803280_c76213_g1
GRMZM2G017882	SP803280_c51912_g1
AC215260.3_FG001	SP803280_c95076_g2
GRMZM2G131205	SP803280_c99994_g3
GRMZM2G137139	SP803280_c100640_g2
GRMZM2G170276	SP803280_c85798_g2
GRMZM2G169704	SP803280_c40975_g1
GRMZM2G092008	SP803280_c95223_g1
GRMZM2G059026	SP803280_c116656_g1
GRMZM2G342197	SP803280_c643_g1
GRMZM2G154178	SP803280_c103899_g1
GRMZM2G037140	SP803280_c105030_g1
GRMZM2G382273	SP803280_c118184_g2
GRMZM2G136106	SP803280_c86820_g1
GRMZM2G084279	SP803280_c75747_g1
GRMZM2G013430	SP803280_c96142_g1
GRMZM2G061442	SP803280_c101656_g2
GRMZM2G068443	SP803280_c109175_g2
GRMZM2G069503	SP803280_c64341_g1
GRMZM2G021406	SP803280_c114603_g1
GRMZM2G099547	SP803280_c94712_g1
GRMZM2G146286	SP803280_c109102_g2
GRMZM2G042741	SP803280_c132347_g1
GRMZM2G119999	SP803280_c106522_g1
GRMZM2G143703	SP803280_c100984_g3
GRMZM2G467576	SP803280_c114541_g1
GRMZM2G005834	SP803280_c101712_g1
GRMZM2G057065	SP803280_c60840_g1
GRMZM2G171420	SP803280_c89128_g1
GRMZM2G007246	SP803280_c23508_g1
GRMZM2G345582	SP803280_c109882_g1
GRMZM2G165005	SP803280_c20529_g1
GRMZM2G108609	SP803280_c29436_g1
GRMZM2G114232	SP803280_c48928_g1
GRMZM2G089092	SP803280_c94777_g1
GRMZM2G144415	SP803280_c104795_g5
GRMZM2G459841	SP803280_c36181_g1
GRMZM2G032551	SP803280_c19833_g1
GRMZM2G463525	SP803280_c98535_g1
GRMZM2G012393	SP803280_c112980_g1
GRMZM2G099136	SP803280_c87468_g1
GRMZM2G039864	SP803280_c94470_g1
GRMZM2G130256	SP803280_c34163_g1
GRMZM2G123996	SP803280_c117627_g2
GRMZM2G415579	SP803280_c75247_g1
GRMZM2G511859	SP803280_c84379_g2
GRMZM2G310453	SP803280_c105844_g4
GRMZM2G424241	SP803280_c85459_g1
GRMZM5G816432	SP803280_c109731_g4
GRMZM2G146018	SP803280_c85742_g1
GRMZM2G419563	SP803280_c28200_g1
GRMZM2G149130	SP803280_c22219_g1
GRMZM2G158668	SP803280_c83478_g1
GRMZM2G064562	SP803280_c103392_g1
GRMZM2G040642	SP803280_c80012_g1
GRMZM2G062531	SP803280_c82814_g2
GRMZM2G326933	SP803280_c63373_g1
GRMZM2G009681	SP803280_c108246_g1
GRMZM2G122198	SP803280_c98034_g1
GRMZM2G163877	SP803280_c61322_g1
GRMZM2G171994	SP803280_c114089_g1
GRMZM2G022359	SP803280_c111089_g3
AC233979.1_FG007	SP803280_c107645_g4
GRMZM2G126007	SP803280_c89371_g1
GRMZM2G399901	SP803280_c111647_g1
GRMZM2G113668	SP803280_c104905_g1
GRMZM2G166041	SP803280_c19976_g1
GRMZM5G847216	SP803280_c84781_g1
GRMZM5G851769	SP803280_c117500_g1
GRMZM5G821527	SP803280_c100691_g3
GRMZM2G023655	SP803280_c77636_g1
GRMZM2G115424	SP803280_c109773_g1
GRMZM2G060721	SP803280_c61712_g1
GRMZM2G387394	SP803280_c106165_g1
GRMZM2G000221	SP803280_c91502_g1
AC205122.4_FG009	SP803280_c104720_g3
GRMZM2G059088	SP803280_c81909_g1
GRMZM2G087608	SP803280_c100702_g1
AC197764.4_FG003	SP803280_c101410_g1
GRMZM2G025078	SP803280_c97275_g2
GRMZM2G139123	SP803280_c85037_g1
GRMZM2G081521	SP803280_c105496_g1
GRMZM2G163975	SP803280_c69714_g1
GRMZM2G416677	SP803280_c90509_g1
GRMZM2G130868	SP803280_c112088_g1
GRMZM2G156713	SP803280_c101847_g1
GRMZM2G041352	SP803280_c89721_g1
GRMZM2G121747	SP803280_c72151_g1
GRMZM2G156632	SP803280_c105266_g2
GRMZM2G169121	SP803280_c96421_g1
GRMZM2G320521	SP803280_c115073_g2
GRMZM2G126956	SP803280_c116363_g1
GRMZM2G044552	SP803280_c113637_g2
AC233872.1_FG003	SP803280_c98670_g1
GRMZM2G011213	SP803280_c108083_g1
GRMZM2G079625	SP803280_c100431_g2
GRMZM5G871336	SP803280_c107846_g1
AC206350.3_FG005	SP803280_c71951_g1
GRMZM2G083328	SP803280_c112489_g2
GRMZM2G026783	SP803280_c35948_g1
GRMZM2G447857	SP803280_c116184_g1
GRMZM2G066362	SP803280_c108448_g1
GRMZM2G062069	SP803280_c108739_g1
GRMZM2G061932	SP803280_c88489_g2
GRMZM2G336437	SP803280_c96782_g1
GRMZM2G061830	SP803280_c105028_g1
GRMZM2G175253	SP803280_c104063_g3
GRMZM2G348238	SP803280_c101924_g1
GRMZM2G036340	SP803280_c89799_g2
GRMZM2G083518	SP803280_c105343_g2
GRMZM5G832672	SP803280_c118297_g2
GRMZM2G060922	SP803280_c107872_g2
GRMZM2G364272	SP803280_c72240_g1
GRMZM2G099461	SP803280_c81429_g1
GRMZM2G158194	SP803280_c77901_g1
GRMZM2G004182	SP803280_c68407_g1
AC187157.4_FG002	SP803280_c107238_g1
GRMZM2G390889	SP803280_c91115_g1
GRMZM2G051262	SP803280_c109233_g1
GRMZM2G031432	SP803280_c102052_g1
GRMZM2G093278	SP803280_c110053_g1
GRMZM2G304687	SP803280_c108241_g1
GRMZM2G092981	SP803280_c87349_g1
GRMZM2G142179	SP803280_c97745_g1
GRMZM2G144853	SP803280_c107681_g1
GRMZM2G072029	SP803280_c106125_g1
GRMZM5G848602	SP803280_c115433_g1
GRMZM2G456491	SP803280_c85626_g2
GRMZM2G379286	SP803280_c111554_g1
GRMZM2G013201	SP803280_c97225_g2
GRMZM6G602703	SP803280_c70794_g1
GRMZM5G824388	SP803280_c64676_g1
GRMZM2G049416	SP803280_c89069_g1
GRMZM2G024655	SP803280_c106313_g1
GRMZM2G072298	SP803280_c106719_g1
GRMZM2G091232	SP803280_c80630_g1
GRMZM2G017555	SP803280_c60959_g1
GRMZM2G349193	SP803280_c109855_g1
GRMZM2G089949	SP803280_c94307_g1
GRMZM2G138097	SP803280_c111817_g1
GRMZM2G145449	SP803280_c85215_g1
GRMZM5G834837	SP803280_c69830_g1
GRMZM2G157316	SP803280_c99319_g1
GRMZM2G144648	SP803280_c97955_g1
GRMZM5G819807	SP803280_c77078_g2
GRMZM2G035595	SP803280_c109915_g3
GRMZM2G082214	SP803280_c101365_g1
GRMZM2G078895	SP803280_c98354_g2
GRMZM2G157007	SP803280_c82699_g1
GRMZM2G130348	SP803280_c87320_g1
GRMZM2G123407	SP803280_c93365_g1
GRMZM2G115875	SP803280_c108677_g1
GRMZM2G074742	SP803280_c113650_g2
GRMZM2G121278	SP803280_c2177_g1
GRMZM2G480850	SP803280_c71472_g1
GRMZM2G103771	SP803280_c18624_g1
GRMZM2G104394	SP803280_c102990_g3
GRMZM2G038356	SP803280_c76962_g1
GRMZM2G081012	SP803280_c78498_g1
GRMZM2G080442	SP803280_c24816_g1
GRMZM2G371670	SP803280_c95035_g1
GRMZM2G136237	SP803280_c74241_g1
GRMZM2G156877	SP803280_c71266_g1
GRMZM5G812326	SP803280_c90232_g1
GRMZM2G178319	SP803280_c86689_g1
GRMZM2G012404	SP803280_c93416_g1
GRMZM2G577405	SP803280_c99712_g1
GRMZM2G152432	SP803280_c41718_g1
GRMZM2G163307	SP803280_c100078_g1
GRMZM2G409893	SP803280_c104137_g1
GRMZM2G174675	SP803280_c108627_g2
GRMZM2G301642	SP803280_c111211_g1
GRMZM2G145034	SP803280_c96399_g1
GRMZM2G035620	SP803280_c102935_g1
GRMZM2G023840	SP803280_c100387_g1
GRMZM2G154245	SP803280_c102156_g2
GRMZM2G122344	SP803280_c99393_g1
GRMZM2G107111	SP803280_c102193_g1
GRMZM2G001981	SP803280_c88389_g1
GRMZM2G080116	SP803280_c96138_g1
GRMZM2G010836	SP803280_c100825_g1
GRMZM2G390013	SP803280_c89783_g2
GRMZM2G045565	SP803280_c74851_g1
GRMZM2G386095	SP803280_c128833_g1
GRMZM2G116083	SP803280_c102102_g1
GRMZM2G012966	SP803280_c106977_g2
GRMZM2G052088	SP803280_c92398_g1
GRMZM2G019386	SP803280_c92010_g1
GRMZM2G041729	SP803280_c100777_g1
GRMZM2G072052	SP803280_c69511_g1
GRMZM2G058078	SP803280_c79111_g1
GRMZM2G481362	SP803280_c77172_g1
GRMZM2G001255	SP803280_c90974_g2
GRMZM2G130358	SP803280_c77660_g1
GRMZM2G150280	SP803280_c38577_g1
GRMZM2G063672	SP803280_c48879_g1
GRMZM2G001426	SP803280_c88134_g1
GRMZM5G827365	SP803280_c91587_g1
GRMZM2G020008	SP803280_c91772_g1
GRMZM2G153672	SP803280_c102993_g1
GRMZM2G021807	SP803280_c103458_g4
GRMZM2G321290	SP803280_c103458_g1
GRMZM2G047255	SP803280_c81303_g1
GRMZM2G004183	SP803280_c89971_g1
GRMZM2G022311	SP803280_c3456_g1
AC194056.3_FG008	SP803280_c57633_g1
GRMZM5G818101	SP803280_c106678_g3
GRMZM2G098973	SP803280_c95237_g1
GRMZM2G013625	SP803280_c96122_g1
GRMZM2G060156	SP803280_c108371_g1
GRMZM2G151763	SP803280_c107787_g3
GRMZM2G115828	SP803280_c106746_g2
GRMZM2G055936	SP803280_c86002_g1
GRMZM2G012405	SP803280_c90388_g2
GRMZM2G126251	SP803280_c36258_g1
GRMZM2G366520	SP803280_c101839_g1
GRMZM2G022052	SP803280_c93704_g1
GRMZM2G077401	SP803280_c96953_g2
AC198206.5_FG001	SP803280_c12838_g1
GRMZM2G090719	SP803280_c95410_g1
GRMZM2G404078	SP803280_c95453_g2
GRMZM2G057283	SP803280_c83684_g1
GRMZM6G056015	SP803280_c101557_g2
GRMZM2G003406	SP803280_c90242_g5
GRMZM2G159937	SP803280_c59003_g1
GRMZM2G027023	SP803280_c103188_g1
GRMZM2G008726	SP803280_c84095_g1
GRMZM2G008764	SP803280_c58173_g1
GRMZM2G035994	SP803280_c40924_g1
GRMZM2G077293	SP803280_c98658_g1
GRMZM2G179215	SP803280_c95739_g2
GRMZM5G834303	SP803280_c95034_g2
AC207628.4_FG005	SP803280_c66694_g1
GRMZM2G099875	SP803280_c98939_g1
GRMZM2G150450	SP803280_c118247_g1
GRMZM2G015908	SP803280_c86235_g1
GRMZM2G069203	SP803280_c82448_g1
GRMZM2G313737	SP803280_c9454_g1
GRMZM2G175444	SP803280_c32506_g1
GRMZM2G069865	SP803280_c100666_g1
GRMZM2G111354	SP803280_c104645_g1
GRMZM2G130119	SP803280_c87345_g1
GRMZM2G078771	SP803280_c85075_g1
GRMZM2G051151	SP803280_c87596_g2
GRMZM5G818186	SP803280_c98272_g1
GRMZM2G700839	SP803280_c73824_g1
GRMZM2G026746	SP803280_c80147_g1
GRMZM2G069694	SP803280_c100402_g1
GRMZM2G010804	SP803280_c101926_g3
GRMZM2G043464	SP803280_c89334_g1
GRMZM2G127431	SP803280_c125797_g1
GRMZM2G149031	SP803280_c100148_g1
GRMZM2G028159	SP803280_c41987_g1
GRMZM2G027976	SP803280_c81642_g1
GRMZM2G135586	SP803280_c108219_g1
GRMZM2G162305	SP803280_c25380_g1
GRMZM2G162290	SP803280_c109611_g1
GRMZM2G073959	SP803280_c75141_g1
GRMZM2G390221	SP803280_c114262_g1
GRMZM2G156377	SP803280_c121004_g1
GRMZM2G027535	SP803280_c105991_g1
GRMZM2G139093	SP803280_c105339_g1
GRMZM2G111428	SP803280_c121014_g1
GRMZM6G945840	SP803280_c87120_g1
AC213857.4_FG003	SP803280_c29301_g1
GRMZM2G116632	SP803280_c74973_g1
GRMZM2G139175	SP803280_c101575_g1
GRMZM2G139193	SP803280_c87400_g1
GRMZM2G386261	SP803280_c99400_g1
GRMZM5G874840	SP803280_c104293_g1
AC233851.1_FG009	SP803280_c79218_g1
GRMZM2G106250	SP803280_c90797_g1
GRMZM2G178704	SP803280_c110960_g1
GRMZM2G372440	SP803280_c77387_g1
GRMZM2G702059	SP803280_c85251_g1
GRMZM5G859099	SP803280_c65100_g1
GRMZM2G017528	SP803280_c118614_g2
GRMZM2G402092	SP803280_c107877_g2
GRMZM2G071739	SP803280_c102186_g1
GRMZM2G035709	SP803280_c112292_g1
GRMZM2G379035	SP803280_c85564_g1
GRMZM2G456114	SP803280_c101586_g1
GRMZM2G155285	SP803280_c101771_g2
GRMZM2G155285	SP803280_c101771_g2
GRMZM2G133359	SP803280_c97442_g1
GRMZM2G133213	SP803280_c86974_g1
GRMZM2G130764	SP803280_c101160_g1
GRMZM2G350410	SP803280_c108273_g4
AC218972.3_FG002	SP803280_c113453_g1
GRMZM2G399433	SP803280_c112443_g1
GRMZM2G158328	SP803280_c47475_g1
GRMZM2G140822	SP803280_c98164_g1
GRMZM2G027478	SP803280_c83774_g2
GRMZM2G092517	SP803280_c66988_g1
GRMZM2G032958	SP803280_c7735_g1
GRMZM2G099045	SP803280_c88064_g1
GRMZM2G105283	SP803280_c79939_g1
GRMZM2G014720	SP803280_c95715_g1
GRMZM2G046293	SP803280_c108193_g2
GRMZM2G475743	SP803280_c112248_g1
GRMZM2G032258	SP803280_c94257_g1
GRMZM2G124016	SP803280_c105642_g2
GRMZM2G302171	SP803280_c77574_g1
GRMZM2G006763	SP803280_c97223_g1
GRMZM2G146206	SP803280_c88173_g1
GRMZM2G119273	SP803280_c97157_g1
GRMZM2G169329	SP803280_c92384_g1
GRMZM2G440785	SP803280_c49757_g1
GRMZM2G031057	SP803280_c86446_g1
GRMZM2G057075	SP803280_c85392_g2
GRMZM2G116063	SP803280_c38847_g1
GRMZM2G141647	SP803280_c105126_g2
GRMZM2G135713	SP803280_c58496_g1
GRMZM5G858197	SP803280_c103697_g3
GRMZM2G075101	SP803280_c107190_g1
GRMZM2G077333	SP803280_c77811_g1
GRMZM2G005374	SP803280_c87640_g1
GRMZM2G019266	SP803280_c116843_g2
GRMZM2G078667	SP803280_c99989_g4
GRMZM2G480551	SP803280_c131802_g1
GRMZM2G316362	SP803280_c97982_g1
GRMZM2G138161	SP803280_c114698_g1
GRMZM2G316214	SP803280_c18327_g1
AC196637.2_FG002	SP803280_c115975_g3
GRMZM2G105184	SP803280_c83386_g1
GRMZM2G024799	SP803280_c78988_g1
GRMZM2G064914	SP803280_c97823_g2
GRMZM2G141632	SP803280_c50137_g1
GRMZM2G091435	SP803280_c105196_g2
GRMZM2G013016	SP803280_c1335_g1
GRMZM2G061419	SP803280_c84926_g1
GRMZM2G357926	SP803280_c133048_g1
GRMZM2G366142	SP803280_c101400_g1
GRMZM2G149837	SP803280_c103165_g1
GRMZM2G180372	SP803280_c106144_g1
GRMZM2G481052	SP803280_c91341_g1
GRMZM2G180324	SP803280_c102906_g1
GRMZM2G064905	SP803280_c2948_g1
GRMZM2G145496	SP803280_c77525_g1
GRMZM2G134176	SP803280_c95293_g1
GRMZM2G161295	SP803280_c84866_g1
GRMZM2G460566	SP803280_c110394_g2
GRMZM2G146246	SP803280_c103646_g3
GRMZM2G126386	SP803280_c95564_g1
GRMZM2G136830	SP803280_c115259_g2
GRMZM2G467184	SP803280_c105491_g2
GRMZM2G101080	SP803280_c94242_g2
GRMZM2G356714	SP803280_c91936_g1
GRMZM2G083117	SP803280_c59393_g1
GRMZM2G133844	SP803280_c81198_g1
GRMZM2G118644	SP803280_c86141_g1
GRMZM2G147709	SP803280_c103244_g1
GRMZM2G103342	SP803280_c101137_g1
GRMZM2G174196	SP803280_c100546_g1
GRMZM2G174479	SP803280_c83470_g1
GRMZM2G168375	SP803280_c96649_g1
GRMZM2G374475	SP803280_c108683_g2
GRMZM2G431344	SP803280_c28999_g1
GRMZM2G163227	SP803280_c116895_g2
GRMZM2G472346	SP803280_c108423_g1
GRMZM2G159142	SP803280_c51898_g1
GRMZM2G074987	SP803280_c96500_g1
GRMZM2G088189	SP803280_c127002_g1
GRMZM2G098420	SP803280_c105483_g1
GRMZM2G068277	SP803280_c96852_g1
GRMZM2G029065	SP803280_c91224_g2
GRMZM2G477236	SP803280_c94620_g1
GRMZM2G019284	SP803280_c98842_g1
GRMZM2G146354	SP803280_c99162_g1
GRMZM5G831200	SP803280_c47575_g1
GRMZM2G493549	SP803280_c58302_g1
GRMZM6G869379	SP803280_c104075_g1
GRMZM5G878541	SP803280_c101398_g4
GRMZM2G054706	SP803280_c101257_g2
GRMZM2G169998	SP803280_c109214_g1
GRMZM2G010944	SP803280_c93264_g1
GRMZM2G165966	SP803280_c98054_g2
GRMZM2G140293	SP803280_c38511_g1
GRMZM2G102912	SP803280_c117301_g1
GRMZM2G117459	SP803280_c104522_g2
AC196708.3_FG006	SP803280_c93695_g1
GRMZM2G067350	SP803280_c89012_g1
GRMZM2G153899	SP803280_c95372_g1
GRMZM2G085469	SP803280_c101594_g2
GRMZM5G897067	SP803280_c134391_g1
GRMZM2G419953	SP803280_c22358_g1
GRMZM2G412296	SP803280_c92085_g1
GRMZM2G101872	SP803280_c59029_g1
GRMZM2G322129	SP803280_c109541_g1
GRMZM2G041060	SP803280_c89466_g1
GRMZM2G005998	SP803280_c87716_g1
GRMZM2G128012	SP803280_c94711_g1
GRMZM2G052544	SP803280_c105468_g1
GRMZM2G150190	SP803280_c76514_g1
GRMZM2G179454	SP803280_c93417_g1
GRMZM2G462639	SP803280_c107969_g1
GRMZM2G336761	SP803280_c103239_g1
GRMZM2G080111	SP803280_c64491_g1
GRMZM2G175425	SP803280_c89952_g2
GRMZM2G040320	SP803280_c101795_g3
AC235546.1_FG002	SP803280_c99580_g1
GRMZM2G050484	SP803280_c90623_g1
GRMZM2G030542	SP803280_c112915_g1
GRMZM2G171452	SP803280_c87245_g1
GRMZM2G014826	SP803280_c112080_g1
GRMZM2G031983	SP803280_c108827_g1
GRMZM2G170559	SP803280_c129805_g1
GRMZM2G047781	SP803280_c95742_g1
GRMZM2G021106	SP803280_c75810_g1
GRMZM5G846405	SP803280_c64689_g1
GRMZM2G085750	SP803280_c80917_g1
GRMZM2G092968	SP803280_c115580_g5
GRMZM2G041980	SP803280_c104860_g1
GRMZM2G026490	SP803280_c102054_g1
GRMZM2G029058	SP803280_c109167_g4
GRMZM2G159849	SP803280_c97378_g2
GRMZM2G158313	SP803280_c100083_g1
GRMZM2G052920	SP803280_c99942_g1
GRMZM2G007103	SP803280_c87430_g1
GRMZM2G147772	SP803280_c95448_g1
GRMZM2G439596	SP803280_c98799_g1
GRMZM2G039930	SP803280_c97658_g1
GRMZM2G142379	SP803280_c108281_g1
GRMZM2G069596	SP803280_c98532_g1
GRMZM2G112619	SP803280_c112371_g3
GRMZM2G025448	SP803280_c100794_g1
GRMZM2G000812	SP803280_c90273_g2
GRMZM2G454081	SP803280_c90441_g1
GRMZM2G096802	SP803280_c103611_g1
GRMZM2G011777	SP803280_c108496_g1
GRMZM2G002427	SP803280_c112994_g1
GRMZM2G173747	SP803280_c82242_g1
GRMZM2G151975	SP803280_c118252_g3
GRMZM2G105498	SP803280_c105551_g2
GRMZM2G171440	SP803280_c59686_g1
GRMZM2G125813	SP803280_c76558_g1
GRMZM2G386154	SP803280_c126666_g1
GRMZM2G027886	SP803280_c99138_g1
GRMZM2G328961	SP803280_c101515_g1
GRMZM2G078272	SP803280_c107368_g1
GRMZM2G037314	SP803280_c114716_g1
GRMZM2G111872	SP803280_c101094_g1
GRMZM2G071042	SP803280_c93058_g1
GRMZM2G017991	SP803280_c92573_g2
GRMZM2G114241	SP803280_c110471_g1
GRMZM2G128590	SP803280_c102166_g1
AC191246.3_FG006	SP803280_c113242_g1
GRMZM2G094067	SP803280_c71285_g1
GRMZM2G119566	SP803280_c97069_g1
GRMZM2G108085	SP803280_c104165_g1
GRMZM2G094871	SP803280_c112808_g1
GRMZM2G153984	SP803280_c86353_g1
GRMZM2G436328	SP803280_c115199_g2
GRMZM2G032314	SP803280_c97067_g3
GRMZM2G070633	SP803280_c117203_g1
GRMZM2G105460	SP803280_c69235_g1
GRMZM2G002173	SP803280_c102066_g2
GRMZM2G106412	SP803280_c101267_g1
GRMZM2G159691	SP803280_c87024_g1
GRMZM5G876003	SP803280_c106972_g1
GRMZM2G139614	SP803280_c105331_g1
GRMZM2G300771	SP803280_c109858_g1
GRMZM2G104925	SP803280_c112008_g1
GRMZM2G137409	SP803280_c106738_g4
GRMZM2G007835	SP803280_c85209_g1
GRMZM2G081955	SP803280_c106756_g1
GRMZM2G131487	SP803280_c81412_g1
GRMZM2G034697	SP803280_c106314_g1
GRMZM2G027697	SP803280_c77401_g1
GRMZM2G078092	SP803280_c97003_g2
GRMZM2G111922	SP803280_c110325_g3
GRMZM2G123452	SP803280_c131632_g1
GRMZM2G099109	SP803280_c137217_g1
GRMZM2G170016	SP803280_c91083_g1
GRMZM2G170017	SP803280_c111079_g1
GRMZM2G060357	SP803280_c106256_g2
GRMZM2G315121	SP803280_c102286_g1
GRMZM2G117164	SP803280_c91799_g1
GRMZM2G156575	SP803280_c102024_g1
GRMZM2G160563	SP803280_c96373_g2
GRMZM2G038243	SP803280_c109925_g3
GRMZM2G097704	SP803280_c108188_g1
GRMZM2G466044	SP803280_c84896_g1
GRMZM2G057386	SP803280_c62283_g1
GRMZM2G071844	SP803280_c97292_g1
GRMZM2G056903	SP803280_c97986_g1
GRMZM2G056889	SP803280_c105131_g1
GRMZM2G174511	SP803280_c97885_g1
GRMZM2G406313	SP803280_c105412_g1
GRMZM2G168301	SP803280_c103074_g1
GRMZM2G061910	SP803280_c84553_g1
GRMZM2G046348	SP803280_c84534_g1
GRMZM2G055435	SP803280_c70801_g1
GRMZM2G326825	SP803280_c92758_g1
GRMZM2G002627	SP803280_c107003_g2
GRMZM2G116563	SP803280_c76243_g1
GRMZM2G301585	SP803280_c110041_g2
GRMZM2G028438	SP803280_c110954_g1
GRMZM2G134023	SP803280_c91461_g1
GRMZM2G029850	SP803280_c111300_g4
GRMZM2G057789	SP803280_c101555_g1
GRMZM2G164098	SP803280_c92798_g1
GRMZM2G133146	SP803280_c71697_g1
GRMZM2G126572	SP803280_c102150_g2
GRMZM2G169000	SP803280_c115063_g1
GRMZM2G168980	SP803280_c34644_g2
GRMZM2G084035	SP803280_c81619_g1
GRMZM5G833253	SP803280_c91709_g1
AC233960.1_FG003	SP803280_c102048_g1
AC233960.1_FG002	SP803280_c96626_g1
GRMZM2G325019	SP803280_c113300_g1
GRMZM2G057031	SP803280_c108699_g2
GRMZM2G140694	SP803280_c81114_g1
GRMZM2G119258	SP803280_c82688_g1
GRMZM2G170595	SP803280_c102163_g1
GRMZM2G009426	SP803280_c68118_g1
GRMZM2G180926	SP803280_c98776_g1
GRMZM2G024211	SP803280_c107322_g1
GRMZM2G011624	SP803280_c91727_g1
GRMZM2G158568	SP803280_c111955_g4
GRMZM2G309950	SP803280_c110310_g3
GRMZM2G045404	SP803280_c102860_g2
GRMZM2G122848	SP803280_c93369_g1
GRMZM2G315726	SP803280_c90553_g1
GRMZM2G375782	SP803280_c55064_g1
GRMZM2G151204	SP803280_c39646_g1
GRMZM2G179761	SP803280_c64536_g1
GRMZM2G415327	SP803280_c91838_g1
GRMZM2G053303	SP803280_c107078_g2
GRMZM2G351832	SP803280_c112813_g2
GRMZM2G313175	SP803280_c104828_g1
GRMZM2G105644	SP803280_c86183_g1
GRMZM2G087137	SP803280_c112848_g1
GRMZM2G160231	SP803280_c89636_g1
GRMZM2G478709	SP803280_c117264_g2
GRMZM2G015784	SP803280_c72653_g1
GRMZM2G018586	SP803280_c104558_g1
GRMZM2G101613	SP803280_c97826_g1
GRMZM2G103101	SP803280_c101943_g1
GRMZM2G152703	SP803280_c89872_g1
GRMZM2G154301	SP803280_c98869_g2
GRMZM5G894568	SP803280_c71344_g3
GRMZM2G151425	SP803280_c94948_g1
GRMZM2G332560	SP803280_c87403_g1
GRMZM2G008406	SP803280_c42152_g1
GRMZM2G008367	SP803280_c82983_g1
GRMZM2G128358	SP803280_c94228_g1
GRMZM2G122284	SP803280_c97663_g1
GRMZM2G018573	SP803280_c101960_g3
GRMZM2G018484	SP803280_c110478_g4
AC205735.3_FG006	SP803280_c118513_g1
GRMZM2G119769	SP803280_c97953_g1
GRMZM5G832135	SP803280_c102482_g3
GRMZM2G344376	SP803280_c59200_g1
GRMZM2G163195	SP803280_c126549_g1
GRMZM2G178398	SP803280_c116318_g2
GRMZM2G075336	SP803280_c102862_g1
GRMZM2G099376	SP803280_c56800_g1
GRMZM2G102200	SP803280_c126875_g1
GRMZM2G379002	SP803280_c107760_g1
GRMZM5G879872	SP803280_c83561_g1
GRMZM2G003028	SP803280_c100894_g1
GRMZM2G087924	SP803280_c116740_g1
GRMZM2G117392	SP803280_c78493_g1
GRMZM2G006006	SP803280_c112844_g2
GRMZM2G133919	SP803280_c109560_g1
GRMZM2G045294	SP803280_c101572_g2
GRMZM2G073609	SP803280_c92155_g2
GRMZM2G137352	SP803280_c97742_g1
GRMZM2G077769	SP803280_c82811_g1
GRMZM2G088482	SP803280_c109594_g2
GRMZM2G320099	SP803280_c116068_g3
GRMZM2G013634	SP803280_c98515_g1
GRMZM2G082227	SP803280_c101447_g1
GRMZM2G171466	SP803280_c112071_g3
GRMZM2G171365	SP803280_c100610_g2
GRMZM2G063931	SP803280_c92363_g5
GRMZM2G119471	SP803280_c98015_g1
GRMZM2G428184	SP803280_c94821_g1
GRMZM2G065718	SP803280_c104944_g1
GRMZM2G008064	SP803280_c28355_g1
GRMZM2G137312	SP803280_c96767_g1
GRMZM2G092923	SP803280_c99834_g1
GRMZM2G119499	SP803280_c99614_g1
GRMZM2G475168	SP803280_c61292_g1
GRMZM2G176499	SP803280_c102171_g1
AC155624.2_FG011	SP803280_c90816_g1
GRMZM2G018579	SP803280_c84241_g1
GRMZM2G018706	SP803280_c100106_g1
GRMZM2G358931	SP803280_c79843_g1
GRMZM2G466281	SP803280_c100362_g1
GRMZM2G171333	SP803280_c108574_g2
GRMZM5G860938	SP803280_c109693_g1
GRMZM2G339563	SP803280_c95425_g1
AC149475.2_FG002	SP803280_c93433_g1
GRMZM2G056786	SP803280_c46660_g1
GRMZM2G362088	SP803280_c80094_g1
GRMZM2G141624	SP803280_c46805_g2
GRMZM2G141636	SP803280_c108307_g2
GRMZM2G300801	SP803280_c106075_g2
GRMZM2G472266	SP803280_c100604_g1
GRMZM2G165998	SP803280_c105344_g1
GRMZM2G169320	SP803280_c108379_g1
GRMZM5G850455	SP803280_c106252_g1
GRMZM2G058133	SP803280_c96822_g1
GRMZM2G091822	SP803280_c36636_g1
GRMZM2G091916	SP803280_c81816_g1
GRMZM2G021498	SP803280_c104526_g1
GRMZM2G142557	SP803280_c106448_g1
GRMZM2G080524	SP803280_c74692_g1
GRMZM2G016443	SP803280_c31509_g1
GRMZM2G100750	SP803280_c81411_g1
GRMZM2G013728	SP803280_c101255_g1
GRMZM2G445634	SP803280_c82109_g1
GRMZM2G113351	SP803280_c37943_g1
GRMZM2G009326	SP803280_c86982_g1
GRMZM2G028136	SP803280_c94488_g1
GRMZM2G331638	SP803280_c95414_g1
GRMZM6G818567	SP803280_c76334_g1
GRMZM2G171073	SP803280_c91866_g1
GRMZM2G005624	SP803280_c78429_g1
GRMZM2G140674	SP803280_c96454_g1
GRMZM2G015067	SP803280_c113287_g1
GRMZM2G307529	SP803280_c83939_g2
GRMZM2G007486	SP803280_c95346_g1
GRMZM2G086604	SP803280_c80253_g1
GRMZM2G004397	SP803280_c99965_g1
GRMZM2G464510	SP803280_c90944_g1
GRMZM2G113295	SP803280_c100511_g1
GRMZM5G890241	SP803280_c89314_g1
GRMZM2G128665	SP803280_c98115_g1
GRMZM2G178894	SP803280_c126375_g1
GRMZM2G163116	SP803280_c65120_g1
GRMZM2G133573	SP803280_c100150_g2
GRMZM2G135877	SP803280_c109748_g1
GRMZM2G098869	SP803280_c107888_g2
GRMZM2G060952	SP803280_c93132_g2
GRMZM2G040161	SP803280_c118317_g4
GRMZM2G039919	SP803280_c72190_g1
AC155390.2_FG002	SP803280_c112956_g1
GRMZM2G104610	SP803280_c116169_g2
GRMZM2G104616	SP803280_c67540_g1
GRMZM2G136513	SP803280_c113856_g1
GRMZM2G174615	SP803280_c99676_g3
GRMZM2G031447	SP803280_c79793_g2
GRMZM2G352678	SP803280_c78706_g1
GRMZM2G055263	SP803280_c134968_g1
GRMZM2G083367	SP803280_c106890_g2
GRMZM2G049041	SP803280_c98980_g1
AC217897.3_FG010	SP803280_c98020_g1
GRMZM2G141799	SP803280_c88379_g1
GRMZM2G119168	SP803280_c37023_g1
GRMZM2G320960	SP803280_c77146_g1
GRMZM2G026911	SP803280_c97774_g1
GRMZM2G109831	SP803280_c99129_g1
GRMZM2G087600	SP803280_c111548_g1
GRMZM5G825759	SP803280_c44873_g1
GRMZM2G049318	SP803280_c63302_g1
GRMZM2G052479	SP803280_c104433_g4
GRMZM2G059565	SP803280_c81623_g1
AC208201.3_FG002	SP803280_c90399_g1
AC208201.3_FG001	SP803280_c95934_g2
GRMZM2G083222	SP803280_c71735_g1
GRMZM2G365240	SP803280_c27755_g1
GRMZM2G427438	SP803280_c24478_g2
GRMZM2G084389	SP803280_c93613_g1
GRMZM2G301823	SP803280_c74057_g1
GRMZM2G089720	SP803280_c70512_g1
GRMZM2G051613	SP803280_c93012_g1
GRMZM5G862107	SP803280_c103314_g1
GRMZM2G138814	SP803280_c101292_g1
GRMZM2G018728	SP803280_c78309_g1
GRMZM2G009253	SP803280_c73391_g1
GRMZM2G009060	SP803280_c90559_g1
GRMZM2G102382	SP803280_c103966_g1
GRMZM2G056424	SP803280_c100740_g2
GRMZM2G027437	SP803280_c112833_g3
GRMZM2G054916	SP803280_c6332_g1
GRMZM2G075988	SP803280_c19703_g1
GRMZM2G043493	SP803280_c99936_g1
GRMZM2G015280	SP803280_c88148_g1
GRMZM2G012970	SP803280_c102702_g2
GRMZM2G063048	SP803280_c85904_g1
GRMZM2G181542	SP803280_c80335_g1
GRMZM2G170812	SP803280_c107293_g2
GRMZM2G170890	SP803280_c87697_g1
GRMZM2G335604	SP803280_c94993_g1
GRMZM2G157729	SP803280_c76374_g1
GRMZM2G000451	SP803280_c97145_g1
AC213099.3_FG001	SP803280_c89651_g1
AC226368.2_FG006	SP803280_c103749_g1
GRMZM2G326248	SP803280_c116420_g1
GRMZM2G147698	SP803280_c101705_g1
GRMZM2G042683	SP803280_c109411_g2
GRMZM2G143086	SP803280_c80902_g1
GRMZM2G107473	SP803280_c89208_g1
GRMZM2G426511	SP803280_c136030_g1
GRMZM2G049070	SP803280_c105018_g1
GRMZM2G010505	SP803280_c94836_g1
GRMZM2G384528	SP803280_c109247_g1
GRMZM2G098545	SP803280_c92561_g1
GRMZM2G401328	SP803280_c92403_g1
GRMZM2G401374	SP803280_c70751_g1
GRMZM2G024175	SP803280_c98461_g1
GRMZM2G041048	SP803280_c113397_g1
GRMZM2G320269	SP803280_c90177_g2
GRMZM2G174549	SP803280_c97090_g1
GRMZM2G002874	SP803280_c89216_g3
GRMZM2G054537	SP803280_c98374_g4
GRMZM2G124791	SP803280_c74878_g1
GRMZM2G011832	SP803280_c89000_g1
GRMZM2G011912	SP803280_c99180_g1
GRMZM2G140594	SP803280_c62085_g1
GRMZM2G110298	SP803280_c113927_g2
GRMZM2G452935	SP803280_c117319_g1
GRMZM2G150688	SP803280_c98108_g1
GRMZM2G017319	SP803280_c111998_g1
GRMZM2G067306	SP803280_c103385_g7
GRMZM2G051894	SP803280_c117161_g2
AC198518.3_FG005	SP803280_c28388_g1
GRMZM2G099023	SP803280_c116751_g3
GRMZM2G070061	SP803280_c74194_g1
GRMZM2G141379	SP803280_c104939_g2
GRMZM2G366373	SP803280_c88512_g1
GRMZM2G423538	SP803280_c95686_g1
GRMZM2G078178	SP803280_c103946_g4
GRMZM2G039187	SP803280_c58909_g2
GRMZM2G046676	SP803280_c86825_g1
GRMZM2G023392	SP803280_c91974_g1
GRMZM2G065498	SP803280_c103716_g1
GRMZM2G436429	SP803280_c101754_g1
GRMZM2G134398	SP803280_c94140_g1
GRMZM2G010048	SP803280_c69837_g1
GRMZM5G822180	SP803280_c101965_g1
GRMZM2G383735	SP803280_c86419_g1
GRMZM2G010604	SP803280_c99785_g1
GRMZM2G048762	SP803280_c97503_g1
GRMZM2G050684	SP803280_c94027_g1
GRMZM2G430780	SP803280_c117175_g3
GRMZM6G799230	SP803280_c93979_g1
GRMZM2G060070	SP803280_c106969_g1
GRMZM2G026171	SP803280_c134697_g1
GRMZM2G123128	SP803280_c99736_g1
GRMZM5G810275	SP803280_c110412_g1
GRMZM2G114137	SP803280_c99570_g3
GRMZM2G149315	SP803280_c106108_g1
GRMZM2G046966	SP803280_c106326_g1
GRMZM2G059981	SP803280_c91410_g1
GRMZM2G455869	SP803280_c102920_g1
GRMZM2G141472	SP803280_c58390_g1
GRMZM2G064089	SP803280_c92413_g1
GRMZM2G180246	SP803280_c95185_g1
GRMZM2G065956	SP803280_c86532_g1
GRMZM2G065669	SP803280_c85842_g1
GRMZM2G147900	SP803280_c92135_g1
GRMZM2G100391	SP803280_c112106_g1
GRMZM2G169825	SP803280_c116438_g2
GRMZM2G322001	SP803280_c96187_g3
GRMZM2G159285	SP803280_c96475_g4
GRMZM2G149923	SP803280_c81895_g1
GRMZM2G169671	SP803280_c96828_g1
GRMZM2G128564	SP803280_c95411_g1
GRMZM2G472226	SP803280_c79416_g1
GRMZM2G171248	SP803280_c81120_g1
GRMZM2G087435	SP803280_c95855_g5
GRMZM2G011373	SP803280_c104652_g4
GRMZM2G010037	SP803280_c79115_g1
GRMZM2G130053	SP803280_c98137_g2
GRMZM2G072071	SP803280_c100817_g1
GRMZM2G090422	SP803280_c96447_g1
GRMZM2G088797	SP803280_c89781_g2
GRMZM2G328224	SP803280_c103578_g1
GRMZM2G105025	SP803280_c93526_g1
GRMZM2G124540	SP803280_c104398_g1
GRMZM2G009958	SP803280_c87053_g1
GRMZM6G039492	SP803280_c82412_g3
GRMZM2G033267	SP803280_c103934_g1
AC234157.1_FG002	SP803280_c90822_g1
GRMZM2G038301	SP803280_c112832_g1
GRMZM2G104789	SP803280_c39164_g1
GRMZM2G068179	SP803280_c95353_g1
GRMZM2G170727	SP803280_c92844_g1
GRMZM2G159711	SP803280_c32048_g1
GRMZM2G029385	SP803280_c87862_g2
GRMZM2G112548	SP803280_c64623_g1
GRMZM2G163296	SP803280_c89905_g1
GRMZM5G874903	SP803280_c111487_g1
GRMZM2G015861	SP803280_c103034_g1
GRMZM2G058496	SP803280_c109025_g1
GRMZM2G058872	SP803280_c100147_g5
GRMZM2G324181	SP803280_c116946_g2
GRMZM2G069218	SP803280_c95655_g1
GRMZM2G099615	SP803280_c93328_g1
GRMZM2G099604	SP803280_c101462_g2
GRMZM2G052471	SP803280_c98002_g1
GRMZM2G074404	SP803280_c85714_g1
GRMZM2G133023	SP803280_c94462_g1
AC191048.2_FG006	SP803280_c96187_g2
GRMZM2G137358	SP803280_c83946_g1
GRMZM2G096486	SP803280_c106188_g2
GRMZM2G474798	SP803280_c118538_g1
GRMZM2G027307	SP803280_c107580_g1
AC210013.4_FG009	SP803280_c103851_g1
GRMZM2G332976	SP803280_c83866_g1
GRMZM2G057329	SP803280_c110227_g2
GRMZM2G096165	SP803280_c107629_g2
GRMZM2G108643	SP803280_c66037_g1
GRMZM2G009598	SP803280_c82039_g1
GRMZM2G155329	SP803280_c104157_g1
GRMZM2G085301	SP803280_c99178_g1
GRMZM2G121840	SP803280_c108693_g2
GRMZM2G123876	SP803280_c93986_g1
GRMZM2G142097	SP803280_c93574_g1
GRMZM2G114673	SP803280_c112124_g1
AC177926.2_FG003	SP803280_c16323_g1
GRMZM2G138523	SP803280_c91522_g1
GRMZM2G156729	SP803280_c45091_g1
GRMZM2G053916	SP803280_c109042_g3
GRMZM2G455769	SP803280_c108377_g1
AC217358.3_FG007	SP803280_c108395_g1
AC217358.3_FG010	SP803280_c105956_g1
GRMZM2G118005	SP803280_c113776_g2
GRMZM2G155935	SP803280_c115154_g2
GRMZM2G323261	SP803280_c80311_g1
GRMZM2G043300	SP803280_c103150_g3
GRMZM2G021642	SP803280_c73693_g2
GRMZM5G876146	SP803280_c103843_g2
GRMZM2G112609	SP803280_c104564_g1
AC190636.3_FG005	SP803280_c95926_g3
AC203966.5_FG003	SP803280_c104905_g2
GRMZM2G363229	SP803280_c100272_g1
GRMZM5G808218	SP803280_c112171_g2
GRMZM2G076343	SP803280_c60316_g1
GRMZM2G158141	SP803280_c56942_g1
GRMZM2G465868	SP803280_c90410_g1
GRMZM2G108686	SP803280_c106415_g1
GRMZM2G157354	SP803280_c97307_g1
GRMZM2G177596	SP803280_c84283_g1
GRMZM6G741210	SP803280_c72100_g1
GRMZM2G052268	SP803280_c104229_g1
GRMZM2G013357	SP803280_c36505_g1
GRMZM2G037725	SP803280_c99744_g1
GRMZM2G090245	SP803280_c98150_g1
GRMZM2G065839	SP803280_c111126_g1
GRMZM2G136765	SP803280_c81878_g1
GRMZM2G028004	SP803280_c91869_g2
GRMZM2G308884	SP803280_c117753_g1
GRMZM2G090441	SP803280_c58839_g1
GRMZM2G153215	SP803280_c100877_g1
GRMZM5G847530	SP803280_c105258_g2
GRMZM2G023194	SP803280_c86233_g1
GRMZM2G069708	SP803280_c105595_g1
GRMZM2G147327	SP803280_c95119_g1
GRMZM2G057086	SP803280_c107414_g2
GRMZM2G147390	SP803280_c80732_g1
GRMZM2G146395	SP803280_c79207_g3
GRMZM2G146965	SP803280_c101722_g1
GRMZM2G107588	SP803280_c90795_g1
GRMZM2G147685	SP803280_c118711_g1
GRMZM2G050925	SP803280_c79971_g1
GRMZM2G091717	SP803280_c110652_g3
GRMZM2G341216	SP803280_c110122_g2
GRMZM2G053111	SP803280_c79311_g1
GRMZM2G096695	SP803280_c69618_g2
GRMZM2G314110	SP803280_c108396_g1
GRMZM2G131448	SP803280_c102344_g1
GRMZM2G131321	SP803280_c107095_g1
GRMZM2G079490	SP803280_c98499_g1
GRMZM2G347488	SP803280_c90047_g1
GRMZM2G046900	SP803280_c92649_g1
GRMZM2G160966	SP803280_c77692_g1
GRMZM2G071704	SP803280_c51007_g1
GRMZM2G065171	SP803280_c97246_g2
GRMZM2G075637	SP803280_c93191_g1
GRMZM2G080575	SP803280_c77611_g1
GRMZM2G361569	SP803280_c86616_g1
GRMZM2G394321	SP803280_c104641_g2
GRMZM2G094532	SP803280_c95829_g3
GRMZM2G107306	SP803280_c116251_g1
GRMZM2G135430	SP803280_c116137_g2
GRMZM2G134539	SP803280_c106164_g1
GRMZM2G408963	SP803280_c94805_g3
GRMZM2G179268	SP803280_c117418_g2
GRMZM2G050435	SP803280_c111692_g1
GRMZM2G034882	SP803280_c77826_g1
GRMZM2G060906	SP803280_c87196_g2
GRMZM2G133016	SP803280_c97810_g2
GRMZM2G019621	SP803280_c99571_g1
GRMZM2G100344	SP803280_c101046_g1
GRMZM2G018689	SP803280_c82057_g1
GRMZM2G062673	SP803280_c115678_g3
GRMZM2G018876	SP803280_c102703_g1
GRMZM2G053557	SP803280_c112762_g1
GRMZM2G157102	SP803280_c89725_g2
GRMZM2G071360	SP803280_c93663_g2
GRMZM2G101393	SP803280_c107172_g1
AC226227.2_FG005	SP803280_c101624_g1
GRMZM2G082249	SP803280_c117655_g2
GRMZM2G077437	SP803280_c79537_g1
GRMZM2G150295	SP803280_c108853_g5
GRMZM2G154725	SP803280_c90451_g1
GRMZM2G048366	SP803280_c102210_g1
GRMZM2G089806	SP803280_c26540_g1
GRMZM5G844316	SP803280_c105359_g3
GRMZM5G896859	SP803280_c41800_g1
GRMZM2G178709	SP803280_c84419_g1
GRMZM2G133012	SP803280_c105045_g1
GRMZM2G039711	SP803280_c96476_g1
GRMZM2G026926	SP803280_c86605_g1
GRMZM2G399048	SP803280_c4630_g1
GRMZM2G169402	SP803280_c81672_g1
GRMZM2G177937	SP803280_c117749_g3
GRMZM2G003784	SP803280_c14738_g1
GRMZM2G109262	SP803280_c81094_g1
GRMZM2G351330	SP803280_c99786_g2
GRMZM2G076950	SP803280_c101574_g3
GRMZM5G881965	SP803280_c72487_g2
AC212835.3_FG002	SP803280_c81657_g2
GRMZM2G105137	SP803280_c92405_g1
GRMZM2G158657	SP803280_c91200_g2
GRMZM2G132774	SP803280_c36458_g1
GRMZM2G170520	SP803280_c59149_g1
GRMZM2G162333	SP803280_c111897_g1
GRMZM2G019876	SP803280_c90142_g1
GRMZM6G798998	SP803280_c113946_g2
GRMZM2G068128	SP803280_c109727_g2
GRMZM2G003752	SP803280_c92847_g1
GRMZM2G106921	SP803280_c74381_g1
GRMZM2G164428	SP803280_c96727_g1
GRMZM2G164413	SP803280_c91479_g1
GRMZM2G164318	SP803280_c98197_g1
GRMZM2G018631	SP803280_c91461_g1
GRMZM2G129399	SP803280_c81731_g1
GRMZM2G146866	SP803280_c89367_g3
GRMZM2G014187	SP803280_c106066_g1
GRMZM2G163067	SP803280_c102835_g1
GRMZM2G100732	SP803280_c128985_g1
GRMZM2G000166	SP803280_c93230_g1
GRMZM2G131280	SP803280_c97571_g2
GRMZM6G175135	SP803280_c14017_g1
GRMZM2G017647	SP803280_c91944_g1
GRMZM2G180160	SP803280_c99360_g1
GRMZM2G125669	SP803280_c96626_g2
GRMZM5G856943	SP803280_c100404_g1
GRMZM2G000397	SP803280_c96393_g1
GRMZM2G456132	SP803280_c108584_g1
GRMZM2G040878	SP803280_c98270_g1
GRMZM2G456644	SP803280_c80927_g2
GRMZM2G156174	SP803280_c114711_g2
GRMZM2G345624	SP803280_c118541_g1
GRMZM2G089282	SP803280_c99605_g1
GRMZM2G080041	SP803280_c105870_g7
GRMZM2G380518	SP803280_c51462_g1
GRMZM2G001850	SP803280_c115136_g2
GRMZM2G076539	SP803280_c92318_g1
GRMZM2G021822	SP803280_c109373_g1
GRMZM2G148492	SP803280_c94533_g1
GRMZM2G389135	SP803280_c93869_g1
GRMZM2G148633	SP803280_c88327_g1
GRMZM2G023387	SP803280_c83009_g1
GRMZM2G155217	SP803280_c111878_g2
GRMZM2G052036	SP803280_c105011_g1
GRMZM2G004305	SP803280_c91748_g1
GRMZM2G072820	SP803280_c67704_g1
GRMZM2G331770	SP803280_c61497_g1
GRMZM2G086136	SP803280_c53092_g1
GRMZM2G023921	SP803280_c73189_g1
GRMZM2G023239	SP803280_c118421_g1
GRMZM2G055844	SP803280_c103054_g1
GRMZM2G082032	SP803280_c111319_g1
GRMZM2G095308	SP803280_c111093_g1
GRMZM2G032977	SP803280_c99159_g1
GRMZM2G086573	SP803280_c86212_g1
GRMZM2G104260	SP803280_c101414_g3
GRMZM2G368898	SP803280_c93119_g1
GRMZM2G179532	SP803280_c100972_g1
GRMZM2G104538	SP803280_c83281_g1
GRMZM2G150262	SP803280_c115769_g1
GRMZM2G052339	SP803280_c101966_g1
GRMZM2G137566	SP803280_c106592_g1
GRMZM2G436214	SP803280_c105917_g1
GRMZM2G149958	SP803280_c90060_g1
GRMZM2G008583	SP803280_c105_g1
GRMZM2G449094	SP803280_c79280_g1
GRMZM2G142820	SP803280_c89065_g2
GRMZM5G836429	SP803280_c72580_g1
GRMZM2G033379	SP803280_c106281_g1
GRMZM2G108153	SP803280_c88146_g1
GRMZM2G136494	SP803280_c80734_g1
GRMZM5G808366	SP803280_c89090_g1
GRMZM2G098237	SP803280_c97398_g1
GRMZM2G025105	SP803280_c95336_g2
GRMZM2G020544	SP803280_c101921_g1
GRMZM2G175000	SP803280_c105646_g1
GRMZM2G089688	SP803280_c102845_g2
GRMZM2G001205	SP803280_c89683_g1
GRMZM2G084429	SP803280_c82747_g1
GRMZM2G140908	SP803280_c98432_g1
GRMZM2G416105	SP803280_c72816_g1
GRMZM2G130477	SP803280_c101961_g1
GRMZM2G054588	SP803280_c42921_g1
GRMZM2G125977	SP803280_c96701_g1
GRMZM2G119527	SP803280_c114533_g1
GRMZM2G122943	SP803280_c104274_g1
GRMZM2G016462	SP803280_c76654_g1
GRMZM2G060987	SP803280_c102011_g1
GRMZM2G063575	SP803280_c111006_g1
GRMZM2G443340	SP803280_c81794_g1
GRMZM2G150367	SP803280_c99488_g1
GRMZM2G040467	SP803280_c100936_g1
GRMZM2G154267	SP803280_c128104_g1
GRMZM2G034551	SP803280_c100583_g1
GRMZM2G389070	SP803280_c89587_g1
GRMZM2G064001	SP803280_c96255_g1
GRMZM2G063754	SP803280_c101062_g1
GRMZM2G153582	SP803280_c97532_g1
GRMZM2G002130	SP803280_c100818_g1
GRMZM2G000777	SP803280_c98219_g2
GRMZM2G124890	SP803280_c84197_g1
GRMZM2G436730	SP803280_c99623_g1
GRMZM2G015955	SP803280_c105974_g1
GRMZM2G032955	SP803280_c83065_g1
GRMZM2G126582	SP803280_c94546_g2
GRMZM2G433908	SP803280_c135976_g1
GRMZM2G044775	SP803280_c101678_g1
GRMZM2G133631	SP803280_c107787_g3
GRMZM2G011615	SP803280_c77570_g1
GRMZM2G051474	SP803280_c80031_g1
GRMZM2G046537	SP803280_c105794_g1
GRMZM2G113569	SP803280_c111596_g1
GRMZM2G076006	SP803280_c93242_g1
GRMZM2G150134	SP803280_c126738_g1
GRMZM2G038780	SP803280_c86175_g1
GRMZM2G701566	SP803280_c108029_g2
GRMZM2G109818	SP803280_c111536_g1
GRMZM2G177169	SP803280_c116380_g2
GRMZM2G312954	SP803280_c107716_g1
GRMZM2G003750	SP803280_c103563_g1
GRMZM2G157705	SP803280_c82633_g1
GRMZM2G359986	SP803280_c107515_g2
GRMZM2G087671	SP803280_c68099_g1
GRMZM2G067376	SP803280_c44294_g1
AC215201.3_FG008	SP803280_c82301_g1
GRMZM2G088669	SP803280_c93020_g1
GRMZM2G357834	SP803280_c84561_g1
GRMZM2G304108	SP803280_c97380_g1
GRMZM2G141760	SP803280_c97354_g1
GRMZM2G173563	SP803280_c79612_g1
GRMZM2G337616	SP803280_c107137_g3
GRMZM2G044150	SP803280_c112330_g2
GRMZM5G851051	SP803280_c92212_g2
GRMZM2G133032	SP803280_c88827_g1
GRMZM2G435627	SP803280_c93699_g1
GRMZM5G840013	SP803280_c106065_g1
GRMZM2G055724	SP803280_c94700_g1
GRMZM2G134230	SP803280_c89175_g1
GRMZM2G176465	SP803280_c115555_g3
GRMZM2G176056	SP803280_c89143_g1
GRMZM2G053322	SP803280_c109372_g1
GRMZM2G005973	SP803280_c94879_g1
GRMZM2G029756	SP803280_c107507_g1
GRMZM2G360191	SP803280_c102739_g1
GRMZM2G139565	SP803280_c45074_g1
GRMZM2G090905	SP803280_c106885_g1
GRMZM2G074377	SP803280_c95604_g1
GRMZM2G087758	SP803280_c113383_g2
GRMZM2G479608	SP803280_c82916_g1
GRMZM2G089308	SP803280_c79882_g1
GRMZM2G086464	SP803280_c100228_g1
GRMZM2G141202	SP803280_c106650_g1
GRMZM2G097989	SP803280_c79031_g2
GRMZM2G017603	SP803280_c111785_g1
GRMZM5G815808	SP803280_c102415_g2
GRMZM2G084274	SP803280_c98672_g1
GRMZM2G370405	SP803280_c76082_g1
GRMZM2G456512	SP803280_c799_g1
GRMZM2G153358	SP803280_c109082_g1
GRMZM2G011222	SP803280_c104617_g1
GRMZM2G073310	SP803280_c84378_g1
GRMZM2G046824	SP803280_c94212_g1
GRMZM2G091201	SP803280_c67893_g1
GRMZM2G161534	SP803280_c94264_g1
GRMZM2G059121	SP803280_c90375_g1
GRMZM5G879851	SP803280_c91573_g1
GRMZM2G034019	SP803280_c94231_g2
GRMZM2G113554	SP803280_c105113_g1
GRMZM2G174610	SP803280_c86321_g1
GRMZM2G167673	SP803280_c608_g1
GRMZM2G157263	SP803280_c89469_g1
GRMZM2G161009	SP803280_c112378_g5
GRMZM2G044137	SP803280_c82112_g1
GRMZM2G005557	SP803280_c98817_g1
GRMZM2G088961	SP803280_c96495_g1
GRMZM2G174347	SP803280_c98321_g1
GRMZM2G388371	SP803280_c93147_g1
GRMZM2G089895	SP803280_c103713_g3
GRMZM2G089962	SP803280_c80106_g1
GRMZM2G014099	SP803280_c102481_g1
GRMZM2G313078	SP803280_c87989_g1
GRMZM2G082792	SP803280_c91333_g2
AC204352.3_FG012	SP803280_c53180_g1
GRMZM2G079613	SP803280_c93285_g1
GRMZM2G376632	SP803280_c15960_g1
GRMZM6G650316	SP803280_c83403_g3
GRMZM2G142217	SP803280_c89662_g1
GRMZM2G388855	SP803280_c102875_g1
GRMZM2G435445	SP803280_c114222_g3
AC209819.3_FG006	SP803280_c48098_g1
GRMZM2G168898	SP803280_c106591_g1
GRMZM2G479987	SP803280_c115720_g1
GRMZM2G174558	SP803280_c115436_g1
GRMZM2G060505	SP803280_c103719_g3
GRMZM2G168721	SP803280_c92887_g1
GRMZM2G031580	SP803280_c85738_g1
GRMZM2G093418	SP803280_c85075_g2
GRMZM5G866627	SP803280_c96290_g1
GRMZM2G040517	SP803280_c86763_g1
GRMZM2G043035	SP803280_c75706_g1
AC218148.2_FG008	SP803280_c103643_g2
GRMZM2G001221	SP803280_c97993_g1
GRMZM2G546254	SP803280_c96844_g1
GRMZM2G115049	SP803280_c94030_g1
GRMZM2G090034	SP803280_c83218_g1
GRMZM2G177386	SP803280_c98682_g1
GRMZM2G087081	SP803280_c113944_g1
GRMZM5G892879	SP803280_c74592_g1
AC204050.4_FG006	SP803280_c89874_g2
GRMZM2G476477	SP803280_c89874_g1
GRMZM2G179793	SP803280_c93379_g1
GRMZM2G004828	SP803280_c99311_g2
GRMZM2G155746	SP803280_c115505_g1
GRMZM2G025429	SP803280_c29159_g1
GRMZM2G085675	SP803280_c104695_g1
GRMZM2G112085	SP803280_c90388_g1
GRMZM2G119256	SP803280_c106367_g1
GRMZM2G070013	SP803280_c71236_g1
GRMZM2G020661	SP803280_c101641_g2
GRMZM2G023133	SP803280_c86140_g1
GRMZM2G413652	SP803280_c91620_g1
GRMZM2G154648	SP803280_c103930_g1
GRMZM2G102605	SP803280_c89366_g1
GRMZM2G044627	SP803280_c133798_g1
GRMZM2G403797	SP803280_c94432_g1
GRMZM5G846057	SP803280_c82936_g1
GRMZM2G096435	SP803280_c87091_g1
GRMZM2G026188	SP803280_c96419_g2
GRMZM2G339503	SP803280_c92229_g1
GRMZM2G440349	SP803280_c117928_g2
GRMZM2G141999	SP803280_c73083_g1
GRMZM2G099529	SP803280_c101288_g1
GRMZM2G172274	SP803280_c84275_g1
GRMZM5G833747	SP803280_c112618_g2
GRMZM2G417164	SP803280_c31091_g1
GRMZM2G051785	SP803280_c65127_g1
GRMZM2G453388	SP803280_c106869_g1
GRMZM2G084944	SP803280_c90928_g1
GRMZM2G030216	SP803280_c98583_g1
GRMZM2G152373	SP803280_c114149_g2
GRMZM2G095211	SP803280_c106512_g1
GRMZM2G153068	SP803280_c86302_g1
GRMZM2G178756	SP803280_c100708_g4
GRMZM2G000909	SP803280_c107981_g1
GRMZM2G050166	SP803280_c97453_g2
GRMZM2G370155	SP803280_c88506_g1
GRMZM2G161673	SP803280_c100246_g1
GRMZM2G019356	SP803280_c95251_g1
GRMZM5G877500	SP803280_c102440_g2
GRMZM2G376918	SP803280_c89957_g1
GRMZM2G545891	SP803280_c46908_g1
GRMZM2G035732	SP803280_c46432_g1
GRMZM2G047131	SP803280_c125014_g1
GRMZM2G000122	SP803280_c111901_g1
GRMZM2G103179	SP803280_c111901_g1
GRMZM2G352601	SP803280_c113734_g2
GRMZM5G829897	SP803280_c36778_g1
GRMZM2G003551	SP803280_c15163_g1
GRMZM2G071249	SP803280_c113493_g1
AC197699.3_FG003	SP803280_c94706_g1
GRMZM2G113640	SP803280_c115865_g1
GRMZM2G104760	SP803280_c101008_g1
GRMZM2G071162	SP803280_c107879_g1
GRMZM2G071100	SP803280_c102424_g1
GRMZM2G007683	SP803280_c90601_g1
GRMZM2G167207	SP803280_c99503_g1
GRMZM2G135452	SP803280_c76787_g1
GRMZM2G109720	SP803280_c98152_g1
GRMZM2G031588	SP803280_c114651_g1
GRMZM2G012479	SP803280_c81629_g1
GRMZM2G177218	SP803280_c78580_g1
GRMZM2G046618	SP803280_c103057_g2
GRMZM2G127893	SP803280_c80941_g1
GRMZM2G097021	SP803280_c92841_g1
GRMZM2G048194	SP803280_c98869_g1
GRMZM2G136058	SP803280_c80317_g1
GRMZM2G079949	SP803280_c102708_g1
GRMZM2G329195	SP803280_c102287_g3
GRMZM2G064993	SP803280_c86350_g1
GRMZM2G171752	SP803280_c117641_g1
GRMZM2G094586	SP803280_c113019_g1
GRMZM2G465046	SP803280_c97217_g1
GRMZM2G136831	SP803280_c85785_g1
GRMZM2G016275	SP803280_c100230_g2
GRMZM2G110299	SP803280_c30418_g1
GRMZM2G406758	SP803280_c73144_g1
GRMZM2G082564	SP803280_c90726_g1
GRMZM2G054028	SP803280_c98867_g1
GRMZM2G405133	SP803280_c106596_g2
GRMZM2G335242	SP803280_c97301_g1
GRMZM2G046576	SP803280_c72616_g1
GRMZM2G047720	SP803280_c92805_g2
GRMZM5G866053	SP803280_c86887_g3
GRMZM2G159953	SP803280_c78550_g1
GRMZM2G099967	SP803280_c45059_g1
AC204472.3_FG002	SP803280_c91181_g1
GRMZM2G162783	SP803280_c109349_g1
GRMZM2G174170	SP803280_c102860_g3
GRMZM2G119383	SP803280_c99426_g1
GRMZM2G092311	SP803280_c97912_g3
GRMZM2G085932	SP803280_c77720_g1
GRMZM2G009703	SP803280_c86714_g1
GRMZM5G812126	SP803280_c84889_g1
GRMZM2G101105	SP803280_c81972_g2
GRMZM2G167786	SP803280_c104230_g1
GRMZM2G104983	SP803280_c113123_g2
GRMZM5G874756	SP803280_c95566_g1
GRMZM2G142409	SP803280_c60434_g1
GRMZM5G827485	SP803280_c114595_g1
GRMZM2G038623	SP803280_c108324_g1
GRMZM2G071638	SP803280_c107997_g3
GRMZM2G072909	SP803280_c104035_g1
GRMZM5G849889	SP803280_c105828_g3
GRMZM2G395458	SP803280_c86895_g1
GRMZM2G122290	SP803280_c98039_g1
GRMZM2G101938	SP803280_c93494_g1
GRMZM5G812774	SP803280_c113795_g3
GRMZM2G400167	SP803280_c85724_g1
GRMZM2G316007	SP803280_c78552_g1
GRMZM2G423884	SP803280_c91355_g1
GRMZM2G103526	SP803280_c105908_g4
GRMZM2G115721	SP803280_c106123_g1
GRMZM2G065694	SP803280_c97724_g1
GRMZM2G033566	SP803280_c84485_g1
GRMZM2G340177	SP803280_c79391_g1
GRMZM2G039586	SP803280_c112557_g3
GRMZM2G077114	SP803280_c42360_g1
GRMZM2G005886	SP803280_c99164_g6
GRMZM2G051135	SP803280_c88231_g1
GRMZM2G176029	SP803280_c100565_g1
GRMZM2G475884	SP803280_c104773_g1
GRMZM2G168097	SP803280_c33622_g1
GRMZM2G060513	SP803280_c81724_g1
GRMZM2G056093	SP803280_c94193_g1
GRMZM2G015040	SP803280_c101822_g2
GRMZM2G026802	SP803280_c92802_g1
AC219190.3_FG002	SP803280_c28875_g1
GRMZM2G096403	SP803280_c101121_g2
GRMZM2G168690	SP803280_c97125_g1
GRMZM2G074450	SP803280_c63209_g1
GRMZM2G301909	SP803280_c83605_g1
GRMZM2G156068	SP803280_c78533_g1
GRMZM2G152126	SP803280_c94664_g1
GRMZM2G171317	SP803280_c100369_g1
GRMZM2G029856	SP803280_c110453_g3
AC213050.3_FG001	SP803280_c110258_g1
GRMZM2G095287	SP803280_c103107_g1
GRMZM6G901724	SP803280_c112076_g1
GRMZM2G143767	SP803280_c100443_g1
GRMZM6G778611	SP803280_c112297_g3
GRMZM2G014427	SP803280_c135718_g1
AC209987.4_FG002	SP803280_c98301_g1
GRMZM2G463913	SP803280_c91440_g1
AC225718.2_FG006	SP803280_c106024_g1
GRMZM2G064330	SP803280_c107142_g1
GRMZM2G026881	SP803280_c92984_g1
GRMZM2G084935	SP803280_c112506_g4
GRMZM2G113272	SP803280_c107025_g1
GRMZM2G100976	SP803280_c89656_g1
GRMZM2G080183	SP803280_c92547_g4
GRMZM2G096363	SP803280_c111356_g1
GRMZM2G048672	SP803280_c90781_g1
GRMZM2G099434	SP803280_c101987_g1
GRMZM2G170805	SP803280_c89281_g1
GRMZM2G022442	SP803280_c109272_g1
GRMZM2G028007	SP803280_c106542_g2
GRMZM5G856929	SP803280_c75091_g1
GRMZM2G048537	SP803280_c94421_g1
GRMZM2G115621	SP803280_c82123_g1
GRMZM2G158045	SP803280_c112265_g3
GRMZM2G065105	SP803280_c103835_g1
GRMZM2G373420	SP803280_c87571_g1
GRMZM2G300135	SP803280_c104034_g1
GRMZM2G132593	SP803280_c113321_g1
GRMZM2G112805	SP803280_c97244_g1
GRMZM2G438456	SP803280_c103435_g1
GRMZM2G020281	SP803280_c107798_g1
GRMZM2G138450	SP803280_c73444_g1
GRMZM2G400725	SP803280_c65078_g1
GRMZM2G022242	SP803280_c103064_g1
GRMZM2G012397	SP803280_c93860_g1
GRMZM2G324544	SP803280_c87790_g1
GRMZM2G029587	SP803280_c107527_g3
GRMZM2G394968	SP803280_c99146_g1
GRMZM2G320298	SP803280_c85722_g1
GRMZM2G175019	SP803280_c98125_g1
GRMZM2G144705	SP803280_c96488_g1
GRMZM2G312910	SP803280_c93556_g1
GRMZM2G107408	SP803280_c93863_g2
GRMZM2G125969	SP803280_c100334_g1
AC148167.6_FG001	SP803280_c96482_g1
GRMZM2G082931	SP803280_c113779_g1
GRMZM2G395128	SP803280_c84552_g1
GRMZM2G029731	SP803280_c97992_g1
GRMZM2G008919	SP803280_c106188_g2
GRMZM5G843555	SP803280_c16658_g1
AC234522.1_FG005	SP803280_c90260_g1
GRMZM2G019443	SP803280_c49701_g1
GRMZM2G161278	SP803280_c90759_g1
GRMZM5G825609	SP803280_c63524_g1
GRMZM2G079632	SP803280_c100152_g2
GRMZM2G047316	SP803280_c102020_g3
GRMZM2G117878	SP803280_c86483_g1
GRMZM2G130052	SP803280_c76686_g1
GRMZM2G320703	SP803280_c87874_g1
GRMZM2G154743	SP803280_c115137_g1
GRMZM2G367008	SP803280_c103170_g1
GRMZM2G002568	SP803280_c88404_g1
GRMZM2G316778	SP803280_c80261_g1
GRMZM2G316787	SP803280_c16480_g1
GRMZM2G005788	SP803280_c107215_g1
GRMZM2G107968	SP803280_c109239_g3
GRMZM5G885473	SP803280_c100598_g2
GRMZM2G096824	SP803280_c100087_g1
GRMZM2G335618	SP803280_c111313_g2
GRMZM2G171871	SP803280_c85160_g1
GRMZM2G092131	SP803280_c111082_g1
GRMZM2G172945	SP803280_c75993_g1
GRMZM2G148864	SP803280_c75781_g1
GRMZM2G114322	SP803280_c95964_g3
GRMZM2G379490	SP803280_c16336_g1
GRMZM2G146761	SP803280_c110974_g4
GRMZM2G106384	SP803280_c114646_g2
GRMZM2G169694	SP803280_c78961_g1
GRMZM2G107142	SP803280_c84893_g1
GRMZM2G172327	SP803280_c58910_g1
GRMZM2G010640	SP803280_c121082_g1
GRMZM2G180272	SP803280_c37844_g1
GRMZM2G113779	SP803280_c106019_g1
GRMZM2G010298	SP803280_c87855_g1
GRMZM2G048591	SP803280_c89638_g1
GRMZM2G044676	SP803280_c99065_g1
GRMZM2G048907	SP803280_c78571_g3
GRMZM2G009103	SP803280_c115258_g2
GRMZM2G046933	SP803280_c99587_g2
GRMZM2G358386	SP803280_c95404_g1
GRMZM2G108285	SP803280_c81535_g1
GRMZM2G063263	SP803280_c79949_g1
GRMZM2G163233	SP803280_c102853_g1
GRMZM2G033493	SP803280_c92080_g1
GRMZM2G008309	SP803280_c116589_g1
GRMZM2G018223	SP803280_c117249_g2
GRMZM2G041181	SP803280_c110230_g3
GRMZM2G418415	SP803280_c100049_g1
GRMZM2G060579	SP803280_c106979_g1
GRMZM5G897592	SP803280_c85820_g1
GRMZM2G078501	SP803280_c93313_g1
GRMZM2G081782	SP803280_c90119_g1
GRMZM2G107562	SP803280_c87960_g1
GRMZM2G158447	SP803280_c104463_g1
GRMZM2G030713	SP803280_c108168_g1
GRMZM5G807835	SP803280_c90786_g1
GRMZM2G102514	SP803280_c113795_g2
GRMZM2G062244	SP803280_c40675_g1
GRMZM2G023346	SP803280_c96380_g1
GRMZM2G396397	SP803280_c117187_g2
GRMZM2G096454	SP803280_c85463_g1
GRMZM2G180490	SP803280_c14399_g1
GRMZM2G082612	SP803280_c87014_g1
GRMZM2G092739	SP803280_c116380_g1
GRMZM2G132753	SP803280_c93361_g1
GRMZM2G056081	SP803280_c107134_g2
GRMZM2G019571	SP803280_c112363_g2
GRMZM2G351454	SP803280_c110353_g2
GRMZM2G038338	SP803280_c101896_g1
GRMZM2G476652	SP803280_c104739_g1
GRMZM5G876644	SP803280_c89504_g1
GRMZM2G116426	SP803280_c61666_g1
GRMZM2G427468	SP803280_c92879_g1
GRMZM2G358987	SP803280_c105018_g2
GRMZM2G086856	SP803280_c97647_g1
GRMZM2G079629	SP803280_c106222_g1
GRMZM2G086805	SP803280_c71466_g1
GRMZM2G013811	SP803280_c105935_g1
GRMZM2G044175	SP803280_c110537_g1
GRMZM5G825512	SP803280_c113199_g3
GRMZM2G141322	SP803280_c83026_g1
GRMZM2G158835	SP803280_c109411_g3
GRMZM2G099207	SP803280_c88895_g1
GRMZM2G177715	SP803280_c117621_g1
GRMZM2G703373	SP803280_c112570_g1
GRMZM5G812660	SP803280_c96333_g1
GRMZM2G070588	SP803280_c113681_g1
GRMZM2G039757	SP803280_c109378_g1
GRMZM2G014382	SP803280_c85207_g1
GRMZM2G035356	SP803280_c103243_g1
GRMZM2G301932	SP803280_c94023_g3
GRMZM2G111672	SP803280_c92085_g1
GRMZM2G172138	SP803280_c109466_g1
GRMZM2G148229	SP803280_c85878_g1
GRMZM2G133400	SP803280_c90931_g1
GRMZM2G133358	SP803280_c85435_g1
GRMZM2G133275	SP803280_c33788_g1
GRMZM2G036134	SP803280_c91441_g1
GRMZM2G137724	SP803280_c116618_g2
AC212684.3_FG012	SP803280_c86258_g2
GRMZM2G001247	SP803280_c90129_g1
GRMZM2G008444	SP803280_c111474_g1
GRMZM5G807560	SP803280_c81424_g1
GRMZM2G149040	SP803280_c95711_g1
GRMZM2G381378	SP803280_c107676_g1
GRMZM2G402262	SP803280_c59567_g1
GRMZM5G854185	SP803280_c103317_g2
GRMZM2G336783	SP803280_c28183_g1
AC191097.3_FG007	SP803280_c83977_g1
GRMZM2G048826	SP803280_c84496_g1
GRMZM2G004435	SP803280_c110623_g1
GRMZM2G157296	SP803280_c80334_g1
GRMZM2G162020	SP803280_c109009_g1
GRMZM2G173428	SP803280_c103688_g2
GRMZM2G013152	SP803280_c101429_g2
GRMZM2G364982	SP803280_c113262_g1
GRMZM2G057091	SP803280_c109270_g1
GRMZM5G830329	SP803280_c118293_g1
GRMZM2G022793	SP803280_c107628_g1
GRMZM2G005126	SP803280_c117723_g1
GRMZM2G003897	SP803280_c97734_g1
GRMZM2G325907	SP803280_c108290_g1
GRMZM2G070780	SP803280_c103175_g2
GRMZM5G832300	SP803280_c112468_g1
GRMZM2G070555	SP803280_c116726_g1
GRMZM2G104907	SP803280_c95071_g6
GRMZM2G059556	SP803280_c92036_g1
GRMZM2G059538	SP803280_c81568_g1
GRMZM2G008209	SP803280_c102178_g1
GRMZM2G070639	SP803280_c50407_g1
GRMZM2G129615	SP803280_c112936_g1
GRMZM2G005938	SP803280_c112512_g1
GRMZM2G003638	SP803280_c114826_g1
GRMZM2G167018	SP803280_c104993_g1
GRMZM2G151580	SP803280_c97068_g1
GRMZM2G002391	SP803280_c105207_g1
GRMZM2G149894	SP803280_c106576_g1
GRMZM2G104651	SP803280_c89004_g1
GRMZM2G104704	SP803280_c108593_g1
GRMZM2G102231	SP803280_c87981_g1
GRMZM2G011422	SP803280_c23804_g1
GRMZM2G114119	SP803280_c64799_g1
GRMZM2G036829	SP803280_c96402_g1
GRMZM2G137715	SP803280_c97262_g1
GRMZM6G902674	SP803280_c78548_g1
GRMZM2G126128	SP803280_c99326_g1
GRMZM2G123959	SP803280_c80584_g1
GRMZM2G099907	SP803280_c107429_g1
GRMZM2G084812	SP803280_c107138_g2
GRMZM2G136283	SP803280_c115065_g1
AC213432.2_FG004	SP803280_c8012_g1
GRMZM2G005646	SP803280_c86786_g1
GRMZM2G099367	SP803280_c82686_g1
GRMZM2G466563	SP803280_c94517_g1
GRMZM2G420743	SP803280_c27387_g1
GRMZM2G168170	SP803280_c114576_g1
GRMZM2G063468	SP803280_c101804_g2
GRMZM2G141707	SP803280_c99267_g1
GRMZM2G127374	SP803280_c100487_g1
GRMZM2G146278	SP803280_c95508_g2
GRMZM2G023008	SP803280_c97889_g1
GRMZM2G025109	SP803280_c75954_g2
GRMZM2G066599	SP803280_c106430_g1
GRMZM5G818791	SP803280_c115777_g1
GRMZM2G067277	SP803280_c115339_g1
GRMZM2G056400	SP803280_c105201_g1
GRMZM2G117811	SP803280_c100738_g2
GRMZM2G459391	SP803280_c100280_g1
GRMZM2G161274	SP803280_c97835_g1
GRMZM2G142875	SP803280_c106884_g2
GRMZM2G373859	SP803280_c108155_g2
GRMZM2G129879	SP803280_c74004_g1
GRMZM2G050583	SP803280_c108618_g1
GRMZM2G178913	SP803280_c82928_g1
GRMZM2G050556	SP803280_c75983_g1
GRMZM2G031065	SP803280_c111903_g3
GRMZM2G104938	SP803280_c100783_g2
AC225193.3_FG004	SP803280_c93043_g2
GRMZM2G157018	SP803280_c84388_g1
GRMZM2G133413	SP803280_c94804_g2
GRMZM2G140545	SP803280_c98090_g1
GRMZM2G440925	SP803280_c104672_g1
GRMZM2G169449	SP803280_c111065_g3
GRMZM2G033952	SP803280_c105038_g1
GRMZM2G033228	SP803280_c95735_g1
GRMZM2G441888	SP803280_c98420_g1
GRMZM2G121312	SP803280_c30557_g1
GRMZM2G079083	SP803280_c97546_g1
GRMZM2G022499	SP803280_c80161_g1
GRMZM2G055992	SP803280_c105850_g1
GRMZM2G098527	SP803280_c97684_g2
GRMZM2G149474	SP803280_c1568_g1
GRMZM2G067238	SP803280_c44902_g1
AC197246.3_FG001	SP803280_c92221_g1
GRMZM5G871093	SP803280_c74661_g2
GRMZM2G035563	SP803280_c103035_g2
GRMZM2G124417	SP803280_c98114_g1
GRMZM2G124436	SP803280_c47205_g1
GRMZM2G165301	SP803280_c103148_g1
GRMZM2G116258	SP803280_c100734_g1
GRMZM2G136534	SP803280_c106099_g1
GRMZM2G368827	SP803280_c70634_g1
AC233883.1_FG006	SP803280_c70239_g1
GRMZM2G320723	SP803280_c94908_g1
GRMZM2G175280	SP803280_c73526_g1
GRMZM2G017606	SP803280_c52143_g1
GRMZM2G050467	SP803280_c98012_g1
GRMZM2G460406	SP803280_c101124_g1
GRMZM2G175818	SP803280_c103031_g1
GRMZM2G456217	SP803280_c99931_g1
GRMZM2G090177	SP803280_c107184_g1
GRMZM2G165011	SP803280_c96530_g2
GRMZM2G123016	SP803280_c74770_g2
AC210169.3_FG002	SP803280_c114642_g2
GRMZM2G090675	SP803280_c88255_g1
GRMZM2G006871	SP803280_c98465_g1
GRMZM2G037485	SP803280_c99959_g1
GRMZM2G031028	SP803280_c74058_g1
GRMZM6G631561	SP803280_c90529_g1
GRMZM2G087041	SP803280_c112585_g1
GRMZM2G019119	SP803280_c110227_g2
GRMZM2G131489	SP803280_c92783_g2
GRMZM2G071401	SP803280_c106590_g1
GRMZM2G398089	SP803280_c121463_g1
GRMZM2G031461	SP803280_c102247_g1
GRMZM2G032095	SP803280_c86913_g1
GRMZM2G004475	SP803280_c105135_g2
GRMZM2G139994	SP803280_c90200_g1
GRMZM2G125775	SP803280_c48518_g1
GRMZM2G100090	SP803280_c103752_g2
GRMZM2G045716	SP803280_c106004_g2
GRMZM2G362131	SP803280_c96070_g1
GRMZM2G138012	SP803280_c111417_g1
GRMZM2G121189	SP803280_c115856_g1
GRMZM2G085089	SP803280_c102400_g1
GRMZM2G359521	SP803280_c85063_g1
GRMZM2G418749	SP803280_c115773_g2
GRMZM2G160364	SP803280_c33939_g1
GRMZM2G103250	SP803280_c117453_g1
GRMZM2G057779	SP803280_c98342_g1
GRMZM5G832939	SP803280_c118207_g2
GRMZM2G700200	SP803280_c81399_g1
GRMZM2G127537	SP803280_c113109_g1
AC208440.3_FG004	SP803280_c75405_g1
GRMZM2G090603	SP803280_c40062_g1
GRMZM2G134502	SP803280_c102972_g2
GRMZM2G119516	SP803280_c97405_g1
GRMZM2G096268	SP803280_c86100_g1
GRMZM2G381071	SP803280_c96752_g1
GRMZM2G075837	SP803280_c26014_g1
GRMZM2G070375	SP803280_c66801_g1
GRMZM2G037627	SP803280_c111337_g1
GRMZM2G048392	SP803280_c114486_g1
GRMZM2G137551	SP803280_c15772_g1
GRMZM2G089850	SP803280_c98088_g4
GRMZM2G470048	SP803280_c77036_g1
GRMZM2G004138	SP803280_c113300_g2
GRMZM2G322351	SP803280_c52726_g1
GRMZM2G055469	SP803280_c88492_g1
GRMZM2G083932	SP803280_c112826_g2
GRMZM2G137077	SP803280_c106944_g1
GRMZM2G394027	SP803280_c106952_g2
GRMZM2G052908	SP803280_c45322_g1
GRMZM2G307588	SP803280_c91068_g2
GRMZM2G004583	SP803280_c104445_g1
GRMZM2G305864	SP803280_c100261_g1
GRMZM2G014917	SP803280_c114216_g3
GRMZM2G074386	SP803280_c94143_g1
AC211164.5_FG004	SP803280_c70453_g1
GRMZM5G819222	SP803280_c67330_g1
GRMZM2G171548	SP803280_c71217_g1
[truncated: 1,789 more rows]
