# Supplementary material for: Physiological and transcriptional analyses of developmental stages along sugarcane leaf
Source: BMC Plant Biol. 2015 Dec 29;15:300. doi: 10.1186/s12870-015-0694-z (PMC4696237; doi:10.1186/s12870-015-0694-z)
Supplement: Additional file 9: — Input data and R code to produce the heatmap shown in HeatMapMaize_vs_Sugarcane. For the comparison, all the orthologous genes used in Wang et al. (2014) that were identified as one to one orthologues between Sugarcane and Maize by OrthoMCL were used. (BZ2 1620 kb) [file 12870_2015_694_MOESM9_ESM.bz2 › SugarcaneLeafDevelopment/ComparisonMaize/README-maize]

The files maize-counts.csv maize-length.csv were obtained directly from the author of the paper Wang et al. 2014 Comparative analyses of C4 and C3 photosynthesis in developing leaves of maize and rice
. Nature Biotech 32(11):1158
