# Supplementary material for: Physiological and transcriptional analyses of developmental stages along sugarcane leaf
Source: BMC Plant Biol. 2015 Dec 29;15:300. doi: 10.1186/s12870-015-0694-z (PMC4696237; doi:10.1186/s12870-015-0694-z)
Supplement: Additional file 9: — Input data and R code to produce the heatmap shown in HeatMapMaize_vs_Sugarcane. For the comparison, all the orthologous genes used in Wang et al. (2014) that were identified as one to one orthologues between Sugarcane and Maize by OrthoMCL were used. (BZ2 1620 kb) [file 12870_2015_694_MOESM9_ESM.bz2 › SugarcaneLeafDevelopment/ComparisonMaize/sugarcane-fpkm.tbl]

"GeneID" "Bo" "B" "M" "T"
"1" "SP803280_c100500_g9" 2.53793576897883 3.50892722730192 4.17793308851553 4.42075393409314
"2" "SP803280_c79807_g1" 2.66948538306025 1.93819010099757 2.23671937234088 3.74588428829915
"3" "SP803280_c70915_g1" 1.50027255235835 2.63876542874037 1.61194100910058 2.03496137351587
"4" "SP803280_c100373_g1" 5.30250249224815 7.49131544003433 6.93056843007467 7.07769458187537
"5" "SP803280_c98565_g1" 37.7447712011898 36.6719284504032 35.6791486776558 36.787622444001
"6" "SP803280_c104333_g1" 1.58990398526722 1.148108678919 1.60229534436267 1.22634258946881
"7" "SP803280_c65327_g1" 3.78745414865026 0.293204513302925 1.87087592222877 1.34306878672472
"8" "SP803280_c116798_g3" 2.43260516543968 2.79269850214473 2.62881933670752 3.77567235928113
"9" "SP803280_c90623_g1" 24.1978269118796 21.9047627570789 23.250319665969 30.0339142594071
"10" "SP803280_c100826_g1" 13.4832718270708 14.294528220752 15.1822752796386 16.170588039068
"11" "SP803280_c79182_g2" 2.19827294071529 3.53707598375882 3.35603446821692 2.20140847348385
"12" "SP803280_c89362_g1" 1.44780912084383 2.37608492495821 1.66135759817869 1.69237633150202
"13" "SP803280_c102879_g1" 1.72578588888273 0.252472493938805 0.754440901062578 0.782395328443728
"14" "SP803280_c106657_g2" 0.930594150171203 0.258594626431979 1.20070034736623 0.593979629616498
"15" "SP803280_c113590_g1" 17.2577771364537 18.3063571467536 18.9226797343277 19.1188127575359
"16" "SP803280_c90000_g1" 1.63896189455949 0.771394460033443 0.528103529596467 0.17709793010246
"17" "SP803280_c90601_g1" 23.3371400036635 32.510924612383 32.9541125358126 40.9702738247457
"18" "SP803280_c81157_g1" 2.08313810180543 1.73596258828346 1.24458885310671 0.36694033415948
"19" "SP803280_c85963_g1" 2.97193185758325 0.757740318437049 2.37544064564526 1.21301830133916
"20" "SP803280_c111659_g1" 1.94150163027293 1.97108805263611 2.58036071121417 1.37308678434604
"21" "SP803280_c99533_g1" 2.86736811059442 2.51636562596396 3.20301805711901 0.951521506273723
"22" "SP803280_c108853_g5" 69.4667236094231 72.339791495065 59.7605417955542 69.6780106682286
"23" "SP803280_c107024_g1" 139.573982186741 97.3999394688951 125.956486478548 108.967544973575
"24" "SP803280_c104520_g2" 3.33587150971945 4.81679912653871 3.14081188682732 3.91512612946177
"25" "SP803280_c89174_g1" 1.74459060054991 2.67199251014978 2.11959475005701 0.969544557640837
"26" "SP803280_c95528_g1" 10.1064362311745 7.72181829115788 13.3654343448283 9.60397180395128
"27" "SP803280_c114289_g2" 14.9456825198153 11.4190918247531 14.295026637915 14.8552609996699
"28" "SP803280_c89795_g1" 9.55307985323221 7.01727224673987 10.9404427540055 8.68304449711831
"29" "SP803280_c103288_g1" 11.5712268738741 14.4744455246865 12.5892340866496 13.5311011087545
"30" "SP803280_c100304_g1" 24.7453998762723 23.1572021034761 23.285286057276 23.4935701811365
"31" "SP803280_c104527_g2" 2.1256753425912 1.86138556699491 2.17360046328648 1.57789923376663
"32" "SP803280_c81495_g1" 1.65195407747379 2.38959089114159 1.40345058235296 2.86594339919611
"33" "SP803280_c59156_g1" 1.42133008388166 4.76740302180895 5.59486217984723 4.36602121980863
"34" "SP803280_c61071_g1" 6.4922563920632 6.97149807903385 6.84879297981865 7.84611949134208
"35" "SP803280_c92500_g1" 6.65184368954386 2.21111612141078 2.8120647943441 2.72540833302776
"36" "SP803280_c109480_g1" 2.80577084173633 2.42103716388026 1.8849012133748 0.819828924536747
"37" "SP803280_c109974_g1" 1.53281409625175 0.915267168213703 0.696605544929818 0.389096536127897
"38" "SP803280_c116524_g1" 5.38214423168026 2.50215043427363 2.08056901923566 2.08989681580502
"39" "SP803280_c106650_g1" 1.18497656975116 1.25246868176977 1.47552687688418 1.28490580747441
"40" "SP803280_c41081_g1" 5.72580307723441 5.07886034024389 7.00491594459237 7.01864109583295
"41" "SP803280_c97546_g1" 42.3167031475898 48.9626242433668 42.4007186284647 44.6524577022275
"42" "SP803280_c110340_g2" 1.33668654063296 1.74791045095791 1.27497556248485 0.487806309158829
"43" "SP803280_c104558_g1" 14.0290190715705 14.8216770478301 12.2056501528345 12.9448158402008
"44" "SP803280_c114499_g1" 9.98909353804886 4.06117739136548 8.48291758337774 5.57200527689996
"45" "SP803280_c90476_g1" 3.02835338951646 3.1863545981702 2.48419872964998 1.79517323471929
"46" "SP803280_c71714_g1" 2.3501099363828 1.4714839809228 1.01630880928097 0.677367379750357
"47" "SP803280_c102534_g1" 0.358282801901239 0.110474890197407 0.281976572172435 0.197134534445864
"48" "SP803280_c70422_g2" 1787.57881032389 2924.58113921069 2195.44081323289 1965.27330731402
"49" "SP803280_c75247_g1" 3.62813252605665 4.28198857383012 3.14353162320988 4.97079463478199
"50" "SP803280_c102483_g1" 3.25778982752533 4.199015470434 3.87012225870573 3.28853110022428
"51" "SP803280_c117743_g1" 25.1306358281929 19.8118309225738 25.5179212969013 26.6324378088324
"52" "SP803280_c57706_g1" 0.677245455036861 0.191669764328605 0.452379250572421 0.338768957201657
"53" "SP803280_c85037_g1" 16.9871531590549 42.0776890600037 37.1717043373442 30.441481782668
"54" "SP803280_c114473_g3" 4.39406811799632 4.14333507897051 4.5863411187456 4.8124064446916
"55" "SP803280_c103892_g2" 4.31290436547864 5.09238121337355 4.84431968058354 4.33863148728411
"56" "SP803280_c41752_g1" 1.83775039773484 4.03941193674443 3.46617098424201 3.14699823095322
"57" "SP803280_c55164_g1" 9.96137089284168 6.04127592847193 5.58096572585925 9.42857618708294
"58" "SP803280_c103297_g1" 2.49932034666585 2.91824102603497 1.35359152657771 2.34341644857508
"59" "SP803280_c109210_g2" 0.624721213188413 0.106120082598987 0.498328511943147 0.523845264075756
"60" "SP803280_c114222_g1" 2.01117391245463 1.30240644288645 2.02305247822455 1.46213767290303
"61" "SP803280_c106655_g1" 1.61296543495709 1.24946720796853 1.09928275475722 0.440235839373003
"62" "SP803280_c89658_g1" 0.288098575931528 0.143589966186559 0.445458294537662 0.347673595432303
"63" "SP803280_c112403_g1" 1.99764500815535 1.64863989642276 1.0719961255229 1.26348119396749
"64" "SP803280_c95037_g1" 1.98333561638044 0.793881739561433 1.75146908550213 2.30651962096185
"65" "SP803280_c111258_g4" 3.4082254851188 1.59019059615042 2.72321359387809 2.54389657060925
"66" "SP803280_c62893_g1" 1.77366213904766 0.346593991844653 1.62082907247263 1.65240250058764
"67" "SP803280_c107744_g4" 1.2988529029121 1.09717486575411 1.01205148391779 1.08727328281066
"68" "SP803280_c91048_g1" 0.863520452749539 0.849955182512596 0.855703904057896 2.35567267309724
"69" "SP803280_c112639_g1" 0.68626878774897 1.0167965788696 0.572416459631875 0.679827520621417
"70" "SP803280_c102746_g3" 1.10995914678173 0.629020544848487 1.63838396051186 1.26814577151903
"71" "SP803280_c100981_g1" 1.33366773953449 1.21304804309295 1.56697176649503 0.913159030100206
"72" "SP803280_c80548_g1" 0.943926289484507 0.807150347835929 0.706336679758239 0.367137028727495
"73" "SP803280_c99093_g5" 4.09718114945856 4.59918391088044 4.08733389066139 3.20998157858921
"74" "SP803280_c91511_g1" 1.6005634893258 0.717484088172771 1.15725219343879 1.44590588841001
"75" "SP803280_c98316_g2" 16.1226463673973 24.9273390234822 20.0234371967185 22.4774028568778
"76" "SP803280_c69919_g1" 1.21773604871555 1.82200999148926 2.23349710848934 1.1833346862337
"77" "SP803280_c103885_g1" 9.90178407371077 10.8872673486909 10.758067894623 10.2166027023517
"78" "SP803280_c99459_g2" 2.30725110925723 2.1244132883617 2.20808454583191 2.32338077397428
"79" "SP803280_c92838_g2" 9.9031193355253 10.7856276953904 12.4287765441454 12.7848024934945
"80" "SP803280_c112921_g1" 1.04950573260046 0.445096681104872 1.7935103543581 0.712192942193234
"81" "SP803280_c90605_g2" 3.00004537490609 3.77584138911316 4.90547295529691 7.32308358150541
"82" "SP803280_c112719_g1" 1.50587531554194 1.00781481325564 0.818014876220888 0.905193143465018
"83" "SP803280_c110466_g1" 0.62435215148481 0.629663954442248 0.816858955678496 0.136110662936407
"84" "SP803280_c96711_g1" 1.01769529240727 0.374049319672883 0.966677044944755 1.1952105906045
"85" "SP803280_c90782_g1" 0.690849351945098 0.351457057379388 0.467128520306944 0.486713086167185
"86" "SP803280_c97670_g1" 2.6256939298379 1.0903641166445 2.76529246878935 3.00866311365741
"87" "SP803280_c115657_g2" 19.9183495104527 20.3777405457532 22.7495071129307 22.5194658108833
"88" "SP803280_c99812_g1" 1.0944958191732 0.369901963730386 0.716870747195393 0.579773380363412
"89" "SP803280_c115413_g1" 5.14268727991668 5.16223948862924 5.5600758680652 4.30593561300314
"90" "SP803280_c99555_g3" 0.217581069441824 0.113812393010075 0.184602750127219 0.166429644957248
"91" "SP803280_c95858_g5" 1.29343636652298 2.70778184778106 2.20607020132502 2.15332747976551
"92" "SP803280_c78504_g1" 2.53192829890646 3.07009336760312 3.58707440524619 2.11394956614142
"93" "SP803280_c113468_g2" 12.5360043926396 11.3072476832979 10.2609336487049 10.6693391271549
"94" "SP803280_c116337_g1" 8.22064846225222 7.90809220650335 5.51435926399265 6.5397124028121
"95" "SP803280_c75352_g1" 0.823285743610696 0.759771334800881 0.45381683017394 0.768603511304444
"96" "SP803280_c106990_g1" 2.72707487579283 1.59397043074514 2.54109120980241 1.503782545909
"97" "SP803280_c78487_g1" 0.656612969554687 0.810467814197143 0.741632744390113 3.98805638345462
"98" "SP803280_c103591_g2" 60.3797280994576 58.7418158600057 59.0193615697977 68.0484064282418
"99" "SP803280_c107600_g1" 0.647472272021101 0.403032873436231 0.518721685385354 0.634336149345438
"100" "SP803280_c112957_g2" 0.950461711000916 2.12429408108938 3.27761410474241 3.4641310517924
"101" "SP803280_c118164_g1" 1.22118969094307 1.76053415129558 1.49377075250365 1.07295248813861
"102" "SP803280_c105501_g3" 13.7824726569771 10.4039885459851 10.5671014070571 10.3303281205741
"103" "SP803280_c128745_g1" 2.55511108831811 2.96013955832494 3.8767588395795 4.47126545917681
"104" "SP803280_c112051_g1" 2.98404761349698 3.67580998164687 3.48914023034009 3.24606788758771
"105" "SP803280_c105543_g3" 24.9538751064515 30.151877342795 35.0127922660864 33.9900774430941
"106" "SP803280_c85701_g1" 70.57411936031 107.074593802576 119.501703208493 119.932958595534
"107" "SP803280_c88858_g1" 22.4630235815096 28.6333007134693 27.2722211620543 30.0861930514287
"108" "SP803280_c112353_g2" 2.91622870047067 2.07287131255416 1.88772250941184 2.68393314603232
"109" "SP803280_c80559_g1" 20.0438907926839 22.6473308534801 23.1792927763682 20.8651230827136
"110" "SP803280_c104705_g2" 1.94930673769607 1.68208678727638 2.20712789191835 1.84069385039956
"111" "SP803280_c95497_g1" 1.07125020617051 0.305793851805605 0.913797150130955 0.662808959343693
"112" "SP803280_c84131_g2" 10.2947546341511 20.5509610763052 18.7426847387264 15.3461651799194
"113" "SP803280_c111052_g1" 3.12187099285639 3.49056772793032 3.30065546960937 2.97829629544187
"114" "SP803280_c14017_g1" 12.8437565384285 15.0566076252752 14.7937405534211 12.8975258151438
"115" "SP803280_c104795_g5" 3.78708419590953 5.00159817653863 4.92349593865417 3.92265227604324
"116" "SP803280_c106392_g1" 37.8965210424797 34.1653651320341 38.9102238032246 30.6174564086636
"117" "SP803280_c82906_g2" 1.59924196593424 0.93798944446652 1.16183076103757 3.96076421640362
"118" "SP803280_c116930_g1" 1.81158419718432 2.25191617404178 2.32806986567113 3.21376312354162
"119" "SP803280_c93574_g1" 113.284248227468 146.372504329137 147.393333982747 138.492099951524
"120" "SP803280_c117860_g1" 2.39792547644501 1.30153086263492 1.44180796348056 1.13843068302956
"121" "SP803280_c100151_g1" 7.73907495169802 9.08178339887697 9.41153584344559 10.1445163650209
"122" "SP803280_c105919_g1" 1.82332646681312 0.776441801844496 3.13015382043043 2.01436729620958
"123" "SP803280_c101323_g1" 0.381809677533609 0.120230754241152 0.332615008175766 0.247790416506952
"124" "SP803280_c80233_g2" 2.5952083561823 2.77021762229159 2.57136942526444 2.93829980785116
"125" "SP803280_c103331_g1" 1.70884613688653 0.420506185347634 1.76295902771914 2.30218793633161
"126" "SP803280_c56997_g1" 37.4275195974235 37.3019667538758 28.7996934324362 38.3091844901623
"127" "SP803280_c102150_g2" 17.124103721502 13.8910200755879 12.6632479353935 15.4132150242208
"128" "SP803280_c106769_g1" 0.845457586144613 0.587130003920719 0.612770994438993 0.428870511334415
"129" "SP803280_c76563_g1" 1.13872133336976 0.710655579868577 0.667746076962454 0.589787235294566
"130" "SP803280_c97930_g1" 1.19610730609181 1.71383236611689 1.39637040859281 0.290582760545136
"131" "SP803280_c80121_g1" 2.49523049960037 2.47305214577514 2.99104773934173 2.26777687525494
"132" "SP803280_c83929_g2" 7.87890500951197 8.8660160121231 6.00148714336649 7.82846379317891
"133" "SP803280_c88602_g1" 0.785377231043373 0.549390297188189 0.398617814537034 0.101171994879039
"134" "SP803280_c93847_g1" 8.10303622213609 12.5181146212504 9.99231092279669 10.2532589468285
"135" "SP803280_c92639_g1" 4.17917850228948 3.89690310195567 6.33606387503214 5.65219924929397
"136" "SP803280_c107013_g1" 0.544352830237262 0.297190604147959 0.754520203237179 0.353027850668487
"137" "SP803280_c111295_g1" 91.8916239996982 82.5024548341185 77.6168161951198 76.0166475710975
"138" "SP803280_c107831_g2" 0.686316003255049 0.723018114462233 0.495481156007264 0.38253499352632
"139" "SP803280_c98593_g1" 20.126693110603 18.8521375287581 18.1048093319365 23.0658226716105
"140" "SP803280_c103227_g3" 1.41270381853566 2.54742218825756 2.12078033017406 2.21218260222166
"141" "SP803280_c106947_g1" 8.51625099310266 7.68895522604461 8.63030921102144 9.09671860116923
"142" "SP803280_c108714_g3" 13.6039049255941 12.5455698974873 12.6769967611682 16.1418500475814
"143" "SP803280_c103634_g1" 2.41416564866591 1.99935350837715 2.21347173995971 2.48643297010827
"144" "SP803280_c101836_g2" 2.00560088150651 0.923356106557335 2.31797656868397 1.88818586971257
"145" "SP803280_c59264_g1" 3.17232402344273 2.84277214925481 3.22140819753256 3.01853258193912
"146" "SP803280_c101876_g1" 68.8133936225896 131.456332718024 140.924873149559 123.91101723484
"147" "SP803280_c118630_g2" 2.00948052094037 0.246711263344175 1.47710959439658 1.65465827606172
"148" "SP803280_c108061_g1" 10.4698546525771 9.8834124165337 10.3642189420347 10.6978835296074
"149" "SP803280_c80100_g1" 0.973507494531708 1.18645792511885 1.06539305372511 0.351004745333594
"150" "SP803280_c84395_g1" 3.59893343165079 1.82642897276598 1.37382379143394 1.13494594374588
"151" "SP803280_c85998_g1" 3.8895987947519 2.40144703387624 3.00711093026601 3.50285744248701
"152" "SP803280_c94338_g5" 0.860519796398663 2.86261174370922 2.34533953468899 5.36270711858521
"153" "SP803280_c114463_g1" 44.2473372446226 63.4633619209134 71.9757071513691 70.2692208144096
"154" "SP803280_c99773_g1" 2.26033700609128 2.00518562346839 1.28068254040194 0.421812662263342
"155" "SP803280_c111028_g1" 25.3618618242315 33.1833390588551 31.0606904144599 36.3849670832428
"156" "SP803280_c118801_g1" 3.48089279276636 3.65359348270941 4.27049562725148 4.60865047540188
"157" "SP803280_c99542_g3" 1.71729590688388 0.671394358697117 1.40557368731806 0.977568737985836
"158" "SP803280_c104410_g4" 12.7723264927402 8.98856976600891 11.8319373412633 13.1763492600047
"159" "SP803280_c38179_g1" 0.617149572863468 0.503485218912921 0.890904760653215 0.799262063796204
"160" "SP803280_c98945_g3" 4.75076254421777 5.09122211390558 7.5021911210753 8.09566184644961
"161" "SP803280_c98734_g1" 1.28620727888013 1.00118929161523 0.858158597357365 0.276133910335018
"162" "SP803280_c109234_g1" 3.11851390561046 1.7755825497903 0.898021275348652 0.590966150676674
"163" "SP803280_c118448_g1" 16.098387263996 19.8415779515613 20.1410554535464 17.9841352207709
"164" "SP803280_c104988_g1" 0.382562081033076 1.04694211831179 0.620187869712395 0.920471023447513
"165" "SP803280_c26240_g1" 0.715090915652514 0.703927779119182 0.671370634047068 0.808424484803801
"166" "SP803280_c106225_g2" 0.93198971403219 1.26754953282647 0.814562692888981 1.01943685309199
"167" "SP803280_c103795_g3" 3.76548483523479 3.47355655633445 3.2121505175173 3.01191782148388
"168" "SP803280_c110106_g1" 1.04682714935934 1.10088778511736 1.22862528633355 0.441374438195986
"169" "SP803280_c76387_g1" 1.98371931116349 0.380546811836657 2.25262214498011 1.63194044729785
"170" "SP803280_c113604_g2" 1.28305516137647 1.38161036900681 1.03892839175515 0.895277374047867
"171" "SP803280_c93718_g1" 0.709482499668678 0.443273855110145 0.468987041138118 0.167837861573454
"172" "SP803280_c116925_g2" 7.0833583009013 0.320087011405881 4.67692718979305 1.23365859812547
"173" "SP803280_c102173_g5" 1.12208048172109 0.60433291759211 0.989003397179954 0.889630958494342
"174" "SP803280_c112294_g1" 1.76184451690647 1.31677430591173 1.43028297990087 2.18953158372295
"175" "SP803280_c104000_g1" 1.43817864846746 1.9124944969869 1.5763923797885 0.909915889347253
"176" "SP803280_c112307_g2" 0.489707641734824 0.654365851206171 0.494252193370595 0.260781809587801
"177" "SP803280_c87559_g1" 0.854595702573269 0.886572567544195 0.897356217794401 0.737555173663835
"178" "SP803280_c94641_g1" 2.51010145669876 1.65357961239239 2.35682797069658 2.11177993161589
"179" "SP803280_c94303_g1" 95.9314147707198 127.395223832099 116.889382188646 138.29072015845
"180" "SP803280_c93549_g3" 2.17953572825182 1.78111046338441 2.56018604537769 1.84460720651183
"181" "SP803280_c66447_g1" 0.837144472774973 0.681528321968264 1.17524365024005 0.609654052212844
"182" "SP803280_c94069_g1" 0.515799333617425 0.531140270665701 0.532198778502522 0.194751179407679
"183" "SP803280_c67585_g1" 1.30152910126479 0.680086134024916 0.7914431376891 0.881734347020673
"184" "SP803280_c107515_g1" 4.43099960916599 6.88215961904485 5.69318050029097 5.52622078993322
"185" "SP803280_c110056_g3" 17.718661469216 19.5714651820489 18.0952687678569 21.0797731426356
"186" "SP803280_c98335_g5" 8.62051111203752 1.41971867264807 5.82962096496726 7.63388243719853
"187" "SP803280_c110083_g1" 1.67110361283838 0.326001895898848 0.115277297425956 0.101830584952884
"188" "SP803280_c102351_g2" 1.98916381220739 0.519545601152622 0.442512171424806 0.285160136444644
"189" "SP803280_c111400_g1" 9.70321622647939 20.5197752985851 20.4613491738039 33.0637467305384
"190" "SP803280_c116469_g1" 1.21170091474087 0.693348299129588 0.992749687402726 0.885304460334062
"191" "SP803280_c58238_g1" 1.70649899031775 1.19843802395973 1.26358056755827 2.27050068698205
"192" "SP803280_c47830_g1" 26.8156060618268 43.9585274836378 38.3492977597016 17.0802309817933
"193" "SP803280_c111969_g1" 1.48166492479115 0.530197782609938 0.988413725292563 2.23182218366678
"194" "SP803280_c98771_g1" 0.891397816329823 0.480696503492548 0.842388129551173 1.02167076754762
"195" "SP803280_c101054_g1" 2.00658006118249 4.4362051658411 3.18472799059653 2.26238697004703
"196" "SP803280_c66275_g4" 1.05564848038651 0.639016467587742 1.51366227672408 1.68272389017139
"197" "SP803280_c99349_g1" 2.7915664997464 3.55209406389526 3.44239418729839 3.48939688409187
"198" "SP803280_c473_g1" 0.461941404063251 1.36022043897588 1.36057093344978 0.947966949109152
"199" "SP803280_c91352_g1" 1.413421544646 1.17165122954991 1.06869505923418 1.25724420211431
"200" "SP803280_c26910_g1" 1.28364045610836 1.28144064636866 0.912555352601161 0.781466476736687
"201" "SP803280_c87228_g1" 1.8948939786836 2.14768134108139 2.2263613541544 2.56239512604539
"202" "SP803280_c108722_g1" 17.5442469114053 17.9618688903874 18.1157326389443 19.6318606137936
"203" "SP803280_c99879_g1" 12.2410196443241 16.9523674979423 15.0087420587999 12.8277456401529
"204" "SP803280_c99670_g2" 1.89056625410198 2.03709389808486 2.0701836761894 2.14951332373158
"205" "SP803280_c110809_g1" 8.5081846745873 10.3260314111309 9.96106670674414 10.0535352435845
"206" "SP803280_c80338_g1" 1.99862278574517 2.02959970864184 2.12623121615432 2.09323620152316
"207" "SP803280_c74028_g1" 48.8647223513594 24.238513936297 20.712927480122 25.5394298901536
"208" "SP803280_c67449_g1" 2.92432967534176 0.970535938433999 1.47118159538778 0.978674873139176
"209" "SP803280_c113228_g3" 0.493216132497278 0.67034185068372 0.86820021426234 0.550847645148672
"210" "SP803280_c80362_g2" 1.95824233108283 1.43985603874158 1.29764329073754 0.45861896976168
"211" "SP803280_c76458_g1" 3.44128269235773 2.19622775900829 1.407417104997 1.07465473683814
"212" "SP803280_c109467_g2" 7.0892429580986 11.052293471605 9.48331951626478 9.26556052424069
"213" "SP803280_c93485_g1" 16.8818845904365 18.1631361731721 17.1811138353441 15.4234251423032
"214" "SP803280_c100290_g1" 26.1630817194179 43.4231104062973 47.8900712922231 52.2330014726578
"215" "SP803280_c86436_g1" 43.8222854545968 53.0925839273823 53.1490240436373 44.4296219866972
"216" "SP803280_c116507_g2" 0.68525839940997 0.392022762813096 0.72041665954458 0.70669293923359
"217" "SP803280_c108615_g2" 6.86537587479145 4.65376224153049 7.34394877957678 7.57039504417456
"218" "SP803280_c100359_g3" 1.38174787779121 1.70357193380646 1.37353031514706 0.573591572970458
"219" "SP803280_c94657_g1" 7.43379025700276 2.97300337994997 5.15054141558057 5.2778509562555
"220" "SP803280_c107143_g1" 3.47746329997351 3.26941964013266 2.83125015921585 2.63051197859973
"221" "SP803280_c95573_g2" 2.31303372149628 2.62000972697289 2.93249289221542 2.05591113601497
"222" "SP803280_c31803_g1" 1.91721827419771 1.47076944944834 1.14636881289315 1.28207151045391
"223" "SP803280_c111148_g1" 0.990768107555055 0.821788389903451 1.25481415603534 1.09941063302501
"224" "SP803280_c88745_g2" 6.1122620138138 7.30890789607242 8.39878220329206 9.9909933987248
"225" "SP803280_c112005_g3" 2.34001711873012 1.88118647380844 1.77332366760016 1.984415409331
"226" "SP803280_c78806_g1" 2.10463096833625 3.12756176911901 2.28986704697833 1.37151665935777
"227" "SP803280_c83509_g1" 1.36812861659512 0.125472362304967 1.75268609207663 1.06523498387972
"228" "SP803280_c109707_g1" 1.13238749844437 0.483056513459873 1.55844240807873 0.859163507248494
"229" "SP803280_c106791_g1" 22.5690749469706 23.2971012319479 18.1456031412624 10.1520424715345
"230" "SP803280_c110059_g1" 1.7112344750016 0.735276165097355 0.999887080185265 0.898082860308508
"231" "SP803280_c82975_g1" 3.7426574366021 4.45466837676612 2.25113132572129 1.26211720106639
"232" "SP803280_c70607_g1" 5.80391777109706 5.3056842923967 7.44623720941899 6.47200125249707
"233" "SP803280_c83458_g1" 0.50988060903152 0.17232050279394 0.586716097995371 0.62147353810122
"234" "SP803280_c113507_g6" 0.632882006044025 0.2461591921143 0.549944957646172 0.649777987501432
"235" "SP803280_c110858_g3" 3.84414494208559 2.87151713355755 3.70449058816626 2.71409007190021
"236" "SP803280_c93317_g1" 26.1343785747975 32.1048795981028 27.349739872883 29.2160072190293
"237" "SP803280_c116016_g1" 4.36314585607244 2.69632067451522 1.92224403633715 1.60969948784966
"238" "SP803280_c117749_g2" 5.13904693388144 3.54823734209651 4.83402312127297 4.33603433807512
"239" "SP803280_c100847_g2" 3.93951856150648 3.19448683127033 2.33870854994592 3.52449305977508
"240" "SP803280_c91045_g1" 1.53454095753159 0.616824179214964 1.71213855615631 0.857243395553704
"241" "SP803280_c115033_g3" 1.56931702557817 1.40817674241467 1.01312207360143 1.28091562394195
"242" "SP803280_c79060_g1" 3.37241332899496 1.7479037593093 3.16320915122855 2.87980664161886
"243" "SP803280_c104451_g1" 58.1411740412692 70.8161475588503 78.1715852426775 52.1116053587285
"244" "SP803280_c67262_g1" 5.10879805647505 5.48146549205968 5.54409628951474 3.72729545247613
"245" "SP803280_c108467_g2" 23.7812202216391 17.4343346001851 13.3823134935637 33.4522703246627
"246" "SP803280_c96644_g2" 7.61795205031598 6.77269538178792 7.26594173818028 6.6092037490744
"247" "SP803280_c117215_g2" 0.288293554701814 0.400575148657031 0.86676777875404 3.4767818633138
"248" "SP803280_c110429_g3" 1.89176872341553 0.943699396604986 0.557397834915203 0.840450393433975
"249" "SP803280_c90385_g1" 1.87596333004928 1.00710277870736 2.25943336725236 1.77657170425623
"250" "SP803280_c89528_g1" 1.50461682087126 1.66540245894179 2.1835467962385 2.55420272935451
"251" "SP803280_c108516_g1" 2.86366593508889 2.91864728496856 2.71893630090543 2.8764938242541
"252" "SP803280_c114697_g3" 0.802791916880007 0.585792944807822 0.535141221558683 0.306024687599332
"253" "SP803280_c99984_g3" 1.078208774951 0.106236592485354 0.461176413155029 0.424113759963805
"254" "SP803280_c104954_g3" 15.2832228330233 18.0867876710704 15.815752110779 16.6327890257585
"255" "SP803280_c100890_g1" 46.3185931096583 46.8623033256799 47.7475101711995 51.8250112796653
"256" "SP803280_c114883_g1" 2.22209008990494 1.27954484713179 2.52112994931303 5.33362218540709
"257" "SP803280_c96036_g1" 1.57239949855064 1.75045793710583 1.54696812678586 1.7912359865583
"258" "SP803280_c103953_g3" 77.990435973201 87.1510615096104 101.625539455702 96.5979244594283
"259" "SP803280_c97809_g3" 3.35541439922799 3.94455075813055 3.77458240389553 3.61073112185059
"260" "SP803280_c106460_g1" 15.9255832181715 15.593159888595 12.2358094527031 11.2473491366484
"261" "SP803280_c87833_g1" 11.8729271442815 12.840279039094 11.0602980391656 14.7666943899261
"262" "SP803280_c102751_g1" 0.412913245527291 0.455113094392822 0.572455949853337 0.162653457110786
"263" "SP803280_c78653_g1" 7.56181429639353 3.40244304060243 6.73981256242461 7.62220167725768
"264" "SP803280_c100308_g3" 12.4825388719602 13.8475211943493 14.9200930982404 15.9042321158812
"265" "SP803280_c99752_g1" 1.4511677783645 0.601172852755982 1.71480276912182 0.715816817332312
"266" "SP803280_c100274_g1" 1.22071934812801 0.548747558608805 1.41462492282916 1.01286039855923
"267" "SP803280_c115423_g2" 0.455627389680224 0.703174510848932 0.891952545638237 0.61823795702249
"268" "SP803280_c117246_g1" 6.1772396086374 4.5021410354057 4.98425624455959 5.27837297444029
"269" "SP803280_c115894_g1" 39.2757889272811 51.1470773286014 46.6298822620597 51.8135338348608
"270" "SP803280_c91562_g2" 5.71997317665975 3.35852135490286 1.40275603865313 0.688159505459866
"271" "SP803280_c110847_g2" 14.7666162122907 17.3256892820575 14.4393224789848 17.602486955673
"272" "SP803280_c103473_g1" 1.88720269539131 1.32072790925194 2.62936597314547 1.46652686766989
"273" "SP803280_c117465_g1" 1.78426438818884 1.58400804442443 1.88295016276638 1.23869622027563
"274" "SP803280_c86469_g2" 341.553862280866 767.980160567243 641.434486017706 618.517562155888
"275" "SP803280_c111584_g1" 1.94223069172899 1.67837236772062 2.22079564558211 2.53642016043303
"276" "SP803280_c104002_g1" 18.7104040657405 15.3269680977343 16.5793504188632 10.4941153594825
"277" "SP803280_c81976_g1" 9.21727788199043 8.54069974909816 4.3380910445363 5.17050790205466
"278" "SP803280_c118019_g1" 2.63382663273291 1.80732428443597 2.26280035705655 2.10860085304974
"279" "SP803280_c116294_g1" 1.33238228501573 1.85701557180826 1.73633592615794 2.06819279648747
"280" "SP803280_c87057_g6" 3.00947387267921 5.37366849223311 4.81383129897509 5.4482043258565
"281" "SP803280_c111585_g2" 11.411579772655 1.85227165518541 1.55101108234779 1.29366762451493
"282" "SP803280_c115452_g1" 0.499204577052766 1.45632498937724 1.09093666781113 0.960232742945909
"283" "SP803280_c98149_g3" 47.7185911678526 61.3692214735653 64.5086253360785 56.3186552531807
"284" "SP803280_c107100_g2" 1.29086654104009 0.869910455477726 0.816774991936219 0.911733256383342
"285" "SP803280_c118417_g5" 0.995398970530488 0.44978123339796 1.01438837308749 0.666595534069925
"286" "SP803280_c118555_g1" 2.00869725148103 1.7196264502281 1.89356034386444 1.66775662634452
"287" "SP803280_c111759_g3" 1.40219063767676 0.569997079588945 1.48199644566944 1.40766054779734
"288" "SP803280_c92034_g1" 12.1252757849965 10.2658505452308 10.783154128583 12.8689647019563
"289" "SP803280_c58196_g1" 3.8500929869817 4.87253480988228 3.79867258184562 3.10078590264448
"290" "SP803280_c118111_g1" 4.27358167195423 4.50777101585449 4.03514773062796 4.57813199738426
"291" "SP803280_c97608_g1" 3.4284028842367 7.66499480701542 5.32958680991381 4.00074388902773
"292" "SP803280_c116905_g2" 8.27460050438622 6.17684417909662 6.03759338358108 6.36735613215306
"293" "SP803280_c104427_g2" 2.8335619752474 3.2038792862758 3.32877693157243 3.18853968717883
"294" "SP803280_c75019_g1" 0.661220029614183 1.34018652794028 0.335983965433824 0.363702829460062
"295" "SP803280_c99652_g1" 69.7182811019812 99.2295601049269 108.697846059141 102.326899006035
"296" "SP803280_c96838_g1" 0.68306430706381 0.494954304296319 0.59061103947859 0.250972574432448
"297" "SP803280_c109302_g1" 0.403895900606977 0.634899666412433 0.635219631586186 0.484924729623607
"298" "SP803280_c84792_g1" 3.29274544660206 3.15786200556487 3.40181423306956 3.70204532058736
"299" "SP803280_c113508_g1" 40.3677022601933 46.5188187064831 41.1427421523962 181.581657653578
"300" "SP803280_c105220_g5" 2.66212004257484 4.55759234578409 4.55214932000836 4.81459986942261
"301" "SP803280_c91312_g3" 2.71048642052439 2.08801626812559 3.34606202847261 3.10171193536804
"302" "SP803280_c117083_g1" 1.42706971723035 1.10797199335618 0.890189678325652 0.874389057837867
"303" "SP803280_c97509_g1" 1.32452562546019 0.740833633084943 1.67425960228652 1.39673366211772
"304" "SP803280_c96449_g4" 1.46484554113312 0.618372315949934 0.908455533309594 1.01732848291951
"305" "SP803280_c116733_g4" 2.42192631509793 0.953475214983572 1.73831891331434 1.46697273661648
"306" "SP803280_c96245_g1" 8.42139340766548 8.01266755545411 8.38423402194171 9.64971434882394
"307" "SP803280_c116265_g1" 0.925652804347773 1.32633028886571 1.14389919262835 1.28705156180458
"308" "SP803280_c113455_g1" 22.2537029725529 23.190587844495 23.0147623751385 20.4417093006239
"309" "SP803280_c99419_g2" 0.842035873546448 1.58233533683631 1.36132710066713 0.855086889851798
"310" "SP803280_c112146_g3" 1.77182087764788 1.95450673583503 1.79114552724363 1.4300008655052
"311" "SP803280_c79752_g1" 2.81055154301227 2.14058290623736 2.48635401899657 2.13246743802129
"312" "SP803280_c89704_g3" 1.77422968523417 2.51357508778565 1.7903204471561 1.90332959860743
"313" "SP803280_c102156_g2" 3.08814045951845 3.02678996539845 3.0575302236214 2.57744718431718
"314" "SP803280_c98467_g2" 26.2381268103256 30.2544121771756 36.4405571379539 22.5245071154528
"315" "SP803280_c94117_g1" 0.938823790376355 0.168393444857347 0.761128613075468 0.500008527321562
"316" "SP803280_c114151_g3" 3.95352832994356 4.4530879377229 3.9431378604491 3.32472589475353
"317" "SP803280_c90942_g1" 3.32230166186442 2.15885611796511 1.20512399159546 0.84888460628386
"318" "SP803280_c104889_g1" 22.6296644380273 30.4035921850549 25.0796206736327 24.1414979209381
"319" "SP803280_c117123_g1" 4.75580490639683 3.59936318482857 3.96473731848543 4.05963348735331
"320" "SP803280_c107293_g2" 31.4684420096177 44.5151598389856 50.5827571979958 46.3761886342658
"321" "SP803280_c70957_g1" 10.2424835384398 13.9584980517327 29.0965961690901 30.8607120372164
"322" "SP803280_c104598_g2" 2.11907619265428 1.6559449164839 1.65105470784916 2.05343726951176
"323" "SP803280_c116745_g2" 3.68649999921604 3.70736845645383 3.84992216402564 3.68101013101071
"324" "SP803280_c104774_g2" 2.10777163808589 1.80639560523765 1.39981667976909 2.28069938020963
"325" "SP803280_c108420_g1" 6.50375274689172 7.20489456891937 7.57285722679656 8.7523347563124
"326" "SP803280_c69825_g1" 3.78139331054887 1.71250691623054 4.12374161801782 3.96923161098344
"327" "SP803280_c107797_g2" 3.59076787291073 4.03879399457455 3.67076661473635 4.35429157586824
"328" "SP803280_c116343_g2" 2.24872942677201 2.54738710898566 2.08686296584587 1.94915031290255
"329" "SP803280_c97989_g2" 1.80644074300039 0.849792098095768 1.66698541059382 1.19248400412774
"330" "SP803280_c27824_g1" 1.29358860309117 0.845310625323233 1.56769449107121 1.50079893679722
"331" "SP803280_c110241_g1" 55.3497503059154 68.1787496734476 55.4972644377242 59.6833519465029
"332" "SP803280_c87550_g1" 10.6637437399107 10.0309515694286 8.40853372442782 10.1933018504518
"333" "SP803280_c115872_g2" 9.73056509707933 7.62680944261854 8.45635997391634 11.8619993730133
"334" "SP803280_c112230_g3" 3.23453160464436 0.683188697293012 1.68374495010707 1.52942219473032
"335" "SP803280_c97717_g2" 6.95758842021586 7.58832138060716 7.93469966226775 6.91062222125166
"336" "SP803280_c89219_g1" 8.53114806137348 9.13832427515822 8.09152305478209 10.1491219175277
"337" "SP803280_c112842_g1" 1.35017351267144 0.539451890538838 1.02970489240413 0.772111293975731
"338" "SP803280_c91469_g1" 9.54100365004818 7.57107381834004 6.18031530391929 5.72810756761945
"339" "SP803280_c95339_g1" 10.9230392921211 20.144052021942 22.0270221270803 35.1372466355124
"340" "SP803280_c105043_g2" 2.08180823935054 1.97135772222252 1.75958816307832 1.58171323543814
"341" "SP803280_c110766_g3" 6.71352776494399 7.8982770312272 6.59067945634272 6.66332863069524
"342" "SP803280_c114162_g1" 3.43447665093149 3.35658022635037 3.41984949618671 3.29021687737481
"343" "SP803280_c104655_g4" 6.4173390605676 5.58547985181137 4.49587183068827 5.51281025589
"344" "SP803280_c90313_g1" 3.66769790461554 1.54782898656413 3.39521999623322 2.36610603555389
"345" "SP803280_c78966_g1" 5.07317792252213 6.37907100679763 5.12372651614981 4.18832027486676
"346" "SP803280_c107637_g1" 3.22627106041197 1.54510501724379 2.47538494924689 14.9567282056694
"347" "SP803280_c100798_g2" 3.47357084845177 3.56696642227426 2.94899977465048 3.4646992276736
"348" "SP803280_c34461_g1" 62.4805051957466 57.7065351717982 68.1579354826123 41.6234777390988
"349" "SP803280_c116029_g3" 0.702296017364331 0.0600418798572543 0.886838802708518 0.525156867188313
"350" "SP803280_c115940_g1" 6.83717435779949 6.84713411590089 7.69931409004993 6.04381996852526
"351" "SP803280_c109248_g1" 1.91777983665098 0.928120271179262 0.926179600229049 1.08121534079812
"352" "SP803280_c70033_g1" 0.202716086151786 0.149925647475287 0.278343181969866 0.22379834010442
"353" "SP803280_c102334_g2" 3.32034911873583 2.10336482145106 3.35535680316927 3.1962764138386
"354" "SP803280_c103222_g1" 1.55852336689544 0.549201464148164 1.59506094850676 1.23390908771396
"355" "SP803280_c62446_g1" 2.23067741882403 0.209535731591172 0.562214290376985 3.07139878553768
"356" "SP803280_c92028_g1" 6.87895071142592 9.55576290397915 9.34639983754778 7.4632397281909
"357" "SP803280_c80024_g1" 0.40646235530487 0.371845619182373 0.433640655071574 0.189876420876457
"358" "SP803280_c114669_g1" 204.094897641081 448.027350780147 312.473980555905 465.361382373978
"359" "SP803280_c69907_g1" 18.924451996557 5.54334506657421 7.5034091807846 5.74748924354219
"360" "SP803280_c77257_g1" 0.899401227481174 0.329664512701905 0.817741404372512 0.717278661511133
"361" "SP803280_c111190_g2" 5.5468774721278 5.75656482189702 6.40768371759068 5.92401074406898
"362" "SP803280_c67213_g1" 1.72002626228476 3.31818825036749 2.15609018276645 0.639023138922565
"363" "SP803280_c104547_g1" 5.11518475956118 5.18136149911524 4.85582586588621 5.05796924097958
"364" "SP803280_c114563_g1" 33.6414374453266 40.0350096453627 47.6884632876822 42.5956451884209
"365" "SP803280_c93403_g1" 4.28865772330352 1.69096123760236 3.15250002818343 2.42588103794234
"366" "SP803280_c113689_g4" 18.3915392309228 15.1715712188153 16.819372558968 15.9564215127082
"367" "SP803280_c53837_g1" 0.610539288076369 0 0.393928704321197 0.425521078688073
"368" "SP803280_c92273_g1" 0.735670289585853 0.864782215208118 0.905340023288772 0.725998234918095
"369" "SP803280_c104617_g1" 5.59415860505575 5.30453184290195 3.7761359766253 4.37098875583402
"370" "SP803280_c105324_g2" 1.12118147000088 0.583328308373806 1.28331660941363 1.16765681135246
"371" "SP803280_c118616_g1" 1.52276721047105 0.567490980470754 1.72818474782407 0.826681417757275
"372" "SP803280_c98389_g1" 1.80426026306337 2.44492879987715 1.71528337559713 2.06503140227021
"373" "SP803280_c114332_g2" 0.970561401351302 2.45257537275209 1.20944286233981 0.78876626471188
"374" "SP803280_c59936_g1" 5.31916376205965 8.34834316741852 6.8353411156623 7.12065264917256
"375" "SP803280_c117175_g3" 6.4710251036107 8.75984710056861 6.9536163293696 8.104363797292
"376" "SP803280_c91609_g2" 7.80859430316912 7.17598616817168 5.97320515989843 5.79837848660391
"377" "SP803280_c112234_g2" 9.97551967840155 10.6930528320312 10.0545416922961 9.55916943231981
"378" "SP803280_c116452_g1" 0.610027192360362 0.349380296460757 0.576140193365912 0.518016142895783
"379" "SP803280_c117656_g2" 10.637750470336 9.45312411839113 9.79235042103146 7.80297726985061
"380" "SP803280_c113195_g5" 1.12441936502648 1.1479658493636 1.16278976335312 1.25056610009962
"381" "SP803280_c89549_g1" 5.3463765550263 7.0813994295169 5.66867423061233 5.59437490709627
"382" "SP803280_c105696_g1" 3.44801174645153 3.17426218398549 2.55908365622509 2.10370331965759
"383" "SP803280_c80626_g1" 10.9997957528769 12.3862519887522 12.9917672024419 5.99355565586405
"384" "SP803280_c94908_g1" 0.947553402847898 0.492162015971224 0.707207069965215 0.522786626140065
"385" "SP803280_c109590_g1" 4.18043075704605 1.37815911358304 0.593330389375522 0.285419436359488
"386" "SP803280_c96059_g1" 2.09031771701877 2.01159968637693 1.75437919834903 1.09210795013885
"387" "SP803280_c103749_g1" 1.77393639206858 2.21665627361184 1.85998073442089 1.78422832363745
"388" "SP803280_c101555_g4" 1.843382848275 2.23973563878756 0.911849752435213 1.54198061783825
"389" "SP803280_c99988_g1" 8.35590647371097 11.9871348890018 10.4534015598315 9.73073275386255
"390" "SP803280_c112030_g1" 1.08704197250139 0.733241589699414 0.702420923509746 0.265482898340786
"391" "SP803280_c87561_g1" 1.97624928689011 0.942566952367373 1.64463264414729 1.37947463421464
"392" "SP803280_c106795_g3" 1.04416639104547 0.473158985803315 0.658617941973852 0.892735406118102
"393" "SP803280_c116920_g2" 1.41043429961845 0.625478521466243 1.4484832896949 1.106451834828
"394" "SP803280_c51749_g1" 0.552839245603005 0.171137689204979 0.530455901240423 0.551829049592755
"395" "SP803280_c76376_g1" 0.771401329789652 0.742552611161283 0.865367360316296 1.01549524953726
"396" "SP803280_c84952_g1" 1.03999196828061 0.640356056690277 1.10310641602425 1.13315597031407
"397" "SP803280_c94981_g1" 7.62879895440633 4.11105262295164 4.65202758886997 4.5110431259727
"398" "SP803280_c89482_g1" 0.838052127973138 0.76545347652156 1.79618614399799 1.65511850393735
"399" "SP803280_c100773_g1" 87.1143030872496 115.545887307405 120.084195991686 102.946221751906
"400" "SP803280_c105387_g6" 0.848516215655348 0.124424705055858 0.779825585817133 0.908391235138846
"401" "SP803280_c112018_g4" 1.53697564583688 1.68976054925305 1.63219633967207 1.2970598084264
"402" "SP803280_c91510_g1" 4.13300300886347 8.00958458799818 7.39948408989126 5.01013162924163
"403" "SP803280_c116239_g1" 4.88784694631051 0.981168768073343 5.39417401582954 3.8693282720484
"404" "SP803280_c71590_g1" 3.05674055558468 3.11365979301575 3.7342668908052 2.37731773728005
"405" "SP803280_c102851_g1" 0.286129809295607 0.169946809411901 0.915911877925305 0.476202533844018
"406" "SP803280_c88780_g1" 5.59197422898047 4.01764061215098 4.7877195117188 4.47351956877486
"407" "SP803280_c100971_g1" 3.8953160831259 5.10918669324588 4.62755198300118 4.54063374760514
"408" "SP803280_c100577_g1" 1.66487405262147 2.43355667478521 1.27944177429976 0.405466067641783
"409" "SP803280_c96018_g1" 6.85581849769543 7.07288221879222 7.26100581368408 9.10202278471168
"410" "SP803280_c119519_g1" 10.8308857977749 14.0829077688815 18.579698234833 11.2520986287194
"411" "SP803280_c104259_g1" 10.0022531225621 10.9378964430731 9.39803049979687 11.0514079540592
"412" "SP803280_c83948_g1" 56.7563494586435 57.6379369425588 94.795100971192 67.0342987033606
"413" "SP803280_c109545_g1" 1.00773030951503 0.52997920295815 0.415932302810145 0.502987387084449
"414" "SP803280_c109824_g1" 2.76522419217412 0.45038989381526 1.91965887079165 1.48435513700868
"415" "SP803280_c114942_g2" 5.70733297243898 5.02439073334762 7.78741052728239 6.83965158299079
"416" "SP803280_c111042_g1" 2.22795940282937 3.41494900275929 2.58284433190304 1.26675330206479
"417" "SP803280_c101989_g1" 1.6975598232288 1.69894650116315 1.8489751103551 1.9717395851317
"418" "SP803280_c96469_g1" 2.97155675936051 3.9347679040652 3.71010823508087 1.29015125555721
"419" "SP803280_c114540_g2" 11.6661819149721 9.96864031899358 9.29666257424661 11.9866644211465
"420" "SP803280_c91504_g2" 33.5555762405347 51.5932339884577 42.4698827612741 34.3009161029435
"421" "SP803280_c107523_g3" 17.5489081572516 19.56951763373 18.8465637293165 16.9571682631908
"422" "SP803280_c103102_g1" 41.0536939796521 42.940340127293 42.1985692242233 48.0583467017019
"423" "SP803280_c113415_g1" 33.7310519860071 41.221394030047 31.1453889247959 36.5478804765058
"424" "SP803280_c91483_g1" 10.7526587106727 11.1292871840737 9.24195007281796 9.29278530051682
"425" "SP803280_c22725_g1" 34.280693606866 56.5496887364515 45.6372604012235 41.5700231769154
"426" "SP803280_c83609_g1" 16.5765883176258 22.2121747807201 19.7971819403096 20.4034853233644
"427" "SP803280_c90972_g2" 0.925378629984339 1.22543891867365 2.50230505880562 1.06637341832409
"428" "SP803280_c98502_g1" 0.792720655832692 0.270510143641454 0.541332212287897 0.582464218494879
"429" "SP803280_c102444_g1" 0.86927044791707 1.55651529980855 1.69847810108826 2.14138941650158
"430" "SP803280_c27372_g1" 0.869802614055635 0.940787072937764 1.02380950797413 0.956888150369342
"431" "SP803280_c102131_g1" 72.026628170281 129.37362354958 132.929620203415 108.205929569018
"432" "SP803280_c72603_g1" 2.97239531740529 1.06078507904053 3.53294328347206 2.35016602650593
"433" "SP803280_c116092_g1" 1.09020001336413 0.468584128983207 1.23444540178683 0.859048156871097
"434" "SP803280_c112525_g2" 4.63432872920492 5.15756231958491 3.98525072899437 6.45841280915479
"435" "SP803280_c96450_g1" 1.40552232430184 0.932973772274678 0.826234756140074 0.75976612598323
"436" "SP803280_c97954_g3" 1.6135455669281 1.2674445033833 1.25338928216906 1.28286371979326
"437" "SP803280_c98143_g2" 11.0562437169537 13.846835549244 14.5723542059104 13.4341172765727
"438" "SP803280_c108308_g1" 1.65623872240661 1.29687568616068 0.742002430131701 0.136087130387675
"439" "SP803280_c106832_g2" 0.255305856655441 0.224042413402092 0.33227811230843 0.22584816655078
"440" "SP803280_c108005_g1" 7.78412780512852 12.6982813940364 10.7453924642937 13.3151893283624
"441" "SP803280_c92669_g1" 5.85087489890278 3.64078080951548 2.62047950763717 1.38663599371401
"442" "SP803280_c112682_g3" 14.062549652524 13.6231352041644 11.3466756935151 13.1068476086528
"443" "SP803280_c115561_g1" 3.61450352769557 2.24939101672502 3.27980577537905 3.21082136856811
"444" "SP803280_c93223_g1" 5.4070726213194 3.01005430220739 3.81807016521003 4.44425426857659
"445" "SP803280_c116968_g3" 2.10920511715072 2.38057828278898 3.16418231114766 2.25773283834748
"446" "SP803280_c114240_g2" 8.38650016717977 9.08222845663694 8.55406809114194 9.83476168771161
"447" "SP803280_c97375_g1" 0.531617508348819 0.358442907236174 0.358724797854923 0.29641456732332
"448" "SP803280_c114687_g2" 6.63327742603538 7.09782036530206 6.26541743825752 5.96581287748054
"449" "SP803280_c49797_g1" 3.23777150570664 1.21564224331963 4.96758823423817 2.92478559188928
"450" "SP803280_c89220_g1" 37.8299094600143 36.0179627097166 43.3870555601246 43.0665776252001
"451" "SP803280_c96695_g1" 0.320761539028659 0.697671315433315 0.646751008626276 0.157823391108524
"452" "SP803280_c104431_g4" 2.94190870061535 5.95036050921004 4.01421326571284 3.44969512137425
"453" "SP803280_c117402_g1" 6.26699035060615 7.62465998457599 7.17787329314637 7.73040208977352
"454" "SP803280_c113523_g1" 7.88878360173734 3.36033747465207 6.22592087606109 4.42566456475523
"455" "SP803280_c109364_g1" 15.5374059524892 16.7711750324253 15.2424633074114 15.8415818366914
"456" "SP803280_c65824_g1" 2.39950242452526 1.01199098707481 3.7801741847101 3.99227534857586
"457" "SP803280_c114156_g1" 0.36137751617117 0.30892221960528 0.356611362462749 0.34169739025896
"458" "SP803280_c105990_g1" 6.22416306674651 5.12020092082416 4.90173635422381 6.64546270008816
"459" "SP803280_c117747_g1" 2.06507101007354 0.459216987014895 0.860102212168646 0.749144590645833
"460" "SP803280_c83814_g1" 1.62681252296386 2.53188032350042 1.65331962574565 2.17316443553046
"461" "SP803280_c106953_g1" 7.9232738848922 6.39290151820359 7.65556173392994 7.04656062394704
"462" "SP803280_c104743_g1" 2.27629330394988 1.53575793836907 4.52556493549857 5.5887588800326
"463" "SP803280_c58093_g1" 3.22979083784116 0.100590319752034 0.146751760898889 0.303411727861683
"464" "SP803280_c111026_g1" 6.93250449346813 8.40505088489294 8.81646388022122 8.7800296818671
"465" "SP803280_c98131_g3" 0.565142270850225 0.512926193880829 1.49262805118739 0.33297660793031
"466" "SP803280_c114702_g1" 0.595877414558265 0.206028895637861 0.51564037627119 0.408790492092001
"467" "SP803280_c103523_g1" 3.84092484634616 3.65109452363051 3.63595452698912 3.84971289979316
"468" "SP803280_c107140_g1" 12.7714827535779 15.6606944745434 16.0570412010153 15.1557644358467
"469" "SP803280_c96983_g1" 1.21791431923673 0.677522625988064 1.10274563862197 0.698235864790564
"470" "SP803280_c111553_g1" 0.743176337260813 0.682328151386686 0.858766541925793 0.239620208455759
"471" "SP803280_c96544_g2" 1.71736621416489 1.31631964279125 1.81353262840325 2.68935755848598
"472" "SP803280_c109863_g3" 6.08757350898232 7.11803376400027 7.84046989730788 7.34095398704534
"473" "SP803280_c106993_g1" 4.89122429645745 7.4035217398903 7.82315079383227 8.4831800102026
"474" "SP803280_c115992_g1" 11.1739341281851 9.94281813137753 11.0098467051807 10.3943144630969
"475" "SP803280_c79718_g1" 0.882157201865218 1.15700598315095 1.32797742955858 1.19298017848335
"476" "SP803280_c115102_g1" 3.60861167593893 2.68068423963823 3.18302679551805 2.96699326572176
"477" "SP803280_c91271_g2" 2.53330463659772 1.06260920410438 2.50556388299761 1.62027401334663
"478" "SP803280_c65782_g1" 7.37878957407043 9.31702744644163 6.87462863820902 3.51778241573708
"479" "SP803280_c58941_g1" 4.09993341605771 3.70298065998363 5.24857811840161 3.72894216506592
"480" "SP803280_c101689_g3" 1.19981772837507 0.929189349719778 1.26928083586564 1.32221588088494
"481" "SP803280_c110876_g1" 1.12831268410714 0.613561781327876 0.843193756392644 0.533350845257579
"482" "SP803280_c109022_g1" 11.3664884129108 11.4815990858877 10.0727853416983 9.97304275871569
"483" "SP803280_c90054_g1" 1.66405874255976 0.977937860176261 1.59027715580547 1.91997411341065
"484" "SP803280_c105024_g1" 31.4016029944439 44.9823952034248 34.0277742024788 33.9633935439119
"485" "SP803280_c111764_g3" 42.0022641423352 45.9243902556233 44.7504304030481 44.0491452726609
"486" "SP803280_c103714_g1" 0.787289247274961 0.574304366744879 0.906046281883815 0.18613224094447
"487" "SP803280_c110392_g2" 2.66431380910732 1.91348522493555 1.69992699955387 1.80537611527274
"488" "SP803280_c104858_g1" 9.32321233621686 8.90444127818064 11.0761971521812 13.0939362187992
"489" "SP803280_c118471_g1" 12.226424883989 9.88441760580482 10.4699874012265 13.582951666581
"490" "SP803280_c103759_g3" 2.19468568898516 1.97431808059657 3.35380918439188 1.96230600928903
"491" "SP803280_c107833_g2" 6.21538082064192 4.4262226566256 4.23444903279342 5.78245733530292
"492" "SP803280_c113730_g1" 12.9025213262327 15.0690054911273 11.84447374222 12.5809440354137
"493" "SP803280_c100745_g5" 0.586997094682702 0.154374933740444 0.0688444578005295 2.98307999781128
"494" "SP803280_c91471_g2" 1.82298866121136 0.87320414203197 2.2755526321298 1.26482238135958
"495" "SP803280_c116582_g1" 0.726233037956718 0.563675720459034 0.619571648382417 0.609494781872652
"496" "SP803280_c115119_g1" 32.5935245324361 48.0297467637161 42.3083073732055 40.301373051871
"497" "SP803280_c117422_g3" 2.04382112472789 2.3111703555544 1.89958336432709 1.94492417156522
"498" "SP803280_c103213_g4" 1.28870936253154 1.79018009492819 0.906445105946585 1.64143077529833
"499" "SP803280_c87418_g3" 3.12687161050846 6.19252341876071 5.92835791489583 5.62445066807556
"500" "SP803280_c118600_g1" 3.11887260374 3.24510099681102 3.03852530180654 2.31033186806573
"501" "SP803280_c106204_g1" 2.00337972608085 1.89307109107331 1.7781344882549 0.846071502964144
"502" "SP803280_c106959_g2" 30.7443229787012 25.8192468575667 25.1811845528449 27.038439871902
"503" "SP803280_c101642_g1" 1.53822215722516 0.543569929853191 1.31522456709778 1.05558617815964
"504" "SP803280_c97356_g3" 1.15635507555245 0.926824073418983 0.795392666700621 0.830422718239223
"505" "SP803280_c88005_g1" 2.60326524411246 1.14237396866156 0.642486101528295 0.165692927566791
"506" "SP803280_c98845_g2" 18.0017224867987 19.4685695550826 20.146085084415 15.3667196914264
"507" "SP803280_c85516_g1" 1.32460524799603 3.74065081540809 5.69062384510108 3.71982575671122
"508" "SP803280_c118302_g1" 3.53842199753727 2.47508423316423 3.8423930163212 4.00756863461395
"509" "SP803280_c116217_g2" 10.3111234660447 30.4184959697142 27.9581827325902 25.7385177014467
"510" "SP803280_c86190_g1" 1.86813731267382 0.176697073123438 1.35888378985304 1.48147519786614
"511" "SP803280_c109358_g2" 3.06667266930757 2.27317196514841 3.0289323029606 2.8349621765805
"512" "SP803280_c93644_g1" 0.968358916959654 0.682340076305762 0.634919177943912 0.744891747033095
"513" "SP803280_c112927_g2" 0.606404665143694 0.906037347170276 0.927286294480056 0.662360513831979
"514" "SP803280_c95568_g6" 0.609269665679973 0.307412861841516 0.482443124440833 0.609313329436287
"515" "SP803280_c102871_g1" 5.25115501249781 5.67722563060699 5.20625044517806 5.92042516009315
"516" "SP803280_c81760_g1" 136.482979462934 181.369352640636 143.198030633828 138.128142805317
"517" "SP803280_c107919_g4" 11.1067108896785 9.84092511374447 6.09670701100655 4.30379401764894
"518" "SP803280_c108698_g1" 9.24931447145564 9.00910105561167 9.11142137466076 9.65825206544131
"519" "SP803280_c88321_g2" 2.05442231967065 0.620731080410974 2.04912933746747 3.13124908434869
"520" "SP803280_c110468_g2" 4.97167073219011 7.16452650057069 5.40547240963951 5.75828871629144
"521" "SP803280_c89588_g1" 4.39837439223336 5.31179533116816 7.57757141034289 6.7422999623789
"522" "SP803280_c100003_g3" 19.709476521847 26.9043857927119 25.911073123212 18.3848004068512
"523" "SP803280_c97435_g1" 4.25557364525852 4.38138706791524 4.74592697989817 4.3080379105577
"524" "SP803280_c102007_g1" 3.01412762533186 4.57583007421667 4.43016786915969 3.15492926438743
"525" "SP803280_c115600_g1" 6.12597622649456 2.95070553881289 6.55125425825355 5.24635036226238
"526" "SP803280_c75173_g1" 2.41803758279223 2.61867891996226 4.18403834716453 2.20331569339194
"527" "SP803280_c91850_g2" 0.819476135576007 0.692474389564079 1.06483606918389 0.619920894100614
"528" "SP803280_c85600_g1" 6.58687940514553 7.0024116582651 7.04765796433088 5.55860733045163
"529" "SP803280_c113713_g4" 0.882992768461291 0.840839754675466 1.00406379701076 1.17167695609871
"530" "SP803280_c103935_g1" 0.942217482637727 1.32779168671558 0.754913313591176 1.01352531481669
"531" "SP803280_c115547_g1" 1.26366179179205 0.510353818288548 2.06217705199243 1.24565203855112
"532" "SP803280_c108403_g3" 20.153673273694 9.13547319599894 33.7055350398202 25.955256486707
"533" "SP803280_c94018_g1" 4.88014580609916 3.930140068789 3.73798418919208 5.78243154090606
"534" "SP803280_c92914_g1" 0.492487691989474 0.44541455423992 0.402634815225106 0.102247244533866
"535" "SP803280_c79779_g1" 7.24260218466692 8.51495517968709 8.46611866842342 5.85517919768941
"536" "SP803280_c90134_g1" 20.7177234123516 18.4316263121634 18.0165220616176 5.4867872430591
"537" "SP803280_c104148_g1" 28.9526414014409 29.0981312897879 28.1108402680394 36.824574375748
"538" "SP803280_c96391_g2" 0.656586399331957 0.424725869758034 0.559257557099025 0.928487701267319
"539" "SP803280_c99545_g2" 1.5859480082185 0.923785437519166 1.21331059801916 1.64581144945411
"540" "SP803280_c95572_g1" 2.96854949878401 3.48119709316996 3.58318873107986 2.58992832855154
"541" "SP803280_c99991_g2" 41.1319528575658 55.7007767932831 42.1718089250924 47.3307493434698
"542" "SP803280_c86836_g1" 43.8496518885061 40.3439497376604 39.3818455644655 56.5413006442036
"543" "SP803280_c112167_g1" 532.688882454895 617.204937004416 582.782515695201 714.930266676309
"544" "SP803280_c108904_g2" 1.07388510841449 0.415427899852979 0.727418305216519 0.505230048679815
"545" "SP803280_c117185_g1" 21.3563208687264 19.7049042102122 18.6981028638086 21.8124306399733
"546" "SP803280_c104901_g2" 9.72572739753124 9.54433731012957 9.34279294977727 8.97794212219184
"547" "SP803280_c112143_g1" 221.161548001543 354.528346012449 392.499679137569 419.944839276822
"548" "SP803280_c113117_g1" 3.78941558644323 3.0017425991481 3.19047791243717 3.40382613853456
"549" "SP803280_c101063_g1" 1.74005237904026 0.746542069653589 1.4190478801788 1.41404064504217
"550" "SP803280_c58046_g1" 0.610713624749052 0.933694662907511 1.22870178211843 0.912619085519156
"551" "SP803280_c85305_g3" 2.66564865393071 0.460054079923557 1.04248896432411 1.12260213853525
"552" "SP803280_c98836_g4" 1.25453095120236 1.66605098276719 1.21446969612389 0.83028243900333
"553" "SP803280_c95830_g1" 12.2776686334749 11.5537783454693 12.1158890247647 12.0610935314703
"554" "SP803280_c111567_g1" 11.8993308531541 31.9866980272224 27.7327547870146 23.2249275410129
"555" "SP803280_c103333_g2" 1.98381180162472 2.5997962306697 1.99971618501147 1.94014987927206
"556" "SP803280_c74041_g2" 0.668812845035203 0.711257446030592 0.882530986904757 0.841616763346197
"557" "SP803280_c117893_g1" 15.8990153466398 14.2642023966706 15.9998502520989 15.361217102973
"558" "SP803280_c111470_g1" 14.3345236131462 15.0566631640269 14.3362657430679 13.1710217000445
"559" "SP803280_c91449_g1" 3.60935931304918 1.57473957695905 3.95167705162927 4.71596619586455
"560" "SP803280_c107982_g1" 11.9290310991677 10.6437248234463 9.14559867584845 10.7130085242255
"561" "SP803280_c105523_g2" 1.37760301001268 1.03268911319322 1.01344050838989 0.531126199496243
"562" "SP803280_c89360_g2" 0.87841507478108 1.26067182267715 0.624247778117563 1.91842221757712
"563" "SP803280_c109626_g1" 2.79680148171917 2.93831142803048 2.15981951842493 2.57762299778588
"564" "SP803280_c92286_g1" 6.99584812991939 6.72016279998671 7.8670982027277 6.31517403154684
"565" "SP803280_c87251_g1" 3.18537935923997 2.17069203848594 2.30991625215973 2.61746443661009
"566" "SP803280_c75529_g1" 4.25866284996567 3.92165436251233 4.11427795746677 5.01701823831815
"567" "SP803280_c113214_g1" 2.7019219210908 2.24434000182687 2.18277868330701 2.15201677210659
"568" "SP803280_c105837_g3" 1.31688030823498 1.30722730820564 1.34572580343381 1.27115841964904
"569" "SP803280_c86396_g1" 1.84766516535288 3.04772063568818 2.45882255331122 1.23639479193306
"570" "SP803280_c80828_g1" 1.90697880012608 1.95508552839616 2.11296266287777 2.21971942794237
"571" "SP803280_c87734_g1" 1.13060577633935 0.646036646312639 0.95493649489795 0.725597674911035
"572" "SP803280_c105179_g2" 6.08457368172722 6.16296065866439 5.24150507287085 4.69660847525769
"573" "SP803280_c91578_g1" 0.803614315327379 0.44508453799225 0.438019865345229 0.575448887588236
"574" "SP803280_c111267_g1" 114.771362664422 102.136456758374 104.702045893679 109.364188682595
"575" "SP803280_c112605_g1" 53.4863541419252 53.6006596853862 55.7572970845085 68.1728007883506
"576" "SP803280_c75978_g1" 54.7003265771883 51.1079481820224 42.9272991709376 51.9319236209873
"577" "SP803280_c93889_g1" 1.40356840189152 0.791192337457726 0.60447689594457 2.90670605303874
"578" "SP803280_c114972_g1" 0.747116716146741 0.180864272375441 0.536111466219696 0.730356207952798
"579" "SP803280_c89235_g1" 14.3420005194736 17.6534209449651 15.1213783634199 14.3118343290849
"580" "SP803280_c102940_g1" 5.59863433331566 0 3.09080091702045 1.33356133339108
"581" "SP803280_c105558_g1" 0.808342735388971 0.526869539176439 0.424420321483526 0.231319085908133
"582" "SP803280_c112222_g5" 5.44503885715633 3.02434229292153 8.1939526998813 5.01111200566965
"583" "SP803280_c117304_g1" 31.3162197651603 35.6295719790224 33.7861648356689 36.5470398348976
"584" "SP803280_c92900_g1" 12.2441553203089 23.5868582512378 19.3711031002652 22.5989706724785
"585" "SP803280_c92534_g2" 7.91846998556004 8.45020404583549 8.2194115820565 10.16358363207
"586" "SP803280_c86499_g1" 1.03410046189634 0.0262571205942918 0.542974775624251 0.760221547601691
"587" "SP803280_c76285_g1" 43.2859285008164 40.5691831429945 35.2025015684553 40.9696252889686
"588" "SP803280_c102108_g1" 5.56400335121623 4.49139618206049 4.06461925004632 4.6323175430367
"589" "SP803280_c107996_g1" 0.910737986937936 1.1242525399412 1.15117318343517 0.839140850042725
"590" "SP803280_c62550_g1" 6.58574818801866 11.4888545236954 8.09761137316363 8.67129348829954
"591" "SP803280_c73526_g1" 1.67633717137832 1.7689522068661 1.72726142324324 2.14036855648949
"592" "SP803280_c106784_g1" 0.875708285901222 0.378628039278934 0.704355928190059 0.826732360894115
"593" "SP803280_c117063_g2" 27.8982068225481 31.096175591616 31.3047301776469 34.5621787276171
"594" "SP803280_c99886_g1" 2.57714825007248 0.861022111661063 1.63895734499249 2.16614730956808
"595" "SP803280_c81737_g1" 52.9103005598411 54.8854871225583 44.1272796204982 46.2965358063689
"596" "SP803280_c105809_g4" 1.39565068677139 1.17511019585463 1.59445255513806 1.7225604490147
"597" "SP803280_c91392_g1" 3.75436100839153 0.486830135295423 1.71881179434978 1.71253370113668
"598" "SP803280_c109037_g1" 2.58617138005536 0.414957331268197 1.40336589420789 1.42618724769391
"599" "SP803280_c87484_g2" 3.18544455079728 5.14080688866702 5.86117076342937 5.06701290921996
"600" "SP803280_c111358_g2" 5.49836348511682 6.56211236741566 6.45731387755158 7.35493315690172
"601" "SP803280_c85935_g1" 68.4498533223606 49.7972480800614 38.4662062485299 37.3720583768198
"602" "SP803280_c115058_g3" 1.30435053984127 1.83867152992099 2.62278962515248 1.19351200802695
"603" "SP803280_c48097_g1" 1.10438448118649 1.29035302208972 1.07123400728491 1.37155968630908
"604" "SP803280_c102067_g1" 17.3603236371075 16.5255560724552 14.9721695014443 15.8038281603818
"605" "SP803280_c65199_g1" 0.93847948340951 0.0986482474664047 1.12116698237102 0.574484469299878
"606" "SP803280_c117556_g1" 4.59777991992947 3.26626702426746 4.00516963993123 4.37422901247731
"607" "SP803280_c116307_g1" 37.7213866052243 38.6226102095995 43.9688458690802 41.0575875138387
"608" "SP803280_c97890_g2" 5.75253984577916 6.16684886559795 5.5292621665545 6.67066104008272
"609" "SP803280_c100933_g2" 1.56458835446567 0.78458005220224 1.0626752852666 1.91567941399778
"610" "SP803280_c115441_g1" 1.38695016364646 1.27067495540536 1.08502337672169 1.42376851098613
"611" "SP803280_c85101_g1" 3.13442234618706 5.15977432292284 3.70782508959012 6.22908351609945
"612" "SP803280_c49701_g1" 0.254590212498002 0.227038340058024 0.364846687654784 1.75641231776797
"613" "SP803280_c112272_g2" 0.535976945550677 0.250852416490489 0.323897884549474 0.328826225634197
"614" "SP803280_c85023_g1" 1.3664826644354 0.995271506803667 0.889058919387299 0.34264586402788
"615" "SP803280_c88984_g1" 2.89675435576483 1.80664333198577 4.33399405707218 3.36732196034597
"616" "SP803280_c90465_g1" 17.7329398276599 21.6936266998621 21.0115423746627 23.6888157822783
"617" "SP803280_c90444_g4" 90.409455893224 116.274639375075 82.8664053449748 80.2719450897272
"618" "SP803280_c60956_g1" 13.7311512627018 16.062240313367 17.5185896979948 23.5872981006708
"619" "SP803280_c107475_g2" 3.77619829874262 2.54512014046748 3.5297982298317 3.263896853281
"620" "SP803280_c111498_g2" 1.21422554709784 1.19053415150063 1.11200025574589 1.03879747203332
"621" "SP803280_c104243_g2" 13.7682037530542 14.2139951043365 19.0944991104613 17.7659560765729
"622" "SP803280_c105388_g2" 0.672827396220415 0.18348416044191 0.428550982146582 0.451039559088465
"623" "SP803280_c118364_g1" 0.282681060326826 0.294006773662878 0.444526876263061 0.606223016982611
"624" "SP803280_c99989_g3" 0.448972799851794 0.681567021547484 0.624597698686974 0.796459599799192
"625" "SP803280_c115320_g1" 14.7982083006925 14.4257612448846 16.2932940185136 15.3217097558977
"626" "SP803280_c114616_g1" 0.493142807063664 0.800567052720747 0.462826676900721 0.514525443495329
"627" "SP803280_c113222_g3" 1.96784612226043 1.0812601421797 1.9065952325344 1.45664643082528
"628" "SP803280_c107884_g1" 3.04891240743909 4.44313384079258 2.21294060372398 3.62745177500125
"629" "SP803280_c106518_g2" 10.4880159888056 10.3752370158223 10.102533086274 13.4406388772985
"630" "SP803280_c108695_g1" 23.8583465144449 13.9339684206695 23.0571436057817 13.1945436424719
"631" "SP803280_c106605_g1" 6.95174003063952 10.8446927363135 8.22034471979878 9.28248788772738
"632" "SP803280_c112274_g1" 1.67670281079416 1.68154135394727 1.63040599481544 1.83178708975233
"633" "SP803280_c98103_g1" 0.468018512101436 1.03639498718497 1.16718511820233 1.2951105364635
"634" "SP803280_c26965_g1" 0.897994322645239 0.789309800906694 0.583131370894357 0.653781982140253
"635" "SP803280_c125296_g1" 1.24963443048626 2.00234131555384 1.73252527295535 2.00457637035046
"636" "SP803280_c93575_g1" 4.84250669370439 3.49979546130421 5.33915555201892 3.07475456706107
"637" "SP803280_c95829_g3" 5.23055913558122 8.41363342941685 7.00986173457799 5.42982104228386
"638" "SP803280_c102312_g1" 5.82590210158605 3.45678333131146 5.45571859517286 4.98560828798066
"639" "SP803280_c55402_g1" 1.43996538693741 2.30276640485762 2.16164633345975 1.75209126816504
"640" "SP803280_c94349_g2" 7.05635466460973 6.74148449836164 7.7598970656585 7.10383033754252
"641" "SP803280_c117820_g1" 1.93793780916753 1.86715849837702 2.00786864895165 1.91875966353251
"642" "SP803280_c105973_g1" 0.946149974579407 0.874257260838993 0.91409970461749 0.848622798325926
"643" "SP803280_c107246_g6" 0.539925546235799 0.570222205624017 0.678398883640853 0.910726237677136
"644" "SP803280_c90840_g3" 0.997143395053232 1.29653094093114 0.40643187058864 0.469326609384516
"645" "SP803280_c96618_g2" 1.40675726418753 1.19745952086319 1.29084672043054 1.00380922239835
"646" "SP803280_c117408_g2" 4.42961735418347 4.27797709719474 6.01890731732778 4.4399715832816
"647" "SP803280_c52043_g1" 1.42088093967711 2.0010060063373 2.32495337971259 2.88428656167551
"648" "SP803280_c105272_g1" 2.61974339660808 0.568012660586455 2.3977665107483 2.06853771156059
"649" "SP803280_c79643_g1" 1.11888221360805 0.903591100581759 1.20603720421058 0.828767614364088
"650" "SP803280_c95490_g1" 1.44439336361827 1.82105962614861 1.46357064251589 1.61542120224694
"651" "SP803280_c110149_g5" 0.928788384022755 0.655882170290094 0.705382940892161 0.708782100542542
"652" "SP803280_c75141_g1" 6.84941658195082 7.17307941483502 6.78781501429915 7.59792552330157
"653" "SP803280_c98814_g1" 3.32039919722915 3.58261184509124 3.21731004369662 3.53719519821747
"654" "SP803280_c83221_g1" 9.78285592546255 11.1767412007306 7.67770143005457 6.34687625623352
"655" "SP803280_c106295_g4" 3.25636982659259 2.7970014457813 3.09341865448856 2.43094955473585
"656" "SP803280_c112573_g2" 1.70183546686708 1.82736926559883 2.15775928796005 2.4239473331826
"657" "SP803280_c114173_g2" 4.12043864220664 3.58771922078917 3.62584617650747 6.48158183704804
"658" "SP803280_c80384_g1" 2.45982853538706 0.942143360259608 1.87736098038389 1.3535849253215
"659" "SP803280_c104077_g1" 4.0462017333807 5.22067238612256 4.77028101736032 3.93508594005566
"660" "SP803280_c97613_g2" 5.64950425398446 8.93316003171939 6.05122422425605 2.87676734573126
"661" "SP803280_c86633_g3" 35.7422758736452 39.6043628444347 35.4212166552852 38.8603572957134
"662" "SP803280_c97826_g1" 10.8013979296438 11.2686994251792 9.77035228905478 13.0663326115435
"663" "SP803280_c88532_g1" 1.48519109234781 1.59466091217029 1.31357553851824 0.639886858261106
"664" "SP803280_c112833_g2" 1.67918536263771 1.36210379732073 2.55249848696621 2.28751778733017
"665" "SP803280_c104493_g1" 2.83492931458011 1.64795522902602 3.70834414866917 3.11686415476306
"666" "SP803280_c91481_g2" 14.7746424654309 14.0870273957927 14.3101256268685 10.3522437701554
"667" "SP803280_c106952_g2" 8.11568591596642 9.1899597360811 8.19019280698056 8.59674048936924
"668" "SP803280_c82576_g1" 0.683541648392867 0.533249234743565 0.616725717254295 0.444730769717324
"669" "SP803280_c107365_g2" 1.08351443524886 1.17308767618584 1.58994842985397 0.947672216706288
"670" "SP803280_c90727_g3" 0.94571254097624 0.900036096118909 0.774862832522281 0.847038774520766
"671" "SP803280_c101601_g1" 0.450045490537655 0.656475522408875 0.683959203040082 0.328175449354441
"672" "SP803280_c102031_g2" 17.7348621468274 26.6497618066691 23.0820973338927 21.76842439817
"673" "SP803280_c77594_g1" 2.7153138248097 1.54330567707848 1.02320586118606 1.3819968962114
"674" "SP803280_c75846_g1" 14.5751414208454 19.5462379591607 21.7255219427177 18.460555581536
"675" "SP803280_c109442_g1" 2.14565434878333 3.00794369394655 2.97274804976546 2.01054548339807
"676" "SP803280_c92332_g1" 0.855402124673796 2.44643900078584 1.93861786193399 2.09464533622488
"677" "SP803280_c109855_g1" 0.419835700912457 0.27385418893151 0.344139788943661 0.299697023465305
"678" "SP803280_c72496_g1" 0.783948636914266 1.67499985809397 1.84427316469281 4.81930097203986
"679" "SP803280_c83631_g2" 2.06482070310138 2.73908440153137 2.63971635114136 2.78533652100875
"680" "SP803280_c99053_g2" 37.4592929302733 13.3862999959376 30.882037436152 14.1751683461338
"681" "SP803280_c92188_g1" 4.26513260120693 5.65712034674916 4.63578227655818 1.84092561512851
"682" "SP803280_c88214_g1" 4.32104115400244 13.6286160341122 7.02968169902672 14.0495265851085
"683" "SP803280_c116980_g2" 0.752792276161528 0.807310594907288 0.91876969696318 0.687853632709008
"684" "SP803280_c116264_g1" 1.71933203198661 1.70161883345478 1.51717603545369 1.40316454649326
"685" "SP803280_c47816_g1" 3.85099859924082 3.23132826724053 2.63676104684881 3.26273202745405
"686" "SP803280_c115306_g4" 3.4280526563919 3.39535248496235 3.0763330629525 4.04803784305101
"687" "SP803280_c37234_g1" 0.31715522062139 0.561411875591607 0.63719508215336 0.54671493305931
"688" "SP803280_c106936_g1" 13.0195421464953 23.1345549471133 21.6706785156735 18.4757259393691
"689" "SP803280_c104804_g1" 10.3041746337139 8.86596287405658 8.85140202653013 8.92566123960622
"690" "SP803280_c115291_g1" 14.3603718477711 13.7193383868205 14.2273433493121 26.9784933932068
"691" "SP803280_c108011_g1" 1.46987050714023 0.849640097648162 1.36870918909433 1.25866324114343
"692" "SP803280_c103107_g1" 23.8389210693744 36.4730949742877 32.4240264589101 31.6303553156479
"693" "SP803280_c108095_g1" 11.4660611242204 2.80620778573266 6.96689142844274 9.60250414466199
"694" "SP803280_c95763_g1" 15.9400643825855 8.22223916299943 16.745553446947 13.6542348621714
"695" "SP803280_c22200_g1" 4.7803584021777 1.55261301164398 1.19950389891177 1.93069294606644
"696" "SP803280_c105378_g1" 2.49548892332441 2.4877999282821 2.30770128407717 2.21558366007838
"697" "SP803280_c101748_g5" 1.61311872101117 1.02340744270007 1.93302166539168 1.24459861910558
"698" "SP803280_c110193_g1" 3.04025490030005 1.88294644451179 1.07247576734424 0.421572806011876
"699" "SP803280_c61049_g1" 1.59918373340563 3.4833069497335 2.01665298808957 2.12045583385012
"700" "SP803280_c105264_g1" 1.00748089567552 0.443207110955502 0.980446881437626 0.735496385753901
"701" "SP803280_c111757_g2" 6.22569086710936 3.14910161997727 3.79901225224811 5.81104956990846
"702" "SP803280_c109791_g1" 3.61164402495377 4.44498319528135 4.0383660197482 4.52279765561095
"703" "SP803280_c81371_g1" 2.34933373967162 2.56914835163038 2.06561485280699 1.72251853905077
"704" "SP803280_c91002_g2" 15.2353621858924 17.0146043417608 16.2143132755028 12.5108518833796
"705" "SP803280_c99008_g2" 16.0710327121133 10.8746628931798 17.8979869430803 13.9103835351999
"706" "SP803280_c92443_g2" 6.07260820262935 6.40742183582431 5.8469403136671 7.07785408983832
"707" "SP803280_c94525_g1" 15.2217105617023 14.9517546291703 11.0822953463986 9.94644973031886
"708" "SP803280_c23728_g1" 0.853665619799654 1.39866056314904 1.70974360794312 2.76901812477603
"709" "SP803280_c112438_g1" 38.5206584055853 33.6763592488898 39.0907172204955 38.664033363537
"710" "SP803280_c100208_g2" 15.7575544795941 44.3828283088567 33.7466934459094 38.4640216313355
"711" "SP803280_c87741_g1" 16.7184009149948 24.1915238798009 23.4861297513635 24.5960433285005
"712" "SP803280_c98429_g1" 0.545669532494097 0.0928910440617137 0.262512859953862 0.44970246431991
"713" "SP803280_c113105_g1" 16.3796275632007 17.9870098758915 12.9604671217487 9.93250272724078
"714" "SP803280_c83559_g1" 0.469631502468483 0.638855632557879 0.42030984077602 0.588665618386015
"715" "SP803280_c109706_g1" 14.6249412606511 8.0242848689158 12.7418982518982 11.2633315479918
"716" "SP803280_c114285_g2" 4.5054998777409 6.99906723011061 8.86637956760141 7.12452126979037
"717" "SP803280_c98003_g2" 2.66150728407268 1.99543868354723 1.82615661256717 2.69317077344643
"718" "SP803280_c106820_g1" 9.03577436140575 9.31461895079108 12.1953703110248 12.744824982428
"719" "SP803280_c35485_g1" 0.953090957935723 0.99403519408545 0.888177085856345 0.801200309675746
"720" "SP803280_c105514_g1" 0.820171886943245 0.612583666368004 0.644314316498472 0.681626311520428
"721" "SP803280_c68817_g1" 0.772951825807684 0.6303716404253 0.738825235671972 0.595405840786883
"722" "SP803280_c94518_g3" 3.97611857217087 7.47291582861296 6.1670262475862 4.54816201880586
"723" "SP803280_c108243_g1" 2.54510266398759 1.91746548725576 2.55308942679279 2.09613495573739
"724" "SP803280_c66804_g1" 1.81305295028735 1.24844190097111 1.73440896125098 1.15924303877673
"725" "SP803280_c106957_g1" 1.06051644767435 1.45554233711259 2.24775445453228 1.17444034878119
"726" "SP803280_c99683_g1" 3.75097474088123 2.09321783932683 3.132710738502 2.62291558777464
"727" "SP803280_c114263_g5" 1.43017954229052 0.962141667972436 0.906118406907738 1.16423065370087
"728" "SP803280_c116779_g1" 51.4539943266965 62.5953698768397 49.8397346756562 54.149135402732
"729" "SP803280_c89789_g1" 1.05061420617007 0.483437314408409 1.76420398650086 1.70383173457714
"730" "SP803280_c111757_g1" 1.96259816339725 2.13907202302217 2.63061009720937 2.46313698185428
"731" "SP803280_c111139_g1" 4.67982370696129 1.05799384058012 2.84421025215578 3.19260815349654
"732" "SP803280_c97225_g2" 16.5768168953821 19.3346290074958 16.4134856879622 21.7822695670252
"733" "SP803280_c103264_g2" 31.6540297866716 29.72934830522 29.1503602656325 27.3207925364435
"734" "SP803280_c99285_g1" 2.6151286029772 4.4980180544811 2.90395269653858 1.88461682178538
"735" "SP803280_c102779_g1" 0.368405158044358 0.442708653721166 0.35655776436464 0.26331593570356
"736" "SP803280_c99335_g1" 0.329564018457835 0.0351376913412293 0.378793351468856 0.253333390944313
"737" "SP803280_c17422_g1" 4.11838008472965 1.45386384236387 4.36381101004586 5.8619719230946
"738" "SP803280_c119972_g1" 7.01107142053463 8.22681491247038 13.2379791225749 36.0739795655518
"739" "SP803280_c108807_g2" 0.996507756835132 0.394479175046163 0.605756797030621 0.553481150799235
"740" "SP803280_c117503_g1" 6.75335733958027 5.90251492626275 6.69750359622467 6.61957245695579
"741" "SP803280_c111369_g4" 2.26638542383418 3.3029422110033 3.52993193460225 3.75240470385135
"742" "SP803280_c96220_g1" 1.8069335785702 0.838310764795281 1.8819680344209 1.00341772951179
"743" "SP803280_c117320_g1" 3.18098809576657 4.39341676974679 4.13255760238537 4.42686596317433
"744" "SP803280_c90303_g2" 18.7221687505796 28.4167413847101 20.0999452074312 24.3881624832468
"745" "SP803280_c118276_g1" 2.39023209594857 0.970869839485757 2.17241659646655 1.32533918400661
"746" "SP803280_c94785_g1" 0.793293565810369 0.55579935802146 0.628588557028618 0.510201687534034
"747" "SP803280_c94567_g1" 1.4977260014632 2.44029797194322 1.17927574167013 2.15438605936813
"748" "SP803280_c103644_g1" 1.4808838975275 1.04678528463675 1.79157647017865 1.17825814441377
"749" "SP803280_c108971_g1" 7.98954069924468 6.56961020355954 5.90658438579302 4.40156399029199
"750" "SP803280_c114243_g1" 7.35705449248124 6.29595241191128 6.96672946604015 8.19692321481441
"751" "SP803280_c95083_g1" 2.06996434346649 1.99258840711428 1.8744540212477 2.3259957867277
"752" "SP803280_c97864_g1" 4.49308197721363 3.13743349602941 5.30828345005422 4.7268455956473
"753" "SP803280_c98211_g2" 0.761857919348391 2.99308073749539 4.70808068191964 7.40972514719947
"754" "SP803280_c100386_g1" 5.52856883534891 6.58272863418653 7.5325064597185 6.21006220849592
"755" "SP803280_c106835_g2" 7.9531274843576 6.883522455218 7.92588132369198 8.67188500488334
"756" "SP803280_c116951_g1" 24.8849860152435 14.2995029950978 25.8352595676251 18.7799715020966
"757" "SP803280_c78458_g1" 0.718115323686789 0.42451335547747 0.843404632642204 0.615159172955897
"758" "SP803280_c88208_g1" 0.556647265774303 0.657145049283522 0.600879174674851 0.990754360184357
"759" "SP803280_c95242_g1" 1.00775301194363 1.15895936497451 1.21087361415009 0.303347725117306
"760" "SP803280_c111831_g2" 1.06397155353331 1.14589413310277 0.801619282379948 0.7119626406437
"761" "SP803280_c104635_g5" 4.71827249301748 4.26241313433524 3.75947841022157 4.55612361230509
"762" "SP803280_c108502_g1" 0.73715066231297 0.528948074789423 0.845642913022256 0.15470807911546
"763" "SP803280_c103936_g1" 3.13668037302146 1.04541569873979 2.51860882915817 1.59052562653933
"764" "SP803280_c101008_g1" 9.92717555349214 12.7012361510269 11.7191108213529 16.2453068019412
"765" "SP803280_c88043_g1" 1.12430597512825 2.01168303733043 1.8084956133244 1.33738018189894
"766" "SP803280_c105345_g2" 17.8976909829049 22.7506670220311 17.7775149779879 21.3769683329065
"767" "SP803280_c105603_g1" 36.4427509867359 64.2465146136209 68.2834031194497 67.7307563575894
"768" "SP803280_c88028_g1" 1.72088908151705 1.55090706368618 1.44415518676876 1.40440380765251
"769" "SP803280_c109633_g1" 4.14507944700204 3.69666292304439 3.18013036342206 3.15617287905934
"770" "SP803280_c118518_g1" 26.0060312246632 27.5616861723242 29.9439709788138 30.3462196291817
"771" "SP803280_c98085_g1" 1.22333896148923 0.476556090304801 0.871135242769385 0.377354125170443
"772" "SP803280_c107950_g1" 12.3524724877504 11.4038316075885 10.1954657120659 10.2760288505891
"773" "SP803280_c99125_g1" 1.76364796598177 1.30046124730462 2.51922096245676 1.24721642889859
"774" "SP803280_c72585_g1" 1.77749567458772 3.16315689925759 3.13068317787205 2.5939580457917
"775" "SP803280_c86202_g1" 0.577680072579052 0.407167778403757 0.468062059240333 0.219089040326226
"776" "SP803280_c78548_g1" 30.0130050996626 24.5809817536971 22.8834782420728 26.9105740204515
"777" "SP803280_c95893_g1" 0.502121963417545 0.543243478704803 0.651413100264578 0.593451466510736
"778" "SP803280_c75315_g1" 37.6917189220894 17.0478621650097 16.3093228185244 19.0278338430736
"779" "SP803280_c84481_g2" 0.902816768396328 0.90567316032956 0.675541792471216 0.783153590038718
"780" "SP803280_c101268_g1" 0.929222405068754 0.695932136314688 0.867985384940457 0.268337772583571
"781" "SP803280_c104143_g1" 14.8589608306187 19.3634930723731 19.7391465983094 23.4661725125298
"782" "SP803280_c115586_g1" 0.811124457323171 0.45254419966421 0.727048015449638 0.709286687972549
"783" "SP803280_c111883_g5" 8.79737868585827 12.4199058236065 9.70059628719737 9.0248503979834
"784" "SP803280_c89350_g1" 10.1940043021665 11.0057468817797 9.68563367711369 11.3213388821501
"785" "SP803280_c57395_g1" 0.387203308726587 0.381997828293483 0.59151264002831 0.259816391593914
"786" "SP803280_c117399_g2" 28.8674099132135 37.9290677622244 44.593903529825 45.5839651659836
"787" "SP803280_c103600_g2" 1.55979686872819 2.22333769969519 1.01002424787072 0.926103561596025
"788" "SP803280_c118594_g1" 1.19670909101801 1.07076542318583 1.21983461600632 0.987810737473542
"789" "SP803280_c109098_g1" 1.97113495249582 1.08748598237936 0.651195114701679 0.568098433339241
"790" "SP803280_c113802_g2" 0.660943405441666 0.609408535324525 0.599272934865882 0.76019690580281
"791" "SP803280_c114431_g2" 21.1897950413098 16.7400600822842 20.275395740733 27.4139924279457
"792" "SP803280_c116399_g4" 26.698425709401 15.9712845276792 15.7849385210709 18.389163093722
"793" "SP803280_c90688_g1" 1.34008777099598 2.03292713344226 1.56999680793889 1.36716626151281
"794" "SP803280_c102386_g1" 0.52485665484326 0.46806507559385 0.501956129193835 0.135597932594201
"795" "SP803280_c101718_g2" 2.91638353996386 1.10302080355995 2.59147143749041 2.57671469237818
"796" "SP803280_c112936_g2" 9.19197591077107 27.0687151480845 16.3809923121817 12.0032101546715
"797" "SP803280_c93537_g2" 3.23111479297108 4.79402472954758 3.5453852411495 2.51628911103385
"798" "SP803280_c113027_g2" 0.564706226101425 0.749782069711874 0.5096593145475 0.509023526366181
"799" "SP803280_c110066_g1" 1.60465644158754 0.631289393183179 1.02001632195278 1.144855574966
"800" "SP803280_c82412_g3" 1.37282415723425 1.79086817278923 1.78004018865586 1.81828986193814
"801" "SP803280_c110163_g2" 31.6727817981133 36.3593241429288 36.1868480627742 33.3320945879975
"802" "SP803280_c107817_g2" 13.635252645431 14.5883003177479 11.1969459040728 16.9312317299334
"803" "SP803280_c86311_g1" 5.10648966172975 5.81158826954389 6.39695740497451 10.6025162007648
"804" "SP803280_c110508_g3" 1.87575521857495 1.0596049537591 1.84158106057761 1.48950523164909
"805" "SP803280_c118635_g1" 8.39721560906662 1.74240535245243 7.84097180775435 5.99376477059726
"806" "SP803280_c106171_g1" 2.50238577166497 0.95269313269453 1.50056077404865 0.745868487174099
"807" "SP803280_c112180_g1" 137.588953760404 139.037616380266 130.729733447088 117.618980618091
"808" "SP803280_c115002_g4" 8.78238378923817 8.11326465992487 8.60963067838874 6.73667729761715
"809" "SP803280_c110633_g1" 30.8843350807425 22.7693739996027 27.7935636787583 38.3686502558075
"810" "SP803280_c75880_g1" 3.13377340232594 4.75254091250716 3.53564634541502 2.93888886688608
"811" "SP803280_c109960_g1" 8.79439077088993 5.12334801425999 7.40322144947239 8.03449095432255
"812" "SP803280_c105079_g2" 0.786940274766177 0.80870481749149 0.657773122440667 0.364119681520523
"813" "SP803280_c105989_g1" 1.01661006672934 1.59666783674367 3.40453372480521 3.90056411124761
"814" "SP803280_c92363_g3" 1.94427077620237 1.68355964476023 0.988251121996507 0.351286159965469
"815" "SP803280_c107416_g2" 0.446206992124997 0.477962627280231 0.774135300261501 0.608781293780991
"816" "SP803280_c107437_g2" 1.45750513375503 2.46316567714503 2.4107483906669 2.2215316031191
"817" "SP803280_c113230_g2" 0.867493009070291 0.524422520731826 0.618884193141966 0.465563026123678
"818" "SP803280_c112349_g2" 2.48956593534426 2.77758419094987 3.22549655961914 2.87135135273649
"819" "SP803280_c107617_g5" 2.02939282460345 2.20388923452061 1.7560911348289 1.04683476630207
"820" "SP803280_c113007_g1" 5.60936530980673 2.25060905673104 4.80020189748859 4.36175840483252
"821" "SP803280_c83028_g1" 1.05181258297521 2.39471324166612 1.92472461105667 1.69125890047377
"822" "SP803280_c20182_g1" 2.40569722006208 2.82313292793159 2.34072466828392 2.13436128026735
"823" "SP803280_c98936_g2" 10.5245695647571 24.6076979535186 16.9074776769805 14.6474207427046
"824" "SP803280_c104291_g3" 1.88733347666462 0.986228717956526 1.95301902397809 1.31349506699193
"825" "SP803280_c116754_g3" 2.4136555973654 1.31539940931215 1.98219016022191 1.67637225638607
"826" "SP803280_c104828_g1" 4.92700730625038 6.2169150820931 7.2604274541384 7.81090967460792
"827" "SP803280_c91532_g3" 2.44529363667784 1.23792946997337 1.76121520320558 1.85285319048892
"828" "SP803280_c103672_g1" 1.61082205566947 0.546609727528534 0.851816815888227 0.528023494885498
"829" "SP803280_c99922_g1" 1.31024392196075 0.495273521439196 1.37852437455689 1.35913716652525
"830" "SP803280_c88540_g1" 0.556149002758005 0.385571056843821 0.581065822320314 0.282149615130626
"831" "SP803280_c86254_g2" 8.43824947592241 3.13431304846065 7.92110958749208 5.55666831892518
"832" "SP803280_c90144_g5" 5.22753295128223 1.93485824818146 4.56771896634686 3.10554880008875
"833" "SP803280_c40204_g1" 3.54565251543438 3.19947942981551 2.73440914978468 3.48612615654787
"834" "SP803280_c106982_g1" 38.7027824423881 61.6811073789301 51.1605749954004 54.6805850947543
"835" "SP803280_c82518_g1" 3.89220519647672 0.292302345569686 6.17404744286858 4.87168901593582
"836" "SP803280_c118457_g1" 10.3116512302218 12.0111893151237 14.409567769989 13.5231556196111
"837" "SP803280_c57027_g1" 0.3801602449651 1.25510747092004 0.995526799534847 0.761730166941476
"838" "SP803280_c113654_g1" 8.34722186159798 8.68223757760227 9.13788782326121 7.83499674118618
"839" "SP803280_c105150_g9" 1.64260424300149 2.450874051461 1.95425591430228 1.2454066791434
"840" "SP803280_c110366_g2" 1.59175351516574 1.29670406477311 1.33954451355791 1.33118557667787
"841" "SP803280_c21067_g1" 2.79545915027266 5.43485059628991 3.41030000778725 3.63401791551364
"842" "SP803280_c91813_g1" 9.63303504610073 13.1407774463139 9.41810801931812 9.69495937362121
"843" "SP803280_c107718_g1" 1.81170296181419 0.857699187507048 0.383463622450168 0.480436932567417
"844" "SP803280_c110934_g1" 26.9020205907812 33.0863757026729 29.9431860975315 27.2392568082917
"845" "SP803280_c115269_g1" 2.93537521590799 1.84078071749243 2.65029379428938 2.78163400462768
"846" "SP803280_c111080_g2" 19.556200563708 15.1590932522334 15.5305581114419 11.2910040152995
"847" "SP803280_c106744_g1" 2.276887113406 4.25505178246851 4.60246173088119 1.44303420308571
"848" "SP803280_c101620_g3" 19.386065561287 23.1338294454011 20.5953607865595 29.0651602866021
"849" "SP803280_c116118_g1" 0.677025825025293 0.877424155049215 0.770632187959944 2.40360725027643
"850" "SP803280_c84186_g2" 8.24242092449238 10.1276555477044 10.3551924289843 9.38753784655107
"851" "SP803280_c108535_g3" 1.58369897703273 1.95637120205013 1.74177597358833 1.89423170531063
"852" "SP803280_c108968_g1" 0.848383722885389 0.517146906445361 0.785979399497 0.651660938685642
"853" "SP803280_c103948_g1" 10.2121418946581 10.5656975688628 7.63169631742509 8.61485231339583
"854" "SP803280_c80097_g1" 110.028798835695 152.024928975935 130.665008929062 117.550604037859
"855" "SP803280_c99741_g1" 42.8210973270522 65.0880823023154 48.2466798270975 62.2961013641299
"856" "SP803280_c118240_g1" 0.682180878041513 0.162580462688756 0.549697932555765 0.468282390186423
"857" "SP803280_c116068_g3" 32.1208097930403 49.2373666344516 50.4867693373564 52.6896420217443
"858" "SP803280_c107468_g3" 1.31886593864931 0.840249571307137 1.30034111345626 1.00852918827597
"859" "SP803280_c79104_g1" 54.4012102025351 45.1567782333482 50.0728161986784 48.2828300013089
"860" "SP803280_c74722_g1" 4.61043979009863 4.77708251329433 5.59051755878829 4.19012537467718
"861" "SP803280_c81376_g1" 2.55621306448495 3.08096329843556 3.07207165383608 3.67137898357857
"862" "SP803280_c92361_g1" 22.9962232078142 28.9102069977213 28.5068137495989 40.8181033879231
"863" "SP803280_c115554_g2" 2.0142273220159 0.895580480118496 1.58567634351027 1.49615488730528
"864" "SP803280_c102185_g1" 0.470696943123402 0.555952749263761 0.652175641356559 0.854635423926537
"865" "SP803280_c97919_g1" 1.84500886724576 1.8212197623793 1.05509927636787 0.491143251077795
"866" "SP803280_c88604_g1" 10.7624660125993 13.3082425423943 10.8553915172972 11.1805621535553
"867" "SP803280_c97466_g1" 16.1141263366735 32.3049606360456 35.2655241393728 39.6342764024339
"868" "SP803280_c105791_g2" 8.28357046017809 10.6573803051486 12.5722830495928 11.7118308376074
"869" "SP803280_c101952_g2" 10.6934625757097 18.6100409053234 15.4987651296015 13.4463739234793
"870" "SP803280_c94863_g2" 5.61238574246253 4.28915572412788 6.01645251590448 11.2972489157627
"871" "SP803280_c114718_g1" 12.2747452022032 9.64741288220861 8.54264655207881 4.12243661695875
"872" "SP803280_c92931_g1" 1.25926087839 0.343521976122776 0.542018292461582 0.467312281805932
"873" "SP803280_c65741_g1" 4.34238411910987 3.00809818418201 4.10656561591851 4.61652638342145
"874" "SP803280_c103076_g2" 0.660953899589168 1.27512394472326 1.16150073200592 1.35770439969019
"875" "SP803280_c94065_g4" 1.31845196319878 1.26056911561423 1.84896213104147 1.52089315793164
"876" "SP803280_c104078_g2" 2.63981698718959 1.40945543246638 3.33318382396664 4.55232664666913
"877" "SP803280_c53502_g1" 0.523013131618322 0.462990688366475 0.496647000957476 0.319964071233323
"878" "SP803280_c117649_g1" 3.54434207843971 8.3080933914289 10.0605640948122 10.3507944839793
"879" "SP803280_c77764_g1" 9.80212401965171 10.7693008209442 10.5617643058958 10.8226407089253
"880" "SP803280_c107021_g1" 1.70111863809011 1.52188339559422 1.22493800451898 1.09687866677394
"881" "SP803280_c54874_g1" 0 0.446358817651981 0.429353371174522 4.34746283188066
"882" "SP803280_c106042_g2" 10.4257630664693 13.7103915957003 13.1672899388445 11.8117935340801
"883" "SP803280_c118393_g1" 20.1578974630598 16.2933094597495 21.8251484749396 20.9421310592562
"884" "SP803280_c117792_g1" 3.71268949437602 0.568327631418078 3.05024160333221 2.38489505000022
"885" "SP803280_c49614_g1" 5.32100820778833 4.30561699513806 3.11487020151911 0.695681636786738
"886" "SP803280_c103082_g2" 109.029864162992 26.6400091567354 86.2469542704476 85.7042935319918
"887" "SP803280_c109930_g4" 0.825781744133462 0.743263429248963 0.667112007041222 0.338406397326213
"888" "SP803280_c106607_g2" 0.937879441195317 0.590561010289677 0.749360481559047 0.687313620376188
"889" "SP803280_c118058_g3" 8.25146592041175 4.59721723550105 5.79613429472627 5.85809284611831
"890" "SP803280_c91190_g1" 1.77118059188122 1.76738290932804 1.6911704627299 0.636165569914941
"891" "SP803280_c60576_g1" 2.03484797856587 1.75177161128534 3.1891317886543 2.55685491622919
"892" "SP803280_c100041_g3" 12.6125367325862 11.6616318924469 10.7096847523153 11.3406840883907
"893" "SP803280_c45872_g1" 0.574103517367704 0.0086590340269937 0.414235513296736 0.590682454435077
"894" "SP803280_c98564_g1" 12.0240466252348 14.0479010850738 15.3568542988825 15.6446952916829
"895" "SP803280_c84504_g1" 0.915034765449451 0.734938739105573 0.950650568939912 0.790552503343652
"896" "SP803280_c108212_g3" 2.97228524793437 1.19334642325285 4.12888526223062 2.38849885114637
"897" "SP803280_c77495_g1" 1.03825301754098 0.371367160694514 0.907136114522675 0.845980785856654
"898" "SP803280_c117427_g1" 8.01884258036989 6.70901006602262 7.36696798376212 7.27496046668526
"899" "SP803280_c88925_g1" 2.77856995857004 2.08916201588073 2.17397354612754 2.33667076632925
"900" "SP803280_c104329_g1" 0.870213479331477 0.94819987578974 1.22851506703447 1.47966154357185
"901" "SP803280_c65603_g1" 138.70690026679 103.37964097476 118.654644805787 117.607402461575
"902" "SP803280_c98359_g3" 0.227998460500817 0.417159086040696 1.03225948001296 2.60094683763817
"903" "SP803280_c118619_g1" 2.60599385047203 1.12121293742962 1.25626999464755 0.778960254897819
"904" "SP803280_c85087_g1" 10.0482464709067 19.9071447222732 16.7875539262957 16.3611816852657
"905" "SP803280_c21340_g1" 0.676349965704968 0.71309477313093 0.768985660251881 2.91247861440843
"906" "SP803280_c102008_g1" 30.8146255152499 36.6839397671513 30.585700094045 31.444790719842
"907" "SP803280_c135869_g1" 4.97796837637406 9.11245092207455 7.72370144804098 6.59766827781803
"908" "SP803280_c116805_g1" 11.1124086857753 10.0544015599161 11.8313745015691 13.4973091171225
"909" "SP803280_c118651_g1" 6.47014901782237 4.30887095769786 7.82394658491372 6.71076207713643
"910" "SP803280_c99861_g1" 23.36169491144 31.2368012533312 31.1967346086867 26.1944038385438
"911" "SP803280_c64250_g1" 1.91684290370532 3.34056812715003 2.31772152772075 1.32041101615725
"912" "SP803280_c118126_g1" 8.63037914232585 13.4219613226883 12.1656275975403 12.120839752513
"913" "SP803280_c86885_g1" 0.776597659759042 0.0635582485745972 0.571998557157201 0.558258997428005
"914" "SP803280_c82369_g1" 0.753015174424494 1.63003693808087 1.34446383346824 1.08045044746065
"915" "SP803280_c98016_g2" 0.630982957850835 1.49686737855367 1.97344118801487 0.552427740322719
"916" "SP803280_c94132_g1" 69.1664633342444 65.7571123462424 58.9183541888464 78.2325943992733
"917" "SP803280_c72792_g1" 5.42558800105813 2.28339473940883 2.69297777886678 4.15486066726068
"918" "SP803280_c22762_g1" 1.22126837669555 1.12596976938325 1.23966360377037 1.16809502546998
"919" "SP803280_c98965_g2" 13.8469140430945 7.17805262525712 5.39183252063193 6.87647934385642
"920" "SP803280_c99624_g1" 1.43427339442758 1.1282270715773 1.3522689691958 1.14028921414984
"921" "SP803280_c52180_g1" 4.88826503076387 4.57707471012999 5.92504360963389 4.84999116407322
"922" "SP803280_c66784_g2" 6.69185285673916 1.27960648396241 1.42014127863963 1.03256233070892
"923" "SP803280_c90592_g2" 5.94840984752347 2.62496947879213 6.02348953838734 4.43371354097532
"924" "SP803280_c110552_g4" 1.69844309544264 1.05623886205813 1.2714961347434 1.56237359283885
"925" "SP803280_c114793_g2" 1.22199448486584 3.59139563401739 2.41105290218916 3.70389497432847
"926" "SP803280_c100008_g1" 2.49765697479548 3.18790266222026 3.6202829351296 4.06341640214238
"927" "SP803280_c115957_g3" 1.92645282503973 3.2851689720534 1.94207455660803 1.47399969015633
"928" "SP803280_c73929_g1" 10.0838688451415 7.10812951682578 8.01603710886381 6.73038904747555
"929" "SP803280_c113197_g3" 3.14756156297172 0.868948419877443 2.7770696073452 2.23345584610898
"930" "SP803280_c99644_g1" 0.499591129089797 0.782405154943466 0.974178548554765 0.764254776413135
"931" "SP803280_c104140_g1" 31.2880249363997 48.5531697876838 48.3125219078005 39.0951856920664
"932" "SP803280_c110166_g1" 5.62622640512146 5.19853700501483 5.11079025240845 5.5371033245866
"933" "SP803280_c106928_g1" 11.8435872778952 10.8078372024519 9.42841762898905 7.34017797709359
"934" "SP803280_c116165_g2" 19.2442878028867 32.7305297016463 30.3418863734824 24.1554666139395
"935" "SP803280_c109213_g1" 1.19982079162909 1.56687780451596 1.64547138893075 1.39279656009536
"936" "SP803280_c56872_g1" 1.55078850262354 0.0531756296166513 1.14427202058052 1.10612122299424
"937" "SP803280_c103488_g1" 0.691327273403028 0.433249583012465 0.500339340596034 0.460547659752187
"938" "SP803280_c72721_g1" 5.65767221856345 2.96313394457975 2.85798709527598 4.66395436056399
"939" "SP803280_c106885_g1" 4.65618782628746 8.68686258450164 8.8078998881418 10.5530864599273
"940" "SP803280_c79582_g1" 2.97684831455486 5.09438028324489 2.55051612964696 3.55540162193457
"941" "SP803280_c103785_g1" 2.93820982217163 3.03564435978272 3.83375892042858 3.85375463404628
"942" "SP803280_c105638_g1" 9.67038498934547 11.6219096716435 11.6640202090933 12.6997894291128
"943" "SP803280_c91675_g2" 0.625174725532885 0.361359736533134 0.415163191868087 0.360313163932689
"944" "SP803280_c102797_g2" 3.18146822329629 1.25483290211977 3.24922346347728 2.57967321592869
"945" "SP803280_c113923_g1" 4.23089361384713 1.38977881778088 1.51407505258643 1.66777406805931
"946" "SP803280_c37759_g1" 1.27216808755163 1.06509699759346 0.935593213021475 1.13233445953801
"947" "SP803280_c115813_g1" 2.13992553664211 2.61390469851872 1.93572571898046 1.92780058225515
"948" "SP803280_c103144_g1" 4.60770373666797 6.13903245188744 4.93836552395882 5.41977948999637
"949" "SP803280_c89650_g2" 2.03300862461216 3.90445467718662 3.12528692888101 2.75975093730217
"950" "SP803280_c116416_g2" 20.6573667323664 25.6063713083359 23.5717142089233 23.5799113911577
"951" "SP803280_c87182_g1" 40.9128570122217 18.3531911049627 33.3689035320706 17.9443771202071
"952" "SP803280_c108629_g4" 0.688480738839235 0.226790479035554 0.477551747558178 0.380777229031847
"953" "SP803280_c101830_g1" 0.360092540313769 0.396568873671918 0.523111353462444 0.205047868892036
"954" "SP803280_c117744_g4" 0.86400651945739 0.429623478302318 1.08894072357133 1.44356382812182
"955" "SP803280_c100159_g1" 0.960786771008045 0.307044156876691 1.28747382166647 0.77113069349203
"956" "SP803280_c82060_g1" 0.626161837013068 2.76427589301237 1.81747621744488 0.987252469317079
"957" "SP803280_c96099_g1" 1.07710141421439 1.63460318220326 1.08022431150649 1.25267399726665
"958" "SP803280_c72386_g1" 0.606564473570814 0.275839037193754 0.248110546872411 0.288143480560851
"959" "SP803280_c105427_g1" 0.7396894603952 0.782204476487725 1.22318893317466 1.32286395353193
"960" "SP803280_c92445_g1" 72.8473684578538 8.70256475260341 21.285245812118 45.4760413172226
"961" "SP803280_c102744_g1" 4.60316912862614 1.91485902769973 5.16817767522515 5.05696289028573
"962" "SP803280_c94941_g1" 17.0864276179158 14.0653438324619 13.5347764436629 12.1068792956788
"963" "SP803280_c80465_g1" 5.25065091507084 6.214966408278 6.01214927108204 12.0356078622928
"964" "SP803280_c106177_g1" 7.97589669826367 9.16231840512943 8.19747706183533 10.6494456054024
"965" "SP803280_c100366_g2" 5.22939388339731 4.86126438439851 5.68431915534476 7.43948702086758
"966" "SP803280_c116556_g1" 3.79858240399266 4.03721387675571 4.24500761340562 4.12237263165581
"967" "SP803280_c76029_g1" 5.11917335085603 3.66037621178356 2.9399490427237 3.88614288078189
"968" "SP803280_c74651_g3" 9.93180442547523 9.56580998422559 7.11517519935704 8.01138941391316
"969" "SP803280_c103775_g1" 1.83381957183666 2.32877812420464 2.65529967979773 2.81531744489076
"970" "SP803280_c108571_g3" 1.44203636186982 1.37662553631443 2.58904026386775 1.55220913834979
"971" "SP803280_c105356_g1" 26.8018907270315 24.6839822245702 26.0974563825538 28.7053992365726
"972" "SP803280_c90717_g1" 8.29361059821507 4.56113325205811 9.31448585638657 6.3612445977751
"973" "SP803280_c110718_g1" 1.05477935010785 0.20996703263334 0.566993494706121 0.379570639389193
"974" "SP803280_c85959_g1" 2.00892829421064 4.94391960019367 3.4118607526457 2.4849605955833
"975" "SP803280_c104743_g2" 12.4320912401518 13.9745696764359 19.0795054165072 28.8317330183131
"976" "SP803280_c93219_g2" 3.11004877091982 4.05409051075482 3.54190569065828 3.14998338397826
"977" "SP803280_c95936_g1" 103.575964324196 131.053698717748 109.105398798786 124.735977672664
"978" "SP803280_c101555_g1" 6.77316758722236 10.4510480721673 6.46627670784069 3.78443948741536
"979" "SP803280_c98399_g1" 1.22780327545827 0.709752799028407 1.28227850943396 1.76931552997973
"980" "SP803280_c77003_g1" 2.23452907589117 4.25808414663179 4.58025712188001 4.66016396289455
"981" "SP803280_c109166_g1" 0.381169818201671 0.665445300207358 0.522362800532085 0.86763371931834
"982" "SP803280_c96098_g1" 2.02374472455719 1.26206214332855 1.49083023847602 0.787604294238204
"983" "SP803280_c107593_g2" 3.87846887304445 3.6376321167309 3.61106063760937 4.50571914862669
"984" "SP803280_c80129_g1" 0.0731706371268586 1.01362803973477 0.338701570973451 0.378453474621278
"985" "SP803280_c114508_g2" 1.60982694104429 1.07297126227494 0.497760818546815 1.31615285224495
"986" "SP803280_c115562_g3" 6.06358646495507 7.20581806721293 6.26117652657398 7.25664805780696
"987" "SP803280_c92694_g1" 0.559168089714523 0.167545776637035 0.670341681940993 0.679452180919732
"988" "SP803280_c113405_g2" 1.47139362774103 1.32182667959732 1.38024971435502 0.836402672105264
"989" "SP803280_c113210_g1" 18.1620772407411 15.5638812900244 22.9384053758497 20.1807649422927
"990" "SP803280_c117672_g1" 2.47048057989484 0.649759092452325 2.13936353755613 1.59309021813272
"991" "SP803280_c102482_g3" 8.513143134733 7.98103510653471 7.12329039906171 5.89039541738652
"992" "SP803280_c99962_g2" 0.468178376298443 0.980425836207038 0.708970992972895 0.251753466456561
"993" "SP803280_c95115_g2" 13.3381824188821 16.3276822249287 14.173373200119 13.1763612509543
"994" "SP803280_c96322_g3" 3.42101710668175 1.59361381907477 2.75437857547719 2.43620283116591
"995" "SP803280_c113267_g4" 4.71219420103886 4.79452439035748 3.72602783169788 4.58449287313416
"996" "SP803280_c104861_g4" 1.3679994641074 0 1.39827057289534 0.731779638493041
"997" "SP803280_c104759_g1" 6.01482298761199 2.44468905199873 1.82547155786479 2.24812031692154
"998" "SP803280_c106457_g3" 2.08869914952337 1.40900201700449 1.55931432300801 1.39599010533225
"999" "SP803280_c102381_g6" 0.85673078796578 2.14553282780054 2.01143958059569 2.60855689681819
"1000" "SP803280_c82961_g1" 4.95429977124903 5.17263428619011 3.22024740113905 8.62643065239538
"1001" "SP803280_c82010_g1" 0.545086838124803 0.067422343509779 0.594807529968829 0.554949976158307
"1002" "SP803280_c88651_g2" 2.08388734411673 1.22405837481059 0.917619854245878 0.180183201452125
"1003" "SP803280_c106243_g1" 4.8789848264024 5.6960810970927 4.56504950412288 4.91242335232528
"1004" "SP803280_c104387_g2" 4.9072908826013 1.38733306707711 0.870454096372148 15.5603154101315
"1005" "SP803280_c89256_g1" 1.38612665461356 1.30234154716779 1.12797155136695 2.37432806337873
"1006" "SP803280_c98385_g1" 1519.38648739611 2329.73896642362 2139.00568143295 2052.22517930668
"1007" "SP803280_c100741_g1" 75.3922943745264 79.8358487208556 99.6405029469063 90.2488726888861
"1008" "SP803280_c69503_g1" 1.71955105745704 1.64860566053066 2.12023648012152 0.947517494202453
"1009" "SP803280_c103797_g2" 0.73622565686727 0.714775584619096 1.84882128737309 1.59308697876914
"1010" "SP803280_c113894_g1" 1.4249277701194 0.84104496484331 2.11067211472455 1.81033545036653
"1011" "SP803280_c99719_g2" 116.364180123657 22.1182411365501 81.0800456083016 75.9021404820492
"1012" "SP803280_c70704_g1" 1.3942286583851 1.29567308235554 1.15356494475648 1.1064599828989
"1013" "SP803280_c112556_g3" 0.714144951472795 0.352283927911674 0.505757519075299 0.321495760363918
"1014" "SP803280_c79012_g1" 0.383154427986007 0.241272036834685 0.308919838038658 2.12311881621121
"1015" "SP803280_c112652_g2" 21.2217654451483 23.7646319943225 22.2624878782412 23.597571965825
"1016" "SP803280_c90306_g1" 8.58149679924039 12.8232887947446 9.00296976845419 8.87819580592565
"1017" "SP803280_c90732_g1" 5.28207565967659 4.4333102561871 5.18997771121203 3.4281038992354
"1018" "SP803280_c114041_g4" 2.57432939124319 2.85369248013443 1.97904959416949 2.94230569512004
"1019" "SP803280_c104358_g1" 1.26494853529409 1.86916691309256 1.81278490768393 1.4092182939102
"1020" "SP803280_c116304_g5" 4.11853543367022 4.56161145454917 3.91148936672403 4.38960517538983
"1021" "SP803280_c81593_g3" 0.584180639306305 0.884957497375211 0.784857775544841 1.11484840901909
"1022" "SP803280_c100651_g3" 0.677880202066694 0.969292833679477 0.932483866125782 0.873875613576989
"1023" "SP803280_c113102_g3" 3.22889520925475 5.3649725382164 5.27810916255648 10.2714109119245
"1024" "SP803280_c82132_g1" 2.56792811213722 5.56977626701118 4.97805970401264 6.22906479921537
"1025" "SP803280_c86494_g1" 5.004562115311 3.73162820138335 2.89169709141315 4.71518710415295
"1026" "SP803280_c116866_g1" 6.66068764621545 5.12644600482433 5.51932210100066 6.57294303421924
"1027" "SP803280_c73560_g1" 0.855467988507345 0.683041525545468 0.881808577594799 0.831380165072832
"1028" "SP803280_c83403_g3" 97.6942470549216 194.536097524731 182.761460601448 178.129467132388
"1029" "SP803280_c105728_g1" 3.24312315774551 3.66784727047068 7.58991758948458 10.9882725623964
"1030" "SP803280_c88415_g1" 4.82878124756866 6.97577848379776 5.98215098814515 5.21365486964894
"1031" "SP803280_c87426_g1" 1.13767831114076 1.10740762909386 1.06157150453946 3.67908611012623
"1032" "SP803280_c101999_g1" 4.65788436231126 7.9179035874889 7.82724591529422 5.31042435518179
"1033" "SP803280_c102674_g2" 4.04712001936168 2.067130065145 1.81370076606188 2.39147814627052
"1034" "SP803280_c98624_g1" 29.6844359737771 43.7707093645993 46.0051107061933 45.347804562511
"1035" "SP803280_c107966_g2" 0.546881904973019 0.480859045944732 0.527629038599033 0.867081581334419
"1036" "SP803280_c64718_g1" 9.08809602226377 19.4339152182951 16.5147135932146 15.0249924581851
"1037" "SP803280_c95015_g3" 6.38918030774704 5.79109302977819 5.28631417544487 6.34594073843344
"1038" "SP803280_c76766_g1" 8.45170880915789 7.62590036982331 6.84098683705158 6.2583765950873
"1039" "SP803280_c98260_g2" 5.91736487076604 3.43424480158903 3.57574793890646 3.96353952105848
"1040" "SP803280_c102924_g1" 8.0902743948219 7.45270666275019 8.03309680106157 11.469439860784
"1041" "SP803280_c82384_g1" 4.02923250965167 8.18725136225855 5.08829073295598 4.10384681152196
"1042" "SP803280_c94136_g2" 2.06552119078668 4.2308496310536 2.93460667023813 2.88064946027268
"1043" "SP803280_c81902_g1" 1.06423102802694 1.3637401604434 2.51182881014446 1.67804467383495
"1044" "SP803280_c108232_g2" 23.2948311495382 15.1046333473803 20.7161320910932 18.7080254632917
"1045" "SP803280_c77745_g1" 9.05256454569028 9.4443921090563 9.82239639852799 11.8440359351678
"1046" "SP803280_c115529_g1" 1.16979683914463 0.695770174086696 0.733250025974282 0.243468924758378
"1047" "SP803280_c113848_g1" 0.566429941431959 0.366329234227054 0.358872918207866 0.477659344618244
"1048" "SP803280_c104896_g1" 0.889653240127083 0.417092861539094 0.555461305496479 0.380895465886984
"1049" "SP803280_c103853_g1" 6.6807679345068 6.14994249337542 7.51303890123075 12.4174796122593
"1050" "SP803280_c107356_g1" 0.564085910223139 0.180518932651168 0.0833339029590475 0.038782514812872
"1051" "SP803280_c117884_g1" 20.8743881455041 20.7604197086688 21.1020234443665 24.5324161321974
"1052" "SP803280_c111600_g1" 0.695707103703348 0.47243283709708 0.492289247441233 0.579736802051291
"1053" "SP803280_c86671_g1" 4.10394485227739 2.27509204898432 5.00520784225839 3.73054850365661
"1054" "SP803280_c98885_g1" 1.69012902382957 0.795987885550647 1.61517319913028 0.770169150024896
"1055" "SP803280_c100927_g1" 3.87169053735426 2.98644223377577 2.16209456305517 2.68754268650092
"1056" "SP803280_c108512_g1" 3.10595518849543 6.71009810941731 7.11698594147775 7.2282797012657
"1057" "SP803280_c98563_g2" 3.24654553161337 4.02901323375217 4.47714192970925 3.37462049394593
"1058" "SP803280_c113401_g2" 1.19679244019038 1.19420858559322 1.23365551709437 1.00013332780846
"1059" "SP803280_c113886_g4" 2.58604213806168 1.00375851540528 1.91843864150069 1.57238744243624
"1060" "SP803280_c98411_g1" 1.52402163682371 2.37806899537653 2.68750749474287 0.782896536003658
"1061" "SP803280_c117150_g1" 1.54291056994607 0.903110126892764 1.18648040654616 0.758448390182471
"1062" "SP803280_c79506_g1" 1.46322131494641 0.756878989892865 1.60397628596028 1.43010141450443
"1063" "SP803280_c58937_g2" 1.54298973653069 1.22120667199755 1.71013959433197 1.78063005288062
"1064" "SP803280_c107563_g1" 4.23757250762968 3.32042610882619 3.57484705313375 8.1897538117749
"1065" "SP803280_c105525_g1" 1.4378042093559 2.00771581326722 2.41607969551823 0.84174516520454
"1066" "SP803280_c81159_g1" 3.80083480727106 5.20862098301811 5.18559191015992 9.11303811118063
"1067" "SP803280_c80966_g2" 0.836990652086991 0.840621211915763 0.794075737877381 0.708795413225262
"1068" "SP803280_c96587_g2" 11.2479699834516 12.4796939513471 11.9719383986424 12.1916237188657
"1069" "SP803280_c111959_g2" 3.4812241345119 3.09628858936783 2.76241344705769 2.62087556159235
"1070" "SP803280_c107131_g2" 2.64746846316482 1.98723078694003 2.4679165587397 3.49092643187399
"1071" "SP803280_c110172_g4" 28.4643982021317 25.4696520313924 31.4087261484693 36.2256451843059
"1072" "SP803280_c48963_g2" 1.66347229760989 0.289322239448824 0.629442720619325 0.856533050859799
"1073" "SP803280_c104814_g2" 1.1587209927412 2.79694619979395 1.73268058716849 1.99564601148396
"1074" "SP803280_c116969_g2" 1.54098845713221 1.86127118528263 2.0092426621612 0.725604172270559
"1075" "SP803280_c76551_g2" 7.85608190174942 7.04726872582724 5.36069248554308 6.46493585748348
"1076" "SP803280_c109788_g1" 2.52818237565444 1.20605595303719 4.520835149694 1.69013192603997
"1077" "SP803280_c92466_g2" 1.44794300290739 1.13530550915666 1.22603351457465 1.18736265776794
"1078" "SP803280_c115061_g1" 58.192726884968 71.819457655709 51.6351554273557 44.2359368113455
"1079" "SP803280_c112070_g1" 10.6357374028173 3.89379493982689 8.26049554591641 11.6779957352675
"1080" "SP803280_c90324_g2" 11.337806088589 11.9497024370562 9.76670514977468 11.1772627540123
"1081" "SP803280_c104408_g1" 72.4007043481795 82.1139821905243 65.7925108479802 71.932822656796
"1082" "SP803280_c98620_g1" 2.35117745103473 1.76120930525999 1.89610449571021 2.18159728987853
"1083" "SP803280_c106588_g1" 1.41793093030543 0.605158561616378 0.807082410963853 1.10671459833349
"1084" "SP803280_c125682_g1" 1.56964735728429 5.03456737263002 4.8613358805544 3.9882006119406
"1085" "SP803280_c112287_g3" 2.35760866908709 1.37060705765525 2.45382651316874 2.29522212543234
"1086" "SP803280_c111569_g1" 1.40167204708011 1.95056207882187 2.34602520955344 4.65040475847833
"1087" "SP803280_c92288_g2" 2.05025491808784 1.54557121618345 1.72494927712124 2.02212869876815
"1088" "SP803280_c112777_g1" 5.6005902002191 2.15756826892413 4.30895619849713 4.09839101060101
"1089" "SP803280_c101155_g3" 1.35795641363656 1.06496310525035 1.11798987787489 1.35428977768001
"1090" "SP803280_c89057_g1" 11.8603849987236 13.3944366849686 12.9132865189708 14.1264360112654
"1091" "SP803280_c112080_g1" 14.9685493828539 12.5451060466371 5.67935941270834 4.15076627838028
"1092" "SP803280_c80923_g1" 4.25945977283343 3.11152187167021 3.63266188358891 0.761198013030622
"1093" "SP803280_c79997_g1" 0.847680189231522 1.79017177749321 1.85383200393392 1.43905127286475
"1094" "SP803280_c85813_g1" 2.49024010922383 2.11634096420363 1.15719907790784 1.42688726177626
"1095" "SP803280_c112697_g1" 32.8264074653514 35.0708697265839 27.9729955385392 27.7268914030989
"1096" "SP803280_c105575_g3" 6.8487496218771 6.96426051683969 8.72156053479821 4.89299056225254
"1097" "SP803280_c89322_g1" 14.5332502020045 15.3070076613283 12.5572297599308 18.1660550600209
"1098" "SP803280_c52591_g1" 2.73269805011141 3.49704150479847 1.96061968823578 0.432191732998327
"1099" "SP803280_c87870_g1" 1.43117745131544 0.994048657943932 0.68607813902404 0.51312388591993
"1100" "SP803280_c96365_g5" 10.466671939832 5.07791206276424 5.00858812569285 7.62032739597391
"1101" "SP803280_c96173_g1" 0.539262525369773 0.576473415814866 0.647490947702082 0.168787809715723
"1102" "SP803280_c89316_g1" 0.0479030862085464 0.283568842763951 1.09170928612776 0.340062756734286
"1103" "SP803280_c102842_g2" 0.764292270093662 0.599822696552428 0.553782870004611 0.832940287697643
"1104" "SP803280_c63939_g1" 17.2054904015852 10.5487723099645 14.500887187053 17.5781807360152
"1105" "SP803280_c110913_g1" 2.18789723630415 0.831969189670748 1.68166772891326 1.77564292173094
"1106" "SP803280_c104607_g4" 0.916722042755253 2.02623808039507 1.79852598794115 1.72864786598373
"1107" "SP803280_c83518_g1" 1.16701916112032 0.901314604173152 1.39640712084597 1.45147356723047
"1108" "SP803280_c86722_g2" 1.05243582013762 0.128528005831419 1.24773757063731 0.86164000203656
"1109" "SP803280_c116737_g1" 0.627822363746904 0.365219863145422 0.653562206800195 0.555553710637303
"1110" "SP803280_c93418_g3" 1.09271512890605 1.9769912941209 1.65020937455386 2.01239660847952
"1111" "SP803280_c100703_g1" 4.71131674046941 3.9177611070687 4.087789902366 3.58476697742124
"1112" "SP803280_c9415_g1" 1.70016259736821 0 1.55097317110292 1.13020749626431
"1113" "SP803280_c108797_g1" 13.2766983386675 13.5006445153405 17.2112407096242 28.9324943043446
"1114" "SP803280_c102096_g1" 0.564890051864049 0.702968823833328 0.584548680043626 1.06605772656825
"1115" "SP803280_c113168_g3" 19.7163146562861 23.5283127216082 19.8207210893578 21.9490243800564
"1116" "SP803280_c115373_g2" 1.92389985370232 1.26110083307818 1.2220240474443 0.851346283960329
"1117" "SP803280_c109189_g2" 4.33177959756204 3.16562750092178 4.17000579363204 4.50227316783393
"1118" "SP803280_c74883_g2" 0.434413209534958 0.863216961452308 0.79422145959585 0.907298391077323
"1119" "SP803280_c89863_g1" 0.54124845427578 0.0432596822905957 0.640056953548805 0.548969587617388
"1120" "SP803280_c115766_g1" 11.2438129065309 12.5167180618141 13.6064865453769 18.0772444267401
"1121" "SP803280_c109796_g1" 0.922094685210707 1.97070465873022 1.75306684555352 2.13551769850634
"1122" "SP803280_c59242_g1" 0.560332919280384 0.736757938002384 0.460577404331168 0.553225534485743
"1123" "SP803280_c118113_g1" 0.957082705765855 0.710816470040271 1.12396303063694 1.32106801412432
"1124" "SP803280_c109437_g4" 0.574053136956795 0.569996554671049 0.620928434763877 0.681070257082148
"1125" "SP803280_c87549_g1" 1.26119624217652 1.80632027768353 1.33131573212242 1.37476898792865
"1126" "SP803280_c100282_g1" 0.670444256663721 0.518710782712217 1.0237004104111 1.08377308361136
"1127" "SP803280_c105914_g1" 2.81523240683219 3.28969065021501 2.90042589212832 3.71182823747503
"1128" "SP803280_c91378_g1" 5.79355570755926 1.65700476661515 6.13195970981852 6.77943096182173
"1129" "SP803280_c93334_g1" 87.2586201177667 148.916980281269 136.497185331144 113.782690477103
"1130" "SP803280_c115027_g1" 2.99955609225079 3.62942658719226 3.19364589510035 2.59837751251426
"1131" "SP803280_c112590_g2" 31.4430132744784 40.0988256983828 34.668187426427 42.4539686714376
"1132" "SP803280_c102347_g1" 8.01017792946175 8.78362420562194 7.22346929116553 7.51952522729787
"1133" "SP803280_c99801_g2" 35.8326797831736 37.0270739994962 37.1834850044967 48.9850451723815
"1134" "SP803280_c91193_g1" 0.627179151431333 0.85149820506169 1.12302572029338 0.301814672925473
"1135" "SP803280_c116653_g4" 7.69109367986551 9.12137410936376 9.86760499667746 7.42334384448473
"1136" "SP803280_c65308_g1" 0.68211644554567 0.733015500295896 0.7584138258459 1.19273988950605
"1137" "SP803280_c29231_g1" 0.280265726324822 0.2309145114477 0.25994271308064 0.200203304536908
"1138" "SP803280_c112613_g1" 3.2658911391469 2.82840664040598 1.80365144373456 2.2733464508225
"1139" "SP803280_c75457_g1" 4.85565293697337 4.14148738337449 2.36814685476421 1.43972160380785
"1140" "SP803280_c92196_g1" 3.6767528562527 3.12275139778389 2.72401580334524 0.623391753505403
"1141" "SP803280_c112721_g2" 5.92539928601194 5.87893174828271 5.91257493082206 7.00767345975489
"1142" "SP803280_c106812_g1" 0.73195899214887 0.64610395367614 0.896722145662917 0.325016441436762
"1143" "SP803280_c72775_g1" 7.75669068740869 9.53566753767654 8.64762489890491 6.30476955202971
"1144" "SP803280_c98515_g1" 5.10442447543208 6.30101604607149 5.79284425978685 7.33659121931462
"1145" "SP803280_c97823_g1" 1.60663108049022 1.83031553036143 2.48182633875424 1.96192215570375
"1146" "SP803280_c116236_g1" 0.925836131065119 0.753437804195599 0.787335044522309 0.957111247083983
"1147" "SP803280_c86865_g1" 0.302264057961792 0.103777632615196 0.223252261886091 0.20405352093225
"1148" "SP803280_c86275_g1" 2.24747877188818 0.524326224213728 1.37050912409041 1.84221076425275
"1149" "SP803280_c70700_g1" 4.2872769180461 3.46588374794446 3.25538990598185 2.95216091066164
"1150" "SP803280_c90871_g1" 2.5107853243522 1.4976150960459 1.8517151801074 1.54796316663511
"1151" "SP803280_c111312_g4" 4.77866341838921 7.19902265124728 8.09203771868646 3.17075867303699
"1152" "SP803280_c117132_g1" 4.91809410043652 3.81473146277457 5.14543430271701 4.19886819449129
"1153" "SP803280_c116538_g3" 19.447835191135 11.8773428181032 13.8627905117058 10.4539273415413
"1154" "SP803280_c100169_g1" 2.02485586473211 1.05807685534818 1.4577271384438 1.39599013611209
"1155" "SP803280_c111308_g2" 9.9589900399543 15.0460792657189 20.5802024521557 17.6843985683374
"1156" "SP803280_c91698_g1" 0.788093748875611 0.608026281700264 0.577079985266667 0.687371524255085
"1157" "SP803280_c95372_g1" 2.36952085344448 2.78541726269549 2.7203758824688 2.45676461034254
"1158" "SP803280_c50582_g1" 2.55732805499054 0.430155837698337 3.47691086831327 1.48303065843147
"1159" "SP803280_c89871_g2" 2.4400666694073 2.36843324686428 1.67588544037819 2.69397814645033
"1160" "SP803280_c94748_g1" 11.9811601999375 16.948516746027 16.5173638415607 18.4625538622015
"1161" "SP803280_c65635_g1" 4.33574522169947 4.13767938788567 3.48504766920809 6.4999323461341
"1162" "SP803280_c69550_g1" 6.26327198701392 7.70738690661488 6.34680187931342 6.47320078482925
"1163" "SP803280_c104396_g2" 14.0309653963356 15.871254695325 19.5270643783366 19.0103387309124
"1164" "SP803280_c115117_g2" 28.4383423014379 20.0075920423086 16.645767300503 10.6252904433873
"1165" "SP803280_c105174_g1" 1.74073146411044 2.72265542799809 4.53012159903643 1.78901732409873
"1166" "SP803280_c108906_g2" 1.81478166239899 1.27986644570988 1.53276114002177 1.47578598045978
"1167" "SP803280_c90274_g1" 0.959230431649222 0.791813237081816 1.06706896693747 0.618091747228741
"1168" "SP803280_c73935_g2" 1.78015189647093 2.65885154303559 2.35529275329444 2.51708801729038
"1169" "SP803280_c117535_g2" 6.04281086060316 2.52597430477354 6.2662005255504 4.45240201474102
"1170" "SP803280_c111143_g1" 0.892232113716118 0.809946100498808 0.558075613442906 0.598196128672465
"1171" "SP803280_c110984_g1" 2.82566967055036 1.5165129009362 2.24521172113181 1.84165618826384
"1172" "SP803280_c84818_g1" 0.34886840298368 0.514080192244779 0.469095858194072 0.115712699955655
"1173" "SP803280_c93953_g1" 0.581852694481342 0.280468384662985 0.630925743254254 0.701114317976646
"1174" "SP803280_c103669_g1" 217.255608253741 303.235751183761 357.666058514467 292.992374617987
"1175" "SP803280_c99081_g4" 3.29550572486879 3.53747908205948 1.24612380818772 3.12031233714681
"1176" "SP803280_c111060_g2" 17.4194471140729 17.5433857823928 16.2760390927251 20.8977288460553
"1177" "SP803280_c92212_g2" 181.760134450955 325.716013747504 328.174598871845 318.189503302925
"1178" "SP803280_c76264_g1" 18.6390229980336 20.9210524070693 20.4991374956652 19.998378563997
"1179" "SP803280_c95238_g1" 21.1675409856839 17.2225096117743 15.5443667031521 19.1396248341114
"1180" "SP803280_c106783_g2" 119.813780180554 218.527510291014 193.025084449405 186.284559007745
"1181" "SP803280_c97848_g1" 0.599708860909589 1.04131090077093 0.722565735308518 0.647863658259471
"1182" "SP803280_c94797_g2" 3.22386132707818 3.14764142757757 2.07908164403751 1.06016217870915
"1183" "SP803280_c111951_g1" 3.18454163578258 2.63850768002406 2.46359273671201 2.10556078256019
"1184" "SP803280_c85041_g1" 1.97515777333042 1.28221210376856 0.573426495362032 0.811902905064493
"1185" "SP803280_c29005_g1" 2.63223376521644 1.91703101823264 3.5485325785921 3.12006610697421
"1186" "SP803280_c93056_g2" 0.507520519764107 0.523581412794145 0.726333312837192 1.05958633983487
"1187" "SP803280_c73193_g1" 42.6160430633694 43.3709882579296 42.2880286916497 48.5506496927914
"1188" "SP803280_c103920_g1" 2.84301198333264 1.19005675169088 2.35135957388175 1.81772145719958
"1189" "SP803280_c84309_g1" 1.25918431597936 0.406492422610335 0.235368359249409 0.00842056273727102
"1190" "SP803280_c101937_g1" 2.6360642511677 2.25485680960159 2.29042599697289 2.11069410822298
"1191" "SP803280_c114357_g2" 5.64186883476588 4.63826694358425 5.61625267043888 6.33135656797547
"1192" "SP803280_c93801_g2" 4.18064414874027 5.32830195644977 5.77998951136097 5.42488889235247
"1193" "SP803280_c114476_g2" 2.48259093244121 0.951006362861373 1.53155451177426 2.02410716466032
"1194" "SP803280_c91947_g1" 39.0250828627279 47.6910010085247 35.0471888054745 44.0976668948854
"1195" "SP803280_c105068_g1" 6.72821901313399 7.25766391979123 7.80568939870294 8.01252988097652
"1196" "SP803280_c117678_g2" 1.67415999577426 0.868807016950349 1.67798618639755 1.23736888626302
"1197" "SP803280_c40141_g1" 7.9221507793558 13.5697834276422 11.16416187969 9.03866511668234
"1198" "SP803280_c76037_g1" 6.97523025684564 4.77992819059489 7.97077742991786 8.77767569811551
"1199" "SP803280_c104320_g1" 1.9998546436124 1.1634082107449 1.81093173406777 1.61107864180612
"1200" "SP803280_c84899_g1" 1.69186158407779 1.11525196086141 1.72386386436435 1.68045471803702
"1201" "SP803280_c66535_g1" 21.3852201719942 41.4853803159831 31.8757676980129 29.930505968411
"1202" "SP803280_c117557_g1" 0.752893590258347 0.599583458512997 0.726713001781697 0.675834440937982
"1203" "SP803280_c105944_g1" 8.82074994754156 10.9547313457744 9.69444009720223 8.95469223936349
"1204" "SP803280_c103799_g1" 14.53283700476 9.9344101041428 14.0100248894816 14.1550716944647
"1205" "SP803280_c83628_g1" 7.13126981516457 4.82210903004462 4.69482700917219 1.13101812176478
"1206" "SP803280_c127296_g1" 2.47111576470741 4.87894021864478 3.378504173968 4.41359346930412
"1207" "SP803280_c116932_g2" 2.35745466459477 3.78102880391675 2.49527478389617 2.76568640901937
"1208" "SP803280_c61018_g1" 4.46923073098185 2.47517415092176 5.1484003436947 3.06531174160924
"1209" "SP803280_c28325_g1" 1.81413295295209 0 2.04971833229569 1.78635244695704
"1210" "SP803280_c78702_g1" 0.866906254846962 1.0970409103121 1.39024339790949 2.53814815129407
"1211" "SP803280_c114105_g3" 1.03899316869665 0.538545813955463 0.770847395809646 0.550634302839275
"1212" "SP803280_c98536_g2" 4.97142313224988 4.35506074649421 6.77116323759545 6.52647590401381
"1213" "SP803280_c104091_g2" 3.35558367173151 2.05299291980553 2.99617543559933 6.95380957421119
"1214" "SP803280_c116944_g2" 1.53309947237966 1.02699591101453 1.62380175154834 1.44838094768145
"1215" "SP803280_c99184_g1" 0.670389254937372 0.57462789167791 0.49879290235955 0.210956997199167
"1216" "SP803280_c78813_g1" 1.12642465668274 0.256752060297697 1.09230615661058 1.70805937769843
"1217" "SP803280_c69746_g1" 0.801105614909298 0.046912722128468 0.884860637174864 1.21984185260855
"1218" "SP803280_c117918_g1" 12.7514020690607 11.774849089048 13.3865318654815 12.394853722055
"1219" "SP803280_c101920_g7" 1.38126419877274 0.732514555161392 2.06742561195948 1.64936596903654
"1220" "SP803280_c109176_g1" 14.3794094557163 11.0254547998774 12.5356599823977 12.6680773138383
"1221" "SP803280_c95858_g2" 3.95519632078985 4.65590394708453 4.26127849983454 4.32751065201795
"1222" "SP803280_c109589_g1" 0.707974819073152 0.586413197702003 0.615209603816933 0.158821644655062
"1223" "SP803280_c94042_g1" 0.992558355205547 0.349956903969289 0.690512196020349 0.744750706215842
"1224" "SP803280_c112542_g1" 1.72576662192986 0.827551739284977 1.4687505705705 1.75221848020041
"1225" "SP803280_c89572_g1" 2.31288485756173 2.69366967612751 2.45949327518682 2.57572106302618
"1226" "SP803280_c102124_g4" 4.29021830799408 3.22097317151166 4.24076359581492 2.11123294546512
"1227" "SP803280_c89672_g1" 0.779586265927312 1.57650328701663 1.27498886249989 0.794268293668658
"1228" "SP803280_c104746_g1" 5.39536653585264 7.76765071575787 10.0110426571631 15.2520513217757
"1229" "SP803280_c104723_g2" 5.33344440224921 3.34205838885936 4.27634504387983 4.09036081135047
"1230" "SP803280_c95448_g1" 1.30215711452638 1.02125496300202 0.783452975735173 0.708908077575599
"1231" "SP803280_c52900_g1" 5.08034104769364 1.23603160526597 5.10201917493483 3.87358448235908
"1232" "SP803280_c113847_g2" 31.1513252651784 31.1893030145381 30.5089397752955 44.2973136010018
"1233" "SP803280_c101250_g2" 17.1103593983196 17.7317601788379 18.544207273142 19.8351692338615
"1234" "SP803280_c87490_g1" 27.579759313565 41.5832314120219 34.9657218481464 45.4416738386662
"1235" "SP803280_c116874_g1" 41.8701874010735 43.5009607591405 31.0965287022101 40.2813117088304
"1236" "SP803280_c80901_g1" 1.75675016321939 1.90403986682839 2.20730363320713 1.8913844189593
"1237" "SP803280_c111693_g4" 2.23300914470107 2.09677783487248 2.17037679002083 1.36426984143351
"1238" "SP803280_c109173_g1" 17.1737281406112 17.9279814826577 18.6273155377173 23.0654740432861
"1239" "SP803280_c106904_g3" 6.89335430571653 5.16462247357869 4.95137980537824 8.92321554733137
"1240" "SP803280_c108922_g4" 4.65699916220059 3.58145172838309 4.45119457909116 4.83689056105433
"1241" "SP803280_c46651_g1" 9.29841476338197 12.3722430677055 16.4744509120513 20.3450932784382
"1242" "SP803280_c95106_g3" 2.75835086837878 4.22081614281903 2.69635257163417 1.17617680534393
"1243" "SP803280_c113419_g1" 1.75058688584459 1.30408079349916 1.5087862581693 1.43342790674244
"1244" "SP803280_c55155_g1" 1.80781876836842 2.46395984078273 2.01379125493228 2.2670335913774
"1245" "SP803280_c91116_g1" 2.57116753656645 1.99525865955074 2.6974940845633 2.61226547529874
"1246" "SP803280_c48677_g1" 1.11799165848206 0 1.01309848110285 1.29302115415831
"1247" "SP803280_c111650_g3" 1.59094468513307 1.06810863408696 1.66025102795771 1.12853759418746
"1248" "SP803280_c115703_g1" 18.803009817311 20.2603597566998 14.7871383824205 14.7902425373729
"1249" "SP803280_c105459_g1" 236.685122745718 369.287388886131 277.93892639199 390.450772555074
"1250" "SP803280_c10857_g1" 1.5468598009537 1.56039190935325 1.14519493676234 1.34537057959083
"1251" "SP803280_c89826_g1" 1.56690424783466 0.942397359821949 0.655196560902307 0.701683880766365
"1252" "SP803280_c107110_g1" 7.31423481207201 6.20290665883757 7.93797695745598 4.88102183774504
"1253" "SP803280_c104943_g1" 24.1899296817572 22.6738793351916 20.4106865774549 21.4636836518161
"1254" "SP803280_c68740_g1" 2.82771389029782 2.27756986667295 3.29681808674775 1.02756666370196
"1255" "SP803280_c111333_g5" 0.799061165379071 1.05814294520292 0.758153237339277 0.2035701195318
"1256" "SP803280_c102256_g1" 53.6062662085353 68.0846882523008 52.0829897127546 36.2737275777384
"1257" "SP803280_c106860_g1" 1.18092147926207 1.12532841938164 0.832899186289083 1.0477988488552
"1258" "SP803280_c104708_g1" 1.69268278435439 1.64093947277642 1.78741269461164 1.79974718187344
"1259" "SP803280_c110648_g2" 3.52399761848024 4.07283432054926 4.27750010183759 3.50012891389461
"1260" "SP803280_c117590_g1" 7.56474713122799 7.97543404006433 8.0848302089407 8.37650955105303
"1261" "SP803280_c7291_g1" 1.50929052669182 2.46650466738344 2.34163284556382 2.00446866893157
"1262" "SP803280_c96863_g2" 2.30342702529074 0.83376480929839 1.35586794470186 1.44156301392561
"1263" "SP803280_c93635_g1" 0.641943755308173 0.32402003442931 0.501883641784463 0.563486708142042
"1264" "SP803280_c100625_g1" 43.2798279456978 29.2118698748534 33.4813885556667 37.0983904987182
"1265" "SP803280_c99376_g1" 41.7561060909405 55.6885719030923 66.6091485725836 77.0883489753722
"1266" "SP803280_c97483_g2" 293.027444343654 331.228250783492 273.867543918408 695.955279260942
"1267" "SP803280_c82761_g1" 47.823706650529 67.3582719318842 63.5898612568426 59.8441112426077
"1268" "SP803280_c101055_g1" 1.43360536796507 2.36246019696711 2.26667786727946 2.25870435027446
"1269" "SP803280_c89923_g1" 1.88271029676567 0.783604101406603 1.90796105031918 1.10165831404723
"1270" "SP803280_c108738_g1" 2.4307114255209 1.78364871052806 1.62148999198149 1.20329400422234
"1271" "SP803280_c102864_g1" 1.53982883624638 1.54887041433399 1.19450036699136 1.30586484555685
"1272" "SP803280_c103281_g1" 41.4585191121008 45.4977156925047 44.4813851308643 49.191524708764
"1273" "SP803280_c111089_g3" 14.6645882757086 16.7450304824897 16.0679114605442 15.6582584606805
"1274" "SP803280_c91995_g1" 2.11115737872182 5.84724256921828 4.5587415677361 4.59354536050392
"1275" "SP803280_c115642_g2" 2.08056349097913 1.34937976728767 2.14629824572876 1.55011674897428
"1276" "SP803280_c105668_g4" 0.752066507227249 0.185438394439014 0.819995622508678 0.816376707467658
"1277" "SP803280_c104314_g2" 7.10964430214328 8.57581603175564 9.07630124769127 9.53982301610199
"1278" "SP803280_c105766_g1" 13.7695659503607 14.0968438555196 13.8401132394274 15.757857705543
"1279" "SP803280_c109010_g1" 6.41805539877897 5.55753927308638 4.80460157621232 8.64936072996684
"1280" "SP803280_c110350_g3" 1.66620760118722 2.6315973419651 2.28309440630456 2.03621481043477
"1281" "SP803280_c114485_g1" 1.55108950515018 1.12248844761896 1.09075923666446 1.79308958923951
"1282" "SP803280_c111997_g2" 38.4062139757985 46.5086394188277 42.1041893233479 79.9598101087331
"1283" "SP803280_c98927_g1" 2.2355149709131 1.07448116947379 1.98130444832703 1.03105344321237
"1284" "SP803280_c108540_g1" 10.533501632665 8.29660275009732 7.25686101317701 6.30596041762059
"1285" "SP803280_c82251_g1" 7.35617095018702 5.17031943206018 1.59909922527201 0.270051396953141
"1286" "SP803280_c111999_g1" 21.2705248772141 23.7280743688559 30.8591683212633 30.0084284518873
"1287" "SP803280_c95745_g1" 0.964710980297112 0.385250185862903 0.547847351267379 0.532350667511043
"1288" "SP803280_c104374_g2" 5.04398486131323 2.11436519333448 5.32599216140805 5.80196920328913
"1289" "SP803280_c101622_g1" 12.3136419070598 18.476916007159 18.3685057468523 16.2399847006921
"1290" "SP803280_c97792_g1" 203.988228116508 261.878863780953 322.13488420113 284.100530841694
"1291" "SP803280_c101479_g1" 7.27613413861661 6.3676851865751 9.71893919926455 7.45496472466824
"1292" "SP803280_c92531_g1" 1.03383336973768 1.30914888213502 1.36853609495901 1.62354323284888
"1293" "SP803280_c92302_g2" 2.4612847866879 2.35262291611783 1.61756303655046 2.0031880891351
"1294" "SP803280_c85724_g1" 8.63914577347703 7.58889761002426 8.04789802183283 3.33450792847953
"1295" "SP803280_c59649_g1" 4.22082162006776 4.38496123311701 6.68998781226987 7.00324613589429
"1296" "SP803280_c117192_g2" 27.9445548765663 34.4532922643548 30.1983767024435 33.8264069343324
"1297" "SP803280_c89816_g2" 2.78477698825296 1.85309272386517 1.82736714335385 1.37364025670105
"1298" "SP803280_c69796_g1" 0.906787165021737 1.13070713838749 0.638509190956979 0.293488439339148
"1299" "SP803280_c101721_g3" 4.01989857406503 1.69860943415554 1.69397984739654 4.16674292243728
"1300" "SP803280_c116713_g3" 7.08013750046448 8.47794985810665 7.86875861329531 8.29110480223946
"1301" "SP803280_c113760_g1" 5.50229126388961 8.48375773958541 5.75281300377782 6.95087675017461
"1302" "SP803280_c110170_g1" 48.8390371789856 49.1593532927145 46.0715090911017 51.1723707204162
"1303" "SP803280_c117449_g1" 50.6887089764627 57.9008798017858 56.1442579054548 60.379302404369
"1304" "SP803280_c69835_g1" 2.76522775900195 3.66294628063569 2.47646941682397 2.08730310153151
"1305" "SP803280_c107400_g1" 59.2827028044606 70.2046919497845 65.1267524300629 77.594658024071
"1306" "SP803280_c99132_g1" 0.637555551795287 0.492834586847577 0.742981812306152 0.187371267859968
"1307" "SP803280_c87956_g1" 1.40355808232571 1.40152143033312 2.466434313101 1.68343534399667
"1308" "SP803280_c108047_g1" 0.555768274045328 0.614801751155327 0.467310900916997 0.355318331365126
"1309" "SP803280_c84125_g2" 40.887809092102 46.7658279583707 38.2408006694468 54.8508239317188
"1310" "SP803280_c109635_g1" 4.42194240561773 6.32625940250381 4.29961370176949 3.99657298944043
"1311" "SP803280_c107305_g1" 2.15368771724112 0.707678935555777 1.63483384101551 1.40350472834147
"1312" "SP803280_c105417_g2" 1.9697796316828 0.709327598225855 1.52352248858526 1.58695326990263
"1313" "SP803280_c103588_g5" 0.999404078451561 0.554395678951673 0.628638938006001 0.345590882199703
"1314" "SP803280_c79328_g2" 5.57878931312563 7.47671651406278 6.20555139354796 5.962753890773
"1315" "SP803280_c79717_g2" 0.775149597796137 0.347308985625829 0.798871109411979 0.964761134895584
"1316" "SP803280_c93418_g2" 64.3079050300033 74.4911671630069 80.6373640187679 124.619826001393
"1317" "SP803280_c84048_g1" 4.92003829149114 0.75216702092504 2.80343563021775 2.2178554728899
"1318" "SP803280_c107197_g1" 11.2824127899955 3.30316073125797 8.80660404524874 6.51649605008213
"1319" "SP803280_c81012_g1" 4.54398755585468 5.63079085898349 6.06223867192408 6.36390924307803
"1320" "SP803280_c110707_g1" 0.943545254926575 0.322003032996929 0.8527028249436 1.32160049973927
"1321" "SP803280_c104694_g1" 1.67680575341851 2.10112183020248 2.15981773678317 0.496951588223236
"1322" "SP803280_c116625_g1" 3.37394401953764 1.33448687525054 2.51155196552452 2.00941594329037
"1323" "SP803280_c103698_g2" 4.81436609877129 2.73411840494976 5.46628793274145 3.99068188519942
"1324" "SP803280_c93184_g3" 2.64232108183986 3.29547216411778 3.32602003222971 3.17892669619789
"1325" "SP803280_c96407_g1" 16.1003639624026 21.9927475900113 21.1236509281025 27.7441843403791
"1326" "SP803280_c99990_g1" 6.64159903898651 1.47501152098325 4.71979956190932 4.64757262154532
"1327" "SP803280_c100862_g3" 2.14578844436422 2.16978620586079 0.9728930773395 1.68849560382225
"1328" "SP803280_c93108_g1" 2.07359595131396 1.34100432446889 2.33687625401486 1.90675583578065
"1329" "SP803280_c100698_g5" 4.95108585494539 5.43516483494858 4.4963586916933 4.47095425565314
"1330" "SP803280_c114370_g1" 1.79578289814601 1.45353169677352 1.55329541667661 0.957859254161183
"1331" "SP803280_c91039_g1" 1.90772873677483 1.46741466569499 2.21315916316888 1.54470460809627
"1332" "SP803280_c99018_g1" 15.3892337377704 16.7413421943786 15.3995455139373 15.2476150941635
"1333" "SP803280_c90833_g1" 0.470666600736751 0.704312013454607 0.9849012173444 0.220002254849291
"1334" "SP803280_c116508_g2" 6.36114775528485 7.01443791585991 6.43670500167657 7.5449136353925
"1335" "SP803280_c93768_g6" 1.08047599708919 0.71738815296445 1.21872264111433 1.05265475576781
"1336" "SP803280_c100991_g1" 33.88651722699 52.0544232714917 45.3388572214768 44.9010679141163
"1337" "SP803280_c75684_g1" 6.70992499030078 3.40567756113703 7.25686337666533 6.99831916500608
"1338" "SP803280_c116956_g3" 2.40685201111857 1.21530065514158 1.95909161742361 2.09343781375362
"1339" "SP803280_c56560_g1" 32.6597280458618 17.4353013781109 20.709485499038 27.3876346523525
"1340" "SP803280_c78987_g1" 21.8008040050605 21.7890715619493 21.2088335143491 36.507178534511
"1341" "SP803280_c114427_g2" 0.537775940579354 0.141151956031992 0.509825372436448 0.325588468447021
"1342" "SP803280_c106370_g3" 4.59527623919913 6.20572750672983 5.4231970250433 5.18850581578702
"1343" "SP803280_c107539_g2" 1.99952193160858 2.37940012353587 2.42328273077902 2.44564451353737
"1344" "SP803280_c116879_g2" 0.886181224984135 0.673454546198076 0.601640765411568 0.733140455196432
"1345" "SP803280_c103119_g1" 3.10588225599532 0.80046813679364 2.19454423889839 1.59623558033538
"1346" "SP803280_c81654_g5" 4.80474027296141 5.61700502904986 5.9738130348489 4.16157457062407
"1347" "SP803280_c107809_g2" 1.04272678886519 0.458578781837865 0.685866267613443 0.624883207974047
"1348" "SP803280_c88947_g1" 11.3735019649554 14.2426451775995 13.1322740094365 14.7085583117595
"1349" "SP803280_c88158_g1" 6.07776460497513 1.55606207798681 5.60680272513404 3.97271244634485
"1350" "SP803280_c110820_g2" 12.4621022193929 11.8439922171916 13.0030021312857 14.1864822123622
"1351" "SP803280_c87295_g1" 1.455864249242 2.05191512467236 2.57362852603453 3.52633602686301
"1352" "SP803280_c108009_g1" 25.2832877305052 29.3442453246057 28.9223025701002 34.9512203025277
"1353" "SP803280_c38361_g1" 4.60382508892784 1.206413057211 3.17700142130818 2.78964429738791
"1354" "SP803280_c48432_g1" 6.5324214634972 4.50364587778453 5.05909019032316 3.93817829081829
"1355" "SP803280_c104946_g2" 0.793400367414225 0.473692291968459 0.505953456511924 0.167307644599546
"1356" "SP803280_c72637_g1" 1.23358883707664 0.175886629336673 1.55480722502381 1.37362539946002
"1357" "SP803280_c82465_g1" 2.85307480329239 1.47331682489904 2.77471742888328 1.67067854153201
"1358" "SP803280_c95045_g1" 1.9257103632034 0.990700512546661 1.15190441719204 0.728361090487406
"1359" "SP803280_c107134_g2" 12.4811067663501 15.8571745804587 13.0134716644172 12.5953077312205
"1360" "SP803280_c108773_g1" 1.35432061647708 0.685352923003133 1.43679015504436 1.35304886128638
"1361" "SP803280_c105949_g1" 4.46217325624871 3.82084750481168 2.59725594485949 6.07954814929309
"1362" "SP803280_c115941_g1" 0.759781727545647 1.02759805888737 0.830152127426744 0.87247217268714
"1363" "SP803280_c109776_g2" 15.3612377546435 15.2911656008714 15.1564656004372 15.2683697436077
"1364" "SP803280_c111958_g2" 1.92183970469108 1.33243875098736 2.1286045465017 1.75118377649341
"1365" "SP803280_c113688_g1" 30.5118647718491 12.6883823588992 2.46454421026624 0.871329877866826
"1366" "SP803280_c81710_g1" 5.27862063206763 8.60406485387835 12.7843566570504 13.6943085070551
"1367" "SP803280_c107153_g1" 0.416978629770917 0.354481123671108 0.555425017679594 0.525598806782042
"1368" "SP803280_c115670_g3" 0.587686008400678 0.265605073197212 0.516727308257027 0.902062384644661
"1369" "SP803280_c105185_g1" 12.686158389439 13.4835905446468 14.4177230640634 11.7295439268682
"1370" "SP803280_c15983_g1" 3.51207025369311 1.65001253626921 1.5360721157931 3.15846804059891
"1371" "SP803280_c104531_g1" 9.9919577455498 10.4332631275376 10.9586978896618 11.071347042017
"1372" "SP803280_c116482_g1" 1.59805367873737 1.30335582105446 1.24020765878149 1.72972568616365
"1373" "SP803280_c86003_g1" 35.424292245129 43.8946076589428 36.1641586590294 36.5756718787312
"1374" "SP803280_c53760_g1" 3.71136325923969 2.13550787395709 4.33848134879825 6.65344199179122
"1375" "SP803280_c111768_g1" 6.91035442173196 7.61509319070751 7.73404236442128 7.32608430799401
"1376" "SP803280_c92194_g1" 1.88341879483792 1.48142961359499 1.18117903520574 0.862387309393123
"1377" "SP803280_c117088_g2" 1.37062476056698 0.711365130380886 1.71731361949865 1.81459721391817
"1378" "SP803280_c84293_g1" 180.889350509547 285.449969425552 250.384059327076 290.58644858369
"1379" "SP803280_c76624_g1" 0.911244711112744 0.464445458322189 0.591416988260612 1.0089739469508
"1380" "SP803280_c78854_g1" 1.76374120216456 3.6924984417932 2.02581287939363 2.09554587202173
"1381" "SP803280_c112621_g1" 0.723342891918308 0.660927300794115 0.709883606549837 0.430126236943845
"1382" "SP803280_c96987_g1" 17.1936474090683 16.9288907382954 18.0862948526347 26.571923018828
"1383" "SP803280_c77630_g1" 0.94327831396607 1.05168996662648 1.52406657772705 1.11628668617288
"1384" "SP803280_c73904_g1" 6.71595060276052 8.33228407554628 5.91122071421001 2.50480995378102
"1385" "SP803280_c108810_g2" 1.88168213455588 1.4095130204046 1.86164763000618 1.7781412423276
"1386" "SP803280_c91649_g1" 1.36089670010613 0.70483963802819 1.30004387589501 1.23435712530939
"1387" "SP803280_c96606_g1" 3.7778784123098 4.81628433465251 5.23536370366483 6.88247154040516
"1388" "SP803280_c111033_g1" 1.86362923556403 2.04653942776241 1.83317058884553 1.77688968471753
"1389" "SP803280_c84773_g1" 2.56174220803687 2.9283657526687 2.11868978974452 2.43207172875276
"1390" "SP803280_c81292_g1" 3.58571065766812 5.86268213995203 5.73965936081961 5.40410664680732
"1391" "SP803280_c100677_g1" 6.2327752377306 2.96174917373202 5.01517860548041 4.97747211459372
"1392" "SP803280_c77958_g1" 71.2343950640789 71.6967919372392 52.2504300990469 66.1568909937109
"1393" "SP803280_c117588_g1" 14.6121896684236 14.9598706746747 16.4296074334892 13.768344321977
"1394" "SP803280_c76408_g1" 7.66754186382252 7.09818637331567 6.63582192066995 3.40779998195966
"1395" "SP803280_c60334_g1" 1.83091783089097 2.54166245027861 1.97853746062589 1.91123532931421
"1396" "SP803280_c108248_g1" 2.73881682422797 2.6577426289738 2.45774748098444 1.15513153305123
"1397" "SP803280_c109598_g2" 0.829213762597362 1.03647761912545 1.28336744891782 0.451733439513534
"1398" "SP803280_c95795_g4" 1.68406423021621 2.75431174864238 1.93273021848135 2.50874562955789
"1399" "SP803280_c100651_g2" 0.956745961017756 0.359618895265501 0.463386728133632 0.429593890156198
"1400" "SP803280_c96152_g1" 1.44673141361793 1.14427948893539 1.62827880380494 1.85649880182246
"1401" "SP803280_c114485_g2" 1.23091802307524 1.28565229952291 1.46868820054568 0.926970245002285
"1402" "SP803280_c95656_g2" 14.5735081730159 17.1529185006025 17.1921103921319 17.7002252325877
"1403" "SP803280_c91977_g2" 5.05789393268868 5.51203992591026 5.02150390860812 4.39678076072074
"1404" "SP803280_c114953_g1" 5.73567185784666 4.89421911449832 5.72093489452952 5.06786255527245
"1405" "SP803280_c94284_g1" 3.44985775342547 2.68479337284759 2.88211542782213 3.1993961098334
"1406" "SP803280_c117643_g2" 3.39599845620486 3.15708694738444 3.40670588794128 3.35949919461769
"1407" "SP803280_c85577_g1" 6.3073378490851 3.70013314899544 4.91625141711572 2.95126472685712
"1408" "SP803280_c8909_g1" 69.2187213358704 131.314013205335 110.074559670645 100.552094393033
"1409" "SP803280_c25419_g1" 1.51530462091799 2.4167428598992 1.70763380607346 1.71991218305368
"1410" "SP803280_c89399_g1" 1.23683158480153 0.437925617805077 1.15697832639215 1.55667521084073
"1411" "SP803280_c31626_g1" 11.5034636604832 6.91815892183282 2.64108963193182 3.23821475998746
"1412" "SP803280_c116007_g1" 2.38885045829715 2.23838533994269 2.20911438852869 2.84344623422127
"1413" "SP803280_c104875_g1" 0.997175099478078 0.550101881002168 1.31119749640862 0.981206983128975
"1414" "SP803280_c109247_g2" 3.0084692231599 7.03294641962702 3.86963796105186 3.52112183557855
"1415" "SP803280_c89185_g1" 1.00025656322735 1.51887065185359 1.70454504051823 1.62696545981855
"1416" "SP803280_c80103_g1" 1.70181527458156 1.05312079415898 0.689849440347032 0.337635210481597
"1417" "SP803280_c104284_g3" 17.0367046862608 21.4286033656676 17.7076536850386 20.2021519323292
"1418" "SP803280_c114091_g4" 1.55733579315172 1.68856046094117 1.66390385202574 1.24667068097704
"1419" "SP803280_c102198_g4" 1.73512572071442 0.142255559014896 1.67363459543018 1.32254828934102
"1420" "SP803280_c88814_g3" 1.06038445221332 2.04199923160349 1.54579871882184 1.48115033660226
"1421" "SP803280_c103822_g2" 5.76751366820278 2.73949897744051 5.39653222430427 5.48876626586509
"1422" "SP803280_c102476_g2" 1.16119649249893 0.796397207192838 0.71664273715279 0.224557252841092
"1423" "SP803280_c91330_g1" 6.94837778180026 2.8341428306576 1.85659893160001 1.58182293394383
"1424" "SP803280_c110492_g1" 2.6034461822383 2.35660480418834 1.75207351255762 1.39576562959179
"1425" "SP803280_c95498_g1" 1.47867138774904 1.53079594622081 1.57886775703623 1.49302361985719
"1426" "SP803280_c109167_g4" 21.2496061492805 24.4692125013922 24.6088475183161 35.0931676757687
"1427" "SP803280_c89102_g1" 4.75709764346219 5.04821316679366 3.39937919744313 3.16577905575348
"1428" "SP803280_c103389_g4" 1.71750601062712 1.416243253869 1.1501819367353 1.2860690482307
"1429" "SP803280_c109413_g1" 0.563951436172284 0.439992495103135 0.613459396906705 0.458313265353139
"1430" "SP803280_c105591_g3" 4.72406538127347 5.49709996939762 5.38829658867189 3.46178502284442
"1431" "SP803280_c106287_g5" 5.98324576479593 5.89159419825553 4.88081805031284 5.33231495453372
"1432" "SP803280_c82244_g1" 8.97688001349946 10.7984363117669 10.2083348607829 10.9695664199101
"1433" "SP803280_c108818_g1" 0.473564845741701 0.127536401173802 0.0769108411209982 0.180600742434012
"1434" "SP803280_c85799_g1" 0.774074292721992 0.0892899117110077 0.400210541611459 0.353888099152962
"1435" "SP803280_c111518_g2" 2.67557349840407 4.09463433727309 3.90228529199806 3.82108893583328
"1436" "SP803280_c106179_g1" 62.8357777573168 32.1854235344553 52.8943877494135 28.022011512158
"1437" "SP803280_c95217_g1" 1.61955474975546 2.94664882791437 2.69151732646892 3.35188829782865
"1438" "SP803280_c98563_g4" 144.296315427253 187.457668477584 143.174544415903 156.283191564735
"1439" "SP803280_c94564_g2" 9.36635259431001 11.0008372516957 12.2084522335214 10.2752715752376
"1440" "SP803280_c117162_g1" 6.38466328884318 4.2052643530269 5.43382746750909 5.05634110945126
"1441" "SP803280_c82428_g1" 7.07900973232548 2.48750871335672 1.17530212285121 1.20909968425192
"1442" "SP803280_c83990_g1" 1.00564578937982 0.356670073286811 0.393649771422365 0.570024074101865
"1443" "SP803280_c82347_g1" 1.13547446618959 1.08424089464029 0.723302514946106 1.32559769049577
"1444" "SP803280_c103649_g1" 0.922100860269498 0.649924017602116 0.789351352166596 0.742133401040494
"1445" "SP803280_c82459_g1" 2.32841181021021 1.42196390245262 3.01685988875037 2.437670386631
"1446" "SP803280_c65591_g1" 1.10582037681242 0 1.29574099269163 2.24134983908208
"1447" "SP803280_c107835_g2" 1.73551729288608 4.15740669741988 3.25759068464288 3.42410263667971
"1448" "SP803280_c101270_g4" 0.767179399682436 2.49355840028589 1.9710092091041 2.03943893441951
"1449" "SP803280_c115645_g3" 7.78717541592302 10.1358407114974 8.12062123353423 5.68137884348394
"1450" "SP803280_c115306_g7" 1.77475309432537 1.87035633847756 2.32691611678981 1.7154391971316
"1451" "SP803280_c44520_g1" 7.15660974580272 9.84460735944529 8.91368493602308 10.8247226939865
"1452" "SP803280_c89786_g1" 3.2405198375001 5.55110449347973 2.9947237918893 3.11564691365217
"1453" "SP803280_c116248_g1" 2.01555416025811 2.53720642176407 2.24183166044292 1.67110362666643
"1454" "SP803280_c112368_g3" 0.912386950890003 0.886874431514127 1.13602903038418 0.45628654057247
"1455" "SP803280_c114927_g1" 7.37725573703937 11.3085795054888 9.68794683148105 12.6881068122635
"1456" "SP803280_c112779_g2" 2.17216544199282 2.91638038120325 3.64587389639072 7.95306583363899
"1457" "SP803280_c61533_g1" 9.24839671056407 3.65114640242043 0.299022350613038 0
"1458" "SP803280_c96830_g1" 21.4935333598193 34.3384129920726 33.6037815750854 34.4799159966223
"1459" "SP803280_c117797_g3" 3.2235679174646 2.4413368409243 2.65618802236057 2.74603801129526
"1460" "SP803280_c94146_g2" 7.52839677314737 8.93668845092959 8.24787168349025 8.19090731075148
"1461" "SP803280_c107930_g1" 14.8823228113637 12.8115030950693 11.6351528444525 12.8483038411108
"1462" "SP803280_c110855_g2" 217.37192294403 197.310464182936 170.228837106336 212.162877154518
"1463" "SP803280_c102399_g7" 0.662173263272593 0.352382151392037 0.478225544090272 0.49768772096606
"1464" "SP803280_c118492_g1" 17.4397118393596 16.3948371655151 14.5403200749143 15.0392126893389
"1465" "SP803280_c88764_g1" 1.49874866224091 0.15784246096616 1.16450360068869 1.09646282098971
"1466" "SP803280_c106022_g1" 2.1193254836116 1.17759767504354 1.08749254232663 0.502240053737033
"1467" "SP803280_c116893_g1" 1.87371672282398 1.07709397351402 1.47385909493246 1.01554961504806
"1468" "SP803280_c87811_g3" 1.64645352934073 0.511973672370611 1.57569324601623 1.09049769553098
"1469" "SP803280_c54013_g1" 8.18384109267745 6.53145416702969 3.94318106756417 1.57350103634543
"1470" "SP803280_c116022_g1" 19.9846032450582 20.6407389522139 23.3575596483364 20.4130865476284
"1471" "SP803280_c104301_g1" 19.7296536289745 19.2274156222753 18.2757205801142 20.3593144212338
"1472" "SP803280_c111263_g1" 0.521683642063277 0.404436058828088 0.457944747216593 0.419328221431581
"1473" "SP803280_c112283_g1" 3.06827563765714 3.98515047362493 3.66956120039659 1.43465663543279
"1474" "SP803280_c110562_g1" 0.510199397485513 0.305566063822588 0.869358624254602 0.772380291586873
"1475" "SP803280_c111473_g4" 0.289797967902404 0.299453351668093 0.407981148666914 0.278134357781673
"1476" "SP803280_c125944_g1" 1.33239343478135 1.52346006681895 1.34040720115251 1.45378140691167
"1477" "SP803280_c115644_g2" 0.596038645887063 0.236294647648109 0.524433932474187 0.309715581230786
"1478" "SP803280_c96727_g2" 3.84711011448935 6.99950830844393 3.37944587054742 3.96886625026206
"1479" "SP803280_c105134_g3" 0.713144117871384 1.13700464181951 1.60341437656031 2.05479983972578
"1480" "SP803280_c109305_g3" 2.08012036234765 1.91605917588711 2.16496926677357 1.68058290336141
"1481" "SP803280_c75857_g1" 1.67839400763346 0.813385052803715 1.64498976651727 2.11459222912271
"1482" "SP803280_c9881_g1" 2.57196553898852 2.6182388604537 2.51803621133736 1.78190343175346
"1483" "SP803280_c91603_g1" 1.23027678181619 0.539103511872939 1.29414361727156 1.19915534698797
"1484" "SP803280_c95013_g1" 2.82122092760985 2.88420741661492 2.17264498948479 1.43447261123094
"1485" "SP803280_c116370_g2" 1.73967701015337 0.741138109365237 3.69700703880916 1.41421078287391
"1486" "SP803280_c105249_g1" 50.0721022059927 59.7935007831175 59.7381591934628 56.9245591010658
"1487" "SP803280_c99601_g1" 60.0137663823104 62.333310341484 86.3910614203564 72.753005178475
"1488" "SP803280_c81697_g1" 2.35375905438836 1.68844125165602 1.79086923543509 1.83870202404537
"1489" "SP803280_c113724_g1" 1.25416660139189 1.10214853743417 1.40503121342409 1.19458310129683
"1490" "SP803280_c108434_g2" 17.0237192251763 8.94329208415355 2.70316117906214 0.878920111161918
"1491" "SP803280_c118220_g1" 28.5420358341041 27.8516096939177 32.4793768804915 31.8089039018438
"1492" "SP803280_c96489_g2" 5.77646400793566 7.3232430059691 7.23612163666813 4.22026616916902
"1493" "SP803280_c112538_g1" 1.47477557311355 1.41119174539362 2.32408998291826 1.58361719562967
"1494" "SP803280_c112724_g1" 16.3187179829882 13.3121627942941 17.0352462460712 15.4231303047812
"1495" "SP803280_c102059_g3" 0.865197732830936 2.18272208009615 1.85493536057599 9.73758807312318
"1496" "SP803280_c97306_g9" 3.21056824972678 2.82125416588162 2.52969780412047 2.68907045698324
"1497" "SP803280_c102330_g1" 9.53966554295281 10.9169310688914 11.8395817332985 11.763924857771
"1498" "SP803280_c104581_g2" 1.13341847740482 1.6769564584268 1.62490289185983 1.73847552728679
"1499" "SP803280_c74155_g1" 0.92267230210081 1.35421398101422 0.823425113801425 1.81707318959693
"1500" "SP803280_c84895_g1" 1.67651546745461 1.54492033280769 2.13195896577361 1.84507032593838
"1501" "SP803280_c114472_g5" 1.86360952180055 2.43354633646149 2.59838388870529 2.43845468745319
"1502" "SP803280_c93180_g2" 1.37934970720159 0.587109262203553 1.44514314990555 1.17326978591813
"1503" "SP803280_c110406_g1" 1.2425276561197 2.07420235294631 1.11693553990342 1.48567341117602
"1504" "SP803280_c99120_g2" 3.91014857183479 2.37801579279691 3.65841022037564 5.23382120326923
"1505" "SP803280_c100107_g5" 2.5497399231691 2.1492638012068 2.18956975029476 1.96716478554155
"1506" "SP803280_c117023_g2" 37.33158291769 40.4364395898485 38.3996006089172 41.0873798399779
"1507" "SP803280_c111045_g1" 0.824886313790316 0.140576218429729 0.671450539487479 0.542862355602538
"1508" "SP803280_c107606_g2" 3.7400356289254 4.13602405522184 3.39517527579184 2.82643570455726
"1509" "SP803280_c97399_g1" 2.17164542466848 0.415747318643973 3.1408557829107 2.57950098286899
"1510" "SP803280_c107314_g1" 2.61367733171846 2.9198344349714 3.12931673239629 3.62052388533317
"1511" "SP803280_c111832_g1" 11.16685206773 8.99300985715785 13.954143331365 12.382701227257
"1512" "SP803280_c85729_g4" 3.20563010996585 3.56662662074443 4.2653458512718 3.61607138564069
"1513" "SP803280_c87663_g1" 2.19632825102215 1.67927672202608 1.31918694132597 1.98229988570851
"1514" "SP803280_c100150_g2" 22.4560504956781 23.6342986618416 26.2248370010359 22.3911027616856
"1515" "SP803280_c103977_g1" 1.98754563046301 1.88026568508283 1.18625369796358 1.72986944786936
"1516" "SP803280_c115161_g1" 9.71421124517387 11.0491544928268 13.1078671238398 12.3791530982708
"1517" "SP803280_c83778_g1" 1.11724447229792 2.05468167929154 0.706753096502657 1.69345578150512
"1518" "SP803280_c115314_g1" 0.71129061487079 0.512573230337413 0.692255193370607 0.349853749383296
"1519" "SP803280_c104322_g2" 5.40240693703378 4.60188653327396 4.26241154157159 4.08178378843564
"1520" "SP803280_c106558_g1" 4.18101894898972 6.24642503073376 6.32617083608939 2.77388422111772
"1521" "SP803280_c67521_g1" 66.6121985199407 30.4528201091089 17.242978952303 22.4758746106497
"1522" "SP803280_c84944_g1" 1.76869665540554 1.34588959104869 1.28739850502952 1.29104038844428
"1523" "SP803280_c106376_g2" 0.673587175268122 1.17940979521155 0.892587972625898 0.793939831952122
"1524" "SP803280_c115770_g1" 3.53818094178347 2.61492334158576 2.76315425128234 2.51056897302013
"1525" "SP803280_c108377_g1" 2.87454132936889 2.45073324670599 1.51126557964573 2.30175391018996
"1526" "SP803280_c99274_g3" 51.8295965030922 55.4706716566126 54.0316475666764 88.4249847276268
"1527" "SP803280_c102274_g2" 17.7523613512223 19.987242703716 15.6229204647548 18.0117754090708
"1528" "SP803280_c107738_g1" 1.17402679722138 1.78471653288261 1.09496357648499 1.81403217759793
"1529" "SP803280_c114133_g2" 1.9887104008493 1.6131812506969 2.61258485028993 2.34228643514521
"1530" "SP803280_c106203_g2" 94.7026859897377 114.781114718465 117.887121200236 90.0541553377866
"1531" "SP803280_c115043_g1" 3.08931776459582 2.78855511678431 3.61606645259033 3.47538337035487
"1532" "SP803280_c77437_g1" 7.91372714542839 2.6142941277792 1.3731104499877 3.04113967360199
"1533" "SP803280_c116975_g1" 3.0363255359442 2.27206367992541 2.03434791913149 2.36147194187156
"1534" "SP803280_c103592_g2" 0.96729310871731 0.442537003874888 0.798546398389291 0.569908224574653
"1535" "SP803280_c82675_g1" 4.51939858191398 3.28455672455157 2.19621574179286 1.77162893152846
"1536" "SP803280_c80174_g1" 0.723369259834538 0.859535387125526 0.999415145188198 0.927180921053068
"1537" "SP803280_c113138_g1" 1.54108930249635 1.68928550020383 1.70730075417754 1.608676777477
"1538" "SP803280_c76520_g1" 7.20941803529929 1.18670746181199 10.0102836951033 5.70980322897493
"1539" "SP803280_c81984_g2" 1.8475168416827 2.13664770601295 2.00520006266337 1.95310832459848
"1540" "SP803280_c99427_g1" 944.104631605463 1353.42841778796 1859.13522592424 2118.03316753301
"1541" "SP803280_c95269_g7" 0.889186799170083 0.249606434494126 0.693639774444415 1.03414541193345
"1542" "SP803280_c109355_g2" 0.505032227224419 0.371725843723613 0.366006136891385 1.92070376388028
"1543" "SP803280_c118218_g1" 29.7740591987806 38.2701435220606 35.4634770850859 34.5993775121435
"1544" "SP803280_c102789_g2" 7.10137351110531 6.0837206241167 6.2925080510593 6.2210498314982
"1545" "SP803280_c99412_g1" 1.29734819543884 1.21572624144558 2.08714452585599 1.01556923316002
"1546" "SP803280_c103299_g1" 8.16480014123882 9.48655719048464 8.41487533090153 12.9840896431889
"1547" "SP803280_c116348_g1" 44.6771647644674 50.7776047219537 66.8532923588549 55.2502635016077
"1548" "SP803280_c92249_g1" 0.795327627749366 0.607588023363157 0.758080358643446 0.320902344196673
"1549" "SP803280_c110298_g3" 3.78656168293967 3.67150351277554 4.82143403273612 4.11404060365362
"1550" "SP803280_c92774_g1" 1.54160988900547 1.43080925226172 1.37451148768113 0.987547037953344
"1551" "SP803280_c117327_g2" 4.42633368462252 2.72903508887928 5.05041124504996 4.7549971006344
"1552" "SP803280_c116176_g1" 0.857266285761262 0.231208304657388 0.9393565015621 0.758186481444635
"1553" "SP803280_c26677_g1" 3.06697345594401 3.55386669699838 3.28981808352202 3.9572618213707
"1554" "SP803280_c7883_g1" 2.25029192754733 4.03923474110896 3.12870679904201 3.78295953562816
"1555" "SP803280_c42507_g1" 0.452547833186649 0.0636878073109413 0.0086942747398518 0.0207158484292798
"1556" "SP803280_c99056_g3" 1.1538222597407 0.244381488543627 0.0977865922628996 0.454771247877599
"1557" "SP803280_c131830_g1" 8.16392882809195 11.5996472012181 11.454352370274 13.6450929912444
"1558" "SP803280_c105959_g1" 1.08355673037023 0.582810468148679 0.988983217098865 1.10240331142032
"1559" "SP803280_c106756_g1" 85.9374885006476 133.418795431809 144.27965397138 107.798732324327
"1560" "SP803280_c109286_g1" 5.3572742493655 6.2227129313604 5.33759427730027 5.62510634821528
"1561" "SP803280_c91892_g1" 3.88333917191544 3.12196658858285 2.60368942808068 4.25794077582543
"1562" "SP803280_c109426_g2" 1.56423602051462 1.09249874794737 0.987612947306655 2.53783811601065
"1563" "SP803280_c104807_g1" 0.856047988339602 0.686841027380235 0.735788315350449 0.811144450453136
"1564" "SP803280_c112357_g2" 4.24028820386882 3.29948653713561 3.2507389411788 4.19997287331361
"1565" "SP803280_c103170_g1" 2.17315405732497 1.86912392449403 2.08248100231885 2.04415664094103
"1566" "SP803280_c93920_g2" 8.07826496771086 2.68174870762946 7.67362882608668 11.4268687728828
"1567" "SP803280_c101820_g2" 18.2453667130829 29.3794288918421 23.8056170101956 19.1227234703312
"1568" "SP803280_c101256_g1" 1.71488592313229 1.15040802372488 1.45522095248906 1.54835692499685
"1569" "SP803280_c116804_g3" 2.97699983860548 2.7537325665974 2.71421107267611 3.04923412058189
"1570" "SP803280_c117867_g1" 1.11306643525339 0.742188301242075 0.475828039196464 0.74623235557902
"1571" "SP803280_c92882_g1" 2.85372798202192 1.21561515450337 1.8827592801878 1.09528186784515
"1572" "SP803280_c108562_g1" 4.29962166947264 4.19666662639657 4.99007564229247 2.31204388090771
"1573" "SP803280_c110538_g1" 2.49745510840806 2.33594716933901 2.20423970838186 0.769740394944074
"1574" "SP803280_c100106_g1" 2.26764692627397 1.4360819421314 2.26327370814675 1.82155628311246
"1575" "SP803280_c94198_g1" 17.6981535413743 13.9673352968643 17.1911393406144 25.0654633873864
"1576" "SP803280_c105675_g2" 7.14925531686018 8.90327846884624 9.78589924642153 10.8004021633795
"1577" "SP803280_c111325_g1" 10.4501754434029 10.6489031077295 10.8370624515821 10.065734535094
"1578" "SP803280_c107465_g7" 3.13239403029989 3.46408011999054 3.50183069415832 2.20078915393715
"1579" "SP803280_c107726_g1" 1.79878309395859 0.804733984595998 1.41803300922436 1.86021279085609
"1580" "SP803280_c99253_g1" 0.939206529844759 0.599974401205541 0.549659806412503 0.40080735539425
"1581" "SP803280_c117916_g1" 3.49625845603058 3.10843942689292 3.27099598777456 4.20787222225179
"1582" "SP803280_c100252_g1" 2.36411672806248 2.21600030068263 1.52261994495707 0.927278883924704
"1583" "SP803280_c114656_g1" 12.3526048264539 10.467283840419 12.4251160932576 15.4301143216154
"1584" "SP803280_c89771_g1" 3.11844199861909 2.39099148138173 3.89331725848507 3.32915423861892
"1585" "SP803280_c114954_g1" 5.54114011205371 4.55910804245965 5.99890688389394 5.24928771316853
"1586" "SP803280_c101238_g1" 23.2707111657867 22.2379085149451 24.8343839740589 25.6060529595526
"1587" "SP803280_c116553_g1" 0.496900210328492 0.277308297781222 0.468659739843611 0.40776766225029
"1588" "SP803280_c27673_g1" 0.370707863035837 0.50124658220822 0.956775558818067 0.349250621884382
"1589" "SP803280_c93425_g3" 1.20522504768054 1.93160048338941 1.62001381060082 1.74775497257079
"1590" "SP803280_c95245_g2" 1.26913656423253 1.21287754506041 1.5106931641879 2.21776723500122
"1591" "SP803280_c73544_g1" 12.5992005724178 14.2929712348989 11.7665700763278 11.6208246453541
"1592" "SP803280_c94424_g4" 19.8961330422382 21.805407594099 14.5715429175643 10.148261902085
"1593" "SP803280_c109283_g1" 1.37901213866102 0.806290720296486 0.995414476616003 0.951828544707377
"1594" "SP803280_c93781_g1" 4.2255955016882 1.72774060718108 2.59620945607136 2.13742323925407
"1595" "SP803280_c112319_g1" 18.0891251990047 21.2519459559592 22.0808894716643 28.2989767512221
"1596" "SP803280_c117527_g1" 2.16425646375598 2.8354586160823 2.01654515977338 1.88343081876324
"1597" "SP803280_c117766_g1" 3.70055819186506 4.10057060079106 5.14512491926016 4.98318212994051
"1598" "SP803280_c117488_g1" 1.51507784449073 0.990393046727134 1.69300326083522 1.6968767148509
"1599" "SP803280_c111437_g2" 10.3957263415074 9.94547462778904 7.15534696950633 8.34518424380434
"1600" "SP803280_c108561_g1" 43.2659402787725 49.6884453870317 58.154329371852 64.9565327673016
"1601" "SP803280_c110930_g1" 41.1583762187073 64.37072368478 74.035522770947 104.49835484186
"1602" "SP803280_c99028_g1" 2.36214135307899 0.201204334896905 0.339278030788819 0.140087623259509
"1603" "SP803280_c118428_g1" 2.31728500102074 1.79094892475712 2.6311201382608 2.5719835796276
"1604" "SP803280_c111771_g3" 2.09286397527906 0.636747093376905 3.80900870319463 3.11202106315605
"1605" "SP803280_c118210_g2" 10.4331614254137 12.5771013208815 13.1165349643075 10.2749434136547
"1606" "SP803280_c78007_g2" 0.987254490356048 1.47882514990448 0.884557009819478 0.772122267962518
"1607" "SP803280_c102652_g1" 2.33019660280554 2.02792856237095 2.37889432190768 0.725513454873864
"1608" "SP803280_c101920_g5" 0.701513099715085 0.735874866215832 0.574592722359668 0.703107737155945
"1609" "SP803280_c108650_g2" 1.95320720921825 1.36419683753257 2.37285740593881 1.60340895263555
"1610" "SP803280_c95206_g2" 1.54655584492447 1.36646423347309 1.39455898828393 1.43451279450038
"1611" "SP803280_c102418_g1" 1.50771199532501 2.4631563555379 1.88362569662108 0.597341281041946
"1612" "SP803280_c84910_g1" 9.79908073724331 8.02945295614576 7.22171836381386 7.76202383340155
"1613" "SP803280_c94023_g3" 7.54097044210915 14.7672971639179 10.2431851689023 8.98118398439613
"1614" "SP803280_c100144_g1" 0.494422972416438 0.546716283586009 0.522662563376274 0.454743186227223
"1615" "SP803280_c108145_g2" 12.4050070424627 16.0815423981078 14.6940304473702 14.5311008068344
"1616" "SP803280_c90914_g1" 2.64179884778086 1.27413042212317 1.57339727029159 0.779310605019742
"1617" "SP803280_c102109_g1" 4.69972588752003 5.92812781590031 6.06713800148087 4.61118292808426
"1618" "SP803280_c100071_g1" 0.773059912881202 0.862964661894207 0.922768866024262 0.957968619508044
"1619" "SP803280_c114022_g2" 0.0928993658582377 0.252620791828627 0.399730097034587 0.924940141610689
"1620" "SP803280_c86750_g1" 3.90286466724493 4.88858494866382 6.07961940492397 1.43472335106505
"1621" "SP803280_c104370_g2" 6.45197325797253 7.91323188977661 8.17509820881044 8.45792571796351
"1622" "SP803280_c112080_g3" 1.06350215826867 1.27085323515665 0.987588634253126 3.45268517363131
"1623" "SP803280_c118439_g1" 0.956389485698211 0.304298646760996 0.661038746991654 0.531486762079192
"1624" "SP803280_c79928_g1" 2.71179787757709 2.21370811215122 4.24560417561668 5.93330116100179
"1625" "SP803280_c77748_g1" 2.1357429076792 1.89752227665712 3.33746765847811 1.95135992458286
"1626" "SP803280_c128425_g1" 3.02694186780177 3.49501992127887 3.51783080010792 4.0133465225897
"1627" "SP803280_c79200_g1" 2.14903290565041 0.576914604816262 2.33372393003422 2.24660263442721
"1628" "SP803280_c84541_g1" 0.911366939654423 0.387724221048292 0.80705423315094 0.647183552686631
"1629" "SP803280_c83225_g1" 0.674328501640287 0.513265698104272 0.758314869151441 0.842753668772077
"1630" "SP803280_c107639_g2" 1.6836709574218 0.984719090029317 0.9500040768884 0.220491358211248
"1631" "SP803280_c112341_g3" 3.53986000423882 1.77123211933502 5.35256692911122 4.716754319088
"1632" "SP803280_c102496_g1" 22.1517705746766 29.6546577512349 25.0454233088109 26.4081673172002
"1633" "SP803280_c98634_g2" 1.22565243530982 1.19058555662626 1.06149470868422 0.369134148327749
"1634" "SP803280_c69727_g1" 1.52559050428219 3.22756898599408 2.26682490472804 2.33397410889024
"1635" "SP803280_c118482_g1" 5.44864153771938 4.14685553332008 5.12375629322019 4.11583300470938
"1636" "SP803280_c104726_g1" 1.32753909466558 1.5362697355161 1.60829922937868 2.09226627297221
"1637" "SP803280_c115807_g2" 2.1970888468295 0.879554116258054 2.92122842135791 1.82023474887375
"1638" "SP803280_c117703_g1" 1.76921773896228 0.441803956555701 1.6300330315466 1.45701242402621
"1639" "SP803280_c103836_g3" 1.54506706337507 0.820438592976565 1.11436748848772 1.13992536462397
"1640" "SP803280_c111957_g1" 1.92647029355168 2.18433841315009 1.67869706360082 0.511772976685691
"1641" "SP803280_c106529_g1" 2.12887152813108 1.23133120464368 5.79368245080028 6.44610235321201
"1642" "SP803280_c90272_g1" 2.44182366595994 1.93851505249557 2.54642393824149 1.97450389102844
"1643" "SP803280_c93939_g1" 0.852242344553089 1.0967390549094 1.14869743199948 0.751505046428604
"1644" "SP803280_c106331_g2" 1.08054791863686 1.00809224493167 0.925271574513904 0.751411781948403
"1645" "SP803280_c90479_g1" 1.04265735228519 0.25978015520381 0.927331664647873 1.3882315298746
"1646" "SP803280_c116892_g1" 20.8730042174001 19.5908605309535 22.2380675807993 22.3757777424928
"1647" "SP803280_c103008_g1" 5.42604354239795 11.5016920283657 6.01442521479628 5.53349218660427
"1648" "SP803280_c99318_g4" 1.71178528412448 2.50440501885027 2.74132587314843 1.45863470932905
"1649" "SP803280_c99759_g2" 0.749786982952111 0.326652449397598 0.629906981650479 0.815102332329858
"1650" "SP803280_c72213_g1" 1.00604881955538 2.24083728819915 1.15802903596753 0.549745344667173
"1651" "SP803280_c117241_g2" 1.7005294448716 0.852899466915915 1.3726264638708 0.91618556699249
"1652" "SP803280_c112265_g3" 3.00747427897323 3.18929546288959 2.36626797017438 3.51338605436721
"1653" "SP803280_c96920_g5" 1.57980153857947 1.62496893454357 1.07773676543944 1.21241849999948
"1654" "SP803280_c91938_g1" 34.4564289767445 37.5722171896324 36.76882733233 38.8010169926644
"1655" "SP803280_c105792_g3" 0.930231388408949 0.402450799003243 1.19251389109787 0.506470258793566
"1656" "SP803280_c76543_g1" 1.56063134157707 0.608025234232663 2.1308941812323 1.04641565850283
"1657" "SP803280_c118496_g1" 4.55305382258061 3.50751287793479 3.48602232443876 4.06385152934139
"1658" "SP803280_c13214_g1" 0.749746259662567 1.23535870910138 1.34623431129245 1.07125556449922
"1659" "SP803280_c111616_g1" 0.515085809272922 0.212874633856845 0.369023773592383 0.127230548341052
"1660" "SP803280_c99823_g2" 0.631810272157319 0.466514545831248 0.440711764136048 0.140457715967852
"1661" "SP803280_c82602_g1" 0.340151398707435 0.152098586339359 0.376438515956292 0.334353957460705
"1662" "SP803280_c107112_g2" 0.870272401157834 0.325666507360843 0.733242136914973 0.587254085139707
"1663" "SP803280_c71845_g1" 4.89567385712321 6.49365538636103 6.68297617495533 8.22106686411744
"1664" "SP803280_c101001_g1" 15.9862526868852 19.867393119457 16.7034253087295 17.5104033305203
"1665" "SP803280_c109762_g3" 0.796675653186559 0.938832572436736 0.947670592302319 1.20774587529065
"1666" "SP803280_c116812_g1" 20.9746267551097 20.5163985405731 22.8823559462069 32.8681193889878
"1667" "SP803280_c95156_g1" 6.496504138474 2.8698793377656 5.43138383342334 6.85919469819662
"1668" "SP803280_c89269_g1" 0.58032874842735 1.02866469924517 0.987731497831368 0.787442680630549
"1669" "SP803280_c107540_g1" 0.763998872980958 0.686221714681507 0.74478130110607 0.666770108419195
"1670" "SP803280_c107625_g1" 0.304007945527699 0.145120739760085 0.365344782197871 0.189802711406376
"1671" "SP803280_c59628_g1" 0.959449672804754 1.47881090512076 1.4609765349078 1.91191071198528
"1672" "SP803280_c93589_g1" 4.78172975500593 1.57031424064455 3.5166278110171 2.15516970033343
"1673" "SP803280_c108700_g1" 18.1925077351359 23.2483711558483 31.3412070872395 25.1664917550856
"1674" "SP803280_c117097_g1" 3.09149088946016 0.904333312232903 5.94832646057545 5.48888453227467
"1675" "SP803280_c114821_g2" 0.718585530652293 0.231152006821285 0.326345957129032 0.78737385055434
"1676" "SP803280_c115688_g2" 0.502493695278053 0.180478137468458 0.716756235450958 0.366702569815836
"1677" "SP803280_c101097_g1" 0.495846701905572 0.219298339036286 0.475488469497563 0.360028499248986
"1678" "SP803280_c97891_g1" 0.910561795723887 0.0991597348664027 0.665865467375679 0.420093565465155
"1679" "SP803280_c109056_g1" 12.7443459901681 14.237301786921 14.0113017912913 13.8971277118817
"1680" "SP803280_c116230_g1" 1.20237045349638 2.06727718031553 1.74097452533401 1.70041429863896
"1681" "SP803280_c114819_g2" 0.996991329259303 1.02521887721777 1.0162398942324 0.867168525950264
"1682" "SP803280_c89177_g1" 13.0941199507243 12.6485171260452 11.4952397176556 11.5431010761183
"1683" "SP803280_c44793_g1" 2.01484440697676 0.509569223119567 1.89537912530174 1.49059646098077
"1684" "SP803280_c81396_g1" 0.946696175799654 0.207081421855002 0.526662941927279 0.697689479516392
"1685" "SP803280_c112610_g1" 85.7320549352039 93.4037245294444 92.8878727700332 79.554521745433
"1686" "SP803280_c83017_g1" 0.757407620286623 0.75253979094286 0.602825723309609 0.164576615307374
"1687" "SP803280_c102718_g1" 10.2075224575702 13.1258835008418 11.5135672909765 13.5708775145855
"1688" "SP803280_c91200_g2" 3.61683683404955 3.18724860482828 1.60929743362755 0.979560301478129
"1689" "SP803280_c104788_g1" 1.97240057206386 2.33962234791867 2.64019205572524 3.46199597920724
"1690" "SP803280_c89955_g1" 1.3705507645137 0.654549517907375 1.69061404454546 0.98552462770819
"1691" "SP803280_c118324_g1" 3.1102313775296 1.69551897585623 2.21402293050357 2.27330009246794
"1692" "SP803280_c108460_g1" 2.94608638777471 3.53469625753239 2.73726786837819 2.08820833151035
"1693" "SP803280_c105104_g1" 4.62607953346845 3.51980669749878 4.59884242618176 3.95987833432257
"1694" "SP803280_c92638_g2" 1.86889028201206 0.402266493451843 1.85209221094708 1.29300790569493
"1695" "SP803280_c115970_g2" 5.52251007622152 2.66801084073217 5.35228783825296 4.14370324481435
"1696" "SP803280_c84275_g1" 11.8991517016579 20.6085795162584 15.1585474578932 19.6446907643808
"1697" "SP803280_c100940_g3" 5.57140881962226 2.81337785830905 6.13174533565379 4.37791345912224
"1698" "SP803280_c88437_g1" 46.3106846660192 68.7756142838105 63.7990663120185 63.4625894188028
"1699" "SP803280_c95964_g3" 1.09523508772293 0.499086321611563 1.29613397759819 2.84246782943442
"1700" "SP803280_c117324_g1" 8.02359668356005 6.5239716535052 7.43164793358635 8.61973084128419
"1701" "SP803280_c93828_g1" 6.97035231251295 7.90465191486255 8.40593615109136 8.65656523954399
"1702" "SP803280_c93210_g1" 28.7238405670946 37.5083547730507 31.8523550941591 41.1298079010693
"1703" "SP803280_c95479_g1" 1.67521566538625 1.85717569720667 2.62242825450631 1.49981784708883
"1704" "SP803280_c113841_g4" 2.00687223484735 2.00305374836466 1.83338824502179 1.77773267166966
"1705" "SP803280_c109939_g2" 19.1769734904207 22.1496604931807 18.8018290770872 21.3976631065106
"1706" "SP803280_c97709_g1" 7.54341182392229 5.66554167327504 5.55061158360538 6.04725254076314
"1707" "SP803280_c118073_g1" 4.79051404436178 1.86884706551319 4.01305010607989 3.94543520788646
"1708" "SP803280_c93264_g1" 14.9745720796964 24.1733685644786 21.1093433487385 23.8372331287668
"1709" "SP803280_c98171_g2" 14.0448577691142 15.4245139622713 13.1657036711518 17.8397612939502
"1710" "SP803280_c85940_g1" 1.19157236187808 1.19448876275618 0.914134335994005 0.903360652289282
"1711" "SP803280_c105128_g2" 6.52404777597998 5.36449321466787 6.52809842892244 6.33684658445525
"1712" "SP803280_c99496_g2" 7.84876732382686 6.01668589294067 7.1720613220125 6.63344853824121
"1713" "SP803280_c111010_g1" 3.80024958737337 1.84590742442799 1.96815620108022 1.67654091458244
"1714" "SP803280_c90766_g2" 2.10607915707612 1.19246558534446 1.66068812123995 1.37364760460386
"1715" "SP803280_c98914_g1" 2.24718988937705 1.43063035568737 0.996644733047273 0.981393622550899
"1716" "SP803280_c111137_g4" 3.06148386608175 3.96159509075096 2.87481366751186 1.40587513569635
"1717" "SP803280_c113068_g2" 52.3690317580368 53.0473842905674 53.8324299490303 51.748606234662
"1718" "SP803280_c86041_g1" 1.92319289616919 1.27702545411588 1.64973560288978 1.85868984372842
"1719" "SP803280_c89539_g5" 1.09757708400992 1.57780768742644 1.71169651379781 1.70643799542856
"1720" "SP803280_c86602_g1" 15.6289347092033 11.0907647118162 7.73888458161436 9.88058463197631
"1721" "SP803280_c72689_g1" 4.19641199528293 2.23452928448234 2.13718031447324 2.51302286582708
"1722" "SP803280_c86614_g1" 3.80685334873928 0.800181060700663 3.11097001425795 2.02964003811885
"1723" "SP803280_c90142_g1" 14.2058286547746 16.0050282545058 14.6466566910203 16.4337477130607
"1724" "SP803280_c116543_g1" 1.62227662471188 0.726445899696015 1.53022071799937 1.42201044505001
"1725" "SP803280_c108208_g2" 2.42385666617823 3.46117564034609 3.72540817859758 5.65528916458516
"1726" "SP803280_c101786_g1" 17.9678222952731 14.7060089135867 15.6992937479379 16.8882434744419
"1727" "SP803280_c42587_g1" 5.67280430188053 4.45190413809941 6.22105702503116 7.04379267960814
"1728" "SP803280_c117027_g3" 12.2197012629174 5.56623918121517 7.41631569753366 8.14191436420214
"1729" "SP803280_c86109_g2" 0.990874077413123 0.357384714396319 0.744135942729408 1.2094280761627
"1730" "SP803280_c104773_g2" 1.85102376192318 1.13085297867484 0.862859698834698 1.89662817426978
"1731" "SP803280_c100924_g1" 5.84185634361774 3.55639266566205 6.61187025296391 6.08620178375296
"1732" "SP803280_c77543_g1" 4.14983048352685 4.55445315824888 3.10323474083355 5.30384386943191
"1733" "SP803280_c108218_g2" 25.3657974328279 21.9924281414041 25.6900723632728 26.8118119084472
"1734" "SP803280_c91914_g3" 11.8641962726482 6.40154099895301 6.04948582811883 6.05838207929231
"1735" "SP803280_c50189_g1" 2067.54826370829 2146.88896833246 1959.73846480042 2075.49213456128
"1736" "SP803280_c116411_g1" 13.2993909272337 7.94585415388395 12.3294587158383 10.3465358143926
"1737" "SP803280_c80749_g1" 2.07847457520118 1.04542562306475 1.10438887126516 1.42088144782893
"1738" "SP803280_c101597_g2" 3.04229033997508 5.12436486683938 2.3794334684447 6.39085216930765
"1739" "SP803280_c107091_g4" 2.21251491437353 2.13883707708168 2.27883254840732 2.20365759078141
"1740" "SP803280_c75033_g1" 10.1245887204353 6.40494526264942 9.98680296588836 7.02670044715493
"1741" "SP803280_c107877_g1" 122.11139435214 171.092565719996 174.692461226322 156.366177389607
"1742" "SP803280_c86415_g1" 0.725449081379808 1.06024678879852 0.711906485300318 0.278499117068245
"1743" "SP803280_c99080_g2" 241.263132971177 315.864274213445 378.703064688662 466.671838537453
"1744" "SP803280_c86739_g1" 14.8976631597602 15.8851616398312 13.8960797180799 13.4005855002763
"1745" "SP803280_c88194_g1" 139.839971937771 226.294183975791 251.656467111329 240.738740435773
"1746" "SP803280_c93665_g2" 4.16486785408075 4.48796511925473 3.56883772119037 2.93394938670093
"1747" "SP803280_c35780_g1" 0.528592090231865 0.633128467253973 1.06384774759 1.44621956286688
"1748" "SP803280_c115715_g1" 20.0975703882576 39.3939101118387 30.4712910473266 36.9216275030287
"1749" "SP803280_c63039_g1" 2.38692817845138 0.65932210999782 2.11431718843426 1.39409348747001
"1750" "SP803280_c89006_g1" 2.31924937638168 2.56160749045321 2.16483143412255 1.56879908277479
"1751" "SP803280_c97461_g1" 3.49491209538807 4.55723387711427 4.10435621359394 7.19775647702751
"1752" "SP803280_c117927_g10" 1.59490556779055 1.53926103455712 1.4384334876985 1.46090689517771
"1753" "SP803280_c109834_g3" 28.4483900165608 30.7437196928028 35.4625093700516 32.4416843544725
"1754" "SP803280_c79349_g1" 13.7723831739498 7.58669558854012 9.59974994379493 9.3847177889824
"1755" "SP803280_c89515_g1" 2.46525672535701 2.00349901022181 2.71017996144703 3.84206479523069
"1756" "SP803280_c97900_g1" 2.05220153450423 2.24356253073358 2.10468900561249 1.38474051352817
"1757" "SP803280_c104800_g1" 1.08844087253304 0.530094721959756 0.615121764572863 0.490643266064465
"1758" "SP803280_c108721_g2" 0.486784080917846 0.473707693398735 0.449963870101711 0.440684315290009
"1759" "SP803280_c83979_g1" 1.60297528660199 1.79705445367259 2.2640237140949 2.01228929967946
"1760" "SP803280_c104574_g2" 1.42323779032503 1.30939977876124 0.970598541959406 0.622944292528435
"1761" "SP803280_c62556_g1" 2.79975617115297 3.75737555249148 4.21246617880274 10.0267556462589
"1762" "SP803280_c72968_g1" 4.33362520576509 3.54961103791801 3.38741051544724 4.15189860240908
"1763" "SP803280_c58844_g1" 36.2213292025149 35.5603913526998 23.0461996507913 20.5149659439556
"1764" "SP803280_c109151_g1" 1.24202663848885 1.51696392648366 1.87007393098093 0.637320801009366
"1765" "SP803280_c101349_g1" 0.884552235746821 0.629384620452076 0.438029800064961 0.196118566692526
"1766" "SP803280_c110872_g2" 12.7609946629989 13.2532064697665 15.7390208211087 19.7249376214246
"1767" "SP803280_c103335_g1" 1.68016113405228 0.697863826612522 1.10503709175292 1.19393150105771
"1768" "SP803280_c86642_g2" 0.691096402525262 1.94971455088638 1.79860427483805 4.43277895527789
"1769" "SP803280_c100173_g4" 2.6441038338218 2.32881863239955 2.20539450960227 2.31963480141825
"1770" "SP803280_c105061_g1" 27.6002143064626 33.7108768494391 26.9375675801495 26.9990225432526
"1771" "SP803280_c94063_g3" 99.6043825024362 188.119435181878 148.118241423373 108.356047822973
"1772" "SP803280_c84465_g1" 1.68091329268386 0.773353152059445 1.42524249834583 1.2706838136663
"1773" "SP803280_c40801_g1" 2.1513201099094 1.16650492348127 1.96663902771221 2.36739260732079
"1774" "SP803280_c60168_g1" 3.59949798439298 3.81558473114993 3.84974609750285 4.36175827058533
"1775" "SP803280_c116981_g1" 2.10574358639953 1.32411181373535 1.14358491980584 1.48158713623276
"1776" "SP803280_c99676_g2" 1.1475201425434 0.653491432069819 0.282533585950223 1.10901562457113
"1777" "SP803280_c109510_g1" 2.06821213778134 1.80060919282167 1.36193375318391 1.18055776945581
"1778" "SP803280_c113243_g3" 0.446616083572471 0.615964582414627 0.5964027847868 0.392681014891548
"1779" "SP803280_c114537_g2" 0.769724620890088 0.879569430894673 0.694809005755371 0.515878088677999
"1780" "SP803280_c94663_g1" 5.29380049640578 3.03903843612613 3.96392438423871 3.38089515878397
"1781" "SP803280_c80746_g1" 0.30645170761658 0.19503135635371 0.463563634988373 0.603527549644788
"1782" "SP803280_c91327_g2" 10.2414069625475 18.2501076459133 14.3389754206012 16.1183613528374
"1783" "SP803280_c100077_g2" 1.59279035484253 1.76744110057007 1.77477556529098 2.02037346225745
"1784" "SP803280_c93408_g1" 14.1331979290651 27.9776846181539 23.67126622203 16.5472330579137
"1785" "SP803280_c88760_g2" 1.56882675448967 0.250550155542603 0.0874424234739681 0.111699942284645
"1786" "SP803280_c84323_g1" 1.27474380208528 0.36287331047809 1.20566902553233 0.509991202490027
"1787" "SP803280_c92785_g2" 0.725337000843393 1.22215234285866 0.913084880784639 1.18766866513394
"1788" "SP803280_c114264_g1" 14.7780696397707 5.79501356317155 1.27668723769256 1.34993179604557
"1789" "SP803280_c112367_g2" 11.4418351386068 14.7082423505729 12.4036328768898 12.8528271160986
"1790" "SP803280_c111298_g3" 6.71268837208018 6.16682219953367 5.14814251925399 6.95331989641836
"1791" "SP803280_c106969_g1" 4.9814430125402 6.1484836936841 6.70962171248846 5.72238374230293
"1792" "SP803280_c97251_g1" 0.461774904312943 0.488764440050525 0.501321828638216 0.0797023382724927
"1793" "SP803280_c107346_g1" 27.15666316872 55.7867590086015 39.0941540827973 73.418030116295
"1794" "SP803280_c114183_g1" 6.42795461055836 6.08598454034853 6.56046983628366 7.75253520170093
"1795" "SP803280_c102584_g7" 1.75649783904002 1.01856679800273 2.31515292330752 1.25436157209332
"1796" "SP803280_c95171_g2" 0.800227578093493 0.19464349853721 0.469798830881784 0.450923977467574
"1797" "SP803280_c110284_g1" 9.83883696954326 6.19957412884131 5.19837005854952 4.90679671921216
"1798" "SP803280_c112526_g1" 0.317164338364408 0.250394996406045 0.12087176530545 0.110871427146031
"1799" "SP803280_c37815_g1" 11.3431484344239 32.7010389565282 15.5106740747876 32.7060733176498
"1800" "SP803280_c87517_g1" 3.82734707303426 3.48273077413287 2.07008722145564 3.19643565045703
"1801" "SP803280_c74262_g1" 20.5533779018425 26.4290924864913 25.5758840229898 26.9651231654166
"1802" "SP803280_c60962_g1" 2.46631720398682 5.77280906564633 4.10951337577056 5.43471690990024
"1803" "SP803280_c111568_g1" 17.1110331824896 12.7713697546146 15.9593999501871 15.605167525765
"1804" "SP803280_c105624_g2" 3.33111136206973 2.66179280078158 2.08939311320075 1.84945710300038
"1805" "SP803280_c114905_g1" 3.17965463661112 2.17370220630572 2.73396511008542 2.54045365045787
"1806" "SP803280_c103015_g1" 0.593218113196101 0.101093021346397 0.470002202112844 0.480704123439252
"1807" "SP803280_c92705_g1" 80.3673092687281 80.6592555203945 93.7578530688468 107.265658307231
"1808" "SP803280_c114587_g3" 7.11949828715409 6.46728556563434 6.88591247433152 6.79303055084979
"1809" "SP803280_c78200_g2" 0.92526146251642 2.50037382185314 2.23660453901588 2.26146003119526
"1810" "SP803280_c103945_g1" 2.55971060592459 0.363206578629762 2.56998109805696 2.78346654982153
"1811" "SP803280_c113945_g1" 4.2024043548251 4.63306461825175 4.62384574000834 5.33114647726299
"1812" "SP803280_c113543_g3" 6.4225923517284 5.08064124771316 7.49942436526207 8.18268592612253
"1813" "SP803280_c103728_g3" 13.6423103432426 14.8183942414053 16.6565304322031 13.581433863646
"1814" "SP803280_c109324_g1" 3.33245280780504 4.72996114984959 4.84020039682069 3.31847250410224
"1815" "SP803280_c89598_g1" 1.96627095562835 2.80758895990626 2.08302592634574 1.96676770278806
"1816" "SP803280_c94309_g1" 1.75764111354855 0.975445255180987 1.30832855130322 1.13168010832741
"1817" "SP803280_c93999_g1" 11.9951707169158 10.660755108329 11.730251611241 13.1826086395558
"1818" "SP803280_c17591_g1" 1.92634303725319 1.40241443682396 1.9616811072331 2.07131397178962
"1819" "SP803280_c84557_g1" 10.8871242157188 16.4560016288744 14.1724481671628 12.8181770791538
"1820" "SP803280_c107208_g1" 6.73196982231479 7.99097662528875 8.69230553223873 8.3189849309656
"1821" "SP803280_c98020_g1" 4.49192067514334 8.29076465934105 7.67082361472302 4.27193242548321
"1822" "SP803280_c116947_g1" 1.1836135633439 0.50279408603204 1.09326681785312 0.876107547664668
"1823" "SP803280_c116766_g1" 21.7805480010155 19.694189003233 20.5516051855873 24.8619663680596
"1824" "SP803280_c99965_g1" 10.5643496825638 9.08385485769572 10.4741226047204 11.2441941171818
"1825" "SP803280_c109008_g2" 23.5960675564392 27.3685713207538 27.1403984189339 27.2618221236194
"1826" "SP803280_c110523_g1" 13.7953022286493 18.2996157574321 10.3356393299413 5.03979146078152
"1827" "SP803280_c115967_g2" 112.46176413866 173.864995604378 153.941692728749 149.453194821169
"1828" "SP803280_c113661_g1" 12.2565164726248 7.53815483588516 12.0125766878842 11.6514398960459
"1829" "SP803280_c106155_g1" 3.77463759334835 3.48776563773681 3.29174494522576 4.22752587765599
"1830" "SP803280_c113042_g1" 0.362417633941087 0.167374801912262 0.249482048781159 0.300413367183569
"1831" "SP803280_c87542_g2" 1.40054158417538 0.529860055448033 1.55812234659785 1.04378761220683
"1832" "SP803280_c122594_g1" 0.847306359361631 0.707115248275583 1.07454224947587 0.873100109390601
"1833" "SP803280_c98524_g1" 1.14640956588821 0.763198311378791 1.46327179180558 1.69321733851727
"1834" "SP803280_c84846_g1" 3.98852008564384 1.2337269491934 2.33222864756738 1.68139427498316
"1835" "SP803280_c87013_g1" 0.624094885116705 0.406928471886079 0.629280199564799 0.552602470076592
"1836" "SP803280_c110814_g4" 11.7018024073354 28.4064914910684 27.8498130402482 29.918450714665
"1837" "SP803280_c85388_g1" 0.480071113965561 0.106717819180109 0.593353984630977 0.5624055475327
"1838" "SP803280_c55209_g1" 4.16109329120845 1.99998588936904 3.03348653141096 3.29615771098564
"1839" "SP803280_c91312_g1" 1.21474701355357 1.03264420762377 0.975527074670019 0.930561621281735
"1840" "SP803280_c95380_g1" 13.6463524156448 18.3693572313714 18.6944782145021 17.1563917694111
"1841" "SP803280_c95797_g1" 48.9738404996032 79.0031021238994 81.5233490762452 101.281978078884
"1842" "SP803280_c103061_g1" 2.22892845729883 0.9740018439558 2.26055173157792 1.73920076948067
"1843" "SP803280_c102056_g1" 0.986030925390656 0.419164590607301 1.29579117072922 0.888607848280281
"1844" "SP803280_c103388_g1" 37.207387085311 47.2993143980568 49.7384295594409 47.7963412850133
"1845" "SP803280_c97541_g1" 14.57755598681 5.09296225632816 13.067290345559 7.7124000769867
"1846" "SP803280_c117329_g1" 1.37295130953573 1.26364764769058 0.834037403866186 1.15203012072683
"1847" "SP803280_c80845_g1" 2.19423300913594 0.167989853775681 1.60528618775338 1.72195528205373
"1848" "SP803280_c110528_g1" 132.223664708087 116.807948700263 120.563944792561 129.00307473975
"1849" "SP803280_c104765_g3" 0.810961245056198 1.41918656849893 1.35760313264805 1.69488868119189
"1850" "SP803280_c116837_g1" 2.28393797212614 2.02954370252408 2.29691161433086 1.61415712761198
"1851" "SP803280_c106878_g2" 0.423793798062226 0.599359259651339 0.354333897312634 0.668240923395571
"1852" "SP803280_c115750_g1" 2.6440539158653 5.36328534990341 5.60915703951818 6.36669640010452
"1853" "SP803280_c32184_g1" 13.7577235191689 15.7544721006814 10.1476590182954 36.236183885968
"1854" "SP803280_c54136_g1" 1.05919265089068 0.945808153690444 1.82712817819131 1.49995826072254
"1855" "SP803280_c113431_g1" 1.0695377195676 1.08020048437893 1.13705754767469 0.355412986815256
"1856" "SP803280_c115426_g2" 1.68990619172177 0.977837058779932 1.82268490495533 2.91247613914093
"1857" "SP803280_c101696_g1" 5.88322191811221 6.98734805599322 5.62357572156263 5.82143618952935
"1858" "SP803280_c116189_g1" 2.84360521847975 1.10991778037465 2.59112935502541 2.70336067289705
"1859" "SP803280_c106256_g5" 6.3675419912929 9.49223702227628 12.7700750686183 14.8454098397344
"1860" "SP803280_c105780_g4" 1.93681752464811 1.26809346464471 1.68229306403082 0.5846889627801
"1861" "SP803280_c92648_g1" 18.4879688753527 25.8029664064278 27.7092892500211 26.3448965410399
"1862" "SP803280_c99441_g1" 1.01741087946695 0.544190328947837 0.611122749233456 0.720759788682786
"1863" "SP803280_c90375_g2" 0.811317876293739 0.434022030103055 0.81339115936743 0.659960040797638
"1864" "SP803280_c66405_g1" 1.18418813365125 1.39644868040171 0.898376235062769 0.817729664881538
"1865" "SP803280_c111691_g5" 2.70710661623906 1.48072066980541 1.83278213388871 3.18257018985318
"1866" "SP803280_c109000_g1" 0.770148908205231 0.117475862961203 0.553631174978178 1.13967294885738
"1867" "SP803280_c107514_g1" 11.9545322616742 13.6314544777468 14.1804384995371 16.0618970462889
"1868" "SP803280_c65774_g1" 3.28211367795354 3.80034176972859 5.28813417947064 1.34237504306838
"1869" "SP803280_c105967_g2" 0.699646292778286 0.130657889211249 0.606891345357585 0.254900916329283
"1870" "SP803280_c118231_g1" 0.501043238476058 0.182028716350137 0.594923852473397 0.54819317718629
"1871" "SP803280_c98631_g6" 1.50925628603129 0.418930514343414 0.84532538965185 0.865021796661877
"1872" "SP803280_c128461_g1" 3.00591532596738 3.44230422567273 4.73323135458515 3.74802031164258
"1873" "SP803280_c93513_g1" 10.1758111752108 9.84409687335067 10.0328165187172 11.0406155450622
"1874" "SP803280_c44948_g1" 2.80940805717605 2.21993966413915 2.48987378176045 2.88772405033147
"1875" "SP803280_c100321_g1" 4.42917187737408 0.789777680145023 4.36187118043487 2.33389062532328
"1876" "SP803280_c99503_g2" 0.993578285414006 1.65281670879983 1.86632716524964 2.62972755675675
"1877" "SP803280_c85531_g1" 1.24293518994445 1.68919058721708 0.696336876412393 7.07882357442474
"1878" "SP803280_c123099_g1" 3.08660626832015 4.47365826000922 3.76565490380097 4.01768553300845
"1879" "SP803280_c102326_g2" 9.36286973694376 12.3960849380332 11.4545386367769 11.8796958142436
"1880" "SP803280_c90301_g3" 78.8736074847579 69.6377409070612 56.5273749155249 32.3658049167642
"1881" "SP803280_c96896_g1" 38.4316146786815 45.224310697327 39.6984642912188 53.1493574386896
"1882" "SP803280_c97033_g4" 0.675844091625681 1.09232143242075 1.60503705049281 1.79364111139588
"1883" "SP803280_c104797_g1" 1.35129757923341 0.308083748478161 1.2627477107478 1.19099571680442
"1884" "SP803280_c43081_g1" 11.2414956948187 3.13753521280189 3.10021444877194 3.05759204241732
"1885" "SP803280_c75434_g1" 1.39908108096841 1.27827044664904 1.14050884568212 2.29925398116619
"1886" "SP803280_c111862_g4" 3.89931928140994 2.54742629883817 1.13656514959666 1.97152249249464
"1887" "SP803280_c110591_g2" 1.60423751543992 1.89990957297948 1.18858443588783 1.75281890452777
"1888" "SP803280_c77049_g1" 9.97254144478017 7.02088792728466 8.24711688392288 8.29293337269169
"1889" "SP803280_c107325_g2" 1.09428240222717 1.42879000386089 1.60485688091597 0.737894659060715
"1890" "SP803280_c80795_g1" 0.927195123954936 0.308490481438847 1.06072551534277 0.511433111323148
"1891" "SP803280_c103449_g1" 5.22221704576802 6.45477571813515 6.71423595824086 5.98478871477302
"1892" "SP803280_c109964_g2" 1.19008331581498 1.41762296816216 1.29768085213183 1.06586275437175
"1893" "SP803280_c112857_g2" 1.19214525815199 0.923910744002628 0.853341198282702 0.715913803841294
"1894" "SP803280_c77664_g1" 1.58333078813205 1.27137631334289 1.08749461045492 1.72480189758006
"1895" "SP803280_c98741_g4" 0.796421155937049 1.17035263801807 0.889576319821433 0.495308716141769
"1896" "SP803280_c72168_g1" 27.929326617648 42.8333435955609 44.2487932407764 45.0262250359277
"1897" "SP803280_c108819_g1" 35.8406473216043 47.2041307994012 44.7514116101896 48.2780588944766
"1898" "SP803280_c82896_g1" 0.701262768187445 0.671451449656515 1.061773851204 1.24739934845741
"1899" "SP803280_c98090_g1" 67.3413165414653 81.8463047519201 78.6610647512727 83.5756238541194
"1900" "SP803280_c105894_g4" 1.82714764399685 0.46727957057554 1.40496872893963 2.66909053733137
"1901" "SP803280_c115911_g1" 1.05975970959178 0.674560306274289 1.04073523078484 0.955219293549347
"1902" "SP803280_c90590_g2" 2.3057595276127 3.42894746333128 2.48624908960596 2.32541739512912
"1903" "SP803280_c100766_g1" 12.6084106966397 13.7753411411919 12.4795017076992 10.8596503307732
"1904" "SP803280_c117811_g1" 4.09046250164227 3.82237906778882 3.62951082966983 4.14785889246411
"1905" "SP803280_c81700_g1" 1.69763125415959 1.66052145216653 1.34567682053416 2.52828690681485
"1906" "SP803280_c83769_g3" 4.02794815958246 3.05840614068651 3.68394009123653 3.17868094214854
"1907" "SP803280_c86400_g1" 46.311902615754 44.0511179646752 40.5244917177233 51.0284589905453
"1908" "SP803280_c20713_g1" 2.79476789967606 3.11698114944554 2.02210359061547 2.24488524342478
"1909" "SP803280_c113636_g1" 31.5195368608343 15.5249642684706 20.1550074014153 22.7903675478955
"1910" "SP803280_c101483_g3" 123.458540434685 147.580469417878 129.88715183538 236.703577090738
"1911" "SP803280_c110778_g2" 0.238554584222662 0.102434408378291 0.217377104881275 0.0997814486443174
"1912" "SP803280_c109041_g2" 1.59055866871524 1.14495845413614 1.52969540816978 0.935060907802683
"1913" "SP803280_c98962_g1" 5.33435678107629 4.5529903128317 4.25739813408477 2.11897860576431
"1914" "SP803280_c116480_g2" 24.6873121989321 36.4001963655658 24.5942893407412 25.5131457041006
"1915" "SP803280_c109316_g1" 1.17464905963383 1.34736091068772 1.0172350516979 0.81561204226985
"1916" "SP803280_c104280_g1" 1.23394283279104 2.44080557066291 2.48991312689106 4.58417869890059
"1917" "SP803280_c114976_g1" 17.6661959626004 17.4832205122998 17.8254429074278 18.894133639583
"1918" "SP803280_c118613_g1" 9.83519750854238 8.23577506254924 10.5324411025761 8.97457860175872
"1919" "SP803280_c116615_g3" 6.87217631378088 7.26539166068376 7.27178895920286 6.83008829973475
"1920" "SP803280_c91556_g1" 4.19509154200888 2.6515228529278 2.54834251217927 2.95016030022478
"1921" "SP803280_c116669_g2" 2.04603550125703 1.76387990647459 1.40189844434814 2.24935759639741
"1922" "SP803280_c100315_g1" 46.9736561021303 66.9367490704464 58.4531227024566 62.9778915524534
"1923" "SP803280_c112962_g2" 2.75558040842813 2.14703878227593 1.35893464721993 2.24957643592358
"1924" "SP803280_c108376_g1" 0.875087147740364 2.01394970530732 1.27459382717983 2.1019161502281
"1925" "SP803280_c111058_g1" 59.8293634029733 34.2455632303931 24.1691402746413 19.4596588579907
"1926" "SP803280_c45322_g1" 2.1976495176179 3.86033347336484 2.16066810578641 3.22687958701269
"1927" "SP803280_c106961_g1" 0.761767561067914 0.0735584942281679 0.741238511249264 0.344496557366909
"1928" "SP803280_c93941_g2" 29.5042953188628 25.225733093983 24.3063388984074 30.9190294639003
"1929" "SP803280_c81215_g1" 0.628569051276059 0.956304883649871 0.99495950921682 0.472399672654164
"1930" "SP803280_c92829_g2" 0.718269295299665 0.628974593996703 0.72636003409785 0.642313842159841
"1931" "SP803280_c105850_g1" 12.1127753986865 12.3011885182071 10.2300260270921 9.95336918520056
"1932" "SP803280_c114576_g1" 0.494449933651637 0.279532482297241 0.303850702638167 0.237304125040893
"1933" "SP803280_c97206_g1" 3.07122461785869 2.66552605093593 1.9902002808318 0.885935348959247
"1934" "SP803280_c101457_g1" 24.2087469797767 23.232786647254 18.3360176544561 26.9716528326716
"1935" "SP803280_c75613_g1" 26.4812470135399 41.1199004684394 27.7667151504322 25.7862953892669
"1936" "SP803280_c100718_g2" 41.5055631231298 44.5228492329603 45.363613050143 58.8189525789976
"1937" "SP803280_c108425_g1" 27.7557143891009 37.6679030568144 33.6679241371135 36.1946431282183
"1938" "SP803280_c78187_g1" 0.852866714340729 1.37068487605271 1.22754397927315 1.01007078168016
"1939" "SP803280_c96042_g1" 0.734037774945342 1.33064150149547 1.85814129518519 1.29778004955879
"1940" "SP803280_c111017_g1" 3.95796375222105 3.47878229697087 2.72755428232167 3.0034248823576
"1941" "SP803280_c105450_g3" 0.229970113246135 0.0969494700585978 0.238320883203427 0.226503179905067
"1942" "SP803280_c101392_g1" 72.6669887218852 123.958256490911 107.069242663987 86.9304994700227
"1943" "SP803280_c75424_g1" 1.6037183155418 1.36167958147723 2.09383115306992 2.159526165433
"1944" "SP803280_c98798_g1" 7.90672205357622 5.77978848729766 6.8096456182913 7.5295786791024
"1945" "SP803280_c102847_g1" 1.19993354252801 1.48573376815209 1.35839635408707 1.96578036852533
"1946" "SP803280_c95978_g1" 7.86960666369461 6.97729781933119 8.64150776190116 13.730803773419
"1947" "SP803280_c96323_g1" 0.853046200852571 0.706202759444252 0.905525590068185 0.458405864729883
"1948" "SP803280_c107168_g2" 3.95342288866092 1.87234735000154 0.843065682464696 1.63187781731726
"1949" "SP803280_c113610_g1" 2.01814560515884 1.06235746876406 1.28133777889069 1.36373812659854
"1950" "SP803280_c86940_g1" 0.476930158841413 0.716365908762993 0.892813591298685 0.689672628054548
"1951" "SP803280_c93808_g1" 2.30838556276644 2.70194302933667 1.61554030824412 0.888713498451379
"1952" "SP803280_c107362_g2" 4.27961018353433 1.09792098109308 1.75919708926244 2.48509028189326
"1953" "SP803280_c112848_g1" 14.3147824698663 16.1040711618705 13.2994905046796 13.1302125084061
"1954" "SP803280_c102054_g1" 1.26863861459724 0.961986619842862 0.984925170106983 1.55103278718629
"1955" "SP803280_c108754_g1" 16.304523739748 12.4056024668935 14.1954084031976 15.5103933911458
"1956" "SP803280_c97445_g1" 18.6771695784065 17.6855690405995 16.9990326618516 19.1018823134724
"1957" "SP803280_c117338_g1" 4.27067919415967 3.34401368248206 3.42279585031892 3.7940045150361
"1958" "SP803280_c114401_g1" 11.2473846434689 12.398088054088 12.8471925031624 12.7887286105687
"1959" "SP803280_c93743_g1" 0.938268142546039 0.783550095532382 0.849780932515505 0.75681846277617
"1960" "SP803280_c113521_g1" 23.7492017671764 28.0222622935881 24.5071659850651 28.0743756796433
"1961" "SP803280_c68583_g1" 2.98628995648398 2.66237590187453 3.04978784835584 2.34961742947477
"1962" "SP803280_c115705_g1" 2.58896742532282 1.18756475316018 1.2473747642435 2.19453005247065
"1963" "SP803280_c93580_g4" 4.30823270102702 4.58173636644956 4.21972350307817 3.96630614399825
"1964" "SP803280_c100893_g3" 12.9625322834475 11.5060468844415 12.71574837655 12.0297620202638
"1965" "SP803280_c72510_g1" 11.0496511876546 16.0111951245487 15.5719366979247 16.38115704999
"1966" "SP803280_c115183_g1" 32.1374527688206 41.6138368977612 42.6663834991604 40.8005580636706
"1967" "SP803280_c103124_g1" 27.568500940096 27.7477516318522 26.1411504691966 31.0958674616311
"1968" "SP803280_c106804_g2" 48.6159218541883 37.7039859930461 34.674827430158 45.7160053995619
"1969" "SP803280_c109569_g3" 8.35003383971138 9.22085291530561 10.6963621493215 8.14445550890557
"1970" "SP803280_c94175_g2" 2.3955374138814 2.25497793415634 2.37118416386496 2.06721447007356
"1971" "SP803280_c114996_g3" 0.403715708858848 0.301937963191986 0.867504685603133 0.40926776114928
"1972" "SP803280_c96756_g2" 2.14558120787357 0.899047238163753 2.21894033508349 2.30829650214775
"1973" "SP803280_c92132_g1" 1.13375367238201 0.376571749416792 1.1582182770502 2.03613441709219
"1974" "SP803280_c102429_g1" 2.24250258290539 1.88761580684569 2.26935036691833 2.5821435169834
"1975" "SP803280_c94630_g1" 0.809944615873639 0.509783098728049 0.556442791368821 0.270316780528159
"1976" "SP803280_c103890_g1" 2.50760463965918 2.72215405363526 2.39644006352017 2.97165875799869
"1977" "SP803280_c117000_g2" 28.0767398425942 28.0564900516442 25.4340487370633 25.1796928925019
"1978" "SP803280_c107039_g3" 6.1594287594585 4.59336811733233 5.31700605971733 6.16757321452348
"1979" "SP803280_c79155_g1" 2.78760073136665 2.11519719237619 3.304225543645 2.72633234405623
"1980" "SP803280_c99286_g1" 2.01766282315678 1.0141183627436 2.18287657094702 1.36900257912855
"1981" "SP803280_c61186_g1" 4.54903795574508 5.96227823986879 6.15177156100029 2.20021595129534
"1982" "SP803280_c109593_g2" 4.19044044787991 2.1882624973803 3.94463882804393 2.79097414202836
"1983" "SP803280_c116733_g2" 1.63568440632774 1.26223373652526 1.19119365374105 1.72081624364833
"1984" "SP803280_c116275_g1" 3.32199033843291 2.07920076240178 3.51408382954682 1.91472896756389
"1985" "SP803280_c106319_g2" 1.68501921002101 3.9833914398412 2.31073247696678 2.69562604063352
"1986" "SP803280_c115165_g3" 1.06884764231022 3.52818512716403 2.41726648772414 3.59087379665041
"1987" "SP803280_c79829_g1" 46.2422157897575 39.4389064044699 34.3977599278418 55.4545359117201
"1988" "SP803280_c112374_g1" 6.00102908964722 4.84639909711225 6.43507398566518 6.04915029638229
"1989" "SP803280_c104492_g2" 1.14741404985355 1.34206240052148 1.31437359741508 1.12737157668782
"1990" "SP803280_c75320_g1" 1.35626961954053 1.86614308505385 1.06383769066285 1.65107583577064
"1991" "SP803280_c97037_g1" 2.16406431995518 2.01780729707678 2.9307293561719 2.12912949809951
"1992" "SP803280_c102932_g2" 4.9702456743893 7.53807112311146 4.74793952377526 3.36864947315109
"1993" "SP803280_c116012_g2" 0.775868620778226 0.239728375518844 0.826217292228739 0.73257467686449
"1994" "SP803280_c87798_g1" 2.70979091156215 2.57613123859405 1.13874871141308 1.11218447640095
"1995" "SP803280_c78404_g1" 2.37501875252866 2.58543096721365 2.90950038975954 2.5821534219027
"1996" "SP803280_c100362_g2" 2.32024782763693 0.810479295749501 0.914128112946932 0.643956842542897
"1997" "SP803280_c116025_g2" 0.905709663173293 0.672256433976515 0.684952202881048 1.99766045464035
"1998" "SP803280_c83749_g1" 1.00924341891561 0.389577621276432 0.690359256341742 0.523877215236371
"1999" "SP803280_c83020_g1" 1.11805126649642 0.693505168044881 0.709658309649549 0.45971687156636
"2000" "SP803280_c118177_g1" 10.8709616042756 8.22886181108045 8.56630876609535 10.204768288406
"2001" "SP803280_c43362_g1" 3.1855719094575 2.08514921188599 2.6395864246212 1.80075927321333
"2002" "SP803280_c86771_g1" 1.50969697528082 1.47296242272977 1.40979259349139 2.8920138528231
"2003" "SP803280_c103022_g1" 55.537162848863 106.251359012589 90.0846845162182 104.412424543602
"2004" "SP803280_c117350_g2" 4.07613830219563 7.2204232217083 6.91229086825337 5.90736961785264
"2005" "SP803280_c84235_g1" 7.7626959506457 9.56980123580336 9.99874551116216 10.1714075862791
"2006" "SP803280_c92496_g1" 3.63612606637234 3.22741050744146 2.65219952372122 1.3872486717082
"2007" "SP803280_c101743_g1" 1.22964407906819 1.50205304150036 1.12270540355246 1.71471730376679
"2008" "SP803280_c108475_g1" 15.9597210667333 12.9335671681466 16.2536129196167 20.1342283386917
"2009" "SP803280_c103091_g4" 4.73514773282952 2.75228142519226 4.42715606435849 4.68019722622483
"2010" "SP803280_c94448_g2" 5.04462492424347 4.88577035764206 5.37639627225488 5.11043725251866
"2011" "SP803280_c96642_g1" 7.38827069167676 6.86045554223991 7.18955782410525 8.54323615492276
"2012" "SP803280_c83303_g2" 19.6436289143474 18.2156342533081 12.3286803306387 14.3019481118426
"2013" "SP803280_c88683_g1" 2.40706954640605 0.995457609318538 3.50870700491397 1.98025674183081
"2014" "SP803280_c64318_g1" 1.07504194724568 0 0.998436997748387 1.23085567050121
"2015" "SP803280_c99755_g1" 0.851989107758171 0.599025331118604 0.73879318119613 0.606842881870268
"2016" "SP803280_c110343_g1" 7.68050388642734 7.43239652593923 8.23906598784724 7.64582024388621
"2017" "SP803280_c23507_g1" 2.28042207512531 3.49645868629859 3.39182994292964 4.74142787197168
"2018" "SP803280_c105210_g1" 2.25244331984722 1.2755527021418 1.79279835225749 1.80476475280765
"2019" "SP803280_c106663_g1" 0.485785820651549 0.885054459937678 0.44857498494278 0.405099396780461
"2020" "SP803280_c95923_g5" 8.67904452322271 12.838560441595 8.87907502381084 7.44974839801446
"2021" "SP803280_c106047_g2" 2.7144347099742 2.62371596648511 2.66219151204853 3.68450649003608
"2022" "SP803280_c107512_g6" 0.794904109066328 0.25753287186371 0.833883255459391 0.957959076625407
"2023" "SP803280_c117788_g2" 16.4248551148522 18.1889820807242 19.1597510478566 15.0040036416976
"2024" "SP803280_c86024_g1" 1.24783663948278 0.772547299883809 0.819487072456092 1.38305029635727
"2025" "SP803280_c94367_g2" 1.27422420886781 2.69970706794659 1.72253634597812 1.25075717145652
"2026" "SP803280_c92975_g1" 1.03097477050922 0.21019737233862 0.93060925534937 0.462850320651061
"2027" "SP803280_c94356_g3" 2.80808038922659 1.84995352877957 3.50577455494711 2.42788156348198
"2028" "SP803280_c112269_g1" 20.8739724505551 37.7773997294815 41.809977501671 59.8682925913427
"2029" "SP803280_c102986_g2" 10.7538874460485 10.9535463523617 9.09077648594211 8.7439348439522
"2030" "SP803280_c97380_g1" 4.09434220222174 3.59287598526415 2.81443183540406 2.71098674641538
"2031" "SP803280_c90814_g1" 2.11841373331929 2.50016376966125 1.83135179685009 0.890206151035331
"2032" "SP803280_c83266_g1" 0.823667097029049 0.8117126069095 0.757049105032032 0.860618597162835
"2033" "SP803280_c106195_g2" 10.1297168879147 4.13321740347861 5.484004502585 3.96827899427775
"2034" "SP803280_c98972_g1" 0.816642536607883 1.06395986609719 1.15849969993191 1.27753271807033
"2035" "SP803280_c91367_g3" 11.3627732674533 4.29281911704247 10.7745371917936 7.95555927709669
"2036" "SP803280_c108553_g2" 1.0716415632905 0.354611689592229 1.07623505036322 1.05749575573387
"2037" "SP803280_c113606_g2" 138.400928780032 236.127213509723 220.681577719555 194.80330385578
"2038" "SP803280_c102887_g4" 2.51147103304094 2.02929240593819 3.43169080942983 1.45987682355281
"2039" "SP803280_c102007_g6" 2.92911178159855 2.33822640661736 2.75174462840079 3.24797770210419
"2040" "SP803280_c95604_g1" 1.24027846815782 1.53173630655426 1.9995662451557 0.804853575866575
"2041" "SP803280_c85703_g1" 1.28168371530701 1.06810863408696 1.91332442705854 1.85468482879634
"2042" "SP803280_c94553_g1" 14.1018040327959 23.612924443538 19.7663220306801 12.8442124920769
"2043" "SP803280_c111432_g1" 2.06286785657423 2.0078056522726 1.66218589801616 2.92303461780095
"2044" "SP803280_c76453_g1" 0.229237967309809 0.0418301553895819 0.258053827985958 0.31149506080265
"2045" "SP803280_c100595_g1" 1.63974752169112 1.03663841817693 1.67590179338896 1.6632309180983
"2046" "SP803280_c97878_g2" 1.28007296474578 0.773396344602806 0.812967352234988 2.14566039722363
"2047" "SP803280_c110974_g4" 15.1303074562097 15.2494580897128 17.2150805419011 15.6337328970612
"2048" "SP803280_c80445_g1" 3.13862151525329 3.1774138152907 2.89047016201283 3.30450606233512
"2049" "SP803280_c95046_g1" 611.312996310317 634.787916353778 596.636299277183 696.04837533772
"2050" "SP803280_c107294_g1" 0.748426601215875 0.386018486162136 0.741140376597042 2.06090782997822
"2051" "SP803280_c61347_g1" 13.4584600646404 4.20633357582014 6.08080265983473 13.5998793370528
"2052" "SP803280_c98460_g1" 7.98268670450117 9.69393161482129 8.89203390051455 8.41182686976432
"2053" "SP803280_c116438_g2" 1.88342327157846 1.43322563216738 1.3055597506583 1.7089424968022
"2054" "SP803280_c114864_g2" 1.62410101113235 2.47118202953334 2.37893289520611 2.04220175490003
"2055" "SP803280_c83370_g1" 0.971721974709319 1.57758052268559 1.49584904722741 1.41186488635991
"2056" "SP803280_c89021_g1" 0.730931832836034 0.223985277211827 0.757979072404897 0.667212814222137
"2057" "SP803280_c81464_g1" 15.3105108103919 27.3890902405794 14.184140251767 16.5236276038187
"2058" "SP803280_c89992_g1" 0.944868735003789 1.69215726420053 1.23894764638335 1.106507425795
"2059" "SP803280_c105912_g1" 1.7099746724269 1.5083998820409 1.40394362980816 1.43417227692561
"2060" "SP803280_c92284_g1" 0.945044964096026 0.91154785248072 0.9588131530857 0.880584611656454
"2061" "SP803280_c90581_g1" 15.0621533303837 22.108041147227 18.6540669015653 22.5918093948451
"2062" "SP803280_c104429_g1" 23.9469937788115 22.5833456819175 26.0270906328687 25.2114532152767
"2063" "SP803280_c106873_g2" 0.845746841283787 1.53861413668242 2.11514107432822 2.28044567316892
"2064" "SP803280_c110190_g3" 37.4968579021611 38.285171782155 30.7531347018767 17.1991778190402
"2065" "SP803280_c102707_g1" 21.6705993887682 20.9452287590517 20.2561712771259 25.0915712816464
"2066" "SP803280_c78473_g1" 13.3387659106535 13.7194518012265 13.9321853428607 11.7654797974157
"2067" "SP803280_c100440_g2" 1.65807241548509 1.67935428982531 1.66255008721313 2.04349743191732
"2068" "SP803280_c110582_g1" 0.609227406889431 0.449684354598269 0.494893948838125 0.72418708865427
"2069" "SP803280_c101548_g1" 0.3916384895872 0.443466811649546 0.41734991763934 0.39439265967157
"2070" "SP803280_c118627_g3" 2.05191090053968 1.90874696921125 1.96410056274702 1.76662238968922
"2071" "SP803280_c99519_g1" 2.21162414940883 1.27137792766207 1.98297245360703 0.774348254021791
"2072" "SP803280_c94675_g4" 2.6434048479377 2.19199797801098 1.57918765591805 0.413884285470886
"2073" "SP803280_c106699_g1" 26.1709491843461 27.4849409767503 24.5149390116315 25.8137177776793
"2074" "SP803280_c116843_g1" 17.1319061931994 12.980383022048 12.0428282930761 7.29897019142393
"2075" "SP803280_c117138_g1" 6.35978052287516 5.79784926037615 6.8748390629682 5.70366339585813
"2076" "SP803280_c94741_g1" 1.31131971406856 0.62989804982949 1.32725863166051 1.1720445845308
"2077" "SP803280_c67230_g1" 3.90777477620477 1.56440329839033 3.48355687112526 3.99637759528835
"2078" "SP803280_c103321_g1" 0.779382183060414 0.673756361854928 0.31411950618764 0.301238088101502
"2079" "SP803280_c79886_g1" 0.895865931913809 1.34490189918286 1.31777180995739 1.09141382000051
"2080" "SP803280_c103426_g1" 47.4358499356471 43.1226661243852 44.6682372697888 45.7802280932234
"2081" "SP803280_c87811_g2" 15.6250841516171 24.5154003510428 26.6391519113674 28.1194433291391
"2082" "SP803280_c108269_g1" 5.24150549744964 6.42194697379852 5.62634154951371 4.50050760384698
"2083" "SP803280_c105000_g1" 24.519858710386 29.9897529621944 29.7225259714652 29.1392022709463
"2084" "SP803280_c46535_g1" 7.14182699089122 4.99206446387254 1.6218526479004 0.805089628976116
"2085" "SP803280_c88041_g3" 0.0877457256852203 0.143839753663061 0.404650947960367 2.863037667707
"2086" "SP803280_c75735_g2" 4.16012892335369 4.65005846332028 3.7083626094224 4.28601871395856
"2087" "SP803280_c59558_g1" 1.65687683229218 1.97457447854961 2.02822069615384 1.61314486571496
"2088" "SP803280_c95305_g8" 2.73978801522672 3.9462939550591 4.90460827394838 5.48441849433217
"2089" "SP803280_c96937_g5" 2.94419109749681 1.63948538067824 1.39671387731109 5.40942041443201
"2090" "SP803280_c108511_g1" 1.2848126606018 0.541529562667642 1.13610031545164 0.946437907183916
"2091" "SP803280_c51377_g1" 2.92634627241214 1.15770401650304 2.88282282734434 2.66918020399946
"2092" "SP803280_c83774_g2" 129.604484007056 325.655135775818 250.707334676704 327.263361425145
"2093" "SP803280_c115902_g1" 15.4129066194141 13.2961659849942 15.5147774451784 13.4069557406095
"2094" "SP803280_c81972_g2" 2.76362946295248 3.41331989488046 3.43850348058014 3.51754993106104
"2095" "SP803280_c80317_g1" 32.2608279079459 36.7818152711242 30.5496444336853 34.9880150277373
"2096" "SP803280_c104093_g1" 0.831830048347 0.373639365114065 0.577180556261899 0.647094881895596
"2097" "SP803280_c113742_g2" 6.96437797106929 6.39409193433673 6.25389460278063 5.28775722147989
"2098" "SP803280_c116058_g2" 4.52728015237113 3.48396339276796 3.48761827835178 3.47806520972994
"2099" "SP803280_c80680_g1" 3.64112667747069 6.69602439125019 4.23831708639437 5.63855707271511
"2100" "SP803280_c104370_g4" 1.14697511804514 1.66545421347916 1.82746815930669 0.983729394487876
"2101" "SP803280_c81281_g1" 13.9573939892008 10.7225973733233 13.8653921210293 16.2999224058512
"2102" "SP803280_c83151_g1" 6.12169000607738 6.40280385467265 4.99934210593798 4.84256272997531
"2103" "SP803280_c74027_g1" 0.676806412039654 0.84492235215806 0.628177991335631 0.572715030507582
"2104" "SP803280_c111595_g3" 129.59105144944 148.072060009771 222.80554912647 270.297482626626
"2105" "SP803280_c107855_g1" 0.90261674511885 0.835603036986175 1.06328779997345 0.939765075776408
"2106" "SP803280_c95636_g2" 0.866490214730103 1.08859483310937 0.979460229620309 0.543018545597745
"2107" "SP803280_c98240_g1" 2.36875411130439 2.34495500796458 1.87614984193535 2.1328163826624
"2108" "SP803280_c114665_g4" 1.1517904157782 1.26883970843012 1.20711449897405 1.16697210890002
"2109" "SP803280_c112307_g1" 39.1723665060137 50.1947521492892 43.6252077528739 43.6106108740733
"2110" "SP803280_c88772_g1" 38.094132039495 41.8081148661948 39.6840594920342 40.7931181417281
"2111" "SP803280_c104094_g1" 1.53574700924298 1.71439224022692 1.38153245990586 1.61981951422931
"2112" "SP803280_c81071_g1" 2.2215436442794 0.288143428911889 1.62270609967532 1.24995612278793
"2113" "SP803280_c94940_g2" 26.1499861697409 36.6346987385077 39.0588062721968 75.3419727358597
"2114" "SP803280_c101492_g5" 2.15768195623678 0.636495969535149 2.27649521661851 3.24265353815222
"2115" "SP803280_c81377_g1" 1.14879284943327 1.00800560914384 1.12286282637137 0.827971423533585
"2116" "SP803280_c116070_g3" 9.08124554021093 8.70247054614801 9.26933562069182 10.0360716545697
"2117" "SP803280_c99043_g1" 2.50392791722958 1.88179393110815 2.54871861266488 0.7698066431783
"2118" "SP803280_c78045_g1" 0.376909917245172 0.49599440912473 0.488265907153669 0.124873510961249
"2119" "SP803280_c101394_g4" 6.28052536077793 7.24871147673373 7.2014233093483 6.56818801504616
"2120" "SP803280_c78527_g1" 5.51497603902806 4.48675435557528 4.82015488123971 6.82894504871185
"2121" "SP803280_c112434_g1" 3.19690269706126 2.14406469600013 1.55567450990726 3.01917471576324
"2122" "SP803280_c93517_g1" 47.4252271419806 59.6319733319143 61.138211950712 53.5871351234961
"2123" "SP803280_c109229_g2" 15.7526785568728 12.1072733803314 12.4841346626792 12.8116926444379
"2124" "SP803280_c86482_g1" 10.0494020448758 16.486997524855 12.8055459776198 13.3983819985106
"2125" "SP803280_c105598_g1" 1.1543107527909 0.744482293511562 0.922745153232666 0.969900329952546
"2126" "SP803280_c118236_g1" 3.26917502628623 0.85808839603959 3.14963488075472 1.02913707842069
"2127" "SP803280_c94790_g6" 6.18605559016874 8.74155252926747 6.34377089147827 5.77943381362183
"2128" "SP803280_c104342_g1" 1.40109507151059 1.55058522554508 0.972354921820635 1.27407986936764
"2129" "SP803280_c94370_g1" 2.40901159078468 3.48597064318512 2.00617908922592 2.51460217459677
"2130" "SP803280_c98141_g2" 3.80132608061448 5.04130922229838 4.72368824508169 5.41414749096945
"2131" "SP803280_c110178_g2" 3.07097904273326 2.62177170815832 3.18963507399915 1.97228879508435
"2132" "SP803280_c84862_g1" 0.829074020913956 0.0479789203586607 0.923478380392636 1.01361172570019
"2133" "SP803280_c117169_g1" 32.8406228393082 36.9087336813619 34.2487947824194 32.8405915120036
"2134" "SP803280_c115032_g1" 3.16555091270563 2.92119136834137 4.1160111968861 1.41881168685491
"2135" "SP803280_c72087_g1" 2.69420758590131 0 2.33328641899811 2.42491259277708
"2136" "SP803280_c104851_g3" 621.445575175932 900.242669790196 905.112983786233 713.198577798381
"2137" "SP803280_c95915_g1" 4.13384587662844 1.73884859025067 6.70756598859847 7.23133227038027
"2138" "SP803280_c105774_g1" 0.673446220044571 0.971766505875681 0.987571342091012 0.393257996164886
"2139" "SP803280_c129833_g1" 1.28707401021618 0.206461857778099 0.769821778092798 2.80562554291421
"2140" "SP803280_c83358_g1" 7.18299451135889 3.40715655313663 4.58958037552549 3.43599261696566
"2141" "SP803280_c45820_g1" 0.721350235567903 0 0.55728848159103 0.467226378464639
"2142" "SP803280_c70790_g1" 0.822604874290568 1.216777985744 1.52706658043547 2.34932247838017
"2143" "SP803280_c105286_g1" 5.37517660476746 1.70400382092599 2.35428784877799 4.06377643377434
"2144" "SP803280_c99779_g1" 1.72767422241562 1.48461678305752 1.60882151530522 1.30045113838328
"2145" "SP803280_c100647_g1" 1.92466384500412 1.53113442244152 0.982079929887464 1.0624257052904
"2146" "SP803280_c116358_g1" 8.53530116876369 9.7710433957009 9.16641565387487 8.815104512432
"2147" "SP803280_c103175_g1" 0.594688862148965 0.423963769162188 0.913857580088432 4.34352679319582
"2148" "SP803280_c76456_g1" 5.80843538782729 8.54787006964396 7.02400679687718 8.25972371805008
"2149" "SP803280_c104504_g3" 2.8905485068915 3.26067619279601 2.9808597674651 2.45730612057079
"2150" "SP803280_c96151_g1" 2.96053680217695 1.8712953212765 3.3588871201378 1.89105251338103
"2151" "SP803280_c73359_g1" 1.59261776826081 0.375434495428487 1.65211072742334 1.19843523171793
"2152" "SP803280_c106973_g3" 0.840297408071055 1.36256441653878 1.00044696468999 0.968790422178341
"2153" "SP803280_c115082_g2" 28.6606319367845 22.7402236406575 25.1357295240988 28.0721420664525
"2154" "SP803280_c102883_g1" 0.49964067610679 0.16510783383914 0.321537646466504 0.184849313150852
"2155" "SP803280_c91836_g1" 4.3024900317249 2.75230467418371 5.43305048744706 4.00165210257034
"2156" "SP803280_c103979_g1" 1.71882030907583 2.0488208269242 1.36917300353644 1.00336852826608
"2157" "SP803280_c114493_g1" 0.721130616410776 0.347643198715172 0.38858852273339 0.599411905179552
"2158" "SP803280_c118381_g2" 8.21198311524864 6.82850040385766 7.22831730552834 8.6530642965369
"2159" "SP803280_c94484_g1" 4.38404695703143 3.09419311192598 4.23156142905472 2.91603558966771
"2160" "SP803280_c57015_g1" 1.94717308359368 8.32438801172262 5.90349460866256 4.57884833056643
"2161" "SP803280_c110864_g3" 13.5967842820474 12.6021208605208 9.86248955931646 12.1424810211732
"2162" "SP803280_c81003_g1" 5.50043232241578 5.39022932772368 4.3058404238567 3.56235029437004
"2163" "SP803280_c125449_g1" 1.20037844259896 0.727781860258594 2.3424779365365 1.03393937152704
"2164" "SP803280_c131535_g1" 1.20992891175941 1.06900455815386 0.871666366008914 0.914440705825774
"2165" "SP803280_c3964_g1" 7.96373629172106 5.58438326904857 5.07625026417597 6.23274849308095
"2166" "SP803280_c104838_g2" 18.5956347634358 23.8457054413445 21.0093900672496 25.8628768606601
"2167" "SP803280_c111357_g2" 6.3649727929205 5.37344221809319 5.55324511881668 7.46170609414506
"2168" "SP803280_c115702_g1" 1.35778581596607 0.747812996305859 1.05125353229899 0.662143282977054
"2169" "SP803280_c98034_g1" 4.95220701013387 2.68505701109859 3.05679457505735 2.92339264825458
"2170" "SP803280_c101644_g1" 9.85269084773872 12.0914941600317 11.8129177825474 12.9045555636471
"2171" "SP803280_c107364_g1" 1.04636168373014 0.725801154712369 0.73710470542768 0.373867418762502
"2172" "SP803280_c66817_g1" 9.9739726741432 9.01235944350894 5.21125276707996 3.85403962953863
"2173" "SP803280_c90052_g1" 1.23765618121282 2.66783426073525 2.56282403784363 1.71345637905298
"2174" "SP803280_c95739_g2" 7.41885789146579 6.9589026934913 7.14926477446168 8.13552810140017
"2175" "SP803280_c92141_g2" 4.55853871314145 5.13896141905789 5.08811312608522 4.77446878028094
"2176" "SP803280_c81421_g1" 56.6915429682153 9.66574148763326 2.73360291279573 0.369700134367798
"2177" "SP803280_c118295_g1" 1.7140640031589 0.940756651170156 1.92402314084967 1.57153175221324
"2178" "SP803280_c114737_g1" 0.787410204126062 0.20547614267568 0.549096474052865 0.493814770005913
"2179" "SP803280_c118528_g1" 2.48745473050619 2.22577550909938 2.3291372433068 2.63555353681082
"2180" "SP803280_c101962_g1" 2.61353405965214 0.681392697794984 2.24135659322079 1.63170265649458
"2181" "SP803280_c96472_g1" 27.4238956731092 30.0402531074856 30.2073028053623 31.1104422164635
"2182" "SP803280_c91042_g3" 5.88655583757663 4.24049180567204 2.39347420543055 4.06640274541766
"2183" "SP803280_c91446_g1" 9.94842454539953 7.63450247888909 5.42559685144482 9.50891405415656
"2184" "SP803280_c115645_g2" 2.32472998893522 1.10241009474369 1.64585635659582 1.34433955606435
"2185" "SP803280_c66576_g1" 2.01491888140082 1.5437883734074 0.727493861135375 0.796358224334739
"2186" "SP803280_c94913_g2" 31.3928233645698 23.360364681213 15.8546391144639 16.3061022540735
"2187" "SP803280_c105537_g1" 0.541577902845117 0.269027135954928 0.928361693169511 0.312377942607565
"2188" "SP803280_c104883_g2" 1.18365529065472 1.74899363474584 1.27722404839212 1.1609590875165
"2189" "SP803280_c97942_g4" 3.77787500091314 3.13165122121335 3.92397725553059 3.62384715431799
"2190" "SP803280_c111925_g1" 0.61557228779951 0.667304572694279 0.828072125634197 0.298565817816942
"2191" "SP803280_c114369_g1" 26.4514565598136 28.275206058861 31.1265638490062 20.2865984328858
"2192" "SP803280_c77238_g1" 82.8151840365724 134.732774266724 137.263721149529 139.55197630373
"2193" "SP803280_c86064_g1" 1.41672386077782 0.926845097666731 1.55192035231275 1.54848390696661
"2194" "SP803280_c102625_g1" 1.12942813911247 1.03381252138128 1.20334984352039 1.1721981723533
"2195" "SP803280_c114453_g1" 30.4185061553484 29.5862434127707 31.062616371089 33.8292663664677
"2196" "SP803280_c97107_g1" 21.42918597098 27.1874909647946 25.7141974103301 28.3659230007492
"2197" "SP803280_c113359_g1" 5.51115686172888 6.05139890721725 5.03033176532991 7.61346495982465
"2198" "SP803280_c119034_g1" 1.49388369922353 1.60160217080736 1.18338210328488 2.05093810426857
"2199" "SP803280_c101765_g1" 95.1597698385092 168.981936950796 144.000564570564 144.719939079597
"2200" "SP803280_c111868_g1" 1.12837188391474 1.06856855754122 0.917844994222983 1.13280005842788
"2201" "SP803280_c94533_g1" 2.66904737261332 3.79845780451828 3.66998961719971 3.32487869024287
"2202" "SP803280_c95900_g1" 17.8027489018437 14.3952267679009 18.8581648011376 16.8449346109014
"2203" "SP803280_c114128_g5" 4.319705010996 3.97355169282717 2.98903650197526 3.17288507567243
"2204" "SP803280_c100620_g3" 1.63578009659267 0.748875527285313 1.54039314057131 2.03957216277711
"2205" "SP803280_c114608_g7" 1.83608801590251 1.0662176415799 2.3804213548016 2.23756257928008
"2206" "SP803280_c128335_g1" 4.48408946439955 1.6295083040316 2.54629802171565 3.80745065489359
"2207" "SP803280_c82285_g1" 1.83445304137894 5.82190695770062 3.39215351394431 2.25749612028268
"2208" "SP803280_c116794_g2" 11.5235183934468 10.6446022476561 10.3477041059987 11.4374117654668
"2209" "SP803280_c72718_g1" 1.61412623622683 1.44055237069923 1.35670953378239 1.68367850005483
"2210" "SP803280_c110433_g2" 0.57126531118372 0.873696537774624 0.80186471165146 0.497978068675128
"2211" "SP803280_c101303_g1" 1.43893331769717 1.12758187610374 2.14606228115844 2.36825796336286
"2212" "SP803280_c101447_g1" 0.968964742990111 1.31969116567657 2.1560068907984 9.89816007423025
"2213" "SP803280_c101934_g1" 15.8533372754262 16.9205819496966 14.1924044860414 15.9430184162651
"2214" "SP803280_c82819_g2" 4.10078784172666 4.23997980775651 4.1019093029423 1.62597597530621
"2215" "SP803280_c111810_g1" 0.530743512911892 0.607777529300769 0.514224394684965 0.483170108906327
"2216" "SP803280_c102376_g1" 1.12494545329636 0.643010908974936 1.45046921541392 1.17778233736207
"2217" "SP803280_c52278_g1" 0.0459665284564302 0.0400827858259293 0.00813779194088955 23.53966752132
"2218" "SP803280_c88218_g1" 54.7428967354323 57.95943443443 55.4835987454872 57.111618056204
"2219" "SP803280_c104156_g1" 2.48033829671854 1.14065222884269 1.51878709080062 1.63810225332792
"2220" "SP803280_c104150_g1" 1.07956011046182 0.623988093004456 1.45200941570223 0.648209595160922
"2221" "SP803280_c96279_g1" 0.988221114023756 0.745447939942353 0.794688790434901 0.253306046249737
"2222" "SP803280_c114328_g3" 4.44106360053741 5.26195592603812 7.13533865005602 12.3394603120174
"2223" "SP803280_c107787_g4" 0.945908812721835 0.504257612280022 1.09004427875285 4.22986876818156
"2224" "SP803280_c115944_g3" 2.49775206468207 2.46332880124955 2.19507752583096 2.54891964724255
"2225" "SP803280_c89192_g6" 6.25314234873851 7.03528530126083 6.77150682228876 6.12765482937782
"2226" "SP803280_c114321_g4" 1.67058466522177 2.70833473487508 2.23366836098445 2.64510270622304
"2227" "SP803280_c114621_g2" 51.9942969486025 20.1098371661563 20.264007280643 15.0325079979193
"2228" "SP803280_c74199_g1" 2.80968287632771 1.75173561833167 3.52580502678063 4.94344002808327
"2229" "SP803280_c94838_g1" 5.36732879485866 2.87060111372342 4.51939443767398 3.85006932552095
"2230" "SP803280_c117892_g1" 85.8111284377291 52.7872286552063 42.5883659123064 25.6837660076514
"2231" "SP803280_c105266_g1" 4.04928087918479 3.80899294893979 3.04001590361794 3.41386646028598
"2232" "SP803280_c116719_g1" 10.1103168168576 6.68849380824292 11.1097872352842 11.3453418634129
"2233" "SP803280_c101539_g1" 5.79061057184401 5.78624801370352 4.60497506618225 5.19320825818037
"2234" "SP803280_c92555_g3" 1.5425260436646 0.598484005184272 1.38814168313597 0.759089120778438
"2235" "SP803280_c110808_g1" 0.805340385694691 0.603325902233281 0.830070412936877 1.69457976926592
"2236" "SP803280_c92171_g1" 8.24724411974399 4.49415667269082 8.86869698213231 8.82528238841267
"2237" "SP803280_c116000_g1" 4.35715575805668 2.33566315880063 3.4955374279424 4.12976927029415
"2238" "SP803280_c68279_g1" 1.2200508847563 0.348529232298162 0.93739285425901 1.01666862592181
"2239" "SP803280_c113423_g2" 26.4600973309901 32.4584465637796 27.3292313846902 31.5940142659397
"2240" "SP803280_c91609_g3" 5.20822892619112 6.52438074823567 6.89768256936252 6.32903310746382
"2241" "SP803280_c74111_g1" 0.833315478923053 0.290137961046598 1.03172551100318 0.691169389281152
"2242" "SP803280_c74360_g1" 2.5820467137997 2.53013537905252 3.09352575418192 3.00751220097962
"2243" "SP803280_c9947_g1" 15.0909004562313 16.2988867588201 13.9710238882205 15.3621710528472
"2244" "SP803280_c105404_g2" 1.12513272927324 0.988571509476519 0.951144351105506 0.633503192024911
"2245" "SP803280_c109422_g1" 2.51439653239862 1.19488931451385 1.73024085695157 1.55248970175689
"2246" "SP803280_c82751_g1" 0.438745430875296 1.12424844837677 1.74317837452588 1.60377629623667
"2247" "SP803280_c91410_g1" 14.6910619666612 20.903831935685 17.5171522868219 18.2935535013264
"2248" "SP803280_c105048_g3" 3.52551570640366 1.94531591145997 5.25000773238473 4.24887751438863
"2249" "SP803280_c109305_g2" 1.62742896173722 2.50581050435105 1.69582004066649 1.69551356609295
"2250" "SP803280_c107134_g1" 4.13738381619994 2.78322452040741 5.03857767206145 4.66189046807053
"2251" "SP803280_c89383_g1" 4.85425139118674 6.50501426655689 5.37817683761822 7.84100482630827
"2252" "SP803280_c102630_g1" 8.91845480894547 9.24144242070779 11.0305718566118 12.7486551998518
"2253" "SP803280_c93494_g1" 27.5139202462697 28.0382352425812 25.0498099766344 31.1731486947866
"2254" "SP803280_c113665_g1" 1.14569036844266 0.886976259303031 0.799348511583642 0.737097606610497
"2255" "SP803280_c109207_g1" 1.37003184726759 0.660416514616494 0.667115112089866 0.405853098522307
"2256" "SP803280_c89456_g2" 6.05127387760343 6.93645565317818 5.74980409554631 5.53569303476349
"2257" "SP803280_c91809_g1" 0.97901706574261 1.50184578365906 1.8294737608506 0.476177274359628
"2258" "SP803280_c106490_g2" 3.2850717600816 1.97325952381868 2.60635076934288 2.5734613491808
"2259" "SP803280_c114008_g4" 2.16336473536582 1.45808379098479 2.25765923047641 2.09221693072994
"2260" "SP803280_c105055_g1" 2.61462453862786 0.747388369048235 2.45108082191912 1.94238226304428
"2261" "SP803280_c111031_g1" 11.7963762124287 11.0510614532786 10.6571214646221 13.0000888271915
"2262" "SP803280_c99939_g1" 0.970100689720576 0.625037966757943 0.757286088449862 0.636371850573304
"2263" "SP803280_c91654_g1" 6.46592170559777 7.35093539796534 6.29247144339554 7.32778755170157
"2264" "SP803280_c101604_g1" 0.87253577994245 0.790250508348622 0.722713471856913 0.0733568543909379
"2265" "SP803280_c87728_g1" 1.24588286109414 1.23819688010927 1.281381487437 1.2258459429113
"2266" "SP803280_c104431_g5" 1.30026986830451 1.57256376417835 1.71516186002247 2.43028959392385
"2267" "SP803280_c86660_g2" 2.35972218686394 2.03697022222252 2.76213404630248 4.66550923459141
"2268" "SP803280_c74444_g1" 7.48994346891448 9.47144132959883 9.10338470933575 11.4505250482311
"2269" "SP803280_c111539_g1" 39.0632953214561 49.0733548082449 47.2793355310383 63.1723362458307
"2270" "SP803280_c106203_g1" 22.4874488410744 18.0411437635718 20.0134931386522 24.7552967747164
"2271" "SP803280_c98726_g2" 1.45248117309418 1.16488314402095 1.50846205765105 2.20888481327417
"2272" "SP803280_c96418_g1" 34.1875234138808 40.3353672605137 24.0430984062163 21.4008867458111
"2273" "SP803280_c94766_g1" 5.45468704269043 4.43904266216483 4.36277739911643 5.14228472762559
"2274" "SP803280_c80119_g1" 7.56163751660759 6.36195913158863 3.85585551847952 3.90479167205392
"2275" "SP803280_c91559_g1" 2.67208337489279 4.25191833335506 4.11571380591918 3.74377776681739
"2276" "SP803280_c112250_g3" 1.67443427549337 2.63494739550551 2.58072659675937 0.734264832670464
"2277" "SP803280_c102012_g1" 2.47198467284878 1.53813764730117 2.08063188764658 1.62549058239391
"2278" "SP803280_c112002_g1" 0.692075045190822 0.674838778886942 0.985655985501064 0.439344151590296
"2279" "SP803280_c83470_g1" 11.687372536518 14.3784655270675 13.6304526868769 13.2682170261382
"2280" "SP803280_c110635_g3" 0.618261160036907 0.28613886671333 0.514611888913911 0.721915881497684
"2281" "SP803280_c70223_g1" 0.849807648293577 1.50611371720512 1.6189881061898 0.508040755104374
"2282" "SP803280_c78432_g1" 1.5680877298117 0.553911585388738 1.11544674588757 0.743571157837947
"2283" "SP803280_c95884_g1" 4.56681635197504 4.34905017564539 5.89786682311697 6.27674593666003
"2284" "SP803280_c82022_g1" 2.54363160440553 2.43921902154731 2.01781254818918 1.2293415691615
"2285" "SP803280_c58986_g1" 3.87116265892292 5.16625863182722 3.04937785006546 3.10293790108569
"2286" "SP803280_c110931_g1" 4.52452701406064 4.556319224346 5.31419297105867 4.96720493142208
"2287" "SP803280_c99083_g1" 0.620158366302494 0.575925509888186 0.370090123799505 0.579548669505246
"2288" "SP803280_c105787_g1" 2.41425179541092 1.17985066284243 2.41053272664994 1.97237971259542
"2289" "SP803280_c82066_g1" 8.6632654480038 6.41012734803545 12.6027749408732 10.6886269680846
"2290" "SP803280_c115738_g1" 0.361604158056316 0.313372997377748 0.320928821243397 0.261701211477546
"2291" "SP803280_c115741_g1" 0.86046860752596 0.681306066548487 0.758376336561506 0.719224348764644
"2292" "SP803280_c113330_g1" 28.9557988759276 26.2086431614444 24.8863300371178 23.614492132349
"2293" "SP803280_c80580_g4" 1.76130255736424 0.497669026495862 1.11931551203069 0.768662369328284
"2294" "SP803280_c68224_g2" 1.7404384066649 0.688589389353951 1.17640719065718 1.73722238222061
"2295" "SP803280_c91965_g1" 6.02382609450129 10.2380158238474 12.5692638756227 13.7674224025481
"2296" "SP803280_c113352_g1" 3.57299073089858 2.94245345258575 3.59522419909464 3.03008488583416
"2297" "SP803280_c115653_g2" 2.95301622393937 2.13674782658712 3.61845171993419 1.95992015615186
"2298" "SP803280_c103205_g1" 0.41030438103214 0.479523079215422 0.535750145043858 0.371810588041987
"2299" "SP803280_c105662_g2" 2.8753147657643 6.42242787626532 3.82698866092383 3.67927477457541
"2300" "SP803280_c69555_g1" 5.51484572396602 7.09038533339566 6.21501191104836 4.65280849346735
"2301" "SP803280_c103209_g1" 0.121678755058684 0.0896778352374381 0.207752291806065 0.164739377812387
"2302" "SP803280_c106073_g3" 2.49770090121337 1.14262835314868 2.24965145582496 2.5014110739399
"2303" "SP803280_c83822_g1" 1.10999148279883 0.513285090183698 1.59808960618714 1.03019248083662
"2304" "SP803280_c40989_g1" 1.25721606314967 1.24985121471622 1.41889978670686 0.864941008242358
"2305" "SP803280_c74818_g1" 2.2693488797607 0.113498521278552 1.56808511921837 1.24041509774016
"2306" "SP803280_c57274_g1" 0.884901025811725 1.08807771172808 1.40502042351638 1.21023105718228
"2307" "SP803280_c107987_g1" 11.1821816150864 8.54308317661894 9.44749838202582 2.45309253776235
"2308" "SP803280_c91424_g1" 7.37394546483733 3.71322106716333 7.63151173297011 6.39254388694457
"2309" "SP803280_c117095_g1" 2.27068057301352 2.21338167169908 1.87844020502705 1.75627540893431
"2310" "SP803280_c92990_g1" 2.89588392993792 1.55130973445426 2.45588264977039 2.05653098272402
"2311" "SP803280_c73146_g2" 3.11024532507449 2.62219671626315 5.05091696885973 1.14405037289148
"2312" "SP803280_c108188_g1" 10.4984440786118 10.416656120894 8.82540195905464 7.89637074019311
"2313" "SP803280_c108605_g2" 6.85270263397793 8.68343959038178 8.59712586989457 5.36862736986197
"2314" "SP803280_c114796_g2" 0.819946649570254 0.560966926389808 0.696576096646994 0.886606288118138
"2315" "SP803280_c108447_g2" 5.10938553462222 4.30710506685451 4.27008239867377 4.28564848403659
"2316" "SP803280_c109117_g3" 3.55946326115109 2.78195637480274 1.47601583499698 1.6529620652191
"2317" "SP803280_c10400_g1" 0.796268539702977 0.871481016293818 0.859551084469455 0.834463229385174
"2318" "SP803280_c104430_g3" 2.94071597539504 3.38815126598418 3.30898477029592 2.97484944067387
"2319" "SP803280_c112231_g2" 1.17680974919318 1.15300843020993 1.1471699989632 1.05598681492175
"2320" "SP803280_c96226_g2" 2.10891674350932 2.78365926176421 2.92035480899471 2.29834270889608
"2321" "SP803280_c82526_g1" 1.7333264866719 0.0526451993960363 1.67431944059564 1.44678234968782
"2322" "SP803280_c91914_g4" 0.88505117001661 0.745745609273954 1.31575710924303 0.854701838552194
"2323" "SP803280_c122054_g1" 0.499970699795108 0.314179002916636 0.531108766447392 0.558266976359313
"2324" "SP803280_c117246_g4" 8.93053067418413 9.62339329327986 8.5407882029419 7.89459999044627
"2325" "SP803280_c105347_g1" 0.298196587621735 0.0842439080927515 0.300425715294141 0.129428326864334
"2326" "SP803280_c97151_g2" 2.33256448999121 2.3378126797595 1.46520813928928 2.43517332133672
"2327" "SP803280_c90352_g1" 1.31943903111143 0.549293389121711 1.95866993661105 0.888148930819652
"2328" "SP803280_c77476_g1" 1.18343108035502 0.817423897957231 1.15509380071949 0.912242809033626
"2329" "SP803280_c105291_g1" 26.1391275896766 23.8249076864429 25.2671443466824 23.1369004693153
"2330" "SP803280_c108334_g1" 15.613982936664 12.2885734697749 13.7338508432034 15.6840335540169
"2331" "SP803280_c99899_g1" 2.94407349437448 4.07187765482207 3.8151953407184 5.15503275617594
"2332" "SP803280_c93510_g1" 1.45352174256273 1.7137809074143 1.80488779621458 1.79083380601282
"2333" "SP803280_c106069_g4" 2.28984872779525 1.61329775145017 2.62365770455118 2.49511056050854
"2334" "SP803280_c89842_g2" 0.632136266113999 0.990472971139537 0.777767372754932 0.438369383836409
"2335" "SP803280_c111661_g1" 0.866968609744267 0.320983128968017 0.739053798034605 0.861675731021538
"2336" "SP803280_c88669_g2" 0.900700901463862 0.810134709315213 0.687597609328876 3.09483983736765
"2337" "SP803280_c83649_g1" 0.868644404965534 0.619496415467845 0.95068490886841 0.356757201595994
"2338" "SP803280_c111129_g1" 1.53439033044652 1.29317524752615 1.12856268919905 1.5069609699484
"2339" "SP803280_c113190_g3" 5.39339040909058 9.42514592471817 8.57082948199678 6.07915725373654
"2340" "SP803280_c96778_g1" 3.2205661289769 3.75187367153475 3.04622918384425 3.4953599539126
"2341" "SP803280_c93961_g1" 25.7323431678297 24.0591489079106 23.2481812048585 27.4203523531764
"2342" "SP803280_c108871_g2" 33.0971806305627 39.8042897345193 34.8296322050916 41.7203186917023
"2343" "SP803280_c105957_g2" 0.639470133517977 1.11062601769963 1.4121115827943 0.735382218467499
"2344" "SP803280_c91946_g2" 15.4145753348984 35.8713497193298 33.5149107908853 28.3348616527767
"2345" "SP803280_c101185_g1" 18.3182706076042 20.8544881204769 23.2195856223304 17.6885796669041
"2346" "SP803280_c115795_g1" 2.97146842215688 3.1590588173931 2.6286993978363 2.85217833319187
"2347" "SP803280_c105123_g1" 12.4568471081303 9.56622181757587 10.2639522359425 10.6867060365686
"2348" "SP803280_c72338_g1" 1.35664130197667 1.29463583581629 1.02325171736401 1.4676228036944
"2349" "SP803280_c115525_g2" 4.17943423667402 4.11388383239636 4.5081185388704 4.68730200358792
"2350" "SP803280_c73956_g1" 7.66592894045903 4.32388254971773 7.62383219511065 8.04274151586445
"2351" "SP803280_c93395_g2" 0.235266644085942 0.0602793833711978 0.158104733815966 0.357981881093193
"2352" "SP803280_c110234_g1" 22.2125800412778 29.3543892698218 28.269275797731 29.9313271384677
"2353" "SP803280_c112009_g1" 0.587410058798754 0.32784430181147 0.523061572485678 0.694484971578708
"2354" "SP803280_c88267_g3" 0.406072061465394 0.29235854617047 0.695012610673533 0.906205777503003
"2355" "SP803280_c95349_g2" 23.1472564641404 24.1283596486654 21.0607537719158 26.9477481850057
"2356" "SP803280_c107732_g1" 0.722277930409594 0.396196091281116 0.596869206123558 0.626407552742585
"2357" "SP803280_c87589_g1" 13.0799115112322 15.9521300440054 10.3667151897477 3.46860187608327
"2358" "SP803280_c93094_g1" 0.477514723619342 0.779749452324717 1.1590441916439 1.00463371997392
"2359" "SP803280_c98883_g1" 0.336392064437097 0.336927958692321 0.453914799808057 1.07248733239634
"2360" "SP803280_c75640_g1" 152.547299465141 192.039544530994 188.387030226487 223.730002746234
"2361" "SP803280_c106092_g2" 2.72540192202067 4.59115211817724 3.59938414277066 5.52375394923353
"2362" "SP803280_c113387_g1" 2.66924319001063 1.98612210002797 2.30951173180264 2.74747502577753
"2363" "SP803280_c97091_g1" 2.37203592004264 0.650305290103421 2.66882501080499 1.67773045497911
"2364" "SP803280_c103040_g1" 0.521081726861462 0.582921438791173 0.730070829160032 0.743496991355961
"2365" "SP803280_c105652_g3" 1.12951525105591 1.06456120218831 1.84403679182328 0.762676879981427
"2366" "SP803280_c97737_g1" 34.4264401248481 45.3484232773941 39.1726766699645 41.4877188630749
"2367" "SP803280_c114052_g1" 8.8600554664226 9.63264207965438 11.8701327248964 9.57952442411978
"2368" "SP803280_c114611_g1" 1.1119721568545 0.659289115386718 1.0098424667359 0.999365214681754
"2369" "SP803280_c116251_g2" 2.84032430742062 3.54697597909388 3.56793593430713 3.24829042914633
"2370" "SP803280_c108958_g1" 1.99295713352237 2.31335474950455 3.38043589472733 1.58544152151233
"2371" "SP803280_c114094_g1" 0.851632188976166 1.56661713083136 1.18839910643521 1.26222105437293
"2372" "SP803280_c93837_g1" 1.73942286876319 1.86947456001165 1.2487602954599 1.28886726744136
"2373" "SP803280_c112055_g1" 2.12629770079913 2.41193163001975 1.70385426940904 2.04686116663584
"2374" "SP803280_c113016_g1" 2.60175403276584 2.4419560782072 2.75440754306358 2.28393019202538
"2375" "SP803280_c91953_g1" 0.11738340965835 0.0725118146580518 0.199674420939845 0.748485387188954
"2376" "SP803280_c90075_g1" 24.5979072304142 36.2326461148357 28.4953751319449 33.2601679990073
"2377" "SP803280_c88261_g1" 0.585063264029526 1.28992941634276 1.21585591888511 0.705407622648456
"2378" "SP803280_c66186_g1" 50.1348806485363 62.9655698766299 47.0587076092157 51.6130562030499
"2379" "SP803280_c96625_g1" 1.35378707606596 0.512465031028096 0.959900148865408 1.36503838459696
"2380" "SP803280_c108569_g1" 5.9151715469804 7.71828971277991 6.36952365523689 6.27916203568705
"2381" "SP803280_c79153_g3" 0.504668961272138 22.2130647284586 16.7094185693532 32.6864304308728
"2382" "SP803280_c107813_g2" 28.5614329468026 30.3886134901495 27.5711323726887 28.243655905834
"2383" "SP803280_c66500_g1" 8.73420103231434 11.086432359766 15.3986498115914 6.90366424718901
"2384" "SP803280_c112861_g4" 1.89354401620993 2.73129483910307 2.09996696878635 2.04626108388805
"2385" "SP803280_c107934_g1" 0.916670041973502 0.456670676353849 0.8836433634048 0.791961029725338
"2386" "SP803280_c103179_g1" 19.165003019013 21.9837947858361 18.885057681155 17.0856129828896
"2387" "SP803280_c108702_g1" 2.14139517228688 4.59418341036667 3.93306195105432 3.46420865082195
"2388" "SP803280_c114310_g1" 0.816000912873546 0.15166327658454 0.52029844340637 0.415388059629556
"2389" "SP803280_c95331_g1" 0.757107517264712 0.713445739648555 0.576095994360355 0.723637894526108
"2390" "SP803280_c96483_g1" 2.14142610742827 3.94222014492134 1.92000572560878 1.39209740828861
"2391" "SP803280_c99344_g1" 1.09935524151916 0.780540986063614 1.33395235773993 1.17124289420127
"2392" "SP803280_c104175_g1" 2.98584802797038 3.54855901654624 3.12592420611804 4.08657053824507
"2393" "SP803280_c102884_g2" 11.8450853350975 11.783354496696 10.9478109105482 13.6582736996422
"2394" "SP803280_c104911_g1" 2.78846337727481 3.22849047707264 2.87529641094013 3.43694967380765
"2395" "SP803280_c108006_g2" 3.36481727637574 3.29549591391385 3.19347701403451 3.22215342595209
"2396" "SP803280_c100695_g2" 3.02570112899574 2.32435270111829 2.99084823730223 2.37953041813424
"2397" "SP803280_c111456_g1" 5.44378577039319 6.57837805424563 4.0624855720046 3.20352824598355
"2398" "SP803280_c90593_g1" 3.48042161614394 2.60538172129059 1.90726253101412 2.19684859287235
"2399" "SP803280_c78734_g1" 1.31462618076822 3.51274466354788 2.96238474070276 4.58726307239862
"2400" "SP803280_c114650_g1" 1.15946169607955 0.389896743674531 1.02951210894361 1.01996937561191
"2401" "SP803280_c108690_g2" 4.16825087516173 3.33266052290282 3.23819104589557 3.47180512721518
"2402" "SP803280_c107524_g2" 0.670598858837157 1.30963858304002 0.887042653559141 0.388957479135667
"2403" "SP803280_c109113_g2" 0.620210494193207 0.855068512269033 1.03057853147719 0.331757814784269
"2404" "SP803280_c103273_g5" 2.11757775893229 0.401228513456381 1.7356545983903 1.44169924911405
"2405" "SP803280_c118115_g1" 5.42180092183607 5.0983210662075 5.16352477807235 7.23108119707986
"2406" "SP803280_c103946_g4" 8.1457905919573 6.70566362829288 6.15570521049294 8.36314496564551
"2407" "SP803280_c91480_g1" 5.25601907513495 4.32724140983399 4.56422810446031 4.18856021286413
"2408" "SP803280_c106132_g3" 38.0713757892788 50.474633524264 45.5644914276515 35.1319446890082
"2409" "SP803280_c117536_g1" 16.1123406785993 10.9284551264653 16.4773076399458 19.6937443823021
"2410" "SP803280_c86148_g1" 30.2813835940854 39.7484251737862 33.479779300633 35.057783685317
"2411" "SP803280_c96028_g2" 1.5175161035644 0.908191935548437 1.28724454358491 1.86773512828377
"2412" "SP803280_c97436_g2" 3.00039465398901 3.45880917923529 2.93145526307838 3.38869198144442
"2413" "SP803280_c111483_g2" 0.9389400886122 1.09598977311747 1.15166401643069 0.838051970101224
"2414" "SP803280_c105447_g2" 1.65106102012824 2.62597475976984 2.4453874563766 2.5541328561716
"2415" "SP803280_c73448_g1" 5.37116082622764 7.23760177175029 5.56715913923282 5.69525449496181
"2416" "SP803280_c116455_g1" 73.7052132449888 59.0118192616302 70.876824512495 69.6067640673843
"2417" "SP803280_c93596_g4" 2.85637919677994 1.91646613470152 2.59107146786294 2.22903613295064
"2418" "SP803280_c83400_g1" 1.97437058128987 3.11872013439331 2.30229617379749 0.966728699255822
"2419" "SP803280_c107407_g2" 0.470797421881061 0.677768383197398 0.649265425547569 0.644644380457362
"2420" "SP803280_c97735_g1" 0.338985726906495 0.448103480838624 0.519796413931589 0.112717492656011
"2421" "SP803280_c91800_g1" 1.62459121279389 1.5742894232193 1.70716665421776 1.70882951790844
"2422" "SP803280_c89967_g4" 5.25504373303805 3.72312052573183 5.41608829714065 3.58849918231701
"2423" "SP803280_c100724_g2" 0.822254476039182 0.729392233919657 0.932766126280926 0.895483117968935
"2424" "SP803280_c88422_g1" 2.08324180082322 1.30626256635826 1.34988022896207 1.2075556464491
"2425" "SP803280_c61732_g1" 9.883627040596 13.7341518167579 9.88028049733192 8.67571533403579
"2426" "SP803280_c70566_g1" 1.23643475456459 1.61401944292582 0.928827237056863 0.473604515333369
"2427" "SP803280_c91310_g1" 1.86429579788447 2.37111361581797 1.7864485326328 0.667933078623127
"2428" "SP803280_c105580_g1" 2.78369612817418 2.13872542812762 2.62623464222489 2.71284659272805
"2429" "SP803280_c106855_g1" 21.4076622763147 15.7182667501667 16.9753807603579 16.8589242871215
"2430" "SP803280_c102279_g1" 8.44298477166176 7.81575985330732 7.76784097614394 7.70051533931158
"2431" "SP803280_c94954_g1" 5.30866119885593 5.52077942107849 5.6217039551273 5.94929651967296
"2432" "SP803280_c110732_g1" 0.908455471559963 2.86321905994602 2.62597489429377 0.833761607844257
"2433" "SP803280_c129390_g1" 3.91603341994247 5.94000155158104 5.48662584171357 5.32401574860072
"2434" "SP803280_c96054_g1" 0.873815888323005 0.748748221129515 0.856642157523612 0.52898577895568
"2435" "SP803280_c99961_g3" 1.98932041158397 0.915715393253023 1.16409623228166 2.55814414004118
"2436" "SP803280_c108154_g1" 0.494292670555883 0.835341493033847 0.81376506102287 1.16270969622105
"2437" "SP803280_c99530_g1" 0.486834750378358 0.166570980445131 0.862083015560651 0.288700921525705
"2438" "SP803280_c115006_g2" 19.2096232468601 24.2552928478118 23.7479435310254 22.2940188750317
"2439" "SP803280_c111801_g1" 0.980837733312773 0.895376549014696 0.790779165504266 0.75753745533879
"2440" "SP803280_c111932_g1" 0 1.91617244741822 1.31415964682316 1.07372103501424
"2441" "SP803280_c99277_g1" 47.0820018953725 44.2542644916159 40.1260692421781 56.1869372376083
"2442" "SP803280_c114143_g3" 1.92819311233246 2.65397685898685 2.55824891263416 2.0583456235991
"2443" "SP803280_c71642_g1" 3.67748535281492 4.31863906393989 5.68214149843107 4.74153084597766
"2444" "SP803280_c77867_g1" 4.24010014076695 1.8124522514379 2.56797973861339 1.81152948225437
"2445" "SP803280_c107980_g1" 4.93450945716866 6.48759550451735 7.02519335628696 6.69580774811935
"2446" "SP803280_c70229_g1" 0.845421399957256 0.126948985579708 0.574266131878982 0.610455345727788
"2447" "SP803280_c71859_g1" 8.50724588336303 4.42374264929366 3.92748099854847 3.2981087912241
"2448" "SP803280_c53906_g2" 0.421128972321719 0.726846830395174 0.470531764364304 0.465315456811305
"2449" "SP803280_c82795_g1" 7.12665439251896 1.27043471801981 6.61323000667874 4.76175699835301
"2450" "SP803280_c105312_g5" 0.724449222471676 1.58070982742504 0.539222329312443 1.10216452145544
"2451" "SP803280_c103980_g3" 48.1283622061394 96.8353936602893 72.643866322556 47.6934075276255
"2452" "SP803280_c100672_g1" 9.72165522126977 8.70827960679458 9.13937031441058 8.866560787936
"2453" "SP803280_c104183_g1" 39.2539389211486 47.8482108525328 44.3757628455225 49.4485954420681
"2454" "SP803280_c110144_g1" 6.02775371238442 4.07925561588947 5.14929877821029 3.98171320951873
"2455" "SP803280_c107164_g1" 0.506596576042304 0.0619086845686163 0.0317676354513848 0.0452338116080531
"2456" "SP803280_c68646_g1" 75.3205600127981 82.524850952442 61.5948769701364 83.9340804873496
"2457" "SP803280_c93046_g2" 0.82797222489674 0.714496403916882 0.930250596404779 0.386672312000274
"2458" "SP803280_c69105_g1" 1.83415909337568 0.695073166171394 1.43672027674667 1.12943218689369
"2459" "SP803280_c112740_g4" 0.975769423098837 0.418147228022354 0.59441158652629 0.896577592769698
"2460" "SP803280_c115311_g2" 6.59855376418083 5.60482309503841 6.05501013850431 7.08542089608765
"2461" "SP803280_c116149_g1" 0.543472493226751 0.349039929411079 0.514173984788791 0.148908002621227
"2462" "SP803280_c112238_g4" 3.04023944689449 0.598947293974891 1.84454219538874 1.47323730738203
"2463" "SP803280_c93771_g2" 8.8028840372784 3.85980194236314 5.02561191219827 4.23487955923989
"2464" "SP803280_c110725_g3" 0.834251588550164 0.460751332610764 0.606623886250188 1.29092434452926
"2465" "SP803280_c72322_g1" 14.8166880924658 26.6148738591661 24.3979159242896 27.0206541228793
"2466" "SP803280_c96997_g1" 1.75472811210843 0.889995361981224 1.01908058237146 1.12042662962447
"2467" "SP803280_c56941_g1" 29.5893017268193 46.8971794869575 55.129416948799 42.0266333187477
"2468" "SP803280_c106028_g1" 3.78033208829422 0 0 0.0293390800956829
"2469" "SP803280_c108435_g1" 0.456999614255892 0.256973729353459 0.605873602327435 0.336779977203211
"2470" "SP803280_c116759_g1" 8.51626331563195 7.28173510259252 8.6782790743212 7.73525725719843
"2471" "SP803280_c74459_g1" 2.4236044385628 3.55367977440299 2.98881533119348 3.07322337510074
"2472" "SP803280_c98858_g1" 1.29944430793933 0.833066155733112 1.20925763240728 1.92262007271436
"2473" "SP803280_c111050_g3" 42.4076396355599 53.2166488906223 60.1050182968367 57.7236316283164
"2474" "SP803280_c114598_g1" 10.7802533114458 10.7116562887626 15.1291706165217 10.6496012335338
"2475" "SP803280_c119281_g1" 0.707235894987974 0.651358118691362 0.439358518084547 0.807062496706361
"2476" "SP803280_c101069_g1" 43.0020178435942 51.9707330226434 60.4279728950532 57.2215788897196
"2477" "SP803280_c84579_g2" 1.5335346012179 1.76348680881409 2.18101701029018 2.07040695789307
"2478" "SP803280_c113120_g2" 1.22327613586298 0.432328630241238 1.08627821247701 0.823153388559436
"2479" "SP803280_c95441_g1" 35.8405681288073 61.5879665302618 64.9033830872175 55.382947762932
"2480" "SP803280_c114216_g2" 3.07155931390458 4.42576021550741 4.25701675389406 3.82124073492272
"2481" "SP803280_c103765_g4" 1.5961381663854 1.51440717303123 3.16170756530286 2.97065501585517
"2482" "SP803280_c111631_g1" 1.35607556113622 0.943367087162016 1.0662146980209 0.413330744503613
"2483" "SP803280_c103997_g2" 5.9170896232463 8.61594452629286 7.12732257504214 7.1568569568494
"2484" "SP803280_c98681_g2" 1.63036861792501 1.05096386070985 0.947758849190339 0.342349415508125
"2485" "SP803280_c115785_g2" 0.873991020145192 0.597202831795036 0.909464050645783 0.76604956024612
"2486" "SP803280_c108428_g1" 0.816691348770751 0.639608559671176 0.338441982579462 0.465235898876211
"2487" "SP803280_c118351_g1" 2.69931895244041 2.00702551678473 2.44348562229798 2.00697988515639
"2488" "SP803280_c111674_g1" 4.52746717775102 4.73423544499948 4.32774931260286 4.70475909062832
"2489" "SP803280_c63525_g1" 0.256298693975092 0.0664688560283695 0.200430966437344 0.206919768623512
"2490" "SP803280_c92926_g1" 0.851716968799629 0.963861333776993 0.877558893669551 0.683911779296362
"2491" "SP803280_c95017_g2" 0.915566264678959 0.482711238265684 1.15115408625531 1.78090066390445
"2492" "SP803280_c94595_g2" 1.05287461288971 0.618940366981985 0.801565626877495 0.602834709634039
"2493" "SP803280_c107901_g2" 1.98045573666332 2.09023699882788 2.24447544904615 2.33426449915359
"2494" "SP803280_c84458_g1" 4.69033989776008 3.48393800169759 3.72035610414498 4.02324283933175
"2495" "SP803280_c100200_g1" 0.428632113023439 0.607213882316552 0.583587845995541 0.450921636550223
"2496" "SP803280_c108649_g1" 22.3653803388365 38.6763934941189 26.9888831190341 19.8747866718009
"2497" "SP803280_c85142_g1" 15.0941878576269 21.3673663836576 15.2253275584105 13.9300104307216
"2498" "SP803280_c105400_g1" 3.25385631706964 2.74669010801626 3.42188032257317 3.30475111768573
"2499" "SP803280_c97924_g1" 0.560856628656453 0.458474675808939 0.515609897189877 0.455322180946419
"2500" "SP803280_c101188_g1" 2.05205789143465 1.30826405348795 2.37648753959727 1.76019507458226
"2501" "SP803280_c88402_g3" 590.825754389236 659.435889561274 587.592420148441 773.420274365431
"2502" "SP803280_c96267_g2" 20.5039244133976 20.1023355683876 20.5894734147584 20.4750773806935
"2503" "SP803280_c107786_g1" 6.41842211586305 3.26545978324414 5.43015280499747 5.21499381496476
"2504" "SP803280_c100393_g1" 62.6787036626134 98.281896856231 91.1267588559395 78.7128457243481
"2505" "SP803280_c60375_g1" 1.77053792882506 1.9493777939874 1.72834031652858 1.86613619662001
"2506" "SP803280_c44873_g1" 726.5369179126 1380.82434857345 1344.55186626654 1375.84333389313
"2507" "SP803280_c96959_g4" 5.90367888269746 6.41898870594231 5.41666382122893 5.82433444665589
"2508" "SP803280_c103791_g1" 19.4229496473462 23.3271533068554 25.417588493638 28.577656753914
"2509" "SP803280_c108408_g1" 0.44606766169459 0.0301346524418717 0.29049735978907 0.293916411377293
"2510" "SP803280_c96218_g1" 5.53529960849594 2.14301109009509 2.0543288394868 5.01989561214264
"2511" "SP803280_c109651_g1" 4.3780344154322 3.01926104886524 2.55525414585271 1.75308940485991
"2512" "SP803280_c115184_g1" 0.645296729307855 0.659373903694986 0.706270659291426 0.746482124073115
"2513" "SP803280_c118032_g1" 13.562882728672 11.8139604858399 14.4149842173282 15.0749665962387
"2514" "SP803280_c111657_g1" 15.5537210510258 18.6104059002044 15.8499427216104 18.6211336542825
"2515" "SP803280_c112164_g3" 5.37185714221737 6.34030040942728 4.02303186542214 1.67371038831465
"2516" "SP803280_c111123_g2" 3.44717361321767 3.10915508236826 4.28936309916611 3.3139575460965
"2517" "SP803280_c107780_g1" 907.053422591961 1124.81873847243 1112.71522130427 1064.35843595618
"2518" "SP803280_c95527_g2" 1.30367012381777 0.182776839461564 1.36535559591059 1.28033336807856
"2519" "SP803280_c108694_g2" 3.02639130217117 2.62314646416183 2.61386151399347 3.82960686277262
"2520" "SP803280_c115632_g2" 10.4244890328676 10.8215468342523 12.6290243891718 14.6393558029057
"2521" "SP803280_c114895_g1" 0.437542696468513 0.12374458248072 0.320553551361712 0.282549855440888
"2522" "SP803280_c100525_g2" 1.68307846549876 1.9468817975521 1.70827268717602 2.17597192291101
"2523" "SP803280_c96837_g2" 2.16410586783446 3.16733985210812 3.46056638080373 0.900387006060908
"2524" "SP803280_c87455_g2" 3.52520062475238 4.66683784663876 3.98960831440944 3.69392182389919
"2525" "SP803280_c92369_g1" 2.6835495881202 0.650151187957117 0.570495156711797 0.416155933275777
"2526" "SP803280_c110047_g1" 0.637003603591758 0.682131037328119 0.604157255800338 0.518601441040592
"2527" "SP803280_c111414_g3" 4.82763451065458 5.7393091500358 5.20815075084949 5.60959471354813
"2528" "SP803280_c111469_g1" 0.347488922700305 0.356147608346539 0.488093649250226 0.123631959109114
"2529" "SP803280_c103460_g2" 1.4625055380863 1.11720480191432 1.35426662819255 0.566452327862095
"2530" "SP803280_c91888_g1" 16.1764261700377 21.7308182569447 19.3392433831969 21.3528221351564
"2531" "SP803280_c109528_g2" 2.91566157318138 0.930801273253375 2.0492295994004 1.94575749882526
"2532" "SP803280_c116302_g1" 189.261380401536 328.446049824554 307.17204385871 286.412402020248
"2533" "SP803280_c99284_g3" 7.19431173701475 9.62897479278831 11.2756269222698 12.3365982333175
"2534" "SP803280_c93709_g1" 2.48595474059703 0.650726926125977 2.10978075330871 1.47003701040131
"2535" "SP803280_c109129_g2" 4.51570689717037 4.55945172193725 5.25582509635403 5.81582051086839
"2536" "SP803280_c101719_g2" 13.6501234058751 26.6220274775092 19.2073420745109 14.4581048341705
"2537" "SP803280_c86430_g1" 2.20397309577868 1.92545873800698 1.27442267217102 1.15307077685145
"2538" "SP803280_c107160_g1" 2.3777598329656 1.62546194842764 0.895496121988308 1.59225545673735
"2539" "SP803280_c89216_g5" 1.63412237473751 1.29500431318439 0.813241913846396 0.433525273186584
"2540" "SP803280_c104129_g2" 0.922847778621279 0.213374875344744 0.504410205665116 0.431412188199065
"2541" "SP803280_c111525_g1" 16.5094410493889 19.623365323803 23.091591635699 32.1740765854181
"2542" "SP803280_c114350_g2" 1.03928448175216 0.913128894503158 0.93753456138295 0.86314996601255
"2543" "SP803280_c53633_g1" 12.578193910116 15.9964624757106 19.8095490387821 21.1121741635544
"2544" "SP803280_c115550_g1" 11.1679738835276 10.0915068804635 9.66431829925661 8.82863811437792
"2545" "SP803280_c122208_g1" 5.85462278148517 8.82055057297162 9.81983884847457 12.6340713079361
"2546" "SP803280_c116727_g3" 2.59761611167677 1.05971111231807 0.867276389528254 0.7449031264634
"2547" "SP803280_c80815_g1" 5.40445877280639 3.12451477636124 6.07053519589324 4.72510001194117
"2548" "SP803280_c106706_g1" 9.74477581944658 20.9658183224863 17.6422759749242 19.9456851119411
"2549" "SP803280_c77746_g1" 171.631707719569 321.373387376381 331.429035732423 269.741457832715
"2550" "SP803280_c94306_g1" 7.45180671521721 4.76472877932526 4.30290612477033 10.4336634472506
"2551" "SP803280_c109811_g2" 1.79146885424672 0 0.760714998672628 1.13898754072939
"2552" "SP803280_c111672_g2" 55.4258465592871 80.7448814685498 57.9832171689789 68.204353478254
"2553" "SP803280_c86679_g1" 127.01131079708 200.137916127209 186.27205243005 148.511822516349
"2554" "SP803280_c109800_g2" 3.75877961193738 4.72193877112151 4.89752475580118 5.67233370715674
"2555" "SP803280_c81674_g1" 1.13785798564205 0.334721746417018 1.39566584810603 0.939809789842523
"2556" "SP803280_c93600_g6" 1.46564285364022 1.9465235338428 1.80030731492137 2.12392049815247
"2557" "SP803280_c101220_g1" 23.1336546646488 29.3932443270123 27.9173928713621 23.1577570759841
"2558" "SP803280_c87439_g1" 15.648307945663 16.036668228655 16.295639212511 15.244498237016
"2559" "SP803280_c87861_g1" 0.761070657920153 0.56879484163916 0.507771511916282 0.174250217483309
"2560" "SP803280_c78065_g1" 6.3776765548846 13.4053063714815 16.8844762141693 28.4625052457084
"2561" "SP803280_c100781_g1" 0.376315088136207 0.068421560929655 0.247858134035102 0.239634875497135
"2562" "SP803280_c76366_g1" 1.30716914322726 0.707240231106738 0.928289836529836 0.897398553430729
"2563" "SP803280_c114388_g2" 0.235562302164265 0.125638073900529 0.335039092085696 0.221142205825389
"2564" "SP803280_c91955_g1" 3.79677830589134 5.06907555822959 4.61487327041458 4.57123127011468
"2565" "SP803280_c115455_g3" 2.18883084043469 1.96212784997331 1.1772558064492 1.55061177421162
"2566" "SP803280_c82135_g1" 21.9928964648923 28.127454744072 20.2095711963422 9.47561483291726
"2567" "SP803280_c105882_g2" 6.99583770678264 9.54613806702392 8.65790094742772 8.85862713617699
"2568" "SP803280_c81521_g1" 0.979629774828545 0.518007241912785 0.630461409903084 0.119967793102405
"2569" "SP803280_c113406_g1" 1.55705935164376 1.48247788281814 1.19029821302045 0.23576800196832
"2570" "SP803280_c99845_g3" 1.42141316849601 1.45175236441165 1.0920924615582 1.27566950899881
"2571" "SP803280_c100496_g2" 2.91399575764627 5.2647227557593 5.53108304909558 4.34941359101961
"2572" "SP803280_c81488_g1" 0.89594997946511 0.773651933178136 0.75406022489391 0.881208684610725
"2573" "SP803280_c104798_g2" 0.993580786987688 0.592112436188408 1.08565123078644 1.08649082201409
"2574" "SP803280_c89337_g1" 1.45734138400951 0.893874813171831 1.57770149804052 2.29526788682353
"2575" "SP803280_c98040_g1" 1.79206150206599 1.14286471255442 0.945626398767512 0.323161120679248
"2576" "SP803280_c103525_g2" 2.94220348153168 4.14917169269718 2.33457947342232 2.61100558620359
"2577" "SP803280_c106717_g5" 5.49387495022157 5.591035488376 3.72651204727047 2.46970347381062
"2578" "SP803280_c110814_g2" 1.1748628932513 0.867239330200002 1.19182604786785 0.540199483527698
"2579" "SP803280_c79231_g1" 14.2249276893515 3.67766036443945 11.2083832504802 14.5289381306171
"2580" "SP803280_c61730_g1" 2.60122091279979 3.35511449078829 3.55668358648777 3.46179443016165
"2581" "SP803280_c66544_g1" 7.46235362342779 6.24442438227 4.433017487578 13.7250809427934
"2582" "SP803280_c87747_g1" 0.544780432785255 0.585873940696623 0.579769203345429 0.598864999711471
"2583" "SP803280_c91730_g2" 7.02215667758001 10.40504698381 5.38328969593978 4.47688127321741
"2584" "SP803280_c96874_g3" 0.795460336497027 0.334399288349108 0.427093767757858 0.480399783017037
"2585" "SP803280_c99424_g2" 1.88401170301501 3.33834324267107 1.93414069272461 1.3943536326391
"2586" "SP803280_c100892_g1" 3.00884907606167 2.64050443859399 2.73218867470198 2.00509635081274
"2587" "SP803280_c78222_g1" 1.56720960017864 1.42431706161881 1.17327324839264 1.42954732411016
"2588" "SP803280_c97968_g1" 242.751175036536 392.732777550161 339.514857754433 279.645066761778
"2589" "SP803280_c115068_g1" 9.19435780114642 10.9116161158751 10.4253973146436 13.6927643178782
"2590" "SP803280_c97371_g1" 0.3558212388309 0.34624513409721 0.527564350138889 0.116462128723108
"2591" "SP803280_c89439_g3" 52.5814796229899 39.2723257891772 47.5404151338041 45.572418449548
"2592" "SP803280_c106893_g1" 3.72215119913254 3.11019756936657 2.68728429025287 2.71332402001278
"2593" "SP803280_c90242_g1" 3.08652182841494 3.26612012124397 3.16116290495663 2.94218240286499
"2594" "SP803280_c112037_g1" 11.4161769276284 12.6486417784894 8.4917680030768 9.97862997383948
"2595" "SP803280_c117687_g2" 13.5166846082529 12.8007742056895 13.0664509996559 12.6873573101684
"2596" "SP803280_c94830_g2" 2.75640300232181 2.26693211252349 1.96638707815231 0.582335698162574
"2597" "SP803280_c114901_g1" 3.43160237771813 4.07340612156119 3.52800630276744 2.68569938699513
"2598" "SP803280_c96223_g1" 3.51899258556312 6.93243464418099 5.76147393768606 4.80681959122688
"2599" "SP803280_c103223_g1" 25.4467213596753 21.1770889793382 18.897626288476 16.7735728751662
"2600" "SP803280_c81542_g1" 6.08252492704091 7.18833111529632 6.70925186491987 6.14338760678688
"2601" "SP803280_c96041_g1" 0.538962455094746 0.659706604133964 0.803375113878109 0.92688136469766
"2602" "SP803280_c117711_g1" 1.45920730207914 0.227977591337048 1.11429042061787 1.67812650187764
"2603" "SP803280_c119145_g1" 0.935732065517275 1.0244923774998 0.769436356667024 0.535470760698021
"2604" "SP803280_c97501_g1" 1.70859822276514 3.06028748402785 1.89432267150842 2.9983171089742
"2605" "SP803280_c118091_g1" 1.05857201893814 1.51056838546092 1.13665007550673 1.30366648551077
"2606" "SP803280_c91318_g3" 1.36044077224276 0.713182809690345 0.51893586447333 0.454034720926706
"2607" "SP803280_c98716_g1" 6.85832010991469 3.35254477510543 3.1602023094805 1.69323222900795
"2608" "SP803280_c82227_g1" 1.3866806549285 1.47786824966722 2.1173690815371 1.00366535991982
"2609" "SP803280_c101272_g2" 2.48515796586202 1.37393612823081 1.88680392990156 0.959164275810022
"2610" "SP803280_c109310_g1" 1.06103470279109 0.32015899488409 0.224372889799055 0.181670874716301
"2611" "SP803280_c114329_g3" 5.2050475006098 6.93509014841293 6.19595471976491 5.36260647852063
"2612" "SP803280_c94774_g1" 1.2406097794677 0.796888920836167 0.661555861133022 0.620877096368497
"2613" "SP803280_c98607_g1" 1.30738307379235 1.1635072260843 0.836578859991115 0.861658356975795
"2614" "SP803280_c98574_g1" 11.4942430677119 14.0020241092256 11.6656160507746 12.3604360281718
"2615" "SP803280_c89516_g1" 6.25758154808751 2.71386037612536 5.40968332087696 5.31941260368505
"2616" "SP803280_c98628_g2" 1.85736182765503 1.89946989790761 1.51807921957866 1.34250958711051
"2617" "SP803280_c110224_g4" 3.24733922720163 2.46488779511223 2.42038583766686 2.28946757003383
"2618" "SP803280_c113676_g1" 3.22678415547035 2.68474972813186 3.09173677585685 3.0105403103684
"2619" "SP803280_c111130_g3" 0.876032704381416 1.89289135018022 2.33991270154106 5.5084909740283
"2620" "SP803280_c117360_g2" 25.4171601263796 31.2983930096625 29.1196932251638 29.736056138165
"2621" "SP803280_c98970_g1" 0.594030590166223 0.0828281417845529 0.564399082731127 0.369809112594014
"2622" "SP803280_c80642_g1" 1.13151349152955 0.604303902077495 1.42381886245193 0.837388348472394
"2623" "SP803280_c104476_g3" 2.06450449638778 0.931248796763907 1.80903776976032 1.42891460381575
"2624" "SP803280_c118225_g1" 2.49433273818243 2.04314231958097 2.39854193600468 2.44480064079179
"2625" "SP803280_c115228_g1" 26.4898193711312 25.5433143263557 38.3963834695097 30.4807290229114
"2626" "SP803280_c110120_g2" 1.85684863615786 1.43241667653057 1.06244218954063 1.80375721682668
"2627" "SP803280_c106692_g1" 39.5694672797005 37.4366782904166 50.4616645037658 42.1765480145939
"2628" "SP803280_c108576_g1" 6.53264051968907 9.90898776132982 9.79097649429539 10.2502439349837
"2629" "SP803280_c106660_g1" 0.598132691770772 0.594431368112551 0.618865312403874 0.150950900141793
"2630" "SP803280_c103989_g3" 19.5027210728947 27.7590640825637 24.8344840848617 23.7123853631972
"2631" "SP803280_c88060_g1" 927.28754986895 1407.25930799382 1272.59053151742 958.691507789827
"2632" "SP803280_c80228_g1" 5.08373190013729 4.17934717706126 3.56808765700586 1.15302674799892
"2633" "SP803280_c75648_g1" 2.35597288283665 1.75597482521624 2.36078876561881 2.0517158416447
"2634" "SP803280_c104250_g1" 0.760521831490945 0.575810937760059 0.800157596221083 0.546733457701123
"2635" "SP803280_c88119_g1" 5.75820337963251 5.12509450654471 5.00141774353755 4.82281335234991
"2636" "SP803280_c95060_g1" 1.10832958528423 0.862946027308583 0.972843039464308 1.69204780488893
"2637" "SP803280_c87773_g1" 8.58227141526609 8.31717275581974 8.9900087336004 10.6586899161164
"2638" "SP803280_c114380_g1" 8.36818605126186 3.57192485242896 8.67897138845589 7.70153594275712
"2639" "SP803280_c104474_g1" 0.881346193851925 1.18725964767706 1.58170252323685 1.27338621056888
"2640" "SP803280_c93393_g1" 1.16207077304691 1.17073133976573 1.15185097564681 1.11487615175777
"2641" "SP803280_c103079_g1" 2.11146373433714 1.1246065652065 2.52236126443444 1.75739084297534
"2642" "SP803280_c105587_g1" 3.81941552996369 3.66779709182993 3.75826065096002 3.60788032920689
"2643" "SP803280_c110415_g1" 1.37488244346981 0.206224568829489 0.746202396903901 0.714932673019748
"2644" "SP803280_c102957_g1" 4.72389032455139 4.69717879418193 6.18151670274255 7.20073951995691
"2645" "SP803280_c103332_g3" 14.0597067626901 5.76857902670477 5.55188449006521 5.50557163993572
"2646" "SP803280_c88047_g2" 1.36691824320468 1.82625391269204 1.97355406042248 1.90422038648941
"2647" "SP803280_c102476_g1" 52.8883118248401 48.3754643483948 51.9852137520392 64.642801875847
"2648" "SP803280_c118218_g2" 1.5527344753243 1.68255544844053 1.36310787751493 1.63974227595844
"2649" "SP803280_c99803_g2" 4.02691756282455 5.69393048631653 4.7327055935272 4.67224263322202
"2650" "SP803280_c113890_g2" 57.1482604202831 52.2690672615446 59.1097719847508 67.7674691541903
"2651" "SP803280_c97555_g1" 5.18679226671535 3.71323114922583 6.27636784617157 4.70236002785325
"2652" "SP803280_c111799_g3" 0.741648586231662 0.748151624814058 0.52229903744669 0.610721869042735
"2653" "SP803280_c86580_g1" 1.1701068231118 1.62058973417365 1.06380723629156 0.598441557332569
"2654" "SP803280_c96340_g1" 1.73178172283437 1.54764341933666 1.50860725655449 1.31473900928073
"2655" "SP803280_c111875_g3" 1.60768474819309 1.15479233775326 0.67936126316896 0.89928394242961
"2656" "SP803280_c102838_g1" 8.4459139555957 7.79736836101261 8.04717941914017 8.70950533404072
"2657" "SP803280_c82881_g1" 26.3804106861608 38.5577192938731 34.3964089343609 38.0358250202659
"2658" "SP803280_c96425_g1" 1.91646170392888 3.33363425831132 3.41150831872766 3.4676762581784
"2659" "SP803280_c116490_g1" 7.58125332431502 7.82526303185368 9.47333114182925 8.86502888882171
"2660" "SP803280_c103631_g1" 14.7926058753163 19.7328868187713 17.6034981574507 16.396078768556
"2661" "SP803280_c97958_g1" 0.728153006366858 1.09596476812475 0.832526367449162 1.13722990437859
"2662" "SP803280_c74755_g1" 0.775775421715258 1.07973753353424 1.10633822281945 0.930385144066804
"2663" "SP803280_c109836_g1" 60.5925498144721 50.6343674489819 41.4763602547188 56.1737972009031
"2664" "SP803280_c114436_g2" 6.05653156540408 3.42952719501618 5.85876378700082 4.7110403424907
"2665" "SP803280_c100065_g2" 0.22014090958877 0.0520992302490553 0.212427413358463 0.20101096820675
"2666" "SP803280_c114353_g1" 6.27103761041726 5.54237360826098 6.98559318387283 5.28364550690232
"2667" "SP803280_c104100_g2" 1.67855446120614 1.69860641818334 1.77969028444019 1.1280091803431
"2668" "SP803280_c112372_g1" 0.666425443993123 0.588230476341676 0.819126209285363 0.152147046643495
"2669" "SP803280_c115731_g1" 7.54318334759428 7.39453361403022 8.27669028900214 8.46154252867214
"2670" "SP803280_c113166_g3" 17.7919711355916 17.0235891781971 19.8922638694171 19.6261934593568
"2671" "SP803280_c100622_g1" 1.28763682106272 0.824267027817258 0.933359870329582 0.986779120407094
"2672" "SP803280_c112583_g1" 0.981292431042128 0.311397982653504 0.65046397919334 0.535440602132139
"2673" "SP803280_c45743_g1" 1.60345387166981 0.297124531676241 2.14545250292684 1.43897583167419
"2674" "SP803280_c109732_g1" 5.86238771520198 5.22043639373441 5.46294739019135 5.9082432079644
"2675" "SP803280_c105671_g1" 32.7375157109844 24.714205510024 26.1153571272707 32.8073196277146
"2676" "SP803280_c114607_g1" 2.0118794441881 1.87081940102827 1.78002866792398 0.708322305419222
"2677" "SP803280_c105859_g2" 0.844148437295944 0.419961510535258 0.850835232948245 0.931067825635308
"2678" "SP803280_c112050_g1" 1.4660086527703 3.01234761174556 2.35123531139162 2.06445043777001
"2679" "SP803280_c83018_g2" 2.58675907534249 0.75205243939577 3.11877180532858 1.95232918844827
"2680" "SP803280_c45541_g1" 2.5730602774243 0.253974475097304 1.34589839379675 1.48934248720402
"2681" "SP803280_c105533_g1" 1.27361255779531 0.86021331234512 0.557683729022355 0.228503036307033
"2682" "SP803280_c82097_g1" 2.59505496361822 0.611685462096913 4.05894369675855 2.92517053301945
"2683" "SP803280_c92279_g1" 4.297233485626 3.77353342156268 3.72009573405626 4.05561907104821
"2684" "SP803280_c95175_g1" 0.975331019094157 2.86393622243768 1.78787699881519 0.810515722467918
"2685" "SP803280_c128546_g1" 13.317799176315 14.033231919049 9.31034648497246 10.1776562343954
"2686" "SP803280_c71412_g1" 3.59678995694855 3.8850012802892 4.27442883731502 3.55809101700482
"2687" "SP803280_c98225_g1" 1.08595351540702 0.395048994738767 1.13591088702399 1.02415414134885
"2688" "SP803280_c106796_g1" 2.34420164100497 0.39431508286507 0.130240123396962 0.0474275566939503
"2689" "SP803280_c100978_g1" 1.91806328589752 0.853112674390126 1.29189128701882 1.53122165749534
"2690" "SP803280_c101849_g1" 0.643629333800721 0.669935350276658 0.659598991702293 0.219087074470014
"2691" "SP803280_c71217_g1" 4.45626268835336 5.34005842411586 8.6330418300529 10.0389453217215
"2692" "SP803280_c68043_g1" 2.67811913196786 0.552458371299528 3.55036155089947 1.79844437660132
"2693" "SP803280_c68834_g1" 0.6217458132599 0.10976113496262 0.707084619234311 0.659660192414123
"2694" "SP803280_c83869_g1" 13.3146322076457 15.8772027553557 14.9988723998298 15.1051894222198
"2695" "SP803280_c95286_g6" 1.56297287219122 0.92489708731886 1.58898321771542 1.76741633775559
"2696" "SP803280_c116736_g3" 1.58917569525243 0.369200815650811 1.34659403188347 1.13381245430055
"2697" "SP803280_c85175_g1" 1.6716960031598 2.20818256953264 1.25872894583819 1.20331612010871
"2698" "SP803280_c92147_g1" 9.89277968946469 11.0337959367917 8.88506098914622 16.0260338508819
"2699" "SP803280_c84411_g1" 3.21310682748822 1.28745165622004 1.20963017492811 1.28935273829869
"2700" "SP803280_c83934_g1" 9.83575037643055 13.5013152729724 17.3474011405356 11.2017755219099
"2701" "SP803280_c106686_g1" 8.48215698881905 8.92737041303293 9.36483383226306 10.5185797884062
"2702" "SP803280_c91714_g1" 0.961455512608457 0.778240265040989 1.39793919366923 1.18114235703342
"2703" "SP803280_c99950_g3" 15.4998737965446 10.7587257622374 6.78347959690023 4.12155854433968
"2704" "SP803280_c110978_g1" 6.36442801752461 6.02757042442742 5.24046832791905 5.51763500367695
"2705" "SP803280_c85652_g1" 1.39178637638027 2.81229771988167 1.69098517978212 2.51933452168549
"2706" "SP803280_c106766_g1" 2.01558155075303 1.88707265863999 1.31592212805743 0.972414374213532
"2707" "SP803280_c109621_g2" 3.13483552434409 6.90438300960458 5.29215155348847 3.88550041661876
"2708" "SP803280_c93158_g1" 1.37375734777382 2.19485294258457 1.72544474099899 0.778973908638537
"2709" "SP803280_c97022_g1" 1.21816747995617 1.28452497347834 1.37483954828885 1.10052068476537
"2710" "SP803280_c113865_g1" 334.010478106003 493.121486229501 396.827791157973 402.922299538431
"2711" "SP803280_c100828_g2" 1.17382773685418 0.527098838637532 0.36595547524159 0.156991367512131
"2712" "SP803280_c73707_g1" 1.10230108663578 1.3237900876483 1.23917949158358 1.01032491325182
"2713" "SP803280_c85438_g1" 1.86361251038299 0.829716819250416 1.12429833396046 1.1168309339943
"2714" "SP803280_c113193_g1" 0.689836756271877 0.514770313311646 0.889180355210492 0.97370730003283
"2715" "SP803280_c104346_g1" 10.9591240870888 10.1261589044746 8.94994789445825 10.2414058974023
"2716" "SP803280_c100940_g6" 10.3540833842391 12.9003256998539 10.8818767544408 13.4833699097135
"2717" "SP803280_c92681_g1" 8.37998932542538 6.3130085197447 9.86291286436873 7.32162355769089
"2718" "SP803280_c106013_g1" 0.850516078734389 0.625343724917057 0.75263129229813 0.394780752497759
"2719" "SP803280_c102212_g2" 29.449270009943 28.7510344283545 30.6766631914922 26.5528793864715
"2720" "SP803280_c103864_g2" 19.5162706349757 8.38122711518803 17.6225305736389 17.9228207801322
"2721" "SP803280_c112142_g2" 2.10211585267101 2.40659765481622 2.31748956947837 1.78005129305715
"2722" "SP803280_c91108_g1" 0.458710239106756 0.703092231095221 1.69836180371206 1.58606631901361
"2723" "SP803280_c92619_g1" 13.4468610690985 17.7791883437891 19.3447687223866 25.645217569008
"2724" "SP803280_c111177_g3" 4.56489578847633 4.44459381845444 4.75748418827564 4.90273737111338
"2725" "SP803280_c99606_g2" 2.84779696562441 0.55766043222813 2.49991796264288 1.3167454244357
"2726" "SP803280_c100780_g2" 84.7550714542095 100.859028222809 89.4540253501433 120.514847781953
"2727" "SP803280_c79248_g1" 1.62015721556268 0.412256183743261 0.986836482113677 1.21709692242309
"2728" "SP803280_c108862_g1" 0.327859915229991 0.662327506010787 1.45111075429217 0.340432537300858
"2729" "SP803280_c112903_g1" 4.45660876965294 3.40528399915735 4.707570605079 4.15707013841062
"2730" "SP803280_c105685_g3" 0.593203407123192 0.380391587027991 0.410497088293161 0.118633909679437
"2731" "SP803280_c95280_g1" 1.21330978446168 0.737611758131775 1.10869532931617 1.07756094597803
"2732" "SP803280_c103904_g1" 16.2700851709398 19.0563952626877 21.3123953555857 26.8316626013339
"2733" "SP803280_c112258_g2" 3.05236424011607 2.18224670116132 3.43156282880272 3.13302659818497
"2734" "SP803280_c111239_g1" 1.1388015321718 0.862381971382265 1.20326991309452 0.689502861758136
"2735" "SP803280_c99113_g1" 1.627916261682 1.49302424044336 1.54905940037713 1.43322844079228
"2736" "SP803280_c77865_g1" 26.3416968780548 36.9052162488295 29.8301968371582 32.2758625959252
"2737" "SP803280_c114629_g2" 22.1978971416323 19.3326410321518 23.8973847549824 25.3513438093962
"2738" "SP803280_c116360_g1" 10.1069298227542 10.3866941040983 10.6743419575279 11.1789062137444
"2739" "SP803280_c93487_g1" 4.73232992231235 2.74390536246776 2.4792493050186 2.80410954007786
"2740" "SP803280_c106080_g1" 2.4230092038164 0.428577198228595 2.35611918288024 1.89110115687249
"2741" "SP803280_c95352_g1" 0.571366775140216 1.19838320652055 0.922463792943128 1.93703273343461
"2742" "SP803280_c87993_g1" 1.50556041191449 1.77721780289525 1.19598418262443 0.501791538589397
"2743" "SP803280_c112091_g2" 0.689221202600675 0.648386546054955 0.567556505242374 0.640858955149461
"2744" "SP803280_c99164_g6" 52.8923362913797 60.1963292258343 59.2996271936207 61.756583564882
"2745" "SP803280_c106563_g1" 15.7442267003907 15.6450307358399 20.199866271689 16.3733702741771
"2746" "SP803280_c109450_g2" 4.70033730237019 6.34147296701832 4.16455992236647 4.54015034566473
"2747" "SP803280_c117913_g1" 3.23135564262975 3.0934514217648 3.13980728148478 3.60268215843676
"2748" "SP803280_c81975_g2" 2.73755016871321 2.90438835062585 2.67148951846172 2.9905624328435
"2749" "SP803280_c100391_g1" 63.7725319946058 62.1767904176328 54.6298779163413 76.0395020610233
"2750" "SP803280_c93593_g1" 1.10692562707875 0 0.808022931504758 0.612539431082399
"2751" "SP803280_c106492_g1" 24.4886783582336 19.8130197896175 24.7992387375966 27.0161029132905
"2752" "SP803280_c78574_g1" 2.84704393220908 1.46809957058933 3.14791715302689 2.52974153369605
"2753" "SP803280_c105239_g1" 32.7243973448605 35.306367946927 33.9147051403286 33.162167481849
"2754" "SP803280_c113806_g2" 3.81269080399243 3.66014713382044 4.88799652498379 4.5301959233539
"2755" "SP803280_c92086_g3" 1.07045833295749 1.15947287237418 1.60354994275622 1.37402071001287
"2756" "SP803280_c113886_g5" 0.600811880806722 0.360928190802132 0.761227139275496 0.427024035064184
"2757" "SP803280_c96379_g1" 6.8904893027383 2.43611715167415 5.42056528665538 4.72814297979022
"2758" "SP803280_c114754_g1" 5.41495593895275 3.21197681941035 3.78423777818578 3.86098897177392
"2759" "SP803280_c113028_g1" 31.0058694580102 37.37338734769 35.9111625339127 36.4024442905262
"2760" "SP803280_c94970_g1" 1.16932475769953 0.499422652141069 0.935056147689341 1.137773733369
"2761" "SP803280_c110694_g1" 0.122974929165804 0.148960882157039 0.201343889327757 1.67238156269071
"2762" "SP803280_c98989_g1" 4.77267207044589 4.67472542614053 4.50932143061216 4.05920880713207
"2763" "SP803280_c98956_g1" 4.33209323671979 3.25085582011215 3.48619534833376 3.89861796724154
"2764" "SP803280_c94544_g1" 8.29823534727604 7.579362639781 7.55544052073797 9.04272924070028
"2765" "SP803280_c103163_g2" 65.7974950882858 72.1700285565898 71.2089035458453 68.655283505089
"2766" "SP803280_c110094_g2" 0.268938265780361 1.08998523693261 0.899954283541938 1.13246675002102
"2767" "SP803280_c109146_g1" 10.0855028347648 8.89437789583565 10.3769490417468 10.0794997203174
"2768" "SP803280_c103670_g1" 4.35771716295582 3.97065060780948 4.01307115741305 4.02833396896638
"2769" "SP803280_c87990_g1" 445.993197461006 754.828279688051 695.611042937715 683.331762753538
"2770" "SP803280_c108101_g5" 0.435208929978758 0.208534364887342 0.440988559712175 0.469737747772542
"2771" "SP803280_c68243_g1" 2.32568710560002 2.27061693927671 2.62777383754107 2.59949764730926
"2772" "SP803280_c106433_g1" 0.74250070989444 0.880560887585598 0.815597895263089 0.250917720556126
"2773" "SP803280_c101783_g1" 7.44517759791875 8.5715177734448 7.02414634455463 8.67733475304279
"2774" "SP803280_c117611_g1" 42.4506496948403 45.2078261311582 50.5927123621865 54.7013685843305
"2775" "SP803280_c112486_g1" 0.416822093982946 0.356058772611295 0.365280369637317 0.315980342529606
"2776" "SP803280_c109170_g4" 2.37758242699999 3.68508974645503 3.57365519181698 3.97614665283436
"2777" "SP803280_c109691_g2" 11.7785616972193 16.5893211148654 17.8463081409865 16.5522929147881
"2778" "SP803280_c82988_g1" 0.841827018587996 0.630815456885583 0.673045943671448 0.241456541489755
"2779" "SP803280_c115167_g2" 1.49058689488979 2.27113511609551 2.46994558164234 2.2867902418352
"2780" "SP803280_c117381_g1" 1.84736895407056 2.36414493660414 1.77066977990085 2.57949248708472
"2781" "SP803280_c117533_g1" 19.4771904331938 11.1328699026311 18.2963139671058 17.0561951256494
"2782" "SP803280_c108294_g2" 3.58340527972797 4.95906227788619 3.65956529217461 4.47589428407714
"2783" "SP803280_c108373_g3" 136.392760811651 150.628651374028 90.1311800445189 101.952406877338
"2784" "SP803280_c78068_g1" 1.50021227862149 2.27727522900174 1.5058012238038 2.29119165959618
"2785" "SP803280_c100815_g2" 2.71864118554228 0.589993091645473 0.394610644743422 0.247870252204219
"2786" "SP803280_c101419_g1" 3.05958951817981 0.120315510668773 0.518545694553951 0.308732026675277
"2787" "SP803280_c99946_g5" 0.0581712961984213 0.074846859922747 0.0854107498343442 1.22157612890129
"2788" "SP803280_c74696_g1" 0.92671212132583 0.256990097251373 0.624399613554021 0.755149487706443
"2789" "SP803280_c134946_g1" 9.13769064721488 11.9880612442971 10.9599904727885 10.4452043579171
"2790" "SP803280_c95424_g1" 47.2522206872459 50.7668927605713 51.0323219284073 51.7065987669691
"2791" "SP803280_c79723_g1" 28.654468476571 34.0277337117411 29.2363187551478 37.4383803149493
"2792" "SP803280_c94505_g1" 5.83703382373419 6.15295947269757 4.60429212595535 5.18809235786104
"2793" "SP803280_c78528_g1" 1.98240460425021 1.29401484123258 0.981772233293889 1.24655163401848
"2794" "SP803280_c88726_g1" 3.34101882732924 1.66430335031181 1.57499468704249 4.11279259695525
"2795" "SP803280_c104374_g3" 2.38887752021412 1.1504217070157 2.27471758279129 2.44976843944487
"2796" "SP803280_c114600_g4" 4.92562095158341 6.47513698491498 7.40440327840953 7.62160981467889
"2797" "SP803280_c111527_g1" 3.45882683497362 1.93746445786409 1.51106835720697 2.30167232366396
"2798" "SP803280_c24120_g1" 2.60976036838642 0.83772888318518 1.46166839357756 1.66876587559856
"2799" "SP803280_c75291_g1" 1.96490337448384 1.05100701328595 2.11395553386562 1.54171697846871
"2800" "SP803280_c106004_g1" 2.7406636031763 3.9233615784436 3.10309050827819 2.82839181939875
"2801" "SP803280_c112068_g2" 0.455734215306338 0.263780385987649 0.464445535390645 0.364602876053879
"2802" "SP803280_c112548_g1" 3.10517163761638 2.78302129837826 2.14480682849447 2.67841067140674
"2803" "SP803280_c107777_g2" 1.03983167338841 1.872667728271 1.20598899488445 1.52974210948763
"2804" "SP803280_c95187_g1" 1.13521083780081 1.59287165858549 1.23751014242706 0.843592625547051
"2805" "SP803280_c107286_g1" 0.90592544095637 1.83111815306976 2.62246825766091 14.2802137890001
"2806" "SP803280_c99550_g2" 8.6840930337966 4.74170709513532 8.54615872973583 6.89633170476884
"2807" "SP803280_c108938_g3" 22.490333121583 26.0923180022269 28.7815309825448 27.2782615167868
"2808" "SP803280_c114312_g1" 1.1844501888635 0.651348058833478 0.659204695320508 0.776736119050322
"2809" "SP803280_c94925_g1" 0.785041030023949 0.809052518238345 0.796731112406799 0.391081244487685
"2810" "SP803280_c97171_g4" 11.9541957571819 14.647293568593 11.711980831918 10.8309776494797
"2811" "SP803280_c109308_g1" 1.13685888457096 1.23925653008227 0.862115024682398 1.18394892382179
"2812" "SP803280_c80812_g3" 1.97877594376473 0.286321184714481 0.678463896641566 0.944018195226109
"2813" "SP803280_c117732_g1" 2.67815929145798 3.64667720902991 3.68704172662787 4.41176237589928
"2814" "SP803280_c116394_g1" 5.89858320496851 3.98450856659697 6.11504814345307 6.01006497352419
"2815" "SP803280_c91427_g1" 0.5518866335348 0.247759896052092 0.458270036287701 0.214871335766813
"2816" "SP803280_c101943_g1" 105.431537040712 147.478346935736 148.043746065897 159.747451756711
"2817" "SP803280_c115980_g1" 0.73697454972075 1.23444128037867 1.11728581872171 0.719604783318887
"2818" "SP803280_c105957_g3" 0.597139166805148 0.962213976324118 0.799255013633009 0.654884385907503
"2819" "SP803280_c103500_g1" 4.09589600319471 4.91801012168284 5.14935894353412 1.95747966263322
"2820" "SP803280_c112413_g1" 193.221049147421 187.79406667743 190.51857102526 321.639278429729
"2821" "SP803280_c90721_g1" 3.85471873810335 5.64169636959886 5.31302942635405 7.11784273114434
"2822" "SP803280_c106987_g1" 16.3415058077048 23.2693806739639 20.2329691227742 20.9442852909897
"2823" "SP803280_c98550_g2" 8.38046265269401 11.3220153434885 11.4686200953108 11.6760220113442
"2824" "SP803280_c113302_g1" 4.63335533930968 4.5779476874581 4.0804701684705 4.09668815686871
"2825" "SP803280_c103196_g1" 1.34221454056102 1.34021604664166 2.64467518662346 1.89361565248008
"2826" "SP803280_c85364_g1" 43.7269773486492 53.7707597483145 39.8810459956986 50.5799368669255
"2827" "SP803280_c103285_g1" 1.60687224441314 1.21416852742434 0.828697509871021 0.595670263330066
"2828" "SP803280_c51697_g1" 3.84136198171202 8.58505534519222 1.71268086869667 1.45064681172012
"2829" "SP803280_c115842_g3" 0.478976950032299 0.551935963581777 0.51066702883844 0.283424572043627
"2830" "SP803280_c108068_g3" 3.16218470702352 2.48534807353077 6.57267374869738 3.59184834008913
"2831" "SP803280_c106758_g1" 0.622745974185999 0.384863653800481 0.51336225142752 0.877886666858259
"2832" "SP803280_c111115_g4" 3.29269881358864 2.80869074024619 2.47181633080702 3.10362362372736
"2833" "SP803280_c76724_g2" 0.579339235020673 0.305853806960153 0.639435108856575 0.854806492373607
"2834" "SP803280_c113531_g1" 1.63763382089896 1.78403525228657 2.31233073889452 1.63745577449295
"2835" "SP803280_c89102_g2" 1.23117609525841 0.379573240230086 0.680051947062105 0.58954314562073
"2836" "SP803280_c112701_g1" 20.0750423391715 30.0750440191209 27.9787363897489 62.9227154702469
"2837" "SP803280_c98696_g3" 105.809721137991 158.025576414509 167.821447202002 154.251986903721
"2838" "SP803280_c105461_g1" 4.5721370545621 3.94936288748306 3.94398351113279 3.87519754741072
"2839" "SP803280_c87611_g1" 1.19159230097421 0.719409521158832 0.851866061011945 0.337782879348562
"2840" "SP803280_c116129_g2" 2.91110032456719 1.32907835711991 1.81029217071221 1.59514780402402
"2841" "SP803280_c110235_g1" 4.56548169940663 3.94230559420828 3.89010815641625 3.80083194658849
"2842" "SP803280_c110455_g2" 5.36832655454999 3.61247552482388 5.91389490616722 3.90035227997806
"2843" "SP803280_c100158_g3" 2.52208141589985 3.54346967896204 3.34836462758187 2.97029479608726
"2844" "SP803280_c114047_g4" 9.92589889292767 8.43506733728469 8.73494007682899 11.6811598251058
"2845" "SP803280_c102320_g2" 3.3298922308889 4.93541714561421 4.28596879970282 4.3155834552477
"2846" "SP803280_c103534_g1" 35.9406038616987 43.2649081873949 48.6619423649255 49.2045710355637
"2847" "SP803280_c91839_g1" 3.698993262406 5.21456668037153 6.14608345405419 4.33253227485722
"2848" "SP803280_c116101_g1" 1.38399939112239 0.85274984848032 0.996229917354762 1.20869405420167
"2849" "SP803280_c85286_g1" 15.8077996296 13.9158358210394 7.38671157076823 23.1424726770634
"2850" "SP803280_c111472_g1" 10.0863218390841 12.8085118972057 11.8859669937226 11.2673704099451
"2851" "SP803280_c91793_g1" 2.60066499417683 2.81360216709607 2.39137973382736 2.70399094202571
"2852" "SP803280_c114324_g3" 17.62954843204 20.3138899099919 17.7421096869754 21.1585855292851
"2853" "SP803280_c105395_g2" 14.0304684536983 11.9516567953608 11.7380399883808 12.4664991868365
"2854" "SP803280_c86193_g1" 25.7009715003863 37.3442872983405 43.2622709258366 50.66014856565
"2855" "SP803280_c85798_g2" 6.33551634934099 9.61732043835698 6.64432073968713 7.13518545520545
"2856" "SP803280_c109643_g1" 2.47190081131284 1.60759123450681 2.95017995174128 3.92348605950034
"2857" "SP803280_c94198_g2" 1.28412930430284 1.13788547782098 1.12748400198878 1.81663684654992
"2858" "SP803280_c118053_g1" 4.86857816918529 3.92501761526413 4.25197311433157 4.13322727867432
"2859" "SP803280_c81960_g2" 1.0673688460133 1.0385860235649 1.09462214759678 1.37623887562748
"2860" "SP803280_c103843_g2" 8.9093969043094 8.80646028916774 10.4531852748947 8.60432011885558
"2861" "SP803280_c73469_g2" 6.95296616143903 12.2696092862667 7.3949525830953 5.87086196506791
"2862" "SP803280_c103485_g2" 0.86591214817892 0.0746619637919722 0.655040470071376 0.332772520622216
"2863" "SP803280_c101468_g1" 56.8909820423816 72.5628462596932 80.7179888618789 67.6608006606262
"2864" "SP803280_c112619_g5" 0.90394386621572 0.527744683483898 1.58848232295256 0.882421391467068
"2865" "SP803280_c117052_g1" 90.4317886170845 75.7489058307865 97.3082030251451 97.525563975974
"2866" "SP803280_c100490_g1" 17.2561805126272 19.5639421625982 19.7370818582971 19.2400087928812
"2867" "SP803280_c106967_g2" 9.82098756497545 12.8142743275563 12.6009094847007 15.0322931228089
"2868" "SP803280_c34915_g1" 2.2775475114286 1.28488683954193 1.46823537064805 0.400549266898089
"2869" "SP803280_c115239_g2" 0.902378742468738 0.651889073435626 1.01234645325328 0.498932055530503
"2870" "SP803280_c106509_g1" 1.79394250667187 3.66621963212153 4.0111614006678 7.58783460826959
"2871" "SP803280_c102962_g2" 12.7244869370567 16.3789236900362 14.3091148077118 11.3056366916412
"2872" "SP803280_c114444_g1" 1.52438419466632 1.31403525796324 1.4502257208956 0.664486937498553
"2873" "SP803280_c99177_g1" 13.0741052073043 14.5742595478897 11.1078427855579 13.5028212011067
"2874" "SP803280_c91944_g1" 16.0061940818014 21.1415788572998 26.8753032909223 32.1579064022459
"2875" "SP803280_c93691_g1" 1.9320833239475 2.13706175293846 2.45190274997214 2.48110717959417
"2876" "SP803280_c111434_g2" 8.92833941694531 10.4695441210127 11.3261777993017 10.5316639136864
"2877" "SP803280_c81788_g2" 1.53025677945924 0 4.41549229577137 2.5879214993309
"2878" "SP803280_c111864_g2" 1.24409075980596 1.25655950042128 1.77730453108478 4.47810844456374
"2879" "SP803280_c111405_g1" 0.652290112888794 0.512982893912396 0.705492570901483 0.27163448925767
"2880" "SP803280_c90802_g1" 33.1682570803227 38.9614940667715 33.6500930734188 43.2703679336728
"2881" "SP803280_c91364_g1" 16.9900706498803 15.4733207484264 20.0580551883107 18.4018946901318
"2882" "SP803280_c66964_g1" 2.10780837614478 2.92488661679535 2.9375599824583 0.766138012927314
"2883" "SP803280_c117968_g1" 16.5877497456401 16.9129110860398 17.6794085203896 20.5288533344905
"2884" "SP803280_c68699_g1" 1.00888865005939 0.347919375347027 1.24627739172743 0.953614561408277
"2885" "SP803280_c118423_g1" 2.61313257816366 0.323865971606389 3.74793266644604 2.9792843365341
"2886" "SP803280_c88059_g1" 1.84412257830992 1.48769302048298 1.13789585212891 0.372479427461284
"2887" "SP803280_c112249_g2" 4.03826694686535 3.47130099946779 7.0677279939893 4.43082257290464
"2888" "SP803280_c97024_g1" 0.714317704989714 0.48569079051985 0.52847618561122 0.270539157612637
"2889" "SP803280_c100364_g1" 5.23648726901586 5.94337161056833 6.05462830320158 5.72917599059996
"2890" "SP803280_c57615_g1" 4.40041783321268 1.61189867879477 0.724695553082551 0.738371871049175
"2891" "SP803280_c92547_g2" 5.74359958868974 5.18317910320592 4.27057761472937 5.71993965873022
"2892" "SP803280_c72827_g1" 7.67714372092092 5.13724618537793 6.40787483287088 7.57671340784643
"2893" "SP803280_c101867_g2" 7.56230548471427 15.0536292816673 17.8576729816913 25.3333754196189
"2894" "SP803280_c91161_g1" 1.3806310113069 0.448396895420543 1.0834013133931 1.02080532251099
"2895" "SP803280_c89654_g4" 2.14764888743933 2.64038622446543 1.34782638508098 2.38240718206592
"2896" "SP803280_c94115_g1" 7.88077176771984 7.9882208552591 7.48929583271331 9.04434379834435
"2897" "SP803280_c80492_g1" 6.96617489740922 8.13506509365909 5.08785211946896 5.38402340265514
"2898" "SP803280_c112019_g1" 1.79698296665269 2.96042882935725 2.95159972740123 3.19579222856045
"2899" "SP803280_c97006_g1" 5.37949643584617 8.15458546317281 6.65399011745825 5.05359456503569
"2900" "SP803280_c94742_g1" 0.934982116111042 1.15001958233685 1.09105954116037 0.491347019541323
"2901" "SP803280_c116421_g2" 2.61627323492575 2.02303863854541 2.58827752177233 2.99671911317777
"2902" "SP803280_c87384_g1" 30.6900633575071 30.4871795890767 28.0258859874178 35.2970805798946
"2903" "SP803280_c112209_g2" 1.89149896466416 1.40434367854323 1.40901063141865 1.31360889343223
"2904" "SP803280_c57509_g1" 2.15048074116228 2.64342601063448 2.9893273156361 1.7944250987092
"2905" "SP803280_c117334_g2" 7.90290465837025 7.7225252902029 7.25534116020523 6.93210620296716
"2906" "SP803280_c15491_g1" 8.79132987377293 10.3953992338602 8.79876710084309 9.51875171323519
"2907" "SP803280_c105408_g1" 6.65872876627325 9.67330311841414 5.54355455746074 2.29662596373973
"2908" "SP803280_c111794_g2" 6.08031590214298 7.43080336143522 7.4975568000696 8.20461835619479
"2909" "SP803280_c108413_g1" 28.1770813434361 32.9828115842938 27.5430312865574 30.9177306969631
"2910" "SP803280_c107641_g2" 11.4598449424633 1.17478650308729 9.13986511564908 9.13108353444267
"2911" "SP803280_c77100_g1" 2.68653874199221 1.208135196286 2.23624597578159 1.56590295800537
"2912" "SP803280_c84069_g1" 5.82744926665214 2.04561909241779 6.29080481301201 4.75774586956912
"2913" "SP803280_c99073_g1" 1.04756427742261 1.10900596226885 0.700418567413019 0.946461683712785
"2914" "SP803280_c104182_g3" 2.20307276089493 1.02253211506519 1.45661400527105 1.73064616482045
"2915" "SP803280_c82181_g1" 9.23384093044033 8.82996862719163 4.72559821227637 5.92060934011344
"2916" "SP803280_c110295_g3" 4.61311421815259 3.76090392738862 4.17008255506756 7.61000099366108
"2917" "SP803280_c109389_g1" 0.346066623680465 0.268100001714361 0.669805072724541 0.582315018957948
"2918" "SP803280_c118122_g1" 4.03157648840041 1.74931253590585 4.83649748494637 2.86886181426279
"2919" "SP803280_c97881_g1" 0.594806568028936 0.617762503700513 0.554164067066495 0.129993838801324
"2920" "SP803280_c95655_g1" 1.33126954228567 2.15924718503818 1.73107383376557 2.4337132436426
"2921" "SP803280_c58113_g1" 2.5697054236351 2.82456338112668 1.63360744218795 1.66003986257326
"2922" "SP803280_c116899_g1" 4.64780967196357 3.84146894481878 4.57195935814517 11.4779465275167
"2923" "SP803280_c99223_g1" 6.08257616825585 5.77613285341123 6.52508621545485 7.11046818838324
"2924" "SP803280_c70002_g1" 128.626865850597 104.388096648701 89.3711958796627 77.121426598127
"2925" "SP803280_c76287_g1" 4.92313415804027 5.03048485894882 4.8284547914997 4.92876947406215
"2926" "SP803280_c102085_g1" 1.10031783281968 1.12619254368879 1.16339448084278 1.26709344669959
"2927" "SP803280_c90155_g1" 11.8324483465784 8.98195821104828 10.6897637011143 11.2392840122478
"2928" "SP803280_c87637_g1" 267.844347582712 284.917497674209 244.985876900536 283.103429471442
"2929" "SP803280_c97680_g1" 19.6969973541562 22.5800212601941 17.7675081002065 21.4945844192815
"2930" "SP803280_c117564_g2" 4.81718921193189 1.28140312317946 4.70938544383525 4.83677665357367
"2931" "SP803280_c110918_g1" 6.7711409708225 7.84063691697379 6.93446253316763 6.23578496435422
"2932" "SP803280_c66925_g1" 3.22742443912932 0.341734963960994 2.85837359117416 2.62768293963572
"2933" "SP803280_c94039_g2" 7.7292610504528 7.90869625669669 8.78056527749103 13.5018321633871
"2934" "SP803280_c92341_g1" 0.696483195609797 1.12133412208622 1.25719581083248 0.793736001347073
"2935" "SP803280_c87787_g1" 4.7918033978782 5.69687218418943 6.61446568219309 5.32427072251891
"2936" "SP803280_c116903_g1" 3.23583398212621 2.80518297096105 3.26104805273688 3.61141465720595
"2937" "SP803280_c105458_g1" 1946.27065807525 4082.85017924733 3605.78586283996 3001.03419830903
"2938" "SP803280_c115490_g1" 35.1664734008154 33.2241381316397 34.8342536602255 34.3988409474311
"2939" "SP803280_c117326_g1" 5.21086409482812 3.70170289774935 5.10818980271929 5.27892407300545
"2940" "SP803280_c108147_g2" 1.14621003825171 0.713893160266588 0.873997287118304 1.45754505917361
"2941" "SP803280_c116315_g2" 4.08756324333049 5.17620542940409 4.78364247705308 5.0984520135531
"2942" "SP803280_c71460_g1" 1.81129061822636 2.44519240440606 2.09275260124722 2.43142694956412
"2943" "SP803280_c111309_g1" 2.33474111697353 1.64661624289861 2.19952787171965 1.68174699718799
"2944" "SP803280_c78770_g1" 0.883705876012097 1.59295556858622 1.51353846245683 1.31111835116256
"2945" "SP803280_c92338_g1" 1.71251185403857 0.544988165814115 0.1541503045018 0.194221091425276
"2946" "SP803280_c106821_g1" 0.453709489413502 0.21689787119081 2.25030010511026 8.38824917502864
"2947" "SP803280_c85684_g2" 2.7507403077887 1.3296915393932 1.87627409829982 2.37229171157931
"2948" "SP803280_c101048_g1" 8.44722919403406 12.1309297826179 7.60321424617081 6.58769846033707
"2949" "SP803280_c69165_g1" 5.98507478328174 3.09676740027809 3.66765701849005 3.3876620537503
"2950" "SP803280_c100155_g1" 15.7915407696907 23.0104464198226 20.3211668097524 23.2170389462656
"2951" "SP803280_c107925_g2" 7.7570882627276 4.53403459807151 6.71047837876129 6.91444858786063
"2952" "SP803280_c102804_g3" 0.560856914840115 1.99087449349874 0.894746014631645 1.01787876578877
"2953" "SP803280_c107339_g2" 8.2700878977661 6.51811956409345 8.03423870241989 7.36479631111149
"2954" "SP803280_c109514_g1" 1.43653194421542 0.961066596143604 2.33734005563021 1.60845075259977
"2955" "SP803280_c110578_g2" 31.397533032157 32.9447802124391 36.1337519994114 36.3678890094592
"2956" "SP803280_c105858_g1" 4.63070954733283 3.21108241077776 3.40862496508158 3.315133206976
"2957" "SP803280_c106718_g1" 7.70511826251483 3.47130455049878 4.77246496942295 4.04045278986944
"2958" "SP803280_c46963_g1" 11.7832204333372 7.49263526886869 7.92371179024513 10.2557055110861
"2959" "SP803280_c106211_g1" 8.04878834001396 8.46353740842178 8.87576195552572 13.113419381736
"2960" "SP803280_c93134_g1" 1.12795160523768 1.14738179520167 0.663993933824331 0.203319929339115
"2961" "SP803280_c118287_g3" 2.85148043309001 3.04495559159083 2.13634641995472 3.83424392583099
"2962" "SP803280_c117793_g1" 0.481994274701064 0.368039172788225 0.53909050231252 0.460485475093763
"2963" "SP803280_c25033_g1" 6.2054520719145 7.66914483855171 7.65188474659289 8.66893675830006
"2964" "SP803280_c75099_g1" 2.04928554882939 1.84126782566016 1.83091399576774 3.08668784070934
"2965" "SP803280_c93154_g1" 0.346017129576936 0.313058514935582 0.293347878234795 0.448185180587115
"2966" "SP803280_c100613_g2" 10.3527387730536 9.45820258331494 8.005359434175 13.9905731189237
"2967" "SP803280_c116748_g1" 9.77192526480531 6.28689771956124 8.97705779621524 9.2774591251163
"2968" "SP803280_c95954_g1" 4.91681740202048 4.94360011838174 4.1142354854949 5.6281407076052
"2969" "SP803280_c106979_g1" 3.78448127470291 4.90772931445866 4.04686891478825 3.92586824252484
"2970" "SP803280_c67427_g1" 6.10287230700664 4.51084764981032 4.79958992819075 3.75678931062707
"2971" "SP803280_c111378_g2" 3.1152245595595 3.26978784809246 3.09412075607473 2.80792638494396
"2972" "SP803280_c75989_g1" 0.746909621814923 1.00875060764579 0.679250859058224 0.448331383035408
"2973" "SP803280_c97664_g1" 8.51511535591914 8.61695671951961 7.38223810210511 7.56251200650958
"2974" "SP803280_c92475_g1" 34.1244954079495 40.2313508750815 36.813751325967 44.0246429049305
"2975" "SP803280_c77369_g1" 1.43997108007505 2.50514285989604 2.43409670799245 1.7955660460718
"2976" "SP803280_c89773_g4" 2.92604574665294 3.44726915075333 3.74744841911177 3.69453668397531
"2977" "SP803280_c106238_g2" 15.0976639216075 33.0391352912385 23.9745419308143 17.1050436599238
"2978" "SP803280_c110340_g4" 31.0275963121363 38.4251109855686 35.2180042209414 25.2677021498088
"2979" "SP803280_c102309_g1" 166.041901681037 284.300522545716 290.604224037564 257.468188106733
"2980" "SP803280_c96352_g2" 6.06401223398534 5.34383792031885 2.51036912315263 2.16040902005279
"2981" "SP803280_c116243_g3" 2.52433633264292 1.88664948468224 2.62453067277613 3.38669240988623
"2982" "SP803280_c63760_g3" 8.19009518266933 12.5105756225954 15.883709992716 20.4000062705559
"2983" "SP803280_c75382_g1" 1.59691699660267 1.36986534716762 1.33135959170231 3.25242811203889
"2984" "SP803280_c100945_g1" 4.94657105907781 5.58707583207819 4.38031834069758 5.78865003262384
"2985" "SP803280_c100925_g1" 2.25254997259434 4.04974178380789 4.14168658904578 2.15130186485787
"2986" "SP803280_c106700_g1" 0.92158368900036 0.675762219020005 0.847538149122994 0.482577208553557
"2987" "SP803280_c52988_g2" 1.35705097539291 1.3550886948685 1.34646506289419 1.29030878451082
"2988" "SP803280_c104403_g3" 1.93293465515155 0.842257556040287 1.65689196154966 1.57683303811356
"2989" "SP803280_c110568_g1" 42.9444139070422 34.6616037401462 33.7627773624369 38.4168882414921
"2990" "SP803280_c13766_g1" 0.375367168747624 0.205743762993515 0.366074319059542 0.306491165779455
"2991" "SP803280_c95803_g1" 47.88577884371 50.9390450417426 49.403654268271 59.4311188227277
"2992" "SP803280_c121954_g1" 3.85516531482581 3.28393162948253 4.33280522488433 3.3048982595489
"2993" "SP803280_c117136_g2" 15.5281282566078 13.3431452801586 14.9218576993712 15.725346465719
"2994" "SP803280_c91235_g1" 1.2574088450127 0.31864385807955 0.937076092715236 0.988490424624344
"2995" "SP803280_c100948_g1" 10.5169342213261 10.0801220403175 8.21489102487995 11.2748597102413
"2996" "SP803280_c112365_g1" 0.569286367302027 0.332080707750127 0.483482067632705 0.323494792928455
"2997" "SP803280_c96688_g1" 2.17227185498855 1.02672671968866 1.62120594453284 4.64725787573486
"2998" "SP803280_c67826_g1" 3.68503735382964 2.11350031968067 0.345849939035792 0.13767834627702
"2999" "SP803280_c98930_g1" 1.57079620061752 1.71859951645511 1.77040275772936 0.530899012062437
"3000" "SP803280_c116564_g2" 0.982200054816834 0.19729649493281 1.44962467856888 0.969289071820663
"3001" "SP803280_c89745_g1" 1.85610580254028 1.75241509408351 2.30903579610424 2.02753298414192
"3002" "SP803280_c102553_g1" 0.773778987442698 0.396907993232909 0.435038958986731 0.169019869442374
"3003" "SP803280_c35493_g1" 30.8849275779947 26.6427953777841 26.3463132724344 27.1974465624029
"3004" "SP803280_c104913_g1" 1.342752656604 1.15182256004893 0.973444096565304 1.44182600950616
"3005" "SP803280_c108707_g2" 2.04329083697945 1.98991307123553 1.83563334118869 1.48919354956227
"3006" "SP803280_c86606_g1" 10.7539019162268 12.4321134927507 11.9396692987874 9.68847302830532
"3007" "SP803280_c68743_g1" 1.43212523706663 1.90603878474177 1.31543956656397 1.63000215981022
"3008" "SP803280_c114945_g3" 64.5064070052384 58.1947482566039 69.6113376345288 72.9710591378571
"3009" "SP803280_c98388_g1" 2.01743247452751 2.11408428990123 1.65342297446177 1.61463092358057
"3010" "SP803280_c112826_g4" 1.38488535787837 2.06106956807351 1.615658309572 1.35715699535436
"3011" "SP803280_c82853_g1" 2.65657481749476 1.96996309207531 2.29647435957463 0.918872667820135
"3012" "SP803280_c114106_g1" 1.08123294587902 0.602673567378773 0.587831068164422 0.707937152892419
"3013" "SP803280_c74622_g1" 2.37660977313494 1.87323194727038 1.56858462583413 1.52436133400807
"3014" "SP803280_c88105_g1" 2.41468252521401 1.05098648173487 5.32374241023984 3.25673031328584
"3015" "SP803280_c103417_g3" 107.466236666585 107.209631371596 102.772945263369 81.2602451913611
"3016" "SP803280_c76856_g1" 1.0608839255763 0.544216022082737 1.03266331696394 0.847078306233296
"3017" "SP803280_c102872_g3" 2.00681658302277 2.17705661407849 2.0007667302302 1.84599925585147
"3018" "SP803280_c104791_g2" 12.79784932205 16.5135214395698 12.8704740590257 11.3460746925266
"3019" "SP803280_c96644_g4" 1.85987676603316 1.55078394220106 1.80671718776876 2.1995560381577
"3020" "SP803280_c95040_g1" 0.58609101146802 0.348511245739377 0.647129477164201 0.449694961404254
"3021" "SP803280_c103395_g3" 44.4998527145305 49.3777284310878 36.6063057967904 53.0159556786727
"3022" "SP803280_c93525_g1" 2.98947100068702 3.83215618464774 2.40926238416496 2.19635857211074
"3023" "SP803280_c115855_g5" 1.23757834350486 0.275957188990989 0.938700303052265 0.812361291082283
"3024" "SP803280_c95419_g1" 13.850509399138 15.2888205279435 13.291663935245 22.7265203032751
"3025" "SP803280_c112619_g2" 15.235322794992 11.852844570246 14.5595691199881 12.2766961922066
"3026" "SP803280_c108836_g1" 34.4870995334217 32.4087112647198 31.2496112697453 31.6293699506252
"3027" "SP803280_c99627_g1" 2.01313157596774 0.993150194100684 2.71086904854682 1.63915085071907
"3028" "SP803280_c110347_g1" 0.709816015169114 0.599206633282212 0.490270554883544 0.0986675710514712
"3029" "SP803280_c84425_g1" 1.17760890432469 0.89731609632868 1.19548813234455 0.421839667531841
"3030" "SP803280_c100836_g1" 4.44300475440778 4.09162202352032 2.54026223287458 2.97737967958717
"3031" "SP803280_c118315_g1" 0.988645564398946 0.91317185595136 1.02247494543315 0.948604545958617
"3032" "SP803280_c103058_g1" 0.48420718863338 0.546189373913347 0.398484434137929 0.191842102315871
"3033" "SP803280_c89454_g1" 4.79592466270821 3.13627250924032 2.93624631495235 2.98915216554389
"3034" "SP803280_c115628_g2" 0.615526593657871 0.619856674780856 0.557603849885196 0.653604348364063
"3035" "SP803280_c106318_g1" 1.94909734680975 2.56018394107115 2.02596216924483 1.97656101840626
"3036" "SP803280_c117813_g2" 5.49984463633017 8.15776026814348 6.17482615073346 7.00578920586041
"3037" "SP803280_c113223_g1" 1.83033573443534 1.66294737953955 1.92672281207454 1.37808065418262
"3038" "SP803280_c107735_g2" 1.94314966007103 2.33593077320545 1.5089411115607 2.81362953928852
"3039" "SP803280_c85622_g5" 1.16230773467038 0.688112475174316 1.67025345332607 2.31100744904394
"3040" "SP803280_c111073_g1" 3.67339083150522 2.13948848866433 2.77775558621958 2.90278010432494
"3041" "SP803280_c117147_g1" 7.81836777237532 9.60849039080837 12.8421945466528 24.9195316581858
"3042" "SP803280_c88676_g1" 2.09049279922751 0.413350913754203 1.73157651784121 1.06504901540113
"3043" "SP803280_c89058_g1" 1.44509777509235 2.45145429489867 2.50363568522636 2.04432452268764
"3044" "SP803280_c115719_g2" 1.28151591393113 1.03361755676619 1.84498885637068 1.14577323549073
"3045" "SP803280_c110785_g2" 0.720868924854228 0.900619299177658 0.520225966515926 0.145620401784516
"3046" "SP803280_c105976_g1" 1.85110999845281 1.63812675708756 1.51943652502953 1.94165452201335
"3047" "SP803280_c100787_g2" 16.0304514586905 16.7587644201334 15.0254456043549 18.9008232575391
"3048" "SP803280_c76899_g1" 1.68659143212731 1.27235589673652 0.988295038716178 1.18593215417389
"3049" "SP803280_c104865_g2" 2.80123556052341 3.14418760530562 3.02686690669707 2.44604220875472
"3050" "SP803280_c108318_g1" 0.847331225921996 0.862012069041233 0.907017458835671 0.929344700583837
"3051" "SP803280_c106023_g3" 29.5142180360112 38.1756745208976 36.0191388851139 34.9804054330755
"3052" "SP803280_c80404_g1" 1.87826626932276 2.06240503200745 2.13084923213059 2.34459841809869
"3053" "SP803280_c110270_g1" 4.26205651892389 4.30885179309866 4.53059926333621 7.12776444184348
"3054" "SP803280_c112513_g2" 2.85870079631634 2.64218757826045 2.37835221413087 3.80071851345851
"3055" "SP803280_c116811_g3" 3.395879401979 2.87753690956494 2.65947620524308 2.75989470669942
"3056" "SP803280_c91968_g1" 2.88353603829498 1.64640409439313 3.83032422835984 4.17980471252593
"3057" "SP803280_c101520_g2" 1.70842204696977 1.95706625748524 3.09118124185168 4.41908007673705
"3058" "SP803280_c98299_g2" 1.05425758090622 0.746395412248689 0.89096213828857 0.79216501730866
"3059" "SP803280_c105815_g1" 0.927766410189018 0.789847170598363 0.645701616449759 0.321469450915165
"3060" "SP803280_c112543_g2" 0.545449089226373 0.408161942178804 0.741818570369628 0.756879993168164
"3061" "SP803280_c115499_g1" 1.76034667934739 0.449241747913195 1.50600514484593 1.68665842120891
"3062" "SP803280_c103471_g2" 1.52271853621954 0.767029054189787 1.13585610399926 1.13588393473371
"3063" "SP803280_c114440_g1" 2.31023136319492 1.90804961123084 1.68517042047868 2.2616162823003
"3064" "SP803280_c83026_g1" 1.97598905398269 2.0769435186337 1.23397895829252 0.221878668354802
"3065" "SP803280_c118209_g1" 12.8910616508109 12.894997773871 12.2488540327629 13.3774576054638
"3066" "SP803280_c117956_g1" 8.08869922742523 6.01001867410478 6.3599760049155 5.50902468677359
"3067" "SP803280_c93689_g1" 0.987213047958863 0.694247698099593 1.41171952974762 0.676224860518354
"3068" "SP803280_c95269_g1" 2.62118451993092 2.40656096582704 4.6828650767565 5.0770694498305
"3069" "SP803280_c105822_g1" 1.01805740113003 0.824575823383206 1.2491824744356 0.984504748788256
"3070" "SP803280_c67147_g1" 1.59597578279066 2.29201838656075 1.72517204234041 0.378335425232183
"3071" "SP803280_c92577_g1" 3.39593508977558 3.81498304264169 2.71835355202801 2.98363335269636
"3072" "SP803280_c117333_g1" 1.57316937887978 1.22106448194669 1.51873958712483 1.43225560728379
"3073" "SP803280_c96672_g1" 1.3131740221125 0.900942608772311 1.29492623153134 1.27126905549188
"3074" "SP803280_c33895_g1" 4.47458774881296 1.57505979724174 0.386525852444652 0.135641472594308
"3075" "SP803280_c108913_g1" 47.6856967768519 53.8082752473936 52.1547755420256 52.5113856116458
"3076" "SP803280_c100569_g3" 0.991299055003747 0.64646473458441 1.67688635932833 0.875415147383962
"3077" "SP803280_c118240_g3" 3.1183432136236 3.97901788346555 3.4147582486564 4.68172754691189
"3078" "SP803280_c90954_g4" 20.710899555141 19.1969139709971 22.4012885242296 19.9756084313224
"3079" "SP803280_c103930_g1" 414.065477467466 518.485602754338 610.013805298179 516.084050858822
"3080" "SP803280_c85368_g2" 1.63967090674434 0.975305766359777 1.54645385104886 1.97673984508075
"3081" "SP803280_c103030_g2" 1.88778180503223 2.37211687096496 2.12996124264813 2.03572203219549
"3082" "SP803280_c96317_g1" 7.17092146830237 7.77545591577522 6.9396441631933 7.28685846685727
"3083" "SP803280_c109462_g1" 4.11696993917518 4.1353818235653 3.16270973453381 3.911589597261
"3084" "SP803280_c100037_g1" 7.16062476908939 6.97065573099171 7.69613122532517 6.74988165213994
"3085" "SP803280_c105060_g3" 1.81318764330816 1.90730896886624 2.30938107668297 2.89765012128522
"3086" "SP803280_c61199_g1" 21.3250731657799 28.7097374193556 26.5229705312067 27.7614513951292
"3087" "SP803280_c112264_g1" 1.92713594837621 1.32233403246243 1.80199195070167 2.02634802679664
"3088" "SP803280_c81852_g1" 1.19107925431901 1.10166701868248 0.871822857292053 0.469439793480232
"3089" "SP803280_c108926_g1" 9.90782495186647 10.9270302150065 10.3462551056175 8.38333918507088
"3090" "SP803280_c52577_g1" 3.96276077491746 1.59317159531582 3.90847344969426 3.38791766324538
"3091" "SP803280_c117721_g1" 10.1912909786897 4.82088174336608 8.62689252912831 8.09627972667593
"3092" "SP803280_c84303_g1" 1.04662528559987 1.81498762798219 0.822975693200012 0.587849109129364
"3093" "SP803280_c52736_g1" 6.39667655355777 7.74091010567653 5.71692333931875 5.28009537840295
"3094" "SP803280_c17308_g1" 8.84981319553477 16.0481354998649 12.505060010483 12.5613065162948
"3095" "SP803280_c82648_g1" 207.592922475348 385.02173293508 351.306670433843 349.277967449044
"3096" "SP803280_c85509_g2" 11.5175958230675 16.9795913968477 14.524109058835 13.6807963894935
"3097" "SP803280_c88313_g1" 2.73461514990833 2.49186552456537 5.95021132184633 6.18870438857881
"3098" "SP803280_c88924_g1" 1.19801606842929 0.546404837825403 0.663973598144459 0.711431182114602
"3099" "SP803280_c94343_g1" 1.03914977050878 0.681343567236296 0.687807861726802 0.287513453695754
"3100" "SP803280_c92453_g2" 5.22370489249326 4.39241483160002 4.83096515825182 4.05303152747438
"3101" "SP803280_c113747_g4" 2.34180168291271 1.89450282420123 2.21940183632437 1.88510714238949
"3102" "SP803280_c107522_g2" 0.650758941547923 0.617303112428547 0.630550189671877 0.207143328605891
"3103" "SP803280_c106973_g2" 1.76473568560727 1.73259983227814 1.69680488887969 1.54397141814789
"3104" "SP803280_c110543_g2" 1.08619890410834 0.998232587195323 1.14537881930185 0.298490311299787
"3105" "SP803280_c94352_g2" 1.62220097858571 0.521021662294128 1.71929241666445 0.993386758265121
"3106" "SP803280_c76132_g1" 1.54037889757179 1.37323675522412 1.95634354277958 2.42936469689614
"3107" "SP803280_c135736_g1" 0.386131508949654 1.07506372355139 0.810508683482993 1.31159158837811
"3108" "SP803280_c59382_g1" 0.220474131428167 0.320261255521485 0.23805166371279 0.54286556681854
"3109" "SP803280_c107875_g3" 1.20739033417285 1.5052357521826 1.8262556006462 1.50838241283448
"3110" "SP803280_c85171_g1" 1.06807423387833 0.695446107717214 0.896952046951085 0.561428855471141
"3111" "SP803280_c105130_g1" 17.6165163461529 23.2803167927558 18.5639171787661 25.0175000533439
"3112" "SP803280_c113820_g3" 4.64064353616497 4.46199463771355 3.89644508542026 4.03954756571571
"3113" "SP803280_c99246_g2" 8.26392167490267 7.64097120827814 9.97261865412784 8.8495597090714
"3114" "SP803280_c94758_g1" 0.549696367353727 0.633173810442819 0.540681850169478 0.0879150425969552
"3115" "SP803280_c99407_g2" 15.9233614083805 15.3860473176762 19.660125105619 22.8849402206962
"3116" "SP803280_c118066_g2" 0.435082038424466 0.585846235048201 0.708737638876039 0.931083681748515
"3117" "SP803280_c92752_g2" 11.7449123873273 9.54440246497196 13.0964246609341 12.5743573801369
"3118" "SP803280_c104942_g1" 1.31916134849437 0.580253504602536 1.5191215319346 0.788348610184552
"3119" "SP803280_c102253_g5" 1.57276251699349 0.926047807833302 1.16223153839786 0.886653544809004
"3120" "SP803280_c107749_g1" 3.28331735401525 4.57239288583005 4.87031457981118 4.20241471743523
"3121" "SP803280_c112962_g1" 3.65217773722212 3.66868303724034 1.24770552075761 2.13128930617696
"3122" "SP803280_c95393_g1" 0.546949175719769 0.638990772587295 0.451238837195862 0.5288705032822
"3123" "SP803280_c104018_g1" 1.32610624040749 1.07633870909156 0.932891899120286 0.175843999286651
"3124" "SP803280_c113682_g1" 0.783174670573907 0.478388587150729 0.429965458942063 0.390382929342072
"3125" "SP803280_c107171_g1" 0.628233056424441 0.424181114210823 0.556899397119984 0.320463749320388
"3126" "SP803280_c45738_g1" 35.7924675840761 17.8480891491263 25.0528756684211 31.4560513235208
"3127" "SP803280_c91255_g1" 1.22742547481267 1.01058207706631 1.51003226438869 1.09514982687578
"3128" "SP803280_c103694_g1" 1.46622113905532 0.76520848827099 0.642839318192777 0.812058994895567
"3129" "SP803280_c64183_g1" 6.3641174706954 11.4578006213496 8.21219626525435 9.88510489618584
"3130" "SP803280_c119055_g1" 0.355317054919489 1.43155771151302 0.900408984237443 1.07907296760125
"3131" "SP803280_c90049_g1" 2.30188716634095 1.27700046158499 0.944834398755833 0.611759000516071
"3132" "SP803280_c115682_g4" 0.912169828233713 2.16590466509484 1.86028150354932 1.99846710774042
"3133" "SP803280_c83346_g1" 0.353934495289321 0.313882956101936 1.02099229157068 7.57725497506513
"3134" "SP803280_c97894_g4" 2.32809381987113 2.2088544956603 2.9235588219426 3.26253102927484
"3135" "SP803280_c91273_g2" 0.651412656425468 1.35869731942014 1.81559764362901 1.69356480571594
"3136" "SP803280_c96847_g1" 3.93811361269398 2.60653218423146 3.12984534969882 4.00999674494122
"3137" "SP803280_c103505_g1" 1.84127783146422 0.891596197186375 1.95266874179235 0.798410411701816
"3138" "SP803280_c98605_g4" 1.85774404797017 1.51693704203156 1.37915076029693 0.810251104020818
"3139" "SP803280_c100484_g3" 6.23258289370537 8.49666103715665 4.713117866703 4.25947120593247
"3140" "SP803280_c108004_g3" 13.3642870663829 7.55464962025064 9.47146985205718 15.2975004906883
"3141" "SP803280_c90879_g1" 8.40080060901941 9.03436698396995 7.77696393020098 7.70642436094897
"3142" "SP803280_c91627_g1" 0.478838984487403 0.50668409665184 0.407790410746461 0.261857625740604
"3143" "SP803280_c102226_g2" 5.75521774309688 7.82412749160724 5.90648592327995 5.52413758214349
"3144" "SP803280_c99728_g1" 0.836640929943142 1.50798023842975 1.45566243190972 1.08142846388937
"3145" "SP803280_c70669_g1" 20.128852586107 24.0798478476552 21.1935386578307 20.6997784066996
"3146" "SP803280_c112458_g1" 2.82448634013173 2.44062964878224 2.24102748777895 1.98351035529247
"3147" "SP803280_c115494_g2" 0.545223939427761 0.145696405689011 0.551509391026339 0.361662692241998
"3148" "SP803280_c118096_g2" 3.15926853380315 2.17259059198636 3.34509841684652 3.40764296985947
"3149" "SP803280_c98818_g1" 3.66305092036899 0.34495281733232 0.317069430113529 0.2933990652136
"3150" "SP803280_c98038_g1" 3.56574703149648 3.96800336100495 4.08329808710535 2.24707791722848
"3151" "SP803280_c112642_g1" 11.8295008872806 12.8109755754055 13.0349250260506 13.3033831858965
"3152" "SP803280_c114055_g2" 2.08527032489717 0.507360844148593 1.86051921466668 2.29941517538222
"3153" "SP803280_c98205_g1" 7.85876719483857 14.0195759418095 10.1451145548162 5.29616171458952
"3154" "SP803280_c103228_g1" 20.3331675477792 16.6450644266752 18.2638123014059 25.3428965347208
"3155" "SP803280_c103768_g1" 2.65970273908376 2.78579656271151 2.66866643028961 2.49446779120237
"3156" "SP803280_c110819_g1" 20.0371370253351 27.5284208572833 26.7977253822423 29.6498858878497
"3157" "SP803280_c100150_g1" 0.751361288284277 0.376157988493788 0.871635348518214 0.785349081172433
"3158" "SP803280_c98153_g1" 0.426833872448261 0.0921442581574673 0.263218948564871 0.311404562567084
"3159" "SP803280_c94713_g1" 53.8016684055165 91.2403820462531 77.5559370854213 105.726598623311
"3160" "SP803280_c90563_g2" 1.51875729283555 0.496912488841188 0.985992063958786 0.752204066760715
"3161" "SP803280_c126364_g1" 2.16700374303569 1.37489579556431 1.9308030860827 1.47110071199946
"3162" "SP803280_c104546_g1" 0.90573585732101 0.205418465430301 0.660862261685375 0.637970370926296
"3163" "SP803280_c114747_g1" 5.23112114035482 4.4333686212621 3.73917300972744 5.07215110753243
"3164" "SP803280_c108493_g2" 0.708517974849319 1.00697151514638 1.002414504987 0.809959507467082
"3165" "SP803280_c97714_g1" 4.03215962910489 2.96095560285931 2.46091357842119 1.80516305836333
"3166" "SP803280_c84342_g1" 86.246219252357 150.261562564561 150.465588405595 134.08818662525
"3167" "SP803280_c87681_g1" 81.9818001666262 150.368781152227 162.950669475062 177.838205850253
"3168" "SP803280_c110809_g3" 9.34996707602512 11.401941026296 10.5806178773089 9.69697649901562
"3169" "SP803280_c78279_g1" 12.4394053557331 18.5514445422573 13.8961597642373 13.2613129487076
"3170" "SP803280_c86957_g1" 2.40031851950031 0.680533072302947 2.54631729807347 1.62176134736364
"3171" "SP803280_c84649_g2" 0.51269246855925 1.02454089503366 1.45843660657139 2.76273464468036
"3172" "SP803280_c251_g1" 0.601339324374528 0.138816351619716 0.704691640458612 0.424085069397822
"3173" "SP803280_c90179_g3" 103.347209573271 85.7719272962843 105.677915550137 87.492270095486
"3174" "SP803280_c117268_g2" 2.0764311635318 0.496041183352828 2.57247345711487 2.36630003369833
"3175" "SP803280_c99853_g1" 1.92432738556416 0.414137677914173 1.62277808408027 1.29069470281669
"3176" "SP803280_c93672_g1" 2.28670046569386 1.31943950050045 2.36444854977584 1.87817769826023
"3177" "SP803280_c98799_g1" 2.17185084149059 2.70080367125059 1.8584414258038 1.81501952872293
"3178" "SP803280_c92603_g1" 0.883068611515567 0.570499339718735 0.584477536019 0.266418808402145
"3179" "SP803280_c87825_g2" 24.9698059624938 47.8491873776346 35.8097051823388 60.4243834672198
"3180" "SP803280_c117810_g1" 1.39192189552927 0.890076203699207 1.50998325395401 0.633882216106612
"3181" "SP803280_c101400_g1" 13.4599782967983 12.3418092265454 11.3907701604253 13.6992894125093
"3182" "SP803280_c86611_g1" 3.54816780864938 3.76610768337891 4.9954459362521 3.539130957389
"3183" "SP803280_c113260_g1" 9.12779948640222 9.57302839319412 7.47986568273637 9.05517464044499
"3184" "SP803280_c97922_g3" 1.46538293518193 0.454888222827569 1.63637815542493 1.04538304110651
"3185" "SP803280_c73950_g1" 5.70208541412836 2.98499787918569 2.77341630845756 3.24034277159128
"3186" "SP803280_c104932_g2" 1.1347462000175 0.215362058742522 0.640076205994592 0.504234224732469
"3187" "SP803280_c100929_g3" 11.3950654777813 7.54453360906907 6.81938153549845 7.68710143639037
"3188" "SP803280_c104809_g1" 2.80250636649231 1.13118093034124 3.37570854289079 2.60927694773091
"3189" "SP803280_c110313_g1" 0.521746622638927 0.337226798551759 0.521346964743983 0.318034371016739
"3190" "SP803280_c84416_g2" 2.0920073314033 2.04587634937711 2.0626708480246 1.98673320751081
"3191" "SP803280_c96322_g2" 2.33012853782525 1.79514577052599 2.08120498845938 1.54580267628213
"3192" "SP803280_c100209_g1" 10.6935629679996 15.0998904478461 14.512327619794 16.7544880434151
"3193" "SP803280_c14717_g1" 6.05412137044457 7.75910048438778 7.67215773360191 7.54024618317277
"3194" "SP803280_c41257_g1" 1.12985995022138 0 1.54625020375258 1.20057504892617
"3195" "SP803280_c117387_g1" 36.5579061911172 38.9768059481709 40.9808335804555 40.5044836493761
"3196" "SP803280_c104998_g1" 4.46746829260156 4.77224956470674 4.40919415944451 5.45089964300576
"3197" "SP803280_c110983_g1" 2.79526994077505 0.817241972791791 0.810610653202384 1.07234941479005
"3198" "SP803280_c98109_g1" 1.77127554285083 0.623021826357404 0.925089913489834 0.27855906919133
"3199" "SP803280_c114486_g1" 3.97814278718003 4.70672255576495 4.57808348191886 4.61700477928108
"3200" "SP803280_c108485_g1" 11.8170817203283 11.3728755575428 9.34740447880322 11.2641781065637
"3201" "SP803280_c89501_g1" 4.13670475074123 1.89122444924477 0.856037518787858 0.772055694295437
"3202" "SP803280_c114861_g1" 8.20926932286396 7.67699675904918 7.42981175981815 8.11811410444497
"3203" "SP803280_c117277_g1" 3.84542985413119 2.13501312224496 3.57065442415757 3.5980644391608
"3204" "SP803280_c108565_g5" 3.14859258721004 4.02675307595615 3.69521487039198 3.31743355146414
"3205" "SP803280_c94935_g1" 0.983371941857278 0.188804343618346 0.733220591789965 0.887792033490984
"3206" "SP803280_c110737_g1" 1.6596913257313 1.3211576944501 1.6488370959953 1.31214115327127
"3207" "SP803280_c112869_g2" 0.812048725870716 0.355955869413183 0.796698594531614 0.8189182592622
"3208" "SP803280_c101395_g3" 3.39029302238097 6.41290522400754 3.6276248746323 4.93657366665528
"3209" "SP803280_c89965_g1" 1.60353394521247 2.28357218910444 1.62347704983925 1.34729531006868
"3210" "SP803280_c80302_g2" 12.9768202971827 10.703727327901 7.87231993409421 10.9158553121544
"3211" "SP803280_c106194_g2" 0.874919208673067 1.29811824162814 1.18013926895567 1.25381060938718
"3212" "SP803280_c104072_g2" 2.32660127015729 2.06915265584473 1.89161145355725 1.57674702126413
"3213" "SP803280_c85424_g1" 17.5098773225798 17.7675997868948 13.8244128478319 18.1965524219281
"3214" "SP803280_c111007_g1" 1.24845187357073 0.584253098551765 1.37199423081959 0.696534871728483
"3215" "SP803280_c117426_g1" 2.06094477799463 1.73094534454226 1.44917209138271 1.64825954367317
"3216" "SP803280_c111884_g1" 5.17999730537951 6.4879721614746 6.23993991885284 6.2596892990599
"3217" "SP803280_c109143_g2" 3.98017615418395 5.57512945856381 5.22592517956026 3.49875370405742
"3218" "SP803280_c60413_g1" 18.6318409511779 15.0605229841542 14.2772773430482 21.6151517476814
"3219" "SP803280_c109652_g1" 2.39665743474091 2.08375745653527 2.1695185316273 2.31897594316198
"3220" "SP803280_c109670_g4" 1.33156297498058 0.695901298628281 1.20633779827542 0.877482859539683
"3221" "SP803280_c113386_g1" 13.0238570019381 12.1030948543404 13.6143304092286 13.4127639371228
"3222" "SP803280_c69709_g1" 2.81543291016497 0.914017985506687 3.46268390762989 4.02451098011094
"3223" "SP803280_c81532_g3" 2.89696762961473 1.73920290965877 4.13806215638855 4.3033989129236
"3224" "SP803280_c96161_g1" 0.396868205953884 1.26644982228146 0.694413422252293 0.234007778051194
"3225" "SP803280_c110673_g1" 6.730025661295 8.27565770000193 6.85390377900752 8.95197328485707
"3226" "SP803280_c110345_g1" 5.1977517917872 5.43929500422398 6.74668408827096 7.82081058386135
"3227" "SP803280_c108415_g2" 3.74999248144223 2.39170602010752 2.45274251070126 3.13910130284531
"3228" "SP803280_c71064_g1" 5.6421051932593 6.48382858832585 5.52065534202263 6.44218967352224
"3229" "SP803280_c89803_g2" 17.5317441003242 18.6693747369905 17.5826905873774 19.774717510249
"3230" "SP803280_c82720_g1" 2.63604975072768 2.36723698502773 3.15902022937266 4.90463145087517
"3231" "SP803280_c75293_g1" 17.7148917011568 17.2570465071179 14.6351236357828 29.7581580400862
"3232" "SP803280_c91367_g1" 4.67464308066448 1.38665323306063 3.12578959740281 3.35114574578478
"3233" "SP803280_c96767_g1" 26.4900352414855 34.6407008464024 27.8679267438903 35.5026179265799
"3234" "SP803280_c108668_g1" 2.05827191888695 1.55013476975084 2.22138511462708 1.81129507959241
"3235" "SP803280_c20662_g1" 5.41647001521509 4.2104519087165 4.28540312521652 7.97456587913184
"3236" "SP803280_c93374_g2" 1.59327168976046 0.662018369930477 1.2091578999878 0.459691837600647
"3237" "SP803280_c79111_g1" 12.1848041400252 16.2004462078449 11.3703870714082 12.6511351119409
"3238" "SP803280_c116875_g1" 4.64796730331479 4.55081932907042 4.29018238235657 3.68471512643964
"3239" "SP803280_c93766_g2" 0.609709032352042 1.14387885193686 0.600441441059459 2.36918161780296
"3240" "SP803280_c89557_g1" 2.94171477356932 2.56761420255812 2.81036682191534 2.00049418253771
"3241" "SP803280_c118049_g1" 9.74032269363367 7.20241039607871 11.2425114742601 10.107850063635
"3242" "SP803280_c69885_g1" 1.6302841837986 2.37055494881148 4.06288346564133 3.05919803201671
"3243" "SP803280_c98538_g1" 4.07637752004535 2.73141725337095 4.93326285176827 3.74402917967752
"3244" "SP803280_c109090_g1" 0.970229170799795 1.06951152154241 1.14416936208021 1.23404629286898
"3245" "SP803280_c113045_g1" 23.5038019085207 53.3847172797799 42.3957977977922 47.6925221068125
"3246" "SP803280_c98022_g1" 1.72922238010198 0.221687644384842 1.53096898801175 1.03373773057485
"3247" "SP803280_c103039_g1" 1.79561130974484 1.39760172177317 1.00059547829691 1.49276858223522
"3248" "SP803280_c67270_g1" 11.441647879674 15.9973039236217 11.1406822626698 10.5372449314953
"3249" "SP803280_c97912_g1" 206.662080513001 245.027536657138 159.410288804504 77.5750756069423
"3250" "SP803280_c72636_g1" 1.07562680007817 0.287938962358442 0.684358883123675 0.723308324100055
"3251" "SP803280_c101949_g1" 1.11414704291921 0.326343755243922 0.845206704525924 0.648542919642717
"3252" "SP803280_c109627_g2" 1.53804549005029 1.87993797319534 1.22143337384448 1.67149988479964
"3253" "SP803280_c74626_g1" 15.0006441318688 17.3204490331662 16.6427273953621 16.7753239366003
"3254" "SP803280_c103842_g3" 2.74098569723805 1.70449006545729 2.44355176755003 1.31586551891095
"3255" "SP803280_c91358_g1" 2.37997159163992 2.62838807417857 1.05889208000235 1.69639542287422
"3256" "SP803280_c107559_g2" 1.62885236960124 2.58447958439518 1.81049841490185 1.606303348468
"3257" "SP803280_c102199_g1" 0.846417991526228 0.324767995876627 0.644838021474683 0.681312966470104
"3258" "SP803280_c81161_g1" 14.4028919109576 13.8111577067936 13.4557634354426 14.5393943927868
"3259" "SP803280_c84551_g1" 4.80701421150539 3.51300680470772 3.42587140358781 2.42191361743678
"3260" "SP803280_c103508_g1" 0.765923790141919 0.871148520323883 1.42881721296836 0.549543802856675
"3261" "SP803280_c99796_g1" 1.65786010702646 2.5606176259053 1.82458993487284 0.808939583332183
"3262" "SP803280_c97154_g1" 1.10628814651354 0.861396734331722 0.484310512712495 1.41878225367466
"3263" "SP803280_c88788_g2" 14.4464222301941 24.708012138047 18.0098355204499 14.367462244231
"3264" "SP803280_c97653_g2" 1.99264647405566 3.22644566961342 2.82158279168153 1.52844870353891
"3265" "SP803280_c92794_g1" 1.19930123972777 1.58909513506092 1.27630856120095 1.95518497537963
"3266" "SP803280_c97009_g3" 13.537607125647 21.6186637945788 14.4602031424552 13.163719573885
"3267" "SP803280_c92387_g1" 0.85777858346727 0.931357532033832 0.672183103516997 0.580645557039411
"3268" "SP803280_c93377_g1" 3.6309055705218 4.05967144697235 3.61066950103614 3.36508909569462
"3269" "SP803280_c95036_g1" 12.6433978851246 13.9035512382218 14.5236337512384 15.1582392752089
"3270" "SP803280_c103998_g1" 1.49707905695322 0.725223507663167 0.31987376670224 0.0850356703539798
"3271" "SP803280_c107638_g1" 0.486468782947294 0.531442187929435 0.462671107900705 1.34180228963464
"3272" "SP803280_c110135_g1" 23.1250321699652 23.6263383041745 23.4652640971158 25.8366159688891
"3273" "SP803280_c82909_g2" 6.23455603319598 7.6540653294095 7.62522851555528 8.01173795775003
"3274" "SP803280_c82629_g1" 1.55389516014353 0.194177172415167 1.05150968661942 1.02347935430931
"3275" "SP803280_c100238_g6" 11.435027344425 12.6475873816613 11.9546287914639 13.5241944315363
"3276" "SP803280_c97868_g2" 0.798592326205976 1.00194901974558 0.71208781780035 0.797067143421537
"3277" "SP803280_c81291_g1" 1.29739504403034 1.25211023558337 0.862257861599495 1.6231584727233
"3278" "SP803280_c113894_g3" 1.3423130212705 0.938194001602031 0.992495623473812 1.12991948388515
"3279" "SP803280_c90561_g1" 29.8050190584858 22.0349894772503 21.5837911277713 31.74319608485
"3280" "SP803280_c94104_g1" 27.8378289457719 47.3710470634981 50.7369236784319 48.3170980937563
"3281" "SP803280_c116817_g1" 1.94825534983838 1.67500165536214 2.1091834895472 2.24003192395306
"3282" "SP803280_c117573_g3" 2.57364323909549 2.24659587406981 1.94207545292328 2.54113726715378
"3283" "SP803280_c108403_g2" 4.1455124290349 3.34771527453372 3.5839219855433 2.76943125784752
"3284" "SP803280_c66841_g1" 6.99684798084683 16.3031763152937 18.3940714560854 18.1078578554932
"3285" "SP803280_c86845_g1" 0.827691081461855 1.35148065007217 0.862592177334482 1.44188301780192
"3286" "SP803280_c117103_g2" 0.565609694859239 0.600508880151571 0.548633466675914 0.403723537337478
"3287" "SP803280_c116628_g2" 1.92818808189404 1.04245530511099 1.04788081365864 1.06182370801406
"3288" "SP803280_c69290_g1" 42.6681423705741 37.7011001797182 27.2481130536929 49.0001929282632
"3289" "SP803280_c23297_g1" 2.37338532648837 3.59116371479068 3.1963231926584 4.23998831532449
"3290" "SP803280_c117381_g2" 0.718884452904643 0.333320820371271 0.715014498878227 0.557351583987567
"3291" "SP803280_c116619_g2" 29.1059164868581 44.1654500622361 40.3116306934169 45.6397200674962
"3292" "SP803280_c117278_g1" 1.00058582655491 0.411317369128158 0.60957814347193 0.767979293278237
"3293" "SP803280_c128036_g1" 0.713863977708208 1.41762696287557 1.98136607811486 1.9814011370146
"3294" "SP803280_c105686_g2" 0.735614192766957 0.670083077930821 0.859930222862155 1.16145687870699
"3295" "SP803280_c102102_g1" 4.20667685210592 3.97021356048315 2.48617679869874 3.50295980320789
"3296" "SP803280_c101974_g1" 0.710646209295003 0.827787481877536 0.654921638222061 0.312830342961954
"3297" "SP803280_c87689_g1" 52.1010541741221 54.8841493256866 45.662576110043 47.875701266
"3298" "SP803280_c114546_g1" 5.51227017372372 4.81031251620281 4.65341065831669 4.87113008896597
"3299" "SP803280_c80714_g1" 0.777810577043819 0.816005766088045 0.761973620712058 1.40198738095034
"3300" "SP803280_c111668_g1" 0.530273900757496 0.315042295399534 0.214631895811022 0.237840094713781
"3301" "SP803280_c110852_g2" 0.755133843134417 0.29493844772523 0.306115270279754 0.388146460856152
"3302" "SP803280_c115881_g1" 45.4677180246273 63.4758244253597 58.0253640922029 54.2034155513164
"3303" "SP803280_c99143_g1" 2.24563551834199 2.40100934128881 1.910674925656 1.5501100891538
"3304" "SP803280_c88149_g1" 16.5234660957888 21.9407550118191 22.2625491358557 35.0746070781033
"3305" "SP803280_c82268_g1" 2.55549140077767 1.21952246059499 1.86466530029209 1.88043478549522
"3306" "SP803280_c95073_g1" 48.6484894759419 77.5619816479824 82.9479294867323 84.5388363161193
"3307" "SP803280_c89007_g4" 2.48693729215712 0.846215498931776 3.42543629275858 2.51550213640844
"3308" "SP803280_c106157_g1" 0.65335505434665 0.488786352998694 0.371722036610755 0.103633486317942
"3309" "SP803280_c93214_g2" 2.02127147399389 0.283432041961368 1.60813327197007 1.70699784898123
"3310" "SP803280_c118261_g1" 4.41240980893789 4.20405340782748 4.87673601806128 4.4695995349858
"3311" "SP803280_c93895_g1" 1.66181567990422 1.2067765802093 2.03842292809708 0.78290888510576
"3312" "SP803280_c103233_g3" 2.68792004207478 4.42111739428273 2.90800932295151 2.3728107968573
"3313" "SP803280_c101557_g3" 0.652201721949979 0.437829921655105 0.740668831499153 0.814217078896803
"3314" "SP803280_c102982_g3" 3.83028343634274 5.45354556141234 3.23170006592627 4.24356149565567
"3315" "SP803280_c83365_g1" 3.58772176236141 4.59972992313844 5.08693878273295 4.87268375582346
"3316" "SP803280_c99378_g1" 1.77340013077956 1.10682936380612 2.60372181320686 2.81471190707663
"3317" "SP803280_c104039_g1" 18.3369202791722 8.56660868237667 8.01021567597557 3.65103795445996
"3318" "SP803280_c92094_g2" 3.26287467657066 1.73021124340144 0.743162402666733 9.34710071239205
"3319" "SP803280_c87546_g1" 5.66635006709999 5.45744870831935 6.80888283820742 5.50277553715971
"3320" "SP803280_c88898_g1" 20.422785084799 8.38099191373471 3.97367719801418 3.50819479843186
"3321" "SP803280_c94058_g1" 1.47934394266476 0.518062136012193 1.82529694332594 1.07572932240861
"3322" "SP803280_c95417_g1" 96.1085604382878 64.4392708675798 47.3733090915217 56.9093246024376
"3323" "SP803280_c121240_g1" 2.12677236900221 2.8569382724756 2.44432756820427 0.730847818695486
"3324" "SP803280_c116410_g2" 1.0340722069046 0.918555673222632 1.11127648614268 0.869608355496708
"3325" "SP803280_c85181_g1" 7.7787173750352 5.29218293850087 4.00259931283149 5.8378011362549
"3326" "SP803280_c100977_g1" 1.77872662275068 0.913215649115329 1.4457326931628 1.14249293101352
"3327" "SP803280_c111041_g4" 0.689606611300597 0.818415663382501 0.54099266740686 0.32883218501685
"3328" "SP803280_c110941_g3" 2.85587813882549 4.16119808321638 4.03460839746011 4.60284127659192
"3329" "SP803280_c87084_g1" 6.55538670388109 5.42114956308368 4.96489436915239 0.887784053860784
"3330" "SP803280_c118355_g1" 1.32745857489972 1.20202460254554 1.29184920492647 1.35801990671424
"3331" "SP803280_c106487_g1" 0.895755187702247 0.994704929818529 0.879860073843874 0.21143730171982
"3332" "SP803280_c91619_g2" 0.226296794629067 0.784296337329298 1.98942877136234 159.993326587142
"3333" "SP803280_c111610_g1" 11.4087991694945 13.0953089770439 12.5664915855745 12.831342078011
"3334" "SP803280_c112557_g3" 35.0288242639336 61.001711564026 56.7465230574539 56.7035013146813
"3335" "SP803280_c91001_g1" 1.90500311729603 1.68288415883924 1.45880174977202 1.16318389016543
"3336" "SP803280_c107711_g3" 57.7130473319764 74.1488113552885 82.2184771363418 42.2547360154283
"3337" "SP803280_c82683_g1" 1.40170261019534 0.333060265903334 0.512281119935214 0.21060786349626
"3338" "SP803280_c113878_g1" 26.5423166081056 17.0820659634465 22.6952807681183 23.709734324744
"3339" "SP803280_c104968_g2" 3.89504744410233 3.08349667923004 2.81324427064587 3.07353841072229
"3340" "SP803280_c105716_g1" 0.746964365685064 0.945034611302782 0.715555551482535 0.430786708228763
"3341" "SP803280_c104669_g6" 2.15001369580852 1.50675618817998 2.07343776534682 2.26853541815997
"3342" "SP803280_c109269_g1" 1.82498655937928 1.63827291234206 1.91159669747924 2.17344643900997
"3343" "SP803280_c88279_g4" 1.75310798340758 0.600332603857332 1.82090589613887 1.37161219470703
"3344" "SP803280_c96332_g1" 1.49390121739591 1.12193415009405 1.22808066768151 1.22778252855041
"3345" "SP803280_c107593_g4" 0.519231726509099 0.992248616052263 0.933238266117052 1.36597766405228
"3346" "SP803280_c99802_g1" 2.35295451438134 2.10594300145558 1.9750606695384 1.75094809659261
"3347" "SP803280_c112915_g1" 7.5532896101239 7.86846169893658 8.12449289361672 7.62966621454348
"3348" "SP803280_c104017_g4" 4.63678086201491 4.61262058499275 2.2905752321891 1.16148794385775
"3349" "SP803280_c106410_g2" 10.7733399441113 9.47442341941201 11.4775081722917 10.0867155665244
"3350" "SP803280_c70419_g1" 2.17682736046168 1.31111431543399 2.11922734151339 1.61453386949446
"3351" "SP803280_c108002_g2" 1.29313451234643 1.13682168553053 0.796540753128041 1.30982301856869
"3352" "SP803280_c105572_g1" 3.59333545102941 3.69971410018005 3.19798990568057 3.66543978946065
"3353" "SP803280_c109432_g1" 5.08556649683281 3.27392313944076 3.83007239387972 5.5556272907006
"3354" "SP803280_c91808_g1" 3.08172444266825 2.39502590019417 3.47723577615417 2.59369138318178
"3355" "SP803280_c116636_g2" 204.935956351266 135.600328709745 129.932474419407 120.805803475994
"3356" "SP803280_c74993_g1" 42.4658358208336 80.097708761129 70.1032325972241 87.7716528605894
"3357" "SP803280_c97992_g1" 15.4892425285961 17.6944146017847 17.580213088091 20.9554103912617
"3358" "SP803280_c118097_g1" 2.84697415929266 1.58891522754754 2.52060993902771 1.97073304371992
"3359" "SP803280_c118002_g2" 30.0404290151208 17.1687320165886 32.5606447356084 27.8815759790937
"3360" "SP803280_c97929_g5" 26.9316237495625 29.0319697777975 29.9732284898569 29.466671804212
"3361" "SP803280_c108173_g2" 3.53263770297134 4.94963325252871 4.20694806742361 3.94859632120542
"3362" "SP803280_c113873_g2" 39.1387851708141 58.0368564232483 49.6371858267413 57.069902938648
"3363" "SP803280_c102159_g1" 0.907715925848368 0.942809075785717 1.28585962888573 0.846908722557504
"3364" "SP803280_c86203_g2" 11.4205593943137 5.21650751091634 10.6176669081305 8.21219580562518
"3365" "SP803280_c113765_g1" 5.17808599978961 2.60734484356771 5.24599637694033 4.93524142963743
"3366" "SP803280_c107105_g3" 46.563326114972 68.8559228353945 56.7006938569161 75.8031586300459
"3367" "SP803280_c94334_g2" 0.353495073159151 0.117729891656078 0.183279767343757 0.121609314833677
"3368" "SP803280_c107801_g3" 26.7248752104516 29.870520085563 30.2210878501448 31.6485444692192
"3369" "SP803280_c96244_g1" 3.32042976653264 2.40722176781393 4.20416533551723 3.18807521531637
"3370" "SP803280_c114660_g1" 3.47747502067186 3.74903706205624 3.47515640662174 3.4859427238826
"3371" "SP803280_c125532_g1" 1.9353175655846 2.92855564453771 2.9298673095303 2.08861683666238
"3372" "SP803280_c114130_g2" 3.30104033047851 2.6029079126248 2.54169857824026 4.41772256555822
"3373" "SP803280_c95293_g1" 21.1722089483928 26.5662420023466 23.0491116123615 24.1966573888528
"3374" "SP803280_c106770_g1" 5.13492177548445 3.90116402906253 3.56603912407153 4.34955543001734
"3375" "SP803280_c78252_g1" 1.04730234946914 0.62294123968287 1.26577730148561 0.973647302818129
"3376" "SP803280_c105344_g1" 104.504172362316 123.852555745826 127.359648127791 150.158006738781
"3377" "SP803280_c95103_g3" 0.575040240487253 0.135173621814095 0.193928188037104 1.21232089692918
"3378" "SP803280_c112555_g1" 4.36680225526193 4.76532762804574 4.51998834311556 4.68575388674917
"3379" "SP803280_c116111_g1" 71.7387394797401 82.705982321332 68.8182942748911 93.5469344292769
"3380" "SP803280_c118556_g1" 2.26001905505548 0.486717747936733 2.66420083376839 1.73929257362579
"3381" "SP803280_c68710_g1" 0.879481486172965 0.542365347404861 0.940167377600786 0.873454146470582
"3382" "SP803280_c99425_g2" 1.41559488119327 1.51654443934786 1.33038565456987 1.01206391971335
"3383" "SP803280_c103769_g1" 7.94414661774213 7.43477799832129 7.47796410055284 10.8722786541009
"3384" "SP803280_c87752_g1" 0.796892962676389 0.847811227018653 0.732479002987316 0.428808662693064
"3385" "SP803280_c101173_g4" 1.32231501968357 0.189494950002306 0.63763379737503 0.911977657471689
"3386" "SP803280_c109846_g2" 29.8217923108928 41.9449913464927 36.2041387641861 38.7886100131608
"3387" "SP803280_c108782_g1" 0.75309230902381 0.532191103239909 0.532759992248131 0.151889517035822
"3388" "SP803280_c113920_g2" 1.61548802910426 1.24317970209996 0.884688119055212 1.12321440504915
"3389" "SP803280_c115382_g1" 83.5928676554586 99.702507433526 113.003663687854 103.062454002703
"3390" "SP803280_c48422_g1" 6.2301131886068 4.96195451410906 4.37065922819294 5.42994087523828
"3391" "SP803280_c90138_g3" 7.8270804587064 15.592292466156 11.8118599597678 11.5335004728525
"3392" "SP803280_c114543_g1" 15.3284636024732 14.517119034255 14.8623932185309 17.4226471162084
"3393" "SP803280_c94196_g2" 1167.84075861738 889.575894463445 1019.8156066188 1513.54196106091
"3394" "SP803280_c111015_g1" 20.3805383699188 24.0940508559662 29.0995117884855 30.1449018584826
"3395" "SP803280_c115318_g2" 1.90124296455583 1.06381079620755 1.60507764544744 1.37373775757606
"3396" "SP803280_c92082_g3" 1.54916351039162 1.9091257932694 2.40082714819554 0.811270134380706
"3397" "SP803280_c102548_g3" 34.8731295972432 35.0855585701251 35.9292676169899 28.2733689522938
"3398" "SP803280_c117670_g1" 5.24296342016888 5.26528915791312 5.68033854417538 6.50424713027712
"3399" "SP803280_c95406_g1" 4.46146233051948 5.18967912371295 4.23837672396629 4.60388347506728
"3400" "SP803280_c113987_g1" 1.39672979708415 1.10321874007624 1.26710363986858 2.22371248647785
"3401" "SP803280_c61813_g1" 2.09115688616651 2.33401170034783 2.18849559608466 3.42220838980088
"3402" "SP803280_c93751_g1" 0.653184489320407 0.636424859638187 0.842654091086189 11.8435223005288
"3403" "SP803280_c100229_g2" 2.67127319799769 1.1944616691205 2.14896547806704 3.12308655584864
"3404" "SP803280_c101081_g1" 15.8339963780586 17.8672690688872 16.0761239163752 18.3290903246403
"3405" "SP803280_c84520_g1" 20.7641106094432 24.8118282734888 13.1656967382138 14.4939732407321
"3406" "SP803280_c118278_g1" 13.0725769706072 18.3535411402656 20.3346790539395 20.6363401281544
"3407" "SP803280_c96362_g1" 0.859213677045534 0.281934409664201 0.563795972861916 0.422726302600484
"3408" "SP803280_c108930_g2" 0.493170172729469 0.154171910399548 0.315334327901328 0.340117167984298
"3409" "SP803280_c113868_g1" 7.81584911880952 8.72347856175702 6.51521610420878 7.51109031506259
"3410" "SP803280_c75410_g1" 2.73274239061568 0.24836147009189 1.75721354206301 1.84065227428037
"3411" "SP803280_c110018_g3" 1.63661979634541 1.08541712592905 1.75037000571424 1.24409743123831
"3412" "SP803280_c90985_g1" 1.40013640197743 1.77472961564242 1.87940574095119 1.76503804329996
"3413" "SP803280_c76150_g1" 1698.95970519345 1366.83298604717 1288.16827451754 1091.60216239305
"3414" "SP803280_c87033_g1" 1.42778472443571 1.81770292023512 1.11807497258684 0.54732592644402
"3415" "SP803280_c113504_g4" 1.06640497538928 0.951001099315653 0.807942280220565 1.19910556965043
"3416" "SP803280_c60650_g1" 1.03957976686998 0.95512172917696 1.08684967677266 1.06003030782269
"3417" "SP803280_c103507_g1" 1.35598066244167 0.893440066649732 1.39976208678385 1.45363482001209
"3418" "SP803280_c96505_g1" 2.00739534930682 2.96650716855726 2.84349021862486 2.15546931235849
"3419" "SP803280_c96253_g1" 0.805200042394643 0.969598509633987 1.18124819428328 0.440640689765286
"3420" "SP803280_c66096_g1" 1.8097859491914 2.51214224513735 0.975839338754899 2.87732416209019
"3421" "SP803280_c103628_g3" 1.34022870153708 1.44572683726444 1.22523260423319 0.5504008246209
"3422" "SP803280_c110351_g1" 32.0677735539777 29.6092086601701 30.361784901409 28.8980676660026
"3423" "SP803280_c103577_g4" 2.25387330759346 0.235786707596106 1.40875493434824 0.943970838882514
"3424" "SP803280_c97186_g1" 5.42739982385508 3.06827788175019 3.83192270531122 2.75949930786007
"3425" "SP803280_c87349_g1" 99.7114635208751 146.360348980451 164.457644523335 168.819020148869
"3426" "SP803280_c110456_g1" 0.975867739167904 0.111232327842042 0.929180874590195 1.04693893123366
"3427" "SP803280_c98335_g3" 4.87025836628535 1.20858178983368 4.72545616143683 4.50068470668777
"3428" "SP803280_c108479_g1" 16.9075612795368 23.6518144879032 20.7610525895631 17.1829131886774
"3429" "SP803280_c110057_g3" 0.828713571795125 0.78213067129709 0.680344235218866 0.968139910584601
"3430" "SP803280_c100053_g1" 13.382598994864 10.2791289334683 13.1287792462003 13.3214777357987
"3431" "SP803280_c94840_g1" 4.29923034910545 5.97185004905672 5.79973486859774 5.09964280497398
"3432" "SP803280_c94401_g4" 1.3315429043786 2.51190819322606 2.08928387860707 1.3734200395092
"3433" "SP803280_c58329_g1" 1.10322829082488 2.30862203586697 1.75041849878127 1.22480503161178
"3434" "SP803280_c110644_g2" 2.07508836764042 1.52903740077092 2.37142084661372 1.77483955195763
"3435" "SP803280_c84668_g1" 1.933239765178 1.53256524608527 1.67114481181283 1.36664945308682
"3436" "SP803280_c85617_g3" 3.33188969916184 3.47967161382694 2.95205084335691 2.66261058640488
"3437" "SP803280_c91383_g1" 0.463232217027319 0.0800446347491048 0.492275298206347 0.375121136445575
"3438" "SP803280_c102320_g3" 15.5417969017429 18.7680496204487 17.8561653666601 19.1863874301987
"3439" "SP803280_c90888_g1" 332.933191516644 572.749657837256 516.448290447534 486.911943996507
"3440" "SP803280_c91312_g2" 1.12061895306201 1.45447149952059 0.930451065198588 1.3577405842713
"3441" "SP803280_c75357_g1" 2.46580193298704 1.21823368916299 2.16255773560355 1.26285130174967
"3442" "SP803280_c108077_g1" 10.4311035188233 10.8052150293503 11.4142767724004 11.8593342892227
"3443" "SP803280_c104536_g1" 2.73208930645896 2.98595946072536 2.46727743643469 1.45549939835905
"3444" "SP803280_c124185_g1" 1.84515869441004 0.562543884547014 1.37681845062523 1.29823909740691
"3445" "SP803280_c86949_g1" 6.81747286510243 1.71285662407482 7.93119107625287 6.206244479683
"3446" "SP803280_c109745_g2" 5.89388775485018 5.17050640766128 4.87995387470582 6.8835954183227
"3447" "SP803280_c109676_g1" 1.1935623113738 0.657071601254267 0.971713123784089 0.902331966355802
"3448" "SP803280_c113338_g2" 2.56775056338155 2.40054279391232 2.74779802071706 2.36494601744858
"3449" "SP803280_c90038_g1" 2.24133509250382 2.33475695873867 2.21049887472281 1.84781661055003
"3450" "SP803280_c113658_g3" 12.2205904327846 19.9008068136739 17.3564418772167 19.430592641153
"3451" "SP803280_c98173_g1" 2.80674594585908 2.83109251227133 2.67384017857198 2.94969773859871
"3452" "SP803280_c82696_g1" 0.935318702315463 0.617150860355493 1.32995580841597 0.607782246090605
"3453" "SP803280_c105255_g1" 2.31628217687708 2.68640252911603 3.69347914879766 2.28126427177965
"3454" "SP803280_c96312_g1" 0.96482117798793 0.877692952350521 0.707175512059962 0.385845071112392
"3455" "SP803280_c103197_g3" 2.10069114633321 1.4213287880134 1.88065291497807 1.64261463397642
"3456" "SP803280_c101462_g2" 1.91400087155192 2.2561378932366 2.62628981091097 1.8936320501523
"3457" "SP803280_c98374_g4" 9.49061324610104 18.5938207681851 13.5934663923601 15.7158956248604
"3458" "SP803280_c104442_g1" 0.796774254786663 0.911737464771169 1.10113389414036 0.838024323210961
"3459" "SP803280_c98543_g1" 0.755549809050897 0.644424819237215 0.787627857616796 0.85629763002988
"3460" "SP803280_c93770_g5" 25.3515151609319 25.9113700309704 24.6300081561462 20.3143731258149
"3461" "SP803280_c85200_g1" 7.42863639941674 12.668984714316 9.44344710926799 14.3898780111917
"3462" "SP803280_c78234_g1" 0.589064781606701 0.981859782221485 0.717606111083571 0.778558297094136
"3463" "SP803280_c109297_g1" 0.962761701422224 0.750685582949791 0.758854960340033 0.441206274971498
"3464" "SP803280_c85779_g2" 3.5033704992277 3.66869820588437 2.13136048590701 2.67301992851773
"3465" "SP803280_c114506_g1" 0.678498826003929 0.62655484947088 0.865395159071824 0.297828999657206
"3466" "SP803280_c100013_g5" 0.737845539748117 0.563615385165386 0.853838342928 0.693098870555155
"3467" "SP803280_c100036_g1" 1.14673204442118 1.70750338806134 1.54221769988455 0.978505249646641
"3468" "SP803280_c105011_g1" 36.5518181815965 59.9577011360277 57.2826622969406 60.8718676253898
"3469" "SP803280_c93554_g1" 13.9628672510927 19.7033863004896 19.8205624911826 17.5919408061908
"3470" "SP803280_c114917_g1" 6.71683231720609 5.9544798012837 6.40361711186499 6.70442684674131
"3471" "SP803280_c68304_g1" 0.664252812716245 1.74184433941485 1.43164728122711 1.5475787363536
"3472" "SP803280_c111130_g2" 0.307418724804872 0.758652783609423 1.19020257350307 3.15306046041947
"3473" "SP803280_c111390_g1" 4.32401315269709 2.13956565553292 3.74435517673787 4.53113076148337
"3474" "SP803280_c91848_g4" 2.3269692177307 6.37167962088235 6.05149223542269 5.39099503784059
"3475" "SP803280_c114181_g1" 24.2079474637601 21.3361244451927 21.6882453300433 21.0389759072816
"3476" "SP803280_c114325_g2" 81.5638673879047 83.4424503908026 73.1963304428628 67.3846342103725
"3477" "SP803280_c99715_g3" 11.4186117900727 9.38073998970259 8.09720666625022 8.87128515845557
"3478" "SP803280_c113121_g1" 0.81034363132779 0.388767624050928 0.540333573215434 0.487064090573943
"3479" "SP803280_c101617_g1" 0.953175716722189 0.18226392025535 0.769276865066964 0.642778532639175
"3480" "SP803280_c112393_g2" 2.50427609611462 1.50846038724127 1.19903713130294 0.187822852524043
"3481" "SP803280_c111607_g3" 1.50603560954846 1.55317141877508 2.28594479597138 2.42510456024415
"3482" "SP803280_c100383_g1" 4.28811277912052 1.92548646261586 4.24398521575124 3.15594725547568
"3483" "SP803280_c108660_g3" 0.470334774319265 0.170022801317607 0.307216316803988 0.149273684865139
"3484" "SP803280_c96749_g1" 0.766031449294098 0.927305830993396 0.510923057739175 0.990625969143056
"3485" "SP803280_c88224_g1" 0.580073273364983 0.979011958642525 1.0422626424914 1.04669193485029
"3486" "SP803280_c103423_g1" 3.06807334379573 2.15950851334973 2.68414918208748 1.61854986994889
"3487" "SP803280_c101314_g3" 4.64929561575983 5.39687821222904 6.08367491166391 5.72798243243826
"3488" "SP803280_c80861_g1" 6.45780327783852 9.84620711662216 8.17227811292881 8.07214238723786
"3489" "SP803280_c118233_g1" 2.36814952721627 1.36085514594976 2.35521335703497 1.83420075416181
"3490" "SP803280_c102126_g1" 11.1804511950621 9.81809068573732 12.0674645818114 10.5008149872953
"3491" "SP803280_c81617_g1" 4.08467933856218 2.42894487428144 2.68143228199659 2.9584624933175
"3492" "SP803280_c102834_g1" 0.645663929324695 0.357706338831491 0.801919430889436 0.729891999307447
"3493" "SP803280_c106052_g1" 0.382124254843046 0.185302396828179 0.163091626621629 0.269695501901953
"3494" "SP803280_c93464_g1" 7.36174562077238 5.77705581414982 4.90453439393211 5.99759531700137
"3495" "SP803280_c99320_g1" 1.65807934862969 1.98827973486451 1.34070613630823 2.38666525877564
"3496" "SP803280_c95275_g2" 9.00716970357647 8.47517186784953 10.2999769665799 7.93428294213379
"3497" "SP803280_c79878_g1" 0.615834482195512 0.378800258897725 0.418991251841396 0.700651879137119
"3498" "SP803280_c48201_g1" 0.657310529065554 0.683031974533868 0.688758574513932 0.745080295910509
"3499" "SP803280_c86801_g1" 0.846503686971856 0.901665034813786 0.941208251951974 1.24954918357865
"3500" "SP803280_c96063_g1" 42.5878228663738 59.1450181553223 63.1862257748105 59.0982698612906
"3501" "SP803280_c112961_g1" 29.5281928364178 28.5196038056068 31.1693727057361 25.550343177682
"3502" "SP803280_c72283_g1" 16.8704078056283 25.0341626130133 26.6565715680262 21.8414292788237
"3503" "SP803280_c94019_g1" 0.429796857863558 0.225940705552927 0.424047017478297 0.370888011728093
"3504" "SP803280_c111312_g2" 9.87644711329029 7.87400970901253 8.18426383828784 8.50908094411267
"3505" "SP803280_c117410_g2" 2.55691453677917 1.96093952770159 2.73727629984082 2.20022730382809
"3506" "SP803280_c108829_g1" 0.943445548739312 0.618734457417104 0.895578058877033 0.526525019783309
"3507" "SP803280_c117601_g1" 55.8947439053776 25.024159487756 50.9402055864603 35.3872591658885
"3508" "SP803280_c107182_g3" 1.76727283852828 1.47310654189196 1.1651915723273 0.509130505706511
"3509" "SP803280_c79842_g1" 3.3115635004492 1.96453128081822 2.99886526506771 2.03242153454564
"3510" "SP803280_c100158_g2" 26.7943801292345 32.141915607798 37.8165890531981 38.6046974511032
"3511" "SP803280_c95757_g2" 30.0541853648495 18.3398685382376 16.6645969863096 24.92935495895
"3512" "SP803280_c85242_g1" 0.247591526332801 0.192928194068446 0.101080278159878 0.886673057927148
"3513" "SP803280_c89599_g2" 6.6680137928664 6.12303861100707 5.60810647372353 1.9859874957547
"3514" "SP803280_c108495_g1" 0.97850864668211 1.5711075053059 1.37362886023084 0.509026063189377
"3515" "SP803280_c103871_g1" 5.10519203249172 4.47490053923472 5.17349936086394 7.2145833669637
"3516" "SP803280_c89387_g1" 0.447588786256767 0.522730606190595 0.550747139015191 0.431491448594352
"3517" "SP803280_c91113_g1" 0.895248085752283 0.764545639796741 1.00258036913718 0.86148559547608
"3518" "SP803280_c94529_g3" 9.88406913645023 12.6085093865912 8.52058598097016 8.07730671682293
"3519" "SP803280_c97512_g3" 2.92902529866319 1.68917973465514 2.91023333190736 2.49706404907762
"3520" "SP803280_c109199_g2" 1.10727655591514 0.688471105505519 1.2604666115606 0.876707225055012
"3521" "SP803280_c101856_g1" 6.43545741479486 5.54816191571752 4.22153990850108 6.07039809204717
"3522" "SP803280_c92071_g1" 2.94428646831936 3.45342789403084 3.62211805137882 2.72540787628439
"3523" "SP803280_c106197_g3" 1.05693272143689 1.28320734586595 0.998993897979796 0.971796871231015
"3524" "SP803280_c31792_g1" 1.29114971382917 1.04810655970977 1.38589916911664 1.32445846334122
"3525" "SP803280_c91100_g3" 2.51583361532154 2.71182724979216 3.43326255605981 2.63981646188712
"3526" "SP803280_c98493_g5" 0.972164810821407 1.48280037621081 1.0738948559188 1.5779945647505
"3527" "SP803280_c113279_g3" 3.6336001295764 3.3715679625334 4.24269876597929 3.47885456589107
"3528" "SP803280_c85678_g2" 1.88662329016097 3.46463264688802 2.11549960396575 2.48989748097506
"3529" "SP803280_c91176_g1" 3.72374619858815 4.43074068640597 4.49888792376286 4.10654596976888
"3530" "SP803280_c107796_g1" 17.6101070325233 17.0095012133994 20.2574923076813 19.5091326286589
"3531" "SP803280_c86363_g1" 1.06578993802961 1.0810196811424 1.15010310926275 0.621929393037916
"3532" "SP803280_c102664_g2" 30.7996528248081 37.622217990353 45.9388254847936 46.480428952208
"3533" "SP803280_c111183_g1" 210.151148762865 291.899158238499 86.181785430406 61.8497889661381
"3534" "SP803280_c88017_g1" 1.39511482106749 1.36831752131722 1.51690417989593 1.34985600081911
"3535" "SP803280_c111556_g5" 1.06235701484587 0.262521138908988 0.941620422776776 0.576750055791185
"3536" "SP803280_c32657_g1" 12.9352086250441 22.1875397271881 14.7903709878764 15.2379370464579
"3537" "SP803280_c41848_g1" 3.39614134246984 1.38700911293193 2.64269260610301 3.08713748383226
"3538" "SP803280_c65092_g1" 25.7493085721567 49.6768978222579 34.2150398703721 39.6881675945982
"3539" "SP803280_c115196_g1" 1.48819504232684 1.25682119214021 1.960002537196 2.93531264260509
"3540" "SP803280_c103023_g1" 0.872676247012399 0.475246746254839 0.962551938696939 0.501831148227736
"3541" "SP803280_c26664_g1" 0.239968293396124 2.46023577338813 1.74550965972622 3.0091766717554
"3542" "SP803280_c106656_g1" 1.51330088803772 0.477257287094662 1.25130551617958 1.02485550392422
"3543" "SP803280_c113436_g1" 125.454944765978 111.193206404998 104.247579278174 189.621807074607
"3544" "SP803280_c76300_g1" 3.30766717390817 6.01743766194093 7.33532788280809 5.59924972066355
"3545" "SP803280_c113301_g1" 29.8769665825462 29.0962288504749 26.8880264372212 32.8966355679215
"3546" "SP803280_c72527_g1" 10.5927066951184 9.54086345461252 8.15759570357285 14.424727049847
"3547" "SP803280_c109761_g1" 11.1274160397511 11.1222456382102 13.4153894913138 11.3111439372491
"3548" "SP803280_c69842_g2" 0.581978377666103 0.153398034309382 0.622151699959382 0.483818168266193
"3549" "SP803280_c112517_g5" 8.13136767029529 7.46820587156938 7.36706351242286 8.12092581350775
"3550" "SP803280_c95120_g1" 0.870709722424923 0.227463505488845 1.20326830694912 1.33795366002064
"3551" "SP803280_c106638_g1" 2.81922105901349 3.30524628557363 3.6257595288201 1.6864225632689
"3552" "SP803280_c116129_g4" 102.733348499673 34.3520974565841 68.528403393447 64.8690030155823
"3553" "SP803280_c116107_g1" 21.8103515292479 23.146240447605 25.5332078714292 32.1390107106079
"3554" "SP803280_c79284_g1" 3.01894029190364 2.2578336871291 2.84746763428007 4.24317271619035
"3555" "SP803280_c87801_g1" 2.10122301990459 0.884963768341738 1.29536408115471 0.65299158680099
"3556" "SP803280_c102148_g2" 4.41956708354879 3.97527021234123 4.06995538534792 3.83365805671228
"3557" "SP803280_c92520_g1" 4.01754099186024 1.05990633227398 4.397382010714 4.23606146627146
"3558" "SP803280_c92192_g5" 6.91521598116062 8.98709697871588 5.85332738892422 5.93644426357729
"3559" "SP803280_c107815_g2" 4.33685251676798 4.20622989460575 4.98014857157994 4.53405713979374
"3560" "SP803280_c98251_g3" 2.23375190926582 1.18006956550219 1.28914428573298 1.09698124396378
"3561" "SP803280_c96796_g1" 3.30720403004761 5.920345929425 4.64961359298086 3.68850688224854
"3562" "SP803280_c115290_g2" 28.4087484331217 23.9372224531436 32.2296016122549 31.0406229868266
"3563" "SP803280_c85681_g1" 13.245987273453 19.4564964235512 13.9627817700294 14.2814853734716
"3564" "SP803280_c87763_g2" 188.08317137872 212.800444481453 183.081678856847 195.074656485805
"3565" "SP803280_c79286_g1" 0.697906680588048 0.574030356186067 0.605559029766512 0.230898301278659
"3566" "SP803280_c57496_g1" 10.3826376905463 13.5824640446547 23.4603751214334 34.4522386499459
"3567" "SP803280_c84183_g1" 28.8481769125462 38.1452711816037 34.7091829923132 37.6098683384393
"3568" "SP803280_c88479_g1" 0.689974943928926 0.695092311460857 0.694755703643045 1.09798873281539
"3569" "SP803280_c114129_g1" 3.05410764547835 4.99718242019172 3.44667916580598 3.22616139107128
"3570" "SP803280_c106301_g1" 2.14587187339225 1.88859859302577 1.49284938213928 1.25709771311069
"3571" "SP803280_c99379_g1" 4.95369637145073 6.41128958270162 5.36146277944679 6.72300460874864
"3572" "SP803280_c113300_g2" 2.52674389759315 3.43261838160676 3.05561869088339 4.65478705967865
"3573" "SP803280_c132716_g1" 4.4361809884082 5.97495921755004 5.66233064688751 5.26328784960852
"3574" "SP803280_c115880_g1" 2.55705250208931 3.19049869874718 1.54079530766197 0.803873876990698
"3575" "SP803280_c100953_g2" 7.04268607425084 8.70605621298066 7.26158384543237 7.95050693436113
"3576" "SP803280_c96409_g1" 1.38310369951817 0.74817719546608 0.923930897292615 0.355841497914591
"3577" "SP803280_c96753_g1" 3.09821541246934 2.56529558675968 2.71697626362728 2.34826884087403
"3578" "SP803280_c109548_g1" 0.336789726899972 0.395051960130157 0.349287736738447 0.523576501303068
"3579" "SP803280_c95581_g1" 0.779267900444496 0.644817079829778 1.09847850784385 1.15858357574519
"3580" "SP803280_c72153_g1" 0.85880306657248 0.54833051838469 1.942843813433 2.2213779059866
"3581" "SP803280_c105600_g2" 13.9212573073259 11.8758342460692 11.8814884794005 16.9691060757793
"3582" "SP803280_c105423_g1" 0.780060986778496 0.223570209946409 0.425220525601758 0.431509178926492
"3583" "SP803280_c110500_g1" 0.57322838809406 0.252772127640899 0.519781637733902 0.372723189048877
"3584" "SP803280_c106762_g1" 2.28040160008919 2.65484887869792 2.32332465426392 2.52341854281597
"3585" "SP803280_c106011_g2" 0.912674956145274 0.0599947361544947 0.474414861533091 0.503442470579636
"3586" "SP803280_c96495_g1" 11.5047063495371 11.9413970569209 10.283120006419 11.5587536768144
"3587" "SP803280_c102761_g2" 1.65283102997699 0.56155922403063 2.04305936032536 1.93851725834431
"3588" "SP803280_c86362_g1" 1.79789118948993 1.13035419901061 1.25694604558463 0.605167339191091
"3589" "SP803280_c96438_g1" 0.735519590017299 1.02199167471686 2.41000811812111 0.871906233588783
"3590" "SP803280_c107212_g1" 5.6535258991742 4.97015535048029 4.07065482945246 4.69546781282409
"3591" "SP803280_c95866_g1" 8.66426404025179 10.1553393878283 10.4615240562508 10.0050822638513
"3592" "SP803280_c106871_g1" 0.566284837075014 0.66486578706038 0.503509027495701 0.145739591235917
"3593" "SP803280_c60508_g1" 174.884265625713 170.586160459966 161.493593973075 52.7348460831552
"3594" "SP803280_c113522_g3" 2.79994756029009 1.83007340439626 1.99675092050021 1.72049316551239
"3595" "SP803280_c107462_g1" 1.49713613248356 1.59198683407238 2.50390080968613 1.72910492725071
"3596" "SP803280_c97779_g1" 12.0241053132318 12.3994407404329 9.3581393975379 13.0478188809686
"3597" "SP803280_c103304_g1" 0.381938324917473 0.30161633101812 0.361615675058173 0.145302980656836
"3598" "SP803280_c115173_g1" 24.4003726217737 13.9664242971854 9.11781556512381 9.68489275934934
"3599" "SP803280_c96935_g1" 2.06384305831934 1.89697862898863 2.31929801052867 2.32942962735132
"3600" "SP803280_c112991_g2" 4.68138703180073 5.67966533397088 5.72161457666984 6.25883997255275
"3601" "SP803280_c110822_g1" 1.02044544143351 0.399804164904054 0.712236674995297 0.788025038845831
"3602" "SP803280_c95106_g1" 4.41674428485192 4.64107443066579 3.67064380274494 0.685393917140222
"3603" "SP803280_c85892_g1" 10.6929226831317 15.9131381961354 11.6679479067399 8.69016366538735
"3604" "SP803280_c117967_g1" 3.72171228664943 3.07618012550053 3.74595990872232 3.51427237834841
"3605" "SP803280_c38830_g1" 1.07962951315617 0.827475248087411 1.30041719077627 1.16257976473862
"3606" "SP803280_c116238_g1" 4.8235077888701 4.55854171394415 5.70434204040929 4.54240937438768
"3607" "SP803280_c107792_g4" 1.12364425080572 0.371186228499169 1.11946885987749 0.53039340366973
"3608" "SP803280_c96816_g2" 0.739431492580994 0.636497534663806 0.885907659229026 0.627985528993842
"3609" "SP803280_c118331_g1" 2.78504158179186 2.00068787862514 3.20146390779507 2.46554472552649
"3610" "SP803280_c107781_g2" 4.66334241976913 1.08005428042881 1.21233258712224 1.17049871271577
"3611" "SP803280_c47905_g1" 13.6741939659748 21.9857406957748 12.5395371810196 15.1424749606974
"3612" "SP803280_c104773_g1" 2.91673158459082 2.28577775671291 2.04955932463682 2.22709923601204
"3613" "SP803280_c122685_g1" 44.0460253818558 56.3705408324459 53.9255782214669 50.5981140964065
"3614" "SP803280_c114278_g2" 2.13258114676543 1.58779269178091 1.76255354357126 0.130347143563148
"3615" "SP803280_c80596_g1" 2.88405122687049 2.16128317063871 1.70886003591176 1.50754622782135
"3616" "SP803280_c115300_g1" 38.1327754195506 61.3418222680066 54.6743007370616 60.5089643853184
"3617" "SP803280_c76607_g1" 10.4572638988511 13.6341777259747 9.52587965649617 11.2085212375677
"3618" "SP803280_c96510_g3" 0.882689762204739 1.89659251155667 1.11179033301722 1.05750075271979
"3619" "SP803280_c109403_g1" 0.683214682407792 0.493857314321837 0.391748153794508 0.264237264172106
"3620" "SP803280_c106246_g4" 3.0170172259645 4.56312792119499 4.16723862240552 4.47800227366355
"3621" "SP803280_c83058_g3" 1.59627146655811 1.17600164276358 1.6859785194662 1.12711566991357
"3622" "SP803280_c22433_g1" 4.56840438707897 4.97009600007467 5.61112832253992 5.05277637092252
"3623" "SP803280_c112184_g1" 8.23083793199569 12.1984167107327 12.1985952023986 15.551158998275
"3624" "SP803280_c107068_g2" 12.4463353196158 11.2215242269586 11.5500310838355 11.2022667025147
"3625" "SP803280_c27922_g1" 3.44128176508264 3.74199494359001 1.52255697119829 2.05244438127566
"3626" "SP803280_c114925_g2" 5.96891620389924 6.04344181856592 4.37895981637714 5.31275219074977
"3627" "SP803280_c90365_g1" 0.906741621117327 0.625016991240277 0.813493098050282 1.02746877964675
"3628" "SP803280_c102127_g1" 1.16900505233131 1.8466249908958 1.72021845674639 0.932669915674194
"3629" "SP803280_c90178_g1" 1.53734192295657 0.251804710287048 1.2411511295699 0.683460936818919
"3630" "SP803280_c106405_g5" 0.468519009114022 0.778813874833864 1.27336349163246 1.7905865557575
"3631" "SP803280_c112400_g2" 1.13220967271828 0.246671690119124 0.806779452985756 0.927608094472336
"3632" "SP803280_c113503_g2" 1.05151299884817 1.12343679232566 1.20032788988125 1.11604418960891
"3633" "SP803280_c81982_g1" 3.5283461398149 2.01964351028316 4.75979384748433 2.85737738572672
"3634" "SP803280_c110604_g1" 2.50414897166278 1.10868934545383 2.1069471030145 1.56306385193295
"3635" "SP803280_c81049_g2" 0.938412149516788 0.328720106116775 0.934588262264559 0.681380311558745
"3636" "SP803280_c114841_g1" 1.16500697790216 0.718480735422635 1.0247195223574 0.974807087872463
"3637" "SP803280_c106207_g2" 20.434706866823 22.7380620725005 25.3666520118585 20.2129379090898
"3638" "SP803280_c96231_g2" 0.417025478711457 0.687441425659411 0.528749633041965 0.638561285127417
"3639" "SP803280_c77398_g1" 3.24479685300486 2.60973636969686 3.28036486265473 3.34209206267224
"3640" "SP803280_c22529_g1" 11.0533231467215 8.33425983077264 9.53296563839329 3.68472853975793
"3641" "SP803280_c112844_g2" 14.5346971770966 15.1955292031237 17.186811589277 15.9047201085481
"3642" "SP803280_c105351_g1" 14.232028521504 13.5232889393109 13.5787496624673 13.4915688480113
"3643" "SP803280_c100860_g4" 4.99209002885398 7.83865887067295 7.42573603070869 7.98970775629322
"3644" "SP803280_c97211_g4" 7.0596748435129 7.47233178924513 6.44943195061472 6.91712990641541
"3645" "SP803280_c96560_g1" 0.733925827878266 0.730986362635716 0.628661023289944 0.689923483026946
"3646" "SP803280_c102523_g1" 2.02506987318483 3.47980347733909 2.85467131655667 2.98183345395955
"3647" "SP803280_c110303_g1" 1.36415524589769 0.408775689109982 0.267134795861036 0.523113662681529
"3648" "SP803280_c103493_g1" 0.551816455596695 0.462501468595807 0.717736578553877 0.805160509938262
"3649" "SP803280_c100356_g2" 1.00908120922245 1.25337308439986 0.93677270643491 0.979639769584063
"3650" "SP803280_c106374_g1" 1.66273169421828 0.952929333992546 1.0869307258027 0.45654556824367
"3651" "SP803280_c91803_g1" 1.25847506099135 1.82356611537271 1.31262312660315 0.381019071382321
"3652" "SP803280_c99222_g1" 3.79855193517668 4.04409342801087 3.87948245823168 3.54290326138134
"3653" "SP803280_c113376_g2" 0.586106109511075 0.553077584702394 0.775770036618081 0.322432110626296
"3654" "SP803280_c103192_g1" 7.91104353092258 12.6444064667462 11.5467451573789 11.6726680622736
"3655" "SP803280_c30727_g1" 49.5402194606986 54.4934251268952 49.5796347378617 51.163871041591
"3656" "SP803280_c103867_g1" 1.06866134861194 0.328634241979591 1.12314187575459 1.03626972418358
"3657" "SP803280_c100018_g1" 1.34302965686422 1.46965907721464 0.935908784563722 0.954024766861149
"3658" "SP803280_c131583_g1" 1.22552233100957 1.37314050976149 1.18493163415711 1.66834969562733
"3659" "SP803280_c110380_g3" 0.37443521151163 0.183602446452991 0.602790407784445 0.216417580304999
"3660" "SP803280_c109206_g1" 2.64058474294938 2.68483813696889 2.6653469521513 1.29572746427143
"3661" "SP803280_c103661_g1" 19.2216916265068 27.418608010551 29.9359857073386 38.0927735586159
"3662" "SP803280_c92366_g1" 1.38455713071762 1.79459416158259 2.83490172574247 2.38767225470356
"3663" "SP803280_c107534_g1" 1.44258898037095 1.2560149388407 1.26094687132918 2.06130246828768
"3664" "SP803280_c109670_g7" 1.35175879181863 1.29054642830016 1.12793716931886 1.50992379508836
"3665" "SP803280_c112467_g1" 6.11019021967334 7.95941509332735 4.50486796623439 12.7240702134678
"3666" "SP803280_c114377_g1" 0.244968931098952 0.0554534484451805 0.250756673257439 0.322010081640004
"3667" "SP803280_c103161_g1" 4.04983062923249 2.70929330453397 4.42254610422842 3.07732660618843
"3668" "SP803280_c104873_g2" 23.4219977544921 26.6474646469328 23.4932445650248 29.4286251298997
"3669" "SP803280_c90056_g2" 2.31939460439635 0.627306082467859 1.06073137276093 1.14493498855255
"3670" "SP803280_c21098_g1" 0.933515643129865 0.64070692330719 0.696065180179051 0.561309797358044
"3671" "SP803280_c98244_g2" 142.758720887827 90.251578491315 65.1834381559977 49.679040446619
"3672" "SP803280_c91721_g1" 2.28035002962683 2.42853384739604 4.04025146157547 12.0518684445046
"3673" "SP803280_c76694_g1" 5.92978044995553 7.76470483579531 7.56038870710242 5.77563328631125
"3674" "SP803280_c104464_g1" 5.15140959670312 4.7690016436109 5.44911303047878 6.14122917397686
"3675" "SP803280_c116031_g3" 1.84942293616451 1.28479891976414 2.04194587191328 1.54896506670735
"3676" "SP803280_c80858_g1" 1.84961543877968 1.65219896932104 1.83727021643495 1.41147449412223
"3677" "SP803280_c90683_g1" 5.55891200815485 2.87562905987313 6.49283990769136 5.52154660821302
"3678" "SP803280_c115814_g1" 0.266648347188606 0.488525508774677 0.491208409929945 0.515002077265182
"3679" "SP803280_c108386_g2" 30.9556824876853 31.7947359441623 35.9345188816126 31.4073809564067
"3680" "SP803280_c85139_g1" 2.00308505562844 2.57757355306685 1.3273602812295 1.4097283337187
"3681" "SP803280_c88964_g1" 1.04553006016069 1.58431776962081 1.03625737387491 1.00485110036777
"3682" "SP803280_c112713_g1" 4.83446642363793 3.35425720984074 4.26338236099634 2.84748957643982
"3683" "SP803280_c106620_g3" 2.22300992056419 2.69841284966671 2.32856239804938 2.44916146250528
"3684" "SP803280_c117885_g1" 4.02898344196691 3.01951751344103 4.82485893832406 3.89871854037813
"3685" "SP803280_c106272_g1" 0.996852696474089 0.196494721352736 0.966787080183842 0.347695289564518
"3686" "SP803280_c103576_g1" 14.5227785532112 17.2584022755466 14.5705018769909 15.1026537875083
"3687" "SP803280_c84964_g1" 5.1654564074194 5.70509638104594 5.51781361571643 4.97883340984301
"3688" "SP803280_c97675_g1" 5.03625374826257 4.29598792045061 4.42961981715901 4.49122564104163
"3689" "SP803280_c110626_g2" 26.9261393878108 28.4901039601653 27.4930184308572 43.6575270712333
"3690" "SP803280_c105926_g2" 0.861591923621902 0.924317201515497 0.592957630698553 0.233746064141562
"3691" "SP803280_c90760_g2" 1.02751018143726 1.7861430843937 1.80700347696334 2.40684195764471
"3692" "SP803280_c89928_g1" 2.97349961631933 1.66242561447946 3.04548336459032 2.30638821674994
"3693" "SP803280_c118449_g1" 1.78652629766528 0.974191096575469 1.36938427381789 1.37668080204478
"3694" "SP803280_c101393_g1" 7.65583775411407 6.68668925591474 8.44787706837445 2.01900692509229
"3695" "SP803280_c105925_g1" 6.31604435695225 5.47701794663898 5.35350545998152 6.38752969658161
"3696" "SP803280_c104475_g2" 1.27920132687903 1.74098692743966 1.33518290309261 1.58215981954837
"3697" "SP803280_c114820_g1" 2.35556215359871 3.10604104271039 4.25337709268199 1.11322676659364
"3698" "SP803280_c88402_g2" 2431.40311954869 3353.70678979962 2941.30210954322 3772.37655819878
"3699" "SP803280_c103445_g1" 17.5848018433069 14.8819586984667 14.6872507159383 18.3043493164989
"3700" "SP803280_c112222_g7" 1.37242580492121 0.58898835900591 1.18610058492505 1.63110562908971
"3701" "SP803280_c94890_g1" 8.38066332120379 6.92754761253113 5.97265149881671 10.0966717412375
"3702" "SP803280_c112978_g5" 1.75092972220949 2.46474679961683 2.34201134109896 0.897625456603723
"3703" "SP803280_c53244_g2" 6.11214776842758 4.11707137318073 6.3159220351703 6.30824951769262
"3704" "SP803280_c88597_g1" 5.07436563325105 3.58754180725432 5.32578845976547 3.0534665932519
"3705" "SP803280_c98998_g1" 3.65697094844267 3.10151030412732 2.02059633034165 1.04334646558755
"3706" "SP803280_c87302_g1" 19.9918860932804 21.6965191794103 21.1274326076212 23.1767514441286
"3707" "SP803280_c106276_g1" 27.9322146247253 32.2085884198023 30.9750782953049 27.0269199500275
"3708" "SP803280_c112187_g1" 6.79118367579914 7.33871139296672 7.53375380498471 6.91133008648468
"3709" "SP803280_c96651_g2" 2.48961006704988 2.01015970146935 2.11345513423882 2.26881549154513
"3710" "SP803280_c87573_g1" 2.90170424107425 3.02710855689869 2.64960155021871 0.976266928332297
"3711" "SP803280_c106372_g1" 73.7811072117709 100.16495801278 90.0399590719254 116.749966335602
"3712" "SP803280_c65385_g2" 2.6538948604113 2.1194353858703 3.21341357799856 2.19246174637736
"3713" "SP803280_c109705_g1" 56.2405122241413 44.5007651981959 52.4938387242046 60.3129895605285
"3714" "SP803280_c114295_g1" 2.74175270760936 0.880760216394313 1.79046300184828 4.09265149861485
"3715" "SP803280_c70923_g1" 3.01680673605868 3.16496933985395 1.68029147236976 2.27398464407937
"3716" "SP803280_c105436_g1" 2.15760262973183 2.90703604289013 3.06164681945754 1.79824405184422
"3717" "SP803280_c105197_g1" 2.31900381744866 0.86959201459666 2.02983648079553 0.954139586947358
"3718" "SP803280_c117058_g1" 3.30666611577793 3.225836024926 2.34056897985318 2.34240476782963
"3719" "SP803280_c102218_g2" 7.50029259391577 10.9116632246364 8.47045562673053 9.9875917786478
"3720" "SP803280_c106073_g2" 10.7819726620834 12.0611589548328 10.6820267039009 11.9296431147545
"3721" "SP803280_c99422_g1" 8.34952975251667 8.86277023689412 10.2111831622306 9.82144621569222
"3722" "SP803280_c107018_g1" 1.71296365247215 1.15907120030452 2.22472042469364 1.88568350743703
"3723" "SP803280_c115863_g1" 43.2015149844233 60.2115165262239 73.1789177610825 81.6046851386593
"3724" "SP803280_c79970_g1" 5.05326691162704 1.42400019706705 6.89602982205824 6.72568909460333
"3725" "SP803280_c112113_g1" 0.871052364906328 1.21178960715442 1.78291485069256 0.5296750765729
"3726" "SP803280_c116289_g1" 12.1501383157364 8.4259232425389 11.103500568901 11.0309515390004
"3727" "SP803280_c88595_g2" 0.894296787093854 0.612502806070668 0.654760750827583 0.137286479328547
"3728" "SP803280_c100067_g3" 3.72339196930341 3.45640123445848 3.88740244520163 3.9334922425037
"3729" "SP803280_c110238_g1" 13.4358676978809 16.2653725654637 16.529209683603 16.7565908951923
"3730" "SP803280_c111915_g1" 18.0424454401293 23.0000786840833 25.9228747035717 22.4219627611221
"3731" "SP803280_c104200_g2" 0.53287285837376 0.488013690596625 0.749387035316129 2.50483495406207
"3732" "SP803280_c99424_g1" 1.11052476616305 0.822866541819952 0.584517698485918 0.927053539177233
"3733" "SP803280_c117485_g1" 11.3680084408468 12.0701003250493 12.7386917360331 11.2889582045737
"3734" "SP803280_c109897_g1" 2.26529738282454 7.68650050057333 5.91359093476897 4.93771947712598
"3735" "SP803280_c88801_g1" 1.16468765088898 0.235083457981708 0.705451683577332 0.441624761352978
"3736" "SP803280_c107425_g1" 1.4298405990717 1.18880442099455 1.13153710065046 1.25407582977913
"3737" "SP803280_c93667_g1" 426.944350809527 627.476656832141 566.904703540261 549.774269364718
"3738" "SP803280_c105813_g1" 1.91199739442243 2.60215007716504 1.94306242197687 0.874360278437165
"3739" "SP803280_c114255_g1" 4.20207073373727 4.99929378553571 4.91308804512084 4.23697560191671
"3740" "SP803280_c112518_g1" 1.10112752998961 0.43422883654329 0.998711619072137 0.498269747007369
"3741" "SP803280_c88249_g1" 0.819935222377671 0.274494804623116 0.551908875797364 0.559238821493895
"3742" "SP803280_c116747_g1" 0.726708381187762 0.381246151313328 0.608255901427309 0.661971678759441
"3743" "SP803280_c70863_g1" 1.01608981891409 1.38026508840703 1.09502884729012 0.853680838009445
"3744" "SP803280_c60642_g1" 19.3390126571684 7.59550818420344 7.22642863352366 19.2135500236055
"3745" "SP803280_c73516_g1" 0.545127391599234 1.02561393669351 0.987443840810841 1.66546096748391
"3746" "SP803280_c101967_g1" 2.8188574882737 2.98946893875429 2.80534273033199 1.04434628122923
"3747" "SP803280_c77663_g1" 0.951586377343606 1.52363262926382 1.12035527598559 1.95103737939721
"3748" "SP803280_c56768_g1" 3.31383296357465 2.78608779015992 8.67565269300848 10.6060447158249
"3749" "SP803280_c100302_g1" 1.79908315676058 1.32217075465964 2.17689846899251 1.62932204327659
"3750" "SP803280_c112266_g1" 1.65087603886113 1.15575095250191 2.05451769652131 1.97820965765616
"3751" "SP803280_c73239_g1" 972.440665343894 1228.67080811807 1739.465577785 1563.12008827719
"3752" "SP803280_c110581_g2" 11.1355624348525 7.31970488823224 7.31013404774922 9.20202359385179
"3753" "SP803280_c108349_g1" 0.910753525441352 0.527972067465888 0.456216511922907 0.336844536388498
"3754" "SP803280_c61770_g1" 1.43302172394348 2.24559726834607 1.05172986269561 0.527535233002229
"3755" "SP803280_c109092_g1" 43.5205175313565 52.8021419293031 47.9398032720471 42.1683766678678
"3756" "SP803280_c111243_g1" 0.34450162723057 0.301613739149462 0.551534706882044 0.0684708704594418
"3757" "SP803280_c115932_g1" 0.857390387209183 0.689861483412123 0.673355289489236 0.539223549894996
"3758" "SP803280_c108746_g1" 29.1661211661191 27.2168427645407 24.4939646673648 47.8143567572811
"3759" "SP803280_c126570_g1" 1.01391430357786 3.04712534946908 2.44711988492527 2.33086907523376
"3760" "SP803280_c104202_g1" 21.5195289376506 34.8173561321509 31.4564374348601 32.6323514363581
"3761" "SP803280_c99736_g2" 30.2529642565606 42.4100706480843 34.1323026287377 26.3337958904931
"3762" "SP803280_c93207_g1" 55.3550208930342 53.5567047838079 50.9004979259308 75.697888863276
"3763" "SP803280_c112013_g1" 6.99432817890689 4.87868077704981 5.32384416040193 5.28218754547625
"3764" "SP803280_c96949_g1" 1.68560758960934 0.493264743333868 1.43946031021731 1.71007750480094
"3765" "SP803280_c8335_g1" 2.28405956349608 3.27905629155537 4.52577166808572 4.92361545571181
"3766" "SP803280_c101391_g1" 4.29988926541874 4.14907597337354 3.28255806744115 3.00282990228212
"3767" "SP803280_c106696_g1" 157.898436994086 215.177989927108 225.854727865695 183.640005099137
"3768" "SP803280_c88888_g1" 1.27992353069359 0.568856559770763 0.842401375611028 0.598359602988141
"3769" "SP803280_c77761_g2" 39.4773414765865 48.2314148357168 45.5156387559052 65.6493184496393
"3770" "SP803280_c91044_g1" 9.75877093387246 13.7076651654317 11.0701540662915 4.31312404224956
"3771" "SP803280_c86038_g1" 4.6880949714007 0.444458119321492 0.545716824975632 0.53533272330221
"3772" "SP803280_c114551_g2" 4.93641629166784 6.18656494536762 3.92848175174639 4.89934477981794
"3773" "SP803280_c92698_g1" 1.14983141796715 0.621007721221997 0.961666414865474 0.553616615325032
"3774" "SP803280_c96543_g2" 4.93755756562085 5.21556250467389 5.64769386527535 4.07174709832029
"3775" "SP803280_c25272_g1" 1.9307471881027 1.84008469257561 1.38124394285988 1.13047603660058
"3776" "SP803280_c114958_g2" 3.17666057632633 2.12220245709683 2.60730234594927 2.84424369462822
"3777" "SP803280_c95766_g2" 25.7197986946132 24.6004480368792 19.363685526294 23.8396036742379
"3778" "SP803280_c92830_g1" 12.5959504868045 14.9098442035578 13.3040952292324 6.79814743352848
"3779" "SP803280_c118081_g1" 5.8220758778897 5.88292874710143 6.56722184384376 6.87012630600447
"3780" "SP803280_c110248_g1" 2.32204875051608 3.18530664720566 2.10014929142472 3.94114218575481
"3781" "SP803280_c92788_g1" 2.70090329629693 0.850849526469515 2.94274105110909 2.91764187669509
"3782" "SP803280_c115903_g2" 13.5008727402737 10.8046000087626 13.6550512132821 9.10099466886552
"3783" "SP803280_c87447_g1" 0.441629066759199 0.122461850460996 0.311963341257726 0.210876265452837
"3784" "SP803280_c103691_g1" 0.556256281611146 0.304048317758508 0.506111444214218 0.379743294769491
"3785" "SP803280_c52856_g1" 0.394336665590282 0.767737946441538 1.08307209517879 0.933890670221071
"3786" "SP803280_c107824_g1" 15.8488729292152 20.1855451426267 20.8295574303879 25.387695243885
"3787" "SP803280_c116883_g3" 0.562671731689588 0.43482389327262 0.514607466165086 0.428416558397627
"3788" "SP803280_c99943_g2" 1.01640940419757 0.491752957456082 0.912594128714577 0.644136521552573
"3789" "SP803280_c96547_g1" 0.517412386502699 0.56034554868433 0.469008237848148 0.365996547553903
"3790" "SP803280_c113476_g1" 1.10244556267755 1.72419229314304 1.68943809335451 1.75293318329924
"3791" "SP803280_c108206_g1" 1.49664384966953 0.343423409461463 1.46425035271917 1.32504554818182
"3792" "SP803280_c104403_g2" 4.0784532270648 4.86150333552751 4.38964656268964 3.76193093276717
"3793" "SP803280_c98762_g1" 3.00150195237264 2.29022492626416 2.56884172205456 2.54626658856465
"3794" "SP803280_c99207_g2" 2.18285215864994 2.14196390714182 2.26639159547143 2.51776474229515
"3795" "SP803280_c116032_g2" 0.923583798686457 0.389936148142554 0.95605739231183 0.817684976861413
"3796" "SP803280_c96752_g1" 144.649517063661 174.546586891029 166.160276492334 148.090344160264
"3797" "SP803280_c105921_g3" 5.39621458305028 5.72298477478291 4.63427215428975 4.95893220513729
"3798" "SP803280_c99403_g1" 1.02765221626915 0.751928249984996 0.743494697631312 0.20612138572621
"3799" "SP803280_c70024_g1" 13.6445427577033 16.4501105828622 15.5666193505854 13.1065808417853
"3800" "SP803280_c83432_g1" 2.30621854067868 2.5160853887558 1.79391872712371 1.20801993881947
"3801" "SP803280_c46109_g1" 17.0974289581881 11.3980810057441 7.52062983460727 6.22714975535612
"3802" "SP803280_c112341_g4" 18.9297203634609 24.4468997198219 21.9217644809016 25.1371492310974
"3803" "SP803280_c96884_g1" 28.8511989728756 41.0399798386214 34.7414487863285 30.731144905915
"3804" "SP803280_c108605_g1" 6.44152075660715 7.25220357165594 6.76952722222252 6.93998637597684
"3805" "SP803280_c111349_g2" 1.40502409441223 2.58653015159448 1.80468179656798 1.78639607120444
"3806" "SP803280_c66348_g1" 5.55769566670873 3.33710550186719 5.05244593007965 8.10184349660581
"3807" "SP803280_c77595_g2" 0.355445213308762 0.00958271673073563 0.275139035437243 0.316742921273631
"3808" "SP803280_c87076_g1" 2.51345507291453 1.36004834688318 1.23021858665179 0.719708101734831
"3809" "SP803280_c110062_g2" 32.2714549975578 26.9502166190082 26.1679456819726 24.4278086636367
"3810" "SP803280_c92309_g1" 3.41885418220193 2.10024778510121 2.9912317500255 2.57371117584802
"3811" "SP803280_c115362_g2" 1.87479538668014 0.42269172209344 2.25093767509135 1.10243275800649
"3812" "SP803280_c102873_g1" 5.27471734162275 4.29460615071944 4.60698311972055 4.57977896025348
"3813" "SP803280_c104786_g1" 8.52766285983694 9.28181644725772 7.75391490144678 11.6128208986091
"3814" "SP803280_c85248_g1" 0.723099383974601 0.746302467155706 1.09482842000743 0.82466751294878
"3815" "SP803280_c57296_g1" 2.07586886187151 0 1.34426658688785 1.17742001313712
"3816" "SP803280_c83063_g2" 12.2594859137634 21.399576453447 17.5680801831104 14.9410884077196
"3817" "SP803280_c110036_g1" 2.30818592469342 1.26613272404285 2.58387733624815 1.99793881894474
"3818" "SP803280_c87679_g1" 0.415329215200567 0.489627790087398 0.817468668634586 0.366569663971045
"3819" "SP803280_c115204_g1" 1.42180566776756 1.57576096884747 1.89122022989146 1.40239146535423
"3820" "SP803280_c55606_g1" 5.91662671188757 13.5323478686728 11.6505073722694 10.0037599138927
"3821" "SP803280_c89738_g1" 3.67408462813995 3.35303663860853 3.01468485729014 3.94984341238401
"3822" "SP803280_c101840_g1" 0.823198214303192 0.296368229988415 0.537360654753555 0.770961429605793
"3823" "SP803280_c117851_g2" 1.66781628769866 1.12432558282831 1.25419976750542 1.12793279244019
"3824" "SP803280_c106163_g3" 3.46293258480366 3.05811161269059 3.26936970463844 4.85636333492692
"3825" "SP803280_c104870_g2" 0.900988033636227 1.06363250438862 0.969893441745234 0.299839485892239
"3826" "SP803280_c107262_g1" 22.4054981832176 24.8342943264027 26.0730160153991 33.73847046948
"3827" "SP803280_c108500_g2" 9.16139687416251 10.998986285744 10.9168417388591 10.4250670795308
"3828" "SP803280_c108954_g1" 1.13224388179254 0.86429621687477 0.378565505168706 0.572987826580945
"3829" "SP803280_c108210_g1" 9.13493184880124 9.59323157199212 9.39920307468182 10.1014548908641
"3830" "SP803280_c110509_g3" 137.632164551901 218.099554721662 100.781501943249 155.791648353246
"3831" "SP803280_c116488_g1" 7.24296977905314 5.28685642510236 8.13964560349057 7.79466289612932
"3832" "SP803280_c96920_g1" 2.06453746482252 2.119085054719 1.76987024198433 1.59030835171336
"3833" "SP803280_c116256_g1" 0.788169047074628 0.794188369453183 0.720928468865667 0.730501039857683
"3834" "SP803280_c86255_g1" 21.1957382547046 19.887795721626 19.2434050697591 21.6867705926349
"3835" "SP803280_c98575_g4" 3.9446967486874 2.50854879960926 3.24156628018142 3.23276374073154
"3836" "SP803280_c79837_g1" 7.03276553512949 10.3392466814481 11.6506580304973 12.5631681972686
"3837" "SP803280_c44908_g1" 3.48847612091824 1.17707767778553 2.37194751365504 2.09800434945466
"3838" "SP803280_c117288_g2" 9.50405264461118 17.667026195234 15.3899664825432 14.0493698310387
"3839" "SP803280_c99767_g6" 11.3584128427264 10.5949095062762 11.2752483856155 12.7103617974659
"3840" "SP803280_c114646_g1" 1.11542529393157 0.83623712316493 1.39045985977014 1.23451702387968
"3841" "SP803280_c75559_g1" 69.4960436621055 81.2552081282789 67.5509847087009 77.4019913935315
"3842" "SP803280_c116472_g1" 0.948284302731561 0.768469249456926 0.648900131141179 1.04434477080614
"3843" "SP803280_c97304_g3" 6.20092172833929 5.49285079406294 4.28042560153455 5.55831446384247
"3844" "SP803280_c83453_g1" 0.933257781185617 0.816537147456461 0.508752976278321 0.132087057672943
"3845" "SP803280_c101044_g5" 2.83277973425057 0.748146899224066 0.923950258126131 1.05870654574772
"3846" "SP803280_c69821_g1" 4.00256550229176 6.08162475093506 6.38304703803231 4.85518315662146
"3847" "SP803280_c96242_g1" 2.03476664260355 1.61389366464288 1.67024816284924 0.775495427618733
"3848" "SP803280_c117861_g1" 9.60386557379605 7.03649222625529 9.03662928180744 8.72411248944153
"3849" "SP803280_c91761_g1" 0.731179132172071 0.601397641761284 0.984847874938742 0.41761934943779
"3850" "SP803280_c98238_g1" 1.88197033278359 0.235746665283221 1.91252661682795 1.15087722856613
"3851" "SP803280_c95504_g1" 1.30719294035311 1.2254430962271 1.08729445688614 1.10217086649733
"3852" "SP803280_c90755_g1" 13.0256045154502 14.1281930239012 14.3439440236825 20.5662699005387
"3853" "SP803280_c111857_g2" 15.6568035645097 8.06045219829081 8.13535529462571 10.5798339512402
"3854" "SP803280_c114912_g2" 24.1144754411099 28.1911447304614 23.6860148433934 39.1929320282581
"3855" "SP803280_c95843_g1" 1.3254277759968 0.827382530217035 0.701368511820062 0.26020214367797
"3856" "SP803280_c108602_g2" 2.6014290190768 2.22740714787673 2.5977020184028 3.6813936323659
"3857" "SP803280_c110621_g2" 16.441051809551 25.3385967254384 20.4121623335326 20.3034871146134
"3858" "SP803280_c99869_g1" 0.770813836112897 0.981886715452205 1.27663899168837 1.34197885588263
"3859" "SP803280_c97457_g1" 1.599519015037 1.65517641888199 1.37482629583633 1.22813558234987
"3860" "SP803280_c106191_g1" 82.3661014705605 56.9986529166519 60.9847483262906 50.2135024773299
"3861" "SP803280_c93204_g1" 11.8612304950461 10.9049680227701 12.7289495245111 9.50375094999636
"3862" "SP803280_c64351_g1" 2.10765562023172 1.94294052104424 1.94954243139886 1.11845681983504
"3863" "SP803280_c100863_g3" 1.04257230431622 0.509864941626591 0.633163005101148 1.00713500167617
"3864" "SP803280_c110811_g1" 2.61074366846497 2.65714841945455 2.92040319107176 2.8862375881651
"3865" "SP803280_c105785_g4" 0.457692715050626 1.44553400217625 1.99606363785993 2.54616774284733
"3866" "SP803280_c77346_g1" 15.3445105337227 7.94570934708558 2.41268431389323 4.39689706539291
"3867" "SP803280_c96626_g2" 1.78309954209312 9.34076933655178 3.40097655317744 5.69674395079408
"3868" "SP803280_c109775_g1" 9.9806960765801 9.61633773509025 10.4935351408568 11.177820884572
"3869" "SP803280_c116887_g3" 3.13739401605287 1.07265660095475 2.15057784212846 1.89473186959867
"3870" "SP803280_c81272_g4" 1.29982253840147 0.800894836881606 1.45801219950582 1.70257820866427
"3871" "SP803280_c83495_g1" 77.1999936566068 91.0916344975358 93.8557808002512 99.8803616615424
"3872" "SP803280_c77387_g2" 2.26422861452925 2.1150712409515 0.24608231134069 8.76949635572807
"3873" "SP803280_c103128_g1" 8.02803195975106 7.89527883193436 7.48490991270963 8.1887010250947
"3874" "SP803280_c95636_g5" 3.05013490919043 2.84806097236821 2.53880617915253 1.11608396469622
"3875" "SP803280_c108055_g1" 14.1151161189285 7.38614487849682 8.47806947345948 12.1732504039551
"3876" "SP803280_c57881_g1" 1.56394652162247 1.67920716843421 0.841707392533406 0.958797100179264
"3877" "SP803280_c83286_g1" 3.1323858184721 1.39381857210194 2.62346959816503 3.01350749082945
"3878" "SP803280_c101996_g1" 5.95416817406923 9.79024307616921 9.65103405203294 7.43984071537321
"3879" "SP803280_c92499_g3" 6.42917566984573 8.54625118162649 6.0938660702521 6.93374165882638
"3880" "SP803280_c101975_g1" 30.1462902169397 43.5508620713791 44.0589612856583 51.8824471052324
"3881" "SP803280_c91207_g1" 0.797973551923207 0.595713044610897 1.30772057114293 0.758448172906609
"3882" "SP803280_c84073_g1" 4.82689267788857 5.31035439284983 7.44616055105621 6.04932270249741
"3883" "SP803280_c90359_g1" 1.21906507059866 1.38340668488035 1.71516905123098 1.33053682564041
"3884" "SP803280_c80101_g3" 1.04751514495834 1.29366189966154 0.782573380097673 0.594763940179531
"3885" "SP803280_c108611_g2" 2.58137693027423 3.82167664648507 5.67479374855074 3.52254227183189
"3886" "SP803280_c84428_g1" 29.8519799245121 15.4940011235551 15.3105152701391 18.0767764832247
"3887" "SP803280_c104808_g1" 6.53748841520351 5.67654339565611 6.84823889602405 4.93978000314905
"3888" "SP803280_c117419_g5" 3.1480861481629 5.26033467703016 6.14829100084332 2.66735930695762
"3889" "SP803280_c78694_g1" 8.03753421016574 8.02163073663335 7.16777825930693 8.28515250468917
"3890" "SP803280_c4162_g1" 7.6992005377849 8.03709178966224 8.84890302958231 8.55068240139273
"3891" "SP803280_c118243_g2" 28.8124353282105 53.4568268353604 52.0712604849072 50.8508380219302
"3892" "SP803280_c89864_g1" 0.804638390904234 1.10205851110077 1.04216290751589 0.405457581378185
"3893" "SP803280_c118028_g1" 4.2721159462763 4.81004630418854 4.62085371152604 5.6082072141026
"3894" "SP803280_c112100_g1" 7.38043888654965 10.6662389469173 8.42790892015305 10.7920763137888
"3895" "SP803280_c103511_g1" 2.36981795622653 5.51924196636259 5.7294345374202 3.13299730319778
"3896" "SP803280_c95381_g3" 50.0736044750276 69.9450956033906 64.0923249920151 57.9396965359936
"3897" "SP803280_c95179_g3" 1.35115762808093 2.20149421018951 1.42763061286599 1.80736781700345
"3898" "SP803280_c92627_g1" 1.64579021824517 0.904636242463865 1.18070341367215 1.38636248664207
"3899" "SP803280_c112512_g1" 74.0236112627542 70.5141460530991 107.429130771521 90.3380334804023
"3900" "SP803280_c106847_g1" 2.55387585149242 4.13342848486247 4.19219309055292 3.97524762699806
"3901" "SP803280_c87378_g1" 298.227020278814 487.80822639732 484.729202284601 478.334394414084
"3902" "SP803280_c87155_g2" 0.525004943048982 0.131125752109525 0.292383216092526 0.304373270285928
"3903" "SP803280_c115660_g1" 1.00426881276139 0.704458429592577 0.968825283602462 0.738153958378108
"3904" "SP803280_c96782_g1" 0.497817400207545 0.379037284344313 1.84395377386373 0.567668499192715
"3905" "SP803280_c106371_g1" 2.42166520887267 2.50016842568544 2.60589410231147 2.86371613622218
"3906" "SP803280_c93483_g1" 1.63343714288227 1.09668002368842 1.29933165487479 1.31083595018111
"3907" "SP803280_c69399_g1" 1.70948359871372 0.667602518146498 1.87691265158614 1.26082861689429
"3908" "SP803280_c113470_g5" 8.88069372858467 17.3691936650262 12.1917449128728 9.85237771654929
"3909" "SP803280_c88275_g1" 0.778651069542464 0.213638211429626 0.669050319222812 0.547472491011638
"3910" "SP803280_c101935_g1" 41.8898663895824 40.1702075417906 35.862510801203 32.7771863222531
"3911" "SP803280_c106105_g1" 2.77129683970843 0.741755110590685 2.19623691435312 2.15954467941742
"3912" "SP803280_c83551_g1" 22.5719259275213 8.74377160665774 15.3551152809406 17.9812681924552
"3913" "SP803280_c112617_g1" 0.839672584832023 0.675297544361578 0.688323307779339 0.304028394996462
"3914" "SP803280_c114515_g2" 0.93802904481838 0.564966211883353 0.727370247364539 0.610777072039071
"3915" "SP803280_c116457_g1" 5.74170378113331 6.47153123714355 5.94692670513861 5.09672076683771
"3916" "SP803280_c91684_g1" 4.91430670764565 3.78351930823114 3.21153399030591 3.04317534764
"3917" "SP803280_c79345_g1" 2.45088491796382 2.10156436987906 2.18071778524402 1.96965882750883
"3918" "SP803280_c65379_g1" 42.7617329243919 7.74323581714069 21.0268850970408 44.8336461685609
"3919" "SP803280_c107714_g2" 9.06702094174579 7.3368550687825 7.22979530054763 8.55441907957459
"3920" "SP803280_c82099_g1" 2.35300581692973 2.92428029230703 2.24712551085929 3.48842755047724
"3921" "SP803280_c83641_g1" 19.9717349680257 4.82553737955167 2.131495650003 2.26530590814815
"3922" "SP803280_c109616_g3" 1.54545772410672 2.60245292725825 1.53806993686053 1.81431227460924
"3923" "SP803280_c93982_g1" 0.801759089208808 0.322559555387836 0.432931276591197 0.464009717734192
"3924" "SP803280_c105679_g2" 11.5908163183935 13.7412207788544 13.7620044268512 12.6399296604061
"3925" "SP803280_c89565_g2" 3.8261558755173 5.11766198361676 5.36969225448201 6.24430390791033
"3926" "SP803280_c112895_g2" 0.944018249583279 1.00361741432463 1.39602215340063 1.285999548839
"3927" "SP803280_c84958_g1" 3.87742025023408 3.01902256041925 3.18770451014356 2.36766803426076
"3928" "SP803280_c58870_g1" 20.8798802295843 19.8738908752986 18.3437465892015 18.8651822465654
"3929" "SP803280_c100025_g1" 17.8723123521378 15.0181527562609 15.9170048445509 18.830371830561
"3930" "SP803280_c106430_g1" 2.53229735145156 2.42973883087613 2.20053146164638 3.91230097103458
"3931" "SP803280_c57766_g1" 2.25680400255742 1.04558803885056 1.10020849319547 1.47741445076026
"3932" "SP803280_c117202_g3" 0.473534235165723 0.4432247702232 0.465855912599883 0.650213722963149
"3933" "SP803280_c112662_g2" 1.7374352363807 0.57640617741643 1.15880929530125 0.735294632633484
"3934" "SP803280_c103315_g1" 3.90561809531164 3.53694024402607 3.22295314097587 3.65197812788114
"3935" "SP803280_c105228_g3" 3.23293588819438 2.30156205751452 3.01952943628697 1.91559593466678
"3936" "SP803280_c114871_g3" 1.16501187234665 1.18042899837482 1.21998191050707 1.31528650685949
"3937" "SP803280_c109807_g2" 1.30538616232158 0.467757501496508 0.893612194095839 0.894314649292849
"3938" "SP803280_c113114_g2" 6.08554285788392 1.55109894764127 6.2422322748862 4.29393835194376
"3939" "SP803280_c102688_g2" 3.15961024912461 2.1684398981684 1.11944178958809 1.24638839249357
"3940" "SP803280_c112766_g1" 0.255466571339223 0.096660271452437 0.324773746108405 0.297309953971278
"3941" "SP803280_c62021_g1" 2.68644227022667 2.0237231624769 2.97559664815541 2.57041282459966
"3942" "SP803280_c110472_g2" 1.08428463462613 0.783974084845803 1.32826991946914 1.47845606890998
"3943" "SP803280_c112663_g2" 6.37580426323125 5.80833379079254 7.89861708381447 8.13597227689422
"3944" "SP803280_c55995_g1" 15.3562115032174 22.3476155278654 20.0509634722423 22.3447119928522
"3945" "SP803280_c100827_g1" 0.995942334003066 1.16488795591045 1.48137378288304 1.78617679368717
"3946" "SP803280_c100148_g1" 9.78901439829994 9.9047921316951 8.55158592773471 11.4223432933774
"3947" "SP803280_c98410_g1" 6.36407557131131 5.06097152487178 3.31345114529489 1.21514924340566
"3948" "SP803280_c95253_g2" 13.5804615903509 7.01706113846408 3.05333014528262 2.7112395060781
"3949" "SP803280_c106943_g1" 2.8926462104117 0.154960645012688 1.36441435278244 0.846836304098991
"3950" "SP803280_c85877_g1" 9.27617282161918 11.8859593168052 9.91732218302919 9.53937686194924
"3951" "SP803280_c72270_g1" 10.2245202062805 11.8225960284671 10.9303012439519 7.9978949406946
"3952" "SP803280_c61546_g1" 1.40510426922544 1.17474332760672 0.990965242017462 1.07631521045534
"3953" "SP803280_c99715_g2" 9.2479780534848 4.98778846832771 6.02825047523356 6.46891969035091
"3954" "SP803280_c92050_g1" 1.51464644780866 0.9806656707482 1.5095988097384 1.20114435028363
"3955" "SP803280_c117781_g1" 0.35695724224187 0.35555376293602 0.391428709049157 0.415023107617515
"3956" "SP803280_c109770_g1" 0.405874807070405 0.0924218395192548 0.0587548957796087 0.0929088818013866
"3957" "SP803280_c99948_g1" 2.32295986317821 1.52935865577556 2.08181551618532 1.50963683160086
"3958" "SP803280_c79258_g1" 3.65838155903687 4.13094656664894 4.05451500721226 3.77018711571043
"3959" "SP803280_c81977_g1" 1.75233778936735 1.6166335621992 1.25694814953511 0.473424620822535
"3960" "SP803280_c111399_g1" 33.4937946428488 46.5559743557269 45.501940927916 44.3491237935366
"3961" "SP803280_c105439_g1" 3.68601381566481 4.08860555268039 3.90144414348602 1.93667186546028
"3962" "SP803280_c109530_g1" 2.45088663133419 0.977315753325195 0.753082209139779 0.706724515519985
"3963" "SP803280_c110980_g1" 0.916184085624617 0.667021550278433 0.645166803658122 0.73454035826673
"3964" "SP803280_c68775_g1" 1.06657435256209 0.893016961730102 0.854497585143168 0.607983805034853
"3965" "SP803280_c116772_g3" 6.69768136483588 5.12617983476402 5.99196025515566 6.2391116142442
"3966" "SP803280_c91469_g5" 4.26389582135229 1.95562351570468 2.96103596844389 2.33477677451926
"3967" "SP803280_c86720_g2" 3.77437405695071 4.51725296711314 4.28952877251325 3.90445173231192
"3968" "SP803280_c106556_g3" 17.8768704441355 10.5155776046669 15.8270072588631 16.988303934632
"3969" "SP803280_c104405_g1" 4.02544690557148 3.56039722286149 4.55363242027999 3.96032445537878
"3970" "SP803280_c108221_g1" 0.984559574501418 0.765894436517886 0.528694789413046 0.86296187400367
"3971" "SP803280_c87911_g1" 5.19786306068082 5.88398309046444 5.89752518600254 6.08588324866614
"3972" "SP803280_c112910_g3" 8.51220865734279 3.87191238323343 10.9824964319943 4.78894761366565
"3973" "SP803280_c102087_g2" 1.48158742724471 1.15192939999234 2.98565776574592 1.37747880752257
"3974" "SP803280_c93348_g2" 1.94700491005055 3.08262099816497 1.93660236269594 2.24689547800863
"3975" "SP803280_c102075_g1" 3.60479206639523 3.10173303641471 2.13013846601514 1.35718033322043
"3976" "SP803280_c95305_g3" 1.06949622604851 1.38508200839039 1.09235125970318 2.16105208389367
"3977" "SP803280_c116424_g1" 2.2313471494254 1.11444553969412 1.47342595689469 0.894346358360113
"3978" "SP803280_c89449_g1" 1.60519778664752 1.08750754878818 1.35781832901094 0.965537758129312
"3979" "SP803280_c67851_g1" 1.70551596887296 0.907696102465097 0.523692980316405 0.520765749895257
"3980" "SP803280_c91552_g2" 15.0704034082818 23.5723012742458 19.0509742004421 18.4206065600285
"3981" "SP803280_c18871_g1" 0.660909148968938 0.33865822650416 0.962766197007436 0.7361764727646
"3982" "SP803280_c46409_g1" 2.71570851435867 3.20238850767294 2.98837314690185 2.11937822518229
"3983" "SP803280_c104128_g3" 0.930880948225992 0.854155529555422 1.05705887829868 1.36047816609191
"3984" "SP803280_c91199_g1" 6.30716202133149 6.92588151767801 7.8199062188985 6.85550881146489
"3985" "SP803280_c107014_g1" 0.94125815004819 0.471067644901625 1.29683614081172 0.43977551309691
"3986" "SP803280_c104747_g1" 2.03325954564017 0.379393398932048 0.959608426664626 1.08129148885937
"3987" "SP803280_c115491_g1" 23.9104619105642 31.0423021499554 23.9745378416321 28.2274867758232
"3988" "SP803280_c72026_g1" 1.38163239254373 3.99209561666291 5.29345023080048 3.72093763720683
"3989" "SP803280_c109805_g1" 7.14465091033752 4.97557786492812 4.20827968984511 5.43467384577503
"3990" "SP803280_c101893_g1" 1.07732047665494 1.92450261783852 1.10141825551011 0.435089543072551
"3991" "SP803280_c104900_g3" 1.27146853392411 0.836033883071634 1.2068340632446 1.0618446843608
"3992" "SP803280_c101678_g1" 2.02491646921597 2.25509178547633 1.80396265737521 2.29420427467291
"3993" "SP803280_c109704_g1" 47.3754618383416 49.285509833935 55.13899706074 50.7898250263857
"3994" "SP803280_c93458_g1" 8.77057567609144 19.9596380005707 15.901439190816 12.5797315092812
"3995" "SP803280_c95624_g2" 3.166305345526 4.23198279993547 3.4365898551335 3.75935655672597
"3996" "SP803280_c95075_g1" 0.6725578443694 0.249391071244763 0.577206609932329 0.455642045890921
"3997" "SP803280_c99647_g1" 130.717021222917 209.504518179694 215.75408086082 225.128935742983
"3998" "SP803280_c99421_g1" 0.787780484679086 0.656809561694011 0.74071878029244 1.16511138588775
"3999" "SP803280_c113735_g1" 2.01145027853497 0.310152902758694 0.101080290997238 0.623514211600469
"4000" "SP803280_c90107_g1" 32.5363556708039 28.1513199602113 49.4534354291922 38.203551284296
"4001" "SP803280_c107136_g2" 9.62711587779281 10.2916154746543 11.683805571736 12.3076415045208
"4002" "SP803280_c112745_g1" 0.748149798841598 0.510535636474559 0.514529832499024 0.37562456068586
"4003" "SP803280_c112147_g1" 2.1900090422908 1.42837212792698 1.50283250315059 1.28337616097565
"4004" "SP803280_c115929_g3" 6.56094452858517 5.77109430578743 6.11092179708073 6.1881986119052
"4005" "SP803280_c76752_g1" 1.73282928992611 1.4869120288636 3.13286326389395 7.37798123760832
"4006" "SP803280_c110511_g1" 22.1249253399388 19.369995639868 19.8246268165774 25.7764134015162
"4007" "SP803280_c114261_g1" 5.24623616592847 3.94461297126914 2.82097274826718 3.55701703920075
"4008" "SP803280_c104756_g1" 5.34879608117261 8.60016991098592 7.71957376047374 9.851731671345
"4009" "SP803280_c108045_g2" 2.66762120646311 2.67227438923135 3.32513054830279 2.7192186704345
"4010" "SP803280_c115164_g3" 2.40421901764512 0.120403579075498 1.66001106914645 1.00257140367913
"4011" "SP803280_c116400_g2" 4.86914220845214 4.72913549176239 5.18958987952257 4.89083589824766
"4012" "SP803280_c98699_g1" 2.52634174035707 2.11800259887073 1.66483385261949 0.764446242925093
"4013" "SP803280_c116639_g1" 0.949119760816456 0.696991616123054 0.730809854116653 0.8539640647759
"4014" "SP803280_c85295_g1" 5.5227367382209 5.74448280070909 2.67888059454394 1.94407757808876
"4015" "SP803280_c98539_g1" 22.0246143474591 17.7511041523195 20.5203184773968 18.7836790333857
"4016" "SP803280_c28584_g1" 2.0072266729643 1.32186773442704 2.55115686665824 1.65226112057293
"4017" "SP803280_c108523_g2" 12.3108088783772 10.9480356885544 12.1036683165053 15.1606661960904
"4018" "SP803280_c111094_g1" 0.358802285871353 0.408536539631871 0.399615116671715 1.91549879437866
"4019" "SP803280_c108279_g1" 0.0569483368791148 0.142099195637438 0.402786980589767 0.48329797762918
"4020" "SP803280_c81705_g1" 5.28546045838546 3.26725761183508 4.55099605522535 7.29132695440743
"4021" "SP803280_c103155_g1" 0.453503037018339 0.089136187257493 0.0785205263738728 0.14009000868864
"4022" "SP803280_c111937_g1" 112.160413109199 157.069052650913 183.683595829926 168.298988703951
"4023" "SP803280_c108941_g2" 3.77739998849724 1.95920872204258 2.25584058078072 2.01531359981219
"4024" "SP803280_c109551_g1" 2.74955113746119 1.14544787530301 3.13698583152143 1.73579128243833
"4025" "SP803280_c99460_g1" 0.784374746853136 0.704419512251977 1.33434699216301 1.40362452612796
"4026" "SP803280_c14368_g1" 5.3806172649274 33.1076765570865 8.85277707943177 13.9718095395253
"4027" "SP803280_c102187_g1" 0.1199364732621 0.190581821219658 0.407787974874895 0.766250708144486
"4028" "SP803280_c100327_g2" 1.75960081420595 1.63384579732562 1.5536289592349 1.08152119555548
"4029" "SP803280_c100506_g1" 10.7510291122103 11.504624547079 9.11675427431796 9.94511905498656
"4030" "SP803280_c112644_g1" 2.46552260176615 3.16204390323376 3.85862685761517 4.92051582703279
"4031" "SP803280_c103978_g3" 4.31794604209655 2.61083411004108 2.3539430953785 2.91646256082387
"4032" "SP803280_c111860_g1" 1.50890700845172 1.45319555381459 1.44653612729451 1.55012279549822
"4033" "SP803280_c110891_g2" 2.17541076830416 1.20373621312958 1.17553245321399 2.69023527780619
"4034" "SP803280_c114318_g2" 11.8963084672166 11.7992579698918 11.266700250171 14.5780311878276
"4035" "SP803280_c108281_g3" 2.88669010074068 2.33584436551599 2.1730072790371 2.44409487272772
"4036" "SP803280_c115786_g3" 5.03648703153441 2.81159649686587 4.8416853465704 3.42988294511941
"4037" "SP803280_c109890_g2" 15.1489989799724 12.490189470656 16.7536629582915 15.86286537464
"4038" "SP803280_c116932_g1" 11.9508284152359 15.062602580119 12.0831404439308 12.5883377030721
"4039" "SP803280_c105067_g1" 5.38088653155595 6.49775377774452 6.30357727934506 6.09899306351597
"4040" "SP803280_c114157_g1" 8.53674075067342 3.00886407529126 1.81764826996581 0.805358247280236
"4041" "SP803280_c97559_g1" 91.6416155716012 130.989107834758 138.424761729541 154.489167297577
"4042" "SP803280_c101924_g1" 2.32862730343123 1.60075905183216 1.48760524033119 0.746338583538194
"4043" "SP803280_c110501_g1" 0.724409225660787 0.360050555754298 0.522056755970111 0.555203409596067
"4044" "SP803280_c87470_g1" 0.656219550558178 1.04096025960935 1.01241191054559 0.500651258472794
"4045" "SP803280_c114902_g1" 35.3602069195222 40.6297064135477 44.054114495851 49.6877609697688
"4046" "SP803280_c102244_g2" 0.706570388110648 0.999333715850614 0.912558086854199 0.833226623245183
"4047" "SP803280_c59838_g1" 2.14283570738275 2.73065898489663 3.109927797366 3.64017469703778
"4048" "SP803280_c46230_g1" 8.63735605318613 14.3358550946422 12.6938469467816 16.016705224191
"4049" "SP803280_c112861_g1" 1.83895258424645 1.68230946141698 1.63612049338324 0.780952364253226
"4050" "SP803280_c115955_g1" 1.41512559534763 1.78615574820175 1.32423094297657 0.944497945576343
"4051" "SP803280_c101379_g2" 9.9799464513698 8.29713119127787 7.211175340401 8.15505780577876
"4052" "SP803280_c97141_g1" 0.443686999944626 0.306336382751716 0.450400748274823 0.291503600815663
"4053" "SP803280_c93712_g3" 2.6945103922918 2.49415470218027 3.07269038086364 4.08370001714526
"4054" "SP803280_c93705_g1" 0.922529085410939 0.294194721569188 0.954492279167912 0.654657682313258
"4055" "SP803280_c60533_g1" 4.97212194246999 0.739838581771227 0.81660526026777 1.64986820981548
"4056" "SP803280_c97019_g1" 23.5083347218038 35.3287017012922 35.4803582168087 32.4155808769746
"4057" "SP803280_c83818_g1" 4.75469674096919 7.09322729042209 5.72931679290823 6.74309970580966
"4058" "SP803280_c82511_g2" 2.12383163292167 2.08928371887993 3.60846433162652 2.67227288565027
"4059" "SP803280_c98422_g1" 13.5780819299933 15.5616015252807 13.8478647454843 12.9035012449113
"4060" "SP803280_c105743_g4" 5.77241281445463 0.656078396400856 5.51721489259158 5.75558400499873
"4061" "SP803280_c93909_g1" 2.32543816012213 4.2245167758264 3.56864773007087 1.70675012791719
"4062" "SP803280_c84047_g1" 0.361901640003823 0.29122553460863 0.339344239665828 0.353481791378189
"4063" "SP803280_c100332_g1" 1.78599704928851 2.20939503016118 1.68215313563884 1.89741009793343
"4064" "SP803280_c97732_g1" 1.74760273410247 1.42094940179756 1.83715747312461 1.99303363730739
"4065" "SP803280_c96477_g1" 3.51618320974798 1.33171606422681 2.25194490966057 1.92295511506603
"4066" "SP803280_c94442_g1" 5.0793636389175 4.81759590067668 5.42594001523244 5.97455029264271
"4067" "SP803280_c103104_g1" 4.62377737881745 4.94052520947099 4.74097196039904 4.62604596131313
"4068" "SP803280_c59613_g1" 2.71043506817281 2.23835137432661 2.51662345606616 2.01859514688971
"4069" "SP803280_c106057_g1" 2.6311784671734 2.23282083514732 2.39824999871113 2.75769310763308
"4070" "SP803280_c86072_g1" 2.69982207219616 3.93732373050204 4.04015600155336 4.36673197895336
"4071" "SP803280_c104863_g2" 1.76768804418235 0.684262997783246 1.14228371852345 1.29058878983114
"4072" "SP803280_c104313_g1" 4.07450471561864 4.64983369310669 3.76516573886034 6.02340163636248
"4073" "SP803280_c110019_g1" 1.27026024988891 0.705645768062295 1.2956631581355 1.31645667217897
"4074" "SP803280_c101881_g1" 3.27043331129512 3.88003460341499 3.59295127841459 2.68930425098926
"4075" "SP803280_c93616_g1" 5.48764020794466 4.10546415795208 4.36936763050678 2.0654196599597
"4076" "SP803280_c93242_g1" 51.4015480646654 68.24629325068 71.4925522174677 70.7607439523915
"4077" "SP803280_c87837_g1" 53.2355490360613 83.3210283941122 70.5301844116337 84.0662428516896
"4078" "SP803280_c116529_g1" 1.82064215067585 2.34458019468036 1.97508307392436 2.61850109290534
"4079" "SP803280_c104052_g2" 59.5586794187295 67.9043751763885 66.9437528024777 72.3094857661402
"4080" "SP803280_c97598_g1" 20.9207252129944 23.748979920825 22.4526099050047 20.6042161155456
"4081" "SP803280_c114841_g3" 3.15524585787822 2.05159803711468 3.27516893848689 2.44587615433019
"4082" "SP803280_c88549_g1" 0.655333507248973 0.301665225584356 0.756867530007052 0.520130042154802
"4083" "SP803280_c75405_g1" 0.882538131172789 0.833768975451239 0.489531154308666 0.483129874705319
"4084" "SP803280_c72548_g1" 4.01841246846131 6.03909929922537 3.90011639124348 6.69192316243816
"4085" "SP803280_c81734_g1" 5.74373000198477 4.74414199364969 3.27950670795998 2.93162570757035
"4086" "SP803280_c113944_g1" 27.6673036517606 50.9428446911324 49.3280628386086 54.312438851908
"4087" "SP803280_c112007_g1" 1.00051849630306 1.32164804405708 0.967168448649265 0.632432904299758
"4088" "SP803280_c100956_g1" 8.70632740709045 7.81410285571135 9.11309687053991 9.06715092439585
"4089" "SP803280_c118410_g1" 0.372714695380741 0.195886928538682 0.439704951627667 0.200877339086309
"4090" "SP803280_c114674_g1" 4.28446309323273 5.19859150949796 4.10604426947089 1.71303118175575
"4091" "SP803280_c97876_g1" 8.54958803289829 8.06643983724506 8.79598526445978 10.2340181845041
"4092" "SP803280_c83834_g1" 39.7711504538989 52.7015029956884 49.4338591831522 71.3717616464534
"4093" "SP803280_c109243_g1" 0.964143082111844 0.434206390629573 0.641131345557447 0.860787405343517
"4094" "SP803280_c93068_g2" 1.67951476256498 0.987458971023593 0.816866923981292 0.947521304418409
"4095" "SP803280_c108641_g2" 27.593570945712 29.7752819002728 28.7536642782769 36.3918615896375
"4096" "SP803280_c107479_g1" 0.182917917615528 0.0855441408117269 0.689647067994075 1.00694381776712
"4097" "SP803280_c105847_g1" 6.45298629103785 7.84929260818479 6.46686537286078 6.44041056090811
"4098" "SP803280_c114256_g1" 11.8204856340215 14.056484364213 12.5173142143748 13.8527526414702
"4099" "SP803280_c104116_g2" 2.11200547932255 3.1209415459181 2.44372043562434 4.01112230498934
"4100" "SP803280_c105156_g1" 27.3025523988848 26.4798457537769 27.9827233235685 30.7700821244701
"4101" "SP803280_c105670_g1" 4.04085005023622 4.40519439019577 3.92827869305885 5.32372023956382
"4102" "SP803280_c114016_g1" 4.18662202173365 3.18466432807709 3.4537857032226 3.65268044460229
"4103" "SP803280_c115736_g2" 4.91794332312118 5.5857602371575 5.51647628297552 4.90431107770692
"4104" "SP803280_c105444_g2" 19.0794309176784 23.2103822004749 21.7048437472729 19.9849962989894
"4105" "SP803280_c104478_g2" 31.9989875173525 29.0420360998706 30.0687316662801 34.8973387639995
"4106" "SP803280_c57953_g1" 2.17934324091467 2.22612382213468 2.07556224085455 2.50219020780599
"4107" "SP803280_c93748_g2" 4.45931452827754 2.4177132796944 3.77802859175566 2.17153024743964
"4108" "SP803280_c92255_g1" 0.292859915218987 0.52177887774009 0.389251694636712 0.146787268514338
"4109" "SP803280_c69634_g1" 12.2411341167933 5.08652203511243 7.44755494600113 9.81114562818255
"4110" "SP803280_c94891_g2" 5.62046227053688 7.69007645502466 5.72472020447532 5.56947378736549
"4111" "SP803280_c87065_g1" 5.85404807848273 3.55397061484482 4.68035313788556 14.1128811532445
"4112" "SP803280_c100669_g2" 1.38575639119756 1.64816599057996 1.95128213360444 2.17861330894734
"4113" "SP803280_c41072_g1" 0.273290961128187 0.188105134992559 0.229194576443772 0.240890897128756
"4114" "SP803280_c105542_g2" 24.2083076443778 15.3963690776903 24.8475758195025 20.2574855483571
"4115" "SP803280_c91914_g1" 26.8750452084457 28.6504451513654 30.8922498214995 34.0457491536448
"4116" "SP803280_c100293_g5" 3.92859878222334 3.73138221806147 5.99482263014013 6.02521220490702
"4117" "SP803280_c108297_g1" 1.09120894168857 0.831771244161495 0.663053725883346 0.395476579292753
"4118" "SP803280_c85004_g1" 0.856542978886198 0.241937917965155 0.668565508284433 0.565202914643901
"4119" "SP803280_c111096_g1" 14.5385463173792 11.8445605158506 12.8887645778459 11.5074863813001
"4120" "SP803280_c96403_g4" 1.12678836365832 0.924285597025549 1.56653684929612 1.37812131954161
"4121" "SP803280_c95303_g3" 0.603490684943456 0.260575055777069 0.476137441580044 0.47613114508989
"4122" "SP803280_c108351_g2" 18.154591814731 13.8523812225745 18.5704334865665 11.7358482453246
"4123" "SP803280_c116720_g3" 2.18329423890919 2.36957556247556 2.49050629503976 2.85370794384148
"4124" "SP803280_c89684_g1" 70.957780552074 56.8691346183929 37.4075749529579 16.8534482211466
"4125" "SP803280_c104238_g3" 61.2738385511286 61.5172014043913 47.3554703459739 34.9575124311248
"4126" "SP803280_c110573_g1" 35.3861199144215 41.3615446550054 31.1263766076427 36.3653657480201
"4127" "SP803280_c94661_g1" 3.43228003746283 2.49285608980825 3.34267469274692 2.45985117979519
"4128" "SP803280_c99941_g2" 1.44362145131793 1.63856356778701 1.54726038693286 0.593377731030267
"4129" "SP803280_c84269_g1" 9.68939794203551 8.13367540244477 7.45592977526102 8.12745197158233
"4130" "SP803280_c81265_g1" 1.51074774325928 1.34084707301898 1.7022849222826 0.90166028823267
"4131" "SP803280_c101184_g4" 3.05837728781625 5.28102737103916 3.59360453541038 2.53976923010962
"4132" "SP803280_c105605_g1" 1.41176658597974 1.35023865000425 1.54696670998668 1.80735592488173
"4133" "SP803280_c107022_g1" 1.39581666473897 0.590870175142752 1.5014610268436 1.1617438523714
"4134" "SP803280_c100322_g1" 1.4334341054371 1.05951793924377 0.959231583515106 0.3501274761872
"4135" "SP803280_c98853_g1" 0.680083944788164 0.468057447808613 0.412704554764183 1.17647870536307
"4136" "SP803280_c112120_g1" 1.51060802404254 1.26956766518465 1.34889723219601 1.54275747682933
"4137" "SP803280_c87753_g1" 0.648613489634227 0.152441455011985 0.774331397298096 0.604587423759377
"4138" "SP803280_c101961_g1" 8.38047045725072 10.6460302719138 9.58216065942479 11.2370676634114
"4139" "SP803280_c115649_g1" 1.75278879430627 0.993225049493866 1.4364104093417 1.33723249182135
[truncated: 3,594,175 more chars]
