# Supplementary material for: Physiological and transcriptional analyses of developmental stages along sugarcane leaf
Source: BMC Plant Biol. 2015 Dec 29;15:300. doi: 10.1186/s12870-015-0694-z (PMC4696237; doi:10.1186/s12870-015-0694-z)
Supplement: Additional file 10: — This Additional File is an Excel File containing 6 spreadsheets (Additional Tables 4–9) with the results of our gene ontology analysis for each leaf segment. Table S4. Enriched gene ontology terms for genes over-expressed at B0 identified on the contrast B-B0. Table S5. Enriched gene ontology terms for genes over-expressed at B identified on the contrast B-B0. Table S6. Enriched gene ontology terms for genes over-expressed at B identified on the contrast M-B. Table S7. Enriched gene ontology terms for genes over-expressed at M identified on the contrast M-B. Table S8. Enriched gene ontology terms for genes over-expressed at M identified on the contrast T-M. Table S9. Enriched gene ontology terms for genes over-expressed at T identified on the contrast T-M. (XLSX 39 kb) [file 12870_2015_694_MOESM10_ESM.xlsx]

## Sheet: Table S4
Table S4. Enriched gene ontology terms for genes over-expressed at B0 identified on the contrast B-B0.
GO-ID	p-value	corr p-value	x	n	X	N	Description	Genes in test set
71669	5.5293e-08	5.944e-05	13	271	196	28530	plant-type cell wall organization or biogenesis	SP803280_C108434_G2|SP803280_C78804_G1|SP803280_C103590_G3|SP803280_C108440_G4|SP803280_C112371_G4|SP803280_C93813_G1|SP803280_C84428_G1|SP803280_C98818_G1|SP803280_C109963_G1|SP803280_C104383_G3|SP803280_C110030_G1|SP803280_C103653_G2|SP803280_C116425_G1
71554	6.7072e-07	0.00021161	17	584	196	28530	cell wall organization or biogenesis	SP803280_C108434_G2|SP803280_C78804_G1|SP803280_C108265_G1|SP803280_C107905_G2|SP803280_C108265_G2|SP803280_C103590_G3|SP803280_C108440_G4|SP803280_C112371_G4|SP803280_C93813_G1|SP803280_C84428_G1|SP803280_C98818_G1|SP803280_C109963_G1|SP803280_C104383_G3|SP803280_C110030_G1|SP803280_C103653_G2|SP803280_C116425_G1|SP803280_C91401_G1
8202	7.9321e-07	0.00021161	11	236	196	28530	steroid metabolic process	SP803280_C114207_G1|SP803280_C98967_G1|SP803280_C110232_G3|SP803280_C43081_G1|SP803280_C69615_G2|SP803280_C103332_G3|SP803280_C95446_G3|SP803280_C109581_G5|SP803280_C95841_G2|SP803280_C95841_G3|SP803280_C111213_G3
6694	1.0243e-06	0.00021161	10	194	196	28530	steroid biosynthetic process	SP803280_C114207_G1|SP803280_C110232_G3|SP803280_C43081_G1|SP803280_C69615_G2|SP803280_C103332_G3|SP803280_C95446_G3|SP803280_C109581_G5|SP803280_C95841_G2|SP803280_C95841_G3|SP803280_C111213_G3
9834	1.349e-06	0.00021161	7	80	196	28530	plant-type secondary cell wall biogenesis	SP803280_C78804_G1|SP803280_C103590_G3|SP803280_C108440_G4|SP803280_C103653_G2|SP803280_C93813_G1|SP803280_C109963_G1|SP803280_C110030_G1
10025	1.3559e-06	0.00021161	6	51	196	28530	wax biosynthetic process	SP803280_C111940_G3|SP803280_C93240_G2|SP803280_C104538_G2|SP803280_C93240_G4|SP803280_C109590_G1|SP803280_C111857_G2
6629	1.3779e-06	0.00021161	34	2045	196	28530	lipid metabolic process	SP803280_C45413_G1|SP803280_C114207_G1|SP803280_C104039_G1|SP803280_C92445_G1|SP803280_C76945_G2|SP803280_C91769_G2|SP803280_C104538_G2|SP803280_C69615_G2|SP803280_C109590_G1|SP803280_C95841_G2|SP803280_C95841_G3|SP803280_C98967_G1|SP803280_C113767_G2|SP803280_C116425_G1|SP803280_C107781_G3|SP803280_C103031_G1|SP803280_C106754_G1|SP803280_C111213_G3|SP803280_C116166_G1|SP803280_C110232_G3|SP80328…
10166	2.1334e-06	0.00028667	6	55	196	28530	wax metabolic process	SP803280_C111940_G3|SP803280_C93240_G2|SP803280_C104538_G2|SP803280_C93240_G4|SP803280_C109590_G1|SP803280_C111857_G2
44699	3.0155e-06	0.00036018	143	16300	196	28530	single-organism process	SP803280_C114207_G1|SP803280_C111302_G1|SP803280_C116738_G3|SP803280_C115338_G1|SP803280_C108476_G1|SP803280_C98818_G1|SP803280_C109590_G1|SP803280_C104383_G3|SP803280_C94112_G1|SP803280_C115963_G2|SP803280_C52369_G2|SP803280_C96543_G3|SP803280_C113767_G2|SP803280_C107781_G3|SP803280_C114657_G1|SP803280_C82020_G1|SP803280_C113830_G1|SP803280_C103031_G1|SP803280_C117516_G1|SP803280_C111213_G3|SP80…
16126	3.7315e-06	0.00040113	7	93	196	28530	sterol biosynthetic process	SP803280_C114207_G1|SP803280_C43081_G1|SP803280_C103332_G3|SP803280_C95446_G3|SP803280_C109581_G5|SP803280_C95841_G2|SP803280_C95841_G3
9664	4.5227e-06	0.00044199	8	135	196	28530	plant-type cell wall organization	SP803280_C108434_G2|SP803280_C108440_G4|SP803280_C112371_G4|SP803280_C116425_G1|SP803280_C84428_G1|SP803280_C98818_G1|SP803280_C104383_G3|SP803280_C110030_G1
9832	5.039e-06	0.00045141	9	182	196	28530	plant-type cell wall biogenesis	SP803280_C78804_G1|SP803280_C103590_G3|SP803280_C108440_G4|SP803280_C112371_G4|SP803280_C103653_G2|SP803280_C93813_G1|SP803280_C84428_G1|SP803280_C109963_G1|SP803280_C110030_G1
8610	6.8007e-06	0.00056237	23	1177	196	28530	lipid biosynthetic process	SP803280_C45413_G1|SP803280_C114207_G1|SP803280_C104039_G1|SP803280_C91769_G2|SP803280_C110232_G3|SP803280_C100270_G2|SP803280_C93240_G2|SP803280_C104538_G2|SP803280_C93240_G4|SP803280_C69615_G2|SP803280_C95841_G2|SP803280_C95841_G3|SP803280_C111857_G2|SP803280_C97589_G1|SP803280_C107781_G3|SP803280_C43081_G1|SP803280_C103031_G1|SP803280_C103332_G3|SP803280_C95446_G3|SP803280_C109581_G5|SP803280_…
30244	8.9137e-06	0.00068445	8	148	196	28530	cellulose biosynthetic process	SP803280_C108434_G2|SP803280_C78804_G1|SP803280_C103590_G3|SP803280_C108440_G4|SP803280_C103653_G2|SP803280_C91237_G2|SP803280_C91401_G1|SP803280_C117974_G5
16125	1.0071e-05	0.00072173	7	108	196	28530	sterol metabolic process	SP803280_C114207_G1|SP803280_C43081_G1|SP803280_C103332_G3|SP803280_C95446_G3|SP803280_C109581_G5|SP803280_C95841_G2|SP803280_C95841_G3
30243	1.0789e-05	0.00072486	9	200	196	28530	cellulose metabolic process	SP803280_C108434_G2|SP803280_C78804_G1|SP803280_C103590_G3|SP803280_C108440_G4|SP803280_C103653_G2|SP803280_C91237_G2|SP803280_C116425_G1|SP803280_C91401_G1|SP803280_C117974_G5
44711	1.289e-05	0.00081512	45	3430	196	28530	single-organism biosynthetic process	SP803280_C45413_G1|SP803280_C114207_G1|SP803280_C108434_G2|SP803280_C96507_G1|SP803280_C111302_G1|SP803280_C104039_G1|SP803280_C108440_G4|SP803280_C91769_G2|SP803280_C104538_G2|SP803280_C69615_G2|SP803280_C109590_G1|SP803280_C117974_G5|SP803280_C95841_G2|SP803280_C95841_G3|SP803280_C96543_G3|SP803280_C107781_G3|SP803280_C103031_G1|SP803280_C109416_G2|SP803280_C111362_G1|SP803280_C106754_G1|SP8032…
9734	2.3593e-05	0.001409	12	401	196	28530	auxin-activated signaling pathway	SP803280_C96475_G3|SP803280_C96475_G5|SP803280_C102042_G1|SP803280_C114995_G2|SP803280_C91738_G1|SP803280_C114984_G4|SP803280_C113830_G1|SP803280_C113162_G1|SP803280_C112950_G2|SP803280_C94112_G1|SP803280_C96211_G1|SP803280_C111058_G1
42546	2.6502e-05	0.0014995	9	224	196	28530	cell wall biogenesis	SP803280_C78804_G1|SP803280_C103590_G3|SP803280_C108440_G4|SP803280_C112371_G4|SP803280_C103653_G2|SP803280_C93813_G1|SP803280_C84428_G1|SP803280_C109963_G1|SP803280_C110030_G1
9628	3.2825e-05	0.0017643	38	2794	196	28530	response to abiotic stimulus	SP803280_C96475_G3|SP803280_C105495_G1|SP803280_C81421_G1|SP803280_C96475_G5|SP803280_C104039_G1|SP803280_C24487_G1|SP803280_C112452_G2|SP803280_C104538_G2|SP803280_C109590_G1|SP803280_C104383_G3|SP803280_C108085_G1|SP803280_C107804_G1|SP803280_C58239_G1|SP803280_C107781_G3|SP803280_C89421_G1|SP803280_C82020_G1|SP803280_C113830_G1|SP803280_C76390_G1|SP803280_C82674_G1|SP803280_C111213_G3|SP803280…
71365	4.1479e-05	0.0021233	12	425	196	28530	cellular response to auxin stimulus	SP803280_C96475_G3|SP803280_C96475_G5|SP803280_C102042_G1|SP803280_C114995_G2|SP803280_C91738_G1|SP803280_C114984_G4|SP803280_C113830_G1|SP803280_C113162_G1|SP803280_C112950_G2|SP803280_C94112_G1|SP803280_C96211_G1|SP803280_C111058_G1
51273	7.2374e-05	0.0035365	9	255	196	28530	beta-glucan metabolic process	SP803280_C108434_G2|SP803280_C78804_G1|SP803280_C103590_G3|SP803280_C108440_G4|SP803280_C103653_G2|SP803280_C91237_G2|SP803280_C116425_G1|SP803280_C91401_G1|SP803280_C117974_G5
51274	8.544e-05	0.0036437	8	203	196	28530	beta-glucan biosynthetic process	SP803280_C108434_G2|SP803280_C78804_G1|SP803280_C103590_G3|SP803280_C108440_G4|SP803280_C103653_G2|SP803280_C91237_G2|SP803280_C91401_G1|SP803280_C117974_G5
9804	8.6803e-05	0.0036437	3	13	196	28530	coumarin metabolic process	SP803280_C95834_G1|SP803280_C101105_G3|SP803280_C98177_G1
44042	8.8126e-05	0.0036437	12	460	196	28530	glucan metabolic process	SP803280_C108434_G2|SP803280_C78804_G1|SP803280_C108265_G1|SP803280_C108265_G2|SP803280_C103590_G3|SP803280_C108440_G4|SP803280_C112371_G4|SP803280_C103653_G2|SP803280_C91237_G2|SP803280_C116425_G1|SP803280_C91401_G1|SP803280_C117974_G5
6073	8.8126e-05	0.0036437	12	460	196	28530	cellular glucan metabolic process	SP803280_C108434_G2|SP803280_C78804_G1|SP803280_C108265_G1|SP803280_C108265_G2|SP803280_C103590_G3|SP803280_C108440_G4|SP803280_C112371_G4|SP803280_C103653_G2|SP803280_C91237_G2|SP803280_C116425_G1|SP803280_C91401_G1|SP803280_C117974_G5
6633	9.814e-05	0.0039074	11	395	196	28530	fatty acid biosynthetic process	SP803280_C45413_G1|SP803280_C97589_G1|SP803280_C104039_G1|SP803280_C107781_G3|SP803280_C93240_G2|SP803280_C104538_G2|SP803280_C93240_G4|SP803280_C43081_G1|SP803280_C103031_G1|SP803280_C109581_G5|SP803280_C102274_G1
19287	0.00010992	0.0042201	3	14	196	28530	isopentenyl diphosphate biosynthetic process, mevalonate pathway	SP803280_C103332_G3|SP803280_C95841_G2|SP803280_C95841_G3
46165	0.00012715	0.0047133	8	215	196	28530	alcohol biosynthetic process	SP803280_C114207_G1|SP803280_C43081_G1|SP803280_C103332_G3|SP803280_C95446_G3|SP803280_C109581_G5|SP803280_C95841_G2|SP803280_C95841_G3|SP803280_C111213_G3
9606	0.00016877	0.0060476	7	168	196	28530	tropism	SP803280_C96475_G3|SP803280_C96475_G5|SP803280_C58239_G1|SP803280_C113830_G1|SP803280_C108085_G1|SP803280_C112950_G2|SP803280_C107804_G1
6631	0.00018924	0.0065625	13	576	196	28530	fatty acid metabolic process	SP803280_C45413_G1|SP803280_C104039_G1|SP803280_C93240_G2|SP803280_C104538_G2|SP803280_C93240_G4|SP803280_C97589_G1|SP803280_C111940_G3|SP803280_C104891_G1|SP803280_C107781_G3|SP803280_C43081_G1|SP803280_C103031_G1|SP803280_C109581_G5|SP803280_C102274_G1
50896	0.00020071	0.0067428	84	8751	196	28530	response to stimulus	SP803280_C105495_G1|SP803280_C116738_G3|SP803280_C115338_G1|SP803280_C108440_G4|SP803280_C116310_G2|SP803280_C98818_G1|SP803280_C91738_G1|SP803280_C112452_G2|SP803280_C104538_G2|SP803280_C109590_G1|SP803280_C104383_G3|SP803280_C108085_G1|SP803280_C94112_G1|SP803280_C115963_G2|SP803280_C107804_G1|SP803280_C111829_G1|SP803280_C102042_G1|SP803280_C113767_G2|SP803280_C107781_G3|SP803280_C89421_G1|SP8…
44264	0.00021989	0.007163	13	585	196	28530	cellular polysaccharide metabolic process	SP803280_C108434_G2|SP803280_C78804_G1|SP803280_C108265_G1|SP803280_C108265_G2|SP803280_C103590_G3|SP803280_C108440_G4|SP803280_C112371_G4|SP803280_C109963_G1|SP803280_C117974_G5|SP803280_C103653_G2|SP803280_C91237_G2|SP803280_C116425_G1|SP803280_C91401_G1
12502	0.0002792	0.0085753	2	4	196	28530	induction of programmed cell death	SP803280_C107469_G1|SP803280_C118222_G1
72708	0.0002792	0.0085753	2	4	196	28530	response to sorbitol	SP803280_C102293_G1|SP803280_C114621_G2
44262	0.0003136	0.0093646	17	948	196	28530	cellular carbohydrate metabolic process	SP803280_C108434_G2|SP803280_C111302_G1|SP803280_C78804_G1|SP803280_C108265_G1|SP803280_C108265_G2|SP803280_C103590_G3|SP803280_C108440_G4|SP803280_C112371_G4|SP803280_C95757_G2|SP803280_C109963_G1|SP803280_C114621_G2|SP803280_C117974_G5|SP803280_C103653_G2|SP803280_C91237_G2|SP803280_C116425_G1|SP803280_C91401_G1|SP803280_C117830_G1
6066	0.00033213	0.0096032	11	455	196	28530	alcohol metabolic process	SP803280_C114207_G1|SP803280_C98967_G1|SP803280_C116166_G1|SP803280_C116425_G1|SP803280_C43081_G1|SP803280_C103332_G3|SP803280_C95446_G3|SP803280_C109581_G5|SP803280_C95841_G2|SP803280_C95841_G3|SP803280_C111213_G3
1901576	0.00035088	0.0096032	77	7954	196	28530	organic substance biosynthetic process	SP803280_C45413_G1|SP803280_C114207_G1|SP803280_C108434_G2|SP803280_C111302_G1|SP803280_C108440_G4|SP803280_C108476_G1|SP803280_C114477_G1|SP803280_C104538_G2|SP803280_C69615_G2|SP803280_C109590_G1|SP803280_C94112_G1|SP803280_C117974_G5|SP803280_C102042_G1|SP803280_C96543_G3|SP803280_C107781_G3|SP803280_C106437_G1|SP803280_C103031_G1|SP803280_C106754_G1|SP803280_C111213_G3|SP803280_C110541_G1|SP8…
9630	0.00035102	0.0096032	6	135	196	28530	gravitropism	SP803280_C96475_G3|SP803280_C96475_G5|SP803280_C113830_G1|SP803280_C108085_G1|SP803280_C112950_G2|SP803280_C107804_G1
9415	0.00037103	0.0096032	12	538	196	28530	response to water	SP803280_C96475_G3|SP803280_C96475_G5|SP803280_C102293_G1|SP803280_C103590_G3|SP803280_C116166_G1|SP803280_C24487_G1|SP803280_C112452_G2|SP803280_C91401_G1|SP803280_C114621_G2|SP803280_C95540_G1|SP803280_C101817_G1|SP803280_C86323_G1
5976	0.00037325	0.0096032	15	786	196	28530	polysaccharide metabolic process	SP803280_C108434_G2|SP803280_C78804_G1|SP803280_C108265_G1|SP803280_C107905_G2|SP803280_C108265_G2|SP803280_C103590_G3|SP803280_C108440_G4|SP803280_C96127_G1|SP803280_C112371_G4|SP803280_C109963_G1|SP803280_C117974_G5|SP803280_C103653_G2|SP803280_C91237_G2|SP803280_C116425_G1|SP803280_C91401_G1
6722	0.00038764	0.0096032	3	21	196	28530	triterpenoid metabolic process	SP803280_C91769_G2|SP803280_C95841_G2|SP803280_C95841_G3
16104	0.00038764	0.0096032	3	21	196	28530	triterpenoid biosynthetic process	SP803280_C91769_G2|SP803280_C95841_G2|SP803280_C95841_G3
44550	0.00039306	0.0096032	9	320	196	28530	secondary metabolite biosynthetic process	SP803280_C78804_G1|SP803280_C101105_G3|SP803280_C103095_G1|SP803280_C104891_G1|SP803280_C103653_G2|SP803280_C91401_G1|SP803280_C109590_G1|SP803280_C98177_G1|SP803280_C113688_G1
9629	0.00042618	0.010181	6	140	196	28530	response to gravity	SP803280_C96475_G3|SP803280_C96475_G5|SP803280_C113830_G1|SP803280_C108085_G1|SP803280_C112950_G2|SP803280_C107804_G1
6109	0.00060012	0.014025	4	56	196	28530	regulation of carbohydrate metabolic process	SP803280_C78804_G1|SP803280_C103653_G2|SP803280_C91401_G1|SP803280_C108085_G1
44036	0.00063076	0.014427	7	209	196	28530	cell wall macromolecule metabolic process	SP803280_C108265_G1|SP803280_C107905_G2|SP803280_C108265_G2|SP803280_C108440_G4|SP803280_C116425_G1|SP803280_C109963_G1|SP803280_C91401_G1
16998	0.00068586	0.01536	4	58	196	28530	cell wall macromolecule catabolic process	SP803280_C108265_G1|SP803280_C107905_G2|SP803280_C108265_G2|SP803280_C91401_G1
9058	0.00074526	0.01635	78	8275	196	28530	biosynthetic process	SP803280_C45413_G1|SP803280_C114207_G1|SP803280_C108434_G2|SP803280_C111302_G1|SP803280_C108440_G4|SP803280_C108476_G1|SP803280_C114477_G1|SP803280_C104538_G2|SP803280_C69615_G2|SP803280_C109590_G1|SP803280_C94112_G1|SP803280_C117974_G5|SP803280_C102042_G1|SP803280_C96543_G3|SP803280_C107781_G3|SP803280_C106437_G1|SP803280_C103031_G1|SP803280_C106754_G1|SP803280_C111213_G3|SP803280_C110541_G1|SP8…
1901617	0.0007614	0.01637	9	351	196	28530	organic hydroxy compound biosynthetic process	SP803280_C114207_G1|SP803280_C96543_G3|SP803280_C43081_G1|SP803280_C103332_G3|SP803280_C95446_G3|SP803280_C109581_G5|SP803280_C95841_G2|SP803280_C95841_G3|SP803280_C111213_G3
71555	0.00085349	0.01799	8	286	196	28530	cell wall organization	SP803280_C108434_G2|SP803280_C108440_G4|SP803280_C112371_G4|SP803280_C116425_G1|SP803280_C84428_G1|SP803280_C98818_G1|SP803280_C104383_G3|SP803280_C110030_G1
9266	0.00092527	0.01862	15	859	196	28530	response to temperature stimulus	SP803280_C95834_G1|SP803280_C83655_G1|SP803280_C104039_G1|SP803280_C93240_G2|SP803280_C110089_G1|SP803280_C104538_G2|SP803280_C93240_G4|SP803280_C114621_G2|SP803280_C107469_G1|SP803280_C107781_G3|SP803280_C89421_G1|SP803280_C82020_G1|SP803280_C91401_G1|SP803280_C76390_G1|SP803280_C118222_G1
9733	0.00093623	0.01862	12	598	196	28530	response to auxin	SP803280_C96475_G3|SP803280_C96475_G5|SP803280_C102042_G1|SP803280_C114995_G2|SP803280_C91738_G1|SP803280_C114984_G4|SP803280_C113830_G1|SP803280_C113162_G1|SP803280_C112950_G2|SP803280_C94112_G1|SP803280_C96211_G1|SP803280_C111058_G1
44710	0.00094315	0.01862	81	8740	196	28530	single-organism metabolic process	SP803280_C45413_G1|SP803280_C114207_G1|SP803280_C108434_G2|SP803280_C111302_G1|SP803280_C116738_G3|SP803280_C100955_G1|SP803280_C92445_G1|SP803280_C108440_G4|SP803280_C95757_G2|SP803280_C76945_G2|SP803280_C104538_G2|SP803280_C89172_G1|SP803280_C69615_G2|SP803280_C109590_G1|SP803280_C95808_G1|SP803280_C115963_G2|SP803280_C117974_G5|SP803280_C52369_G2|SP803280_C96543_G3|SP803280_C113767_G2|SP803280…
34637	0.00095264	0.01862	11	517	196	28530	cellular carbohydrate biosynthetic process	SP803280_C108434_G2|SP803280_C111302_G1|SP803280_C78804_G1|SP803280_C103590_G3|SP803280_C108440_G4|SP803280_C103653_G2|SP803280_C91237_G2|SP803280_C109963_G1|SP803280_C91401_G1|SP803280_C117974_G5|SP803280_C117830_G1
9250	0.001064	0.020425	8	296	196	28530	glucan biosynthetic process	SP803280_C108434_G2|SP803280_C78804_G1|SP803280_C103590_G3|SP803280_C108440_G4|SP803280_C103653_G2|SP803280_C91237_G2|SP803280_C91401_G1|SP803280_C117974_G5
5975	0.0011042	0.020825	28	2194	196	28530	carbohydrate metabolic process	SP803280_C92500_G1|SP803280_C108434_G2|SP803280_C111302_G1|SP803280_C107905_G2|SP803280_C112949_G1|SP803280_C108440_G4|SP803280_C96127_G1|SP803280_C95757_G2|SP803280_C101969_G2|SP803280_C117974_G5|SP803280_C82428_G1|SP803280_C116425_G1|SP803280_C108153_G1|SP803280_C106028_G1|SP803280_C95834_G1|SP803280_C78804_G1|SP803280_C108265_G1|SP803280_C108265_G2|SP803280_C103590_G3|SP803280_C112371_G4|SP803…
1901615	0.0011564	0.021433	12	613	196	28530	organic hydroxy compound metabolic process	SP803280_C114207_G1|SP803280_C98967_G1|SP803280_C96543_G3|SP803280_C116166_G1|SP803280_C116425_G1|SP803280_C43081_G1|SP803280_C103332_G3|SP803280_C95446_G3|SP803280_C109581_G5|SP803280_C95841_G2|SP803280_C95841_G3|SP803280_C111213_G3
9240	0.0012456	0.022316	3	31	196	28530	isopentenyl diphosphate biosynthetic process	SP803280_C103332_G3|SP803280_C95841_G2|SP803280_C95841_G3
46490	0.0012456	0.022316	3	31	196	28530	isopentenyl diphosphate metabolic process	SP803280_C103332_G3|SP803280_C95841_G2|SP803280_C95841_G3
9819	0.0012795	0.022548	2	8	196	28530	drought recovery	SP803280_C95540_G1|SP803280_C101817_G1
72330	0.0013291	0.023046	11	539	196	28530	monocarboxylic acid biosynthetic process	SP803280_C45413_G1|SP803280_C97589_G1|SP803280_C104039_G1|SP803280_C107781_G3|SP803280_C93240_G2|SP803280_C104538_G2|SP803280_C93240_G4|SP803280_C43081_G1|SP803280_C103031_G1|SP803280_C109581_G5|SP803280_C102274_G1
44255	0.0013549	0.023119	21	1480	196	28530	cellular lipid metabolic process	SP803280_C45413_G1|SP803280_C104039_G1|SP803280_C91769_G2|SP803280_C116166_G1|SP803280_C100270_G2|SP803280_C93240_G2|SP803280_C104538_G2|SP803280_C93240_G4|SP803280_C95841_G2|SP803280_C95841_G3|SP803280_C111857_G2|SP803280_C97589_G1|SP803280_C111940_G3|SP803280_C104891_G1|SP803280_C107781_G3|SP803280_C43081_G1|SP803280_C103031_G1|SP803280_C103332_G3|SP803280_C109581_G5|SP803280_C102274_G1|SP80328…
45229	0.0013976	0.023474	9	383	196	28530	external encapsulating structure organization	SP803280_C108434_G2|SP803280_C108440_G4|SP803280_C112371_G4|SP803280_C116425_G1|SP803280_C84428_G1|SP803280_C98818_G1|SP803280_C69615_G2|SP803280_C104383_G3|SP803280_C110030_G1
6084	0.0014967	0.024753	3	33	196	28530	acetyl-CoA metabolic process	SP803280_C103332_G3|SP803280_C95841_G2|SP803280_C95841_G3
9809	0.0015745	0.025436	5	122	196	28530	lignin biosynthetic process	SP803280_C78804_G1|SP803280_C101105_G3|SP803280_C103653_G2|SP803280_C91401_G1|SP803280_C98177_G1
9699	0.0015853	0.025436	7	245	196	28530	phenylpropanoid biosynthetic process	SP803280_C78804_G1|SP803280_C101105_G3|SP803280_C104891_G1|SP803280_C103653_G2|SP803280_C91401_G1|SP803280_C109590_G1|SP803280_C98177_G1
10338	0.0016376	0.025889	2	9	196	28530	leaf formation	SP803280_C113830_G1|SP803280_C52369_G2
19748	0.0017153	0.026723	10	474	196	28530	secondary metabolic process	SP803280_C95834_G1|SP803280_C78804_G1|SP803280_C101105_G3|SP803280_C103095_G1|SP803280_C104891_G1|SP803280_C103653_G2|SP803280_C91401_G1|SP803280_C109590_G1|SP803280_C98177_G1|SP803280_C113688_G1
48856	0.0019203	0.02949	38	3428	196	28530	anatomical structure development	SP803280_C96475_G3|SP803280_C114207_G1|SP803280_C96475_G5|SP803280_C98818_G1|SP803280_C104538_G2|SP803280_C109905_G3|SP803280_C69615_G2|SP803280_C104383_G3|SP803280_C99651_G1|SP803280_C52369_G2|SP803280_C116425_G1|SP803280_C107781_G3|SP803280_C114657_G1|SP803280_C113830_G1|SP803280_C118222_G1|SP803280_C94002_G3|SP803280_C110115_G3|SP803280_C112371_G4|SP803280_C64820_G1|SP803280_C93240_G2|SP803280…
80064	0.0020378	0.030762	2	10	196	28530	4,4-dimethyl-9beta,19-cyclopropylsterol oxidation	SP803280_C43081_G1|SP803280_C109581_G5
9698	0.0020681	0.030762	8	329	196	28530	phenylpropanoid metabolic process	SP803280_C95834_G1|SP803280_C78804_G1|SP803280_C101105_G3|SP803280_C104891_G1|SP803280_C103653_G2|SP803280_C91401_G1|SP803280_C109590_G1|SP803280_C98177_G1
43255	0.002089	0.030762	3	37	196	28530	regulation of carbohydrate biosynthetic process	SP803280_C78804_G1|SP803280_C103653_G2|SP803280_C91401_G1
9409	0.0023869	0.034171	11	581	196	28530	response to cold	SP803280_C95834_G1|SP803280_C83655_G1|SP803280_C104039_G1|SP803280_C107781_G3|SP803280_C89421_G1|SP803280_C93240_G2|SP803280_C82020_G1|SP803280_C110089_G1|SP803280_C104538_G2|SP803280_C93240_G4|SP803280_C114621_G2
32502	0.0024516	0.034171	41	3836	196	28530	developmental process	SP803280_C96475_G3|SP803280_C114207_G1|SP803280_C96475_G5|SP803280_C98818_G1|SP803280_C104538_G2|SP803280_C109905_G3|SP803280_C69615_G2|SP803280_C104383_G3|SP803280_C99651_G1|SP803280_C52369_G2|SP803280_C116425_G1|SP803280_C107781_G3|SP803280_C114657_G1|SP803280_C113830_G1|SP803280_C111213_G3|SP803280_C118222_G1|SP803280_C94002_G3|SP803280_C110115_G3|SP803280_C112371_G4|SP803280_C71644_G1|SP80328…
60147	0.0024794	0.034171	2	11	196	28530	regulation of posttranscriptional gene silencing	SP803280_C95841_G2|SP803280_C95841_G3
60964	0.0024794	0.034171	2	11	196	28530	regulation of gene silencing by miRNA	SP803280_C95841_G2|SP803280_C95841_G3
9805	0.0024794	0.034171	2	11	196	28530	coumarin biosynthetic process	SP803280_C101105_G3|SP803280_C98177_G1
6857	0.0026129	0.03514	5	137	196	28530	oligopeptide transport	SP803280_C108338_G1|SP803280_C111815_G1|SP803280_C103666_G1|SP803280_C111824_G1|SP803280_C117516_G1
33692	0.0026473	0.03514	9	421	196	28530	cellular polysaccharide biosynthetic process	SP803280_C108434_G2|SP803280_C78804_G1|SP803280_C103590_G3|SP803280_C108440_G4|SP803280_C103653_G2|SP803280_C91237_G2|SP803280_C109963_G1|SP803280_C91401_G1|SP803280_C117974_G5
9605	0.0026478	0.03514	26	2106	196	28530	response to external stimulus	SP803280_C96475_G3|SP803280_C96475_G5|SP803280_C108440_G4|SP803280_C98818_G1|SP803280_C108085_G1|SP803280_C107804_G1|SP803280_C58239_G1|SP803280_C105308_G2|SP803280_C106028_G1|SP803280_C113830_G1|SP803280_C82674_G1|SP803280_C117516_G1|SP803280_C118222_G1|SP803280_C94002_G3|SP803280_C95834_G1|SP803280_C102293_G1|SP803280_C103590_G3|SP803280_C104992_G1|SP803280_C118498_G1|SP803280_C103364_G2|SP8032…
15833	0.0027816	0.036466	5	139	196	28530	peptide transport	SP803280_C108338_G1|SP803280_C111815_G1|SP803280_C103666_G1|SP803280_C111824_G1|SP803280_C117516_G1
1901072	0.0030098	0.037622	3	42	196	28530	glucosamine-containing compound catabolic process	SP803280_C107905_G2|SP803280_C96127_G1|SP803280_C91401_G1
46348	0.0030098	0.037622	3	42	196	28530	amino sugar catabolic process	SP803280_C107905_G2|SP803280_C96127_G1|SP803280_C91401_G1
6026	0.0030098	0.037622	3	42	196	28530	aminoglycan catabolic process	SP803280_C107905_G2|SP803280_C96127_G1|SP803280_C91401_G1
6032	0.0030098	0.037622	3	42	196	28530	chitin catabolic process	SP803280_C107905_G2|SP803280_C96127_G1|SP803280_C91401_G1
9791	0.0032491	0.040147	24	1917	196	28530	post-embryonic development	SP803280_C96475_G3|SP803280_C114207_G1|SP803280_C96475_G5|SP803280_C110115_G3|SP803280_C64820_G1|SP803280_C116166_G1|SP803280_C98818_G1|SP803280_C109858_G4|SP803280_C109905_G3|SP803280_C69615_G2|SP803280_C112950_G2|SP803280_C99651_G1|SP803280_C52369_G2|SP803280_C107151_G1|SP803280_C92157_G1|SP803280_C107469_G1|SP803280_C91237_G2|SP803280_C116425_G1|SP803280_C114657_G1|SP803280_C113830_G1|SP803280…
44283	0.0033219	0.04058	19	1385	196	28530	small molecule biosynthetic process	SP803280_C45413_G1|SP803280_C114207_G1|SP803280_C104039_G1|SP803280_C93240_G2|SP803280_C104538_G2|SP803280_C93240_G4|SP803280_C95841_G2|SP803280_C95841_G3|SP803280_C97589_G1|SP803280_C107781_G3|SP803280_C43081_G1|SP803280_C103031_G1|SP803280_C103332_G3|SP803280_C95108_G1|SP803280_C109416_G2|SP803280_C95446_G3|SP803280_C109581_G5|SP803280_C102274_G1|SP803280_C111213_G3
44767	0.003385	0.040887	40	3783	196	28530	single-organism developmental process	SP803280_C96475_G3|SP803280_C114207_G1|SP803280_C96475_G5|SP803280_C98818_G1|SP803280_C104538_G2|SP803280_C109905_G3|SP803280_C69615_G2|SP803280_C104383_G3|SP803280_C99651_G1|SP803280_C52369_G2|SP803280_C116425_G1|SP803280_C114657_G1|SP803280_C113830_G1|SP803280_C111213_G3|SP803280_C118222_G1|SP803280_C94002_G3|SP803280_C110115_G3|SP803280_C112371_G4|SP803280_C71644_G1|SP803280_C64820_G1|SP803280…
6030	0.0034375	0.04106	3	44	196	28530	chitin metabolic process	SP803280_C107905_G2|SP803280_C96127_G1|SP803280_C91401_G1
44763	0.003602	0.042263	107	12780	196	28530	single-organism cellular process	SP803280_C111302_G1|SP803280_C115338_G1|SP803280_C108476_G1|SP803280_C98818_G1|SP803280_C109590_G1|SP803280_C104383_G3|SP803280_C94112_G1|SP803280_C115963_G2|SP803280_C107781_G3|SP803280_C82020_G1|SP803280_C113830_G1|SP803280_C103031_G1|SP803280_C117516_G1|SP803280_C111213_G3|SP803280_C103095_G1|SP803280_C114176_G2|SP803280_C114984_G4|SP803280_C94394_G1|SP803280_C109858_G4|SP803280_C103364_G2|SP8…
9414	0.0036169	0.042263	10	526	196	28530	response to water deprivation	SP803280_C96475_G3|SP803280_C96475_G5|SP803280_C102293_G1|SP803280_C103590_G3|SP803280_C116166_G1|SP803280_C112452_G2|SP803280_C91401_G1|SP803280_C114621_G2|SP803280_C95540_G1|SP803280_C101817_G1
1901071	0.0039007	0.045089	3	46	196	28530	glucosamine-containing compound metabolic process	SP803280_C107905_G2|SP803280_C96127_G1|SP803280_C91401_G1
2000693	0.004047	0.046259	2	14	196	28530	positive regulation of seed maturation	SP803280_C104992_G1|SP803280_C103364_G2
10035	0.004088	0.046259	19	1412	196	28530	response to inorganic substance	SP803280_C96475_G3|SP803280_C96475_G5|SP803280_C102293_G1|SP803280_C103590_G3|SP803280_C115338_G1|SP803280_C116166_G1|SP803280_C116310_G2|SP803280_C24487_G1|SP803280_C112452_G2|SP803280_C114621_G2|SP803280_C109558_G1|SP803280_C95540_G1|SP803280_C101817_G1|SP803280_C86323_G1|SP803280_C107469_G1|SP803280_C59101_G1|SP803280_C91401_G1|SP803280_C98177_G1|SP803280_C118222_G1
6637	0.0044001	0.048266	3	48	196	28530	acyl-CoA metabolic process	SP803280_C103332_G3|SP803280_C95841_G2|SP803280_C95841_G3
35383	0.0044001	0.048266	3	48	196	28530	thioester metabolic process	SP803280_C103332_G3|SP803280_C95841_G2|SP803280_C95841_G3
10167	0.0044001	0.048266	3	48	196	28530	response to nitrate	SP803280_C115338_G1|SP803280_C59101_G1|SP803280_C91401_G1

## Sheet: Table S5
Table S5. Enriched gene ontology terms for genes over-expressed at B identified on the contrast B-B0.
GO-ID	p-value	corr p-value	x	n	X	N	Description	Genes in test set
55114	9.5607e-07	0.00055631	32	3426	109	28530	oxidation-reduction process	SP803280_C88194_G1|SP803280_C115936_G2|SP803280_C116545_G1|SP803280_C110336_G2|SP803280_C89156_G1|SP803280_C88391_G2|SP803280_C102261_G4|SP803280_C80766_G1|SP803280_C112145_G1|SP803280_C106371_G2|SP803280_C104978_G2|SP803280_C114330_G2|SP803280_C110625_G5|SP803280_C109999_G3|SP803280_C74213_G1|SP803280_C83025_G1|SP803280_C110929_G2|SP803280_C114046_G2|SP803280_C104428_G2|SP803280_C102190_G1|SP803…
9813	1.5561e-06	0.00055631	9	285	109	28530	flavonoid biosynthetic process	SP803280_C116545_G1|SP803280_C104978_G2|SP803280_C111400_G1|SP803280_C102190_G1|SP803280_C102155_G2|SP803280_C110173_G1|SP803280_C88391_G2|SP803280_C118207_G1|SP803280_C114508_G6
9812	2.861e-06	0.00068187	9	307	109	28530	flavonoid metabolic process	SP803280_C116545_G1|SP803280_C104978_G2|SP803280_C111400_G1|SP803280_C102190_G1|SP803280_C102155_G2|SP803280_C110173_G1|SP803280_C88391_G2|SP803280_C118207_G1|SP803280_C114508_G6
44710	1.1814e-05	0.0021118	55	8740	109	28530	single-organism metabolic process	SP803280_C116545_G1|SP803280_C110336_G2|SP803280_C114274_G1|SP803280_C89156_G1|SP803280_C88391_G2|SP803280_C61119_G1|SP803280_C112145_G1|SP803280_C106371_G2|SP803280_C86595_G2|SP803280_C104978_G2|SP803280_C110625_G5|SP803280_C109999_G3|SP803280_C83849_G1|SP803280_C118207_G1|SP803280_C105430_G1|SP803280_C94300_G1|SP803280_C114046_G2|SP803280_C110039_G1|SP803280_C76529_G1|SP803280_C79207_G3|SP80328…
70141	0.00021479	0.025595	2	6	109	28530	response to UV-A	SP803280_C91748_G1|SP803280_C106732_G1
71492	0.00021479	0.025595	2	6	109	28530	cellular response to UV-A	SP803280_C91748_G1|SP803280_C106732_G1
6629	0.00025887	0.026441	19	2045	109	28530	lipid metabolic process	SP803280_C115936_G2|SP803280_C110336_G2|SP803280_C114046_G2|SP803280_C76529_G1|SP803280_C88391_G2|SP803280_C61119_G1|SP803280_C109681_G2|SP803280_C110293_G1|SP803280_C109182_G2|SP803280_C96069_G1|SP803280_C112145_G1|SP803280_C80574_G1|SP803280_C105603_G1|SP803280_C22912_G1|SP803280_C118207_G1|SP803280_C44589_G1|SP803280_C90125_G5|SP803280_C114508_G6|SP803280_C104396_G3
71486	0.00029995	0.026808	2	7	109	28530	cellular response to high light intensity	SP803280_C91748_G1|SP803280_C106732_G1
44255	0.00050833	0.040384	15	1480	109	28530	cellular lipid metabolic process	SP803280_C115936_G2|SP803280_C110336_G2|SP803280_C114046_G2|SP803280_C76529_G1|SP803280_C61119_G1|SP803280_C109681_G2|SP803280_C110293_G1|SP803280_C96069_G1|SP803280_C112145_G1|SP803280_C105603_G1|SP803280_C22912_G1|SP803280_C118207_G1|SP803280_C44589_G1|SP803280_C90125_G5|SP803280_C114508_G6

## Sheet: Table S6
Table S6. Enriched gene ontology terms for genes over-expressed at B identified on the contrast M-B.
GO-ID	p-value	corr p-value	x	n	X	N	Description	Genes in test set
10243	6.9005e-06	0.0033399	6	245	54	28530	response to organonitrogen compound	SP803280_C114707_G1|SP803280_C92945_G1|SP803280_C96886_G1|SP803280_C92961_G1|SP803280_C97800_G3|SP803280_C105036_G1
1901698	1.4337e-05	0.0033955	7	422	54	28530	response to nitrogen compound	SP803280_C98887_G1|SP803280_C114707_G1|SP803280_C92945_G1|SP803280_C96886_G1|SP803280_C92961_G1|SP803280_C97800_G3|SP803280_C105036_G1
46898	2.1046e-05	0.0033955	2	4	54	28530	response to cycloheximide	SP803280_C92945_G1|SP803280_C92961_G1
9719	0.00013199	0.01597	13	2131	54	28530	response to endogenous stimulus	SP803280_C96475_G3|SP803280_C110116_G1|SP803280_C96475_G4|SP803280_C111433_G1|SP803280_C96886_G1|SP803280_C92961_G1|SP803280_C105036_G1|SP803280_C96211_G1|SP803280_C98887_G1|SP803280_C114707_G1|SP803280_C92945_G1|SP803280_C97800_G3|SP803280_C113830_G1
10200	0.00025393	0.024581	4	162	54	28530	response to chitin	SP803280_C114707_G1|SP803280_C96886_G1|SP803280_C97800_G3|SP803280_C105036_G1
6334	0.00042462	0.027455	3	77	54	28530	nucleosome assembly	SP803280_C99247_G2|SP803280_C94895_G2|SP803280_C111183_G1
34728	0.00042462	0.027455	3	77	54	28530	nucleosome organization	SP803280_C99247_G2|SP803280_C94895_G2|SP803280_C111183_G1
31497	0.00054796	0.027455	3	84	54	28530	chromatin assembly	SP803280_C99247_G2|SP803280_C94895_G2|SP803280_C111183_G1
71824	0.00056725	0.027455	3	85	54	28530	protein-DNA complex subunit organization	SP803280_C99247_G2|SP803280_C94895_G2|SP803280_C111183_G1
65004	0.00056725	0.027455	3	85	54	28530	protein-DNA complex assembly	SP803280_C99247_G2|SP803280_C94895_G2|SP803280_C111183_G1
6333	0.00062771	0.027619	3	88	54	28530	chromatin assembly or disassembly	SP803280_C99247_G2|SP803280_C94895_G2|SP803280_C111183_G1
16126	0.00073736	0.028809	3	93	54	28530	sterol biosynthetic process	SP803280_C88898_G1|SP803280_C114207_G1|SP803280_C109581_G5
6323	0.0007844	0.028809	3	95	54	28530	DNA packaging	SP803280_C99247_G2|SP803280_C94895_G2|SP803280_C111183_G1
98661	0.00083332	0.028809	3	97	54	28530	inorganic anion transmembrane transport	SP803280_C114264_G1|SP803280_C114420_G1|SP803280_C113850_G2
10033	0.0009152	0.029075	13	2602	54	28530	response to organic substance	SP803280_C96475_G3|SP803280_C110116_G1|SP803280_C96475_G4|SP803280_C111433_G1|SP803280_C96886_G1|SP803280_C92961_G1|SP803280_C105036_G1|SP803280_C96211_G1|SP803280_C98887_G1|SP803280_C114707_G1|SP803280_C92945_G1|SP803280_C97800_G3|SP803280_C113830_G1
9734	0.00096117	0.029075	5	401	54	28530	auxin-activated signaling pathway	SP803280_C96475_G3|SP803280_C96475_G4|SP803280_C111433_G1|SP803280_C113830_G1|SP803280_C96211_G1
16125	0.0011371	0.032373	3	108	54	28530	sterol metabolic process	SP803280_C88898_G1|SP803280_C114207_G1|SP803280_C109581_G5
71365	0.0012439	0.032806	5	425	54	28530	cellular response to auxin stimulus	SP803280_C96475_G3|SP803280_C96475_G4|SP803280_C111433_G1|SP803280_C113830_G1|SP803280_C96211_G1
1902358	0.0012878	0.032806	2	28	54	28530	sulfate transmembrane transport	SP803280_C114420_G1|SP803280_C113850_G2

## Sheet: Table S7
Table S7. Enriched gene ontology terms for genes over-expressed at M identified on the contrast M-B.
GO-ID	p-value	corr p-value	x	n	X	N	Description	Genes in test set
9813	7.4331e-05	0.020902	4	285	23	28530	flavonoid biosynthetic process	SP803280_C101557_G1|SP803280_C116667_G1|SP803280_C113265_G2|SP803280_C99193_G1
9812	9.906e-05	0.020902	4	307	23	28530	flavonoid metabolic process	SP803280_C101557_G1|SP803280_C116667_G1|SP803280_C113265_G2|SP803280_C99193_G1

## Sheet: Table S8
Table S8. Enriched gene ontology terms for genes over-expressed at M identified on the contrast T-M.
GO-ID	p-value	corr p-value	x	n	X	N	Description	Genes in test set
15979	5.1774e-14	6.5546e-11	25	361	288	28530	photosynthesis	SP803280_C103134_G1|SP803280_C84466_G1|SP803280_C88331_G1|SP803280_C94064_G1|SP803280_C67360_G1|SP803280_C93396_G1|SP803280_C70422_G1|SP803280_C95984_G2|SP803280_C20755_G1|SP803280_C99238_G1|SP803280_C104535_G4|SP803280_C102650_G1|SP803280_C95106_G1|SP803280_C104447_G1|SP803280_C98420_G1|SP803280_C87335_G1|SP803280_C100740_G1|SP803280_C90968_G1|SP803280_C87475_G1|SP803280_C80781_G1|SP803280_C9699…
55114	3.278e-07	0.0002075	65	3426	288	28530	oxidation-reduction process	SP803280_C113096_G1|SP803280_C103134_G1|SP803280_C63270_G1|SP803280_C84466_G1|SP803280_C60508_G1|SP803280_C116224_G2|SP803280_C24877_G1|SP803280_C116224_G1|SP803280_C104487_G2|SP803280_C104487_G1|SP803280_C85932_G1|SP803280_C111364_G2|SP803280_C111364_G1|SP803280_C104601_G1|SP803280_C104028_G3|SP803280_C92288_G1|SP803280_C112250_G3|SP803280_C20755_G1|SP803280_C97022_G2|SP803280_C104535_G4|SP80328…
19684	8.7948e-05	0.037114	8	139	288	28530	photosynthesis, light reaction	SP803280_C95106_G1|SP803280_C87335_G1|SP803280_C100740_G1|SP803280_C87475_G1|SP803280_C77694_G1|SP803280_C100551_G1|SP803280_C87990_G4|SP803280_C99238_G1

## Sheet: Table S9
Table S9. Enriched gene ontology terms for genes over-expressed at T identified on the contrast T-M.
GO-ID	p-value	corr p-value	x	n	X	N	Description	Genes in test set
9813	1.4992e-13	2.2795e-10	34	285	739	28530	flavonoid biosynthetic process	SP803280_C102708_G1|SP803280_C106146_G4|SP803280_C113694_G1|SP803280_C106165_G1|SP803280_C107863_G1|SP803280_C99766_G2|SP803280_C97835_G1|SP803280_C69615_G2|SP803280_C103453_G1|SP803280_C101557_G1|SP803280_C103658_G1|SP803280_C108662_G1|SP803280_C114678_G1|SP803280_C104200_G2|SP803280_C111400_G1|SP803280_C108560_G1|SP803280_C114508_G6|SP803280_C95456_G1|SP803280_C106821_G1|SP803280_C52278_G1|SP80…
9812	2.537e-13	2.2795e-10	35	307	739	28530	flavonoid metabolic process	SP803280_C102708_G1|SP803280_C106146_G4|SP803280_C113694_G1|SP803280_C97491_G2|SP803280_C106165_G1|SP803280_C107863_G1|SP803280_C99766_G2|SP803280_C97835_G1|SP803280_C69615_G2|SP803280_C103453_G1|SP803280_C101557_G1|SP803280_C103658_G1|SP803280_C108662_G1|SP803280_C114678_G1|SP803280_C104200_G2|SP803280_C111400_G1|SP803280_C108560_G1|SP803280_C114508_G6|SP803280_C95456_G1|SP803280_C106821_G1|SP80…
1901072	1.4648e-12	4.3871e-10	14	42	739	28530	glucosamine-containing compound catabolic process	SP803280_C107572_G4|SP803280_C107572_G3|SP803280_C107905_G2|SP803280_C92331_G1|SP803280_C96127_G1|SP803280_C92331_G4|SP803280_C83204_G1|SP803280_C86998_G1|SP803280_C20470_G1|SP803280_C96551_G1|SP803280_C89123_G2|SP803280_C91401_G1|SP803280_C93325_G2|SP803280_C65551_G1
46348	1.4648e-12	4.3871e-10	14	42	739	28530	amino sugar catabolic process	SP803280_C107572_G4|SP803280_C107572_G3|SP803280_C107905_G2|SP803280_C92331_G1|SP803280_C96127_G1|SP803280_C92331_G4|SP803280_C83204_G1|SP803280_C86998_G1|SP803280_C20470_G1|SP803280_C96551_G1|SP803280_C89123_G2|SP803280_C91401_G1|SP803280_C93325_G2|SP803280_C65551_G1
6026	1.4648e-12	4.3871e-10	14	42	739	28530	aminoglycan catabolic process	SP803280_C107572_G4|SP803280_C107572_G3|SP803280_C107905_G2|SP803280_C92331_G1|SP803280_C96127_G1|SP803280_C92331_G4|SP803280_C83204_G1|SP803280_C86998_G1|SP803280_C20470_G1|SP803280_C96551_G1|SP803280_C89123_G2|SP803280_C91401_G1|SP803280_C93325_G2|SP803280_C65551_G1
6032	1.4648e-12	4.3871e-10	14	42	739	28530	chitin catabolic process	SP803280_C107572_G4|SP803280_C107572_G3|SP803280_C107905_G2|SP803280_C92331_G1|SP803280_C96127_G1|SP803280_C92331_G4|SP803280_C83204_G1|SP803280_C86998_G1|SP803280_C20470_G1|SP803280_C96551_G1|SP803280_C89123_G2|SP803280_C91401_G1|SP803280_C93325_G2|SP803280_C65551_G1
6030	3.0365e-12	7.7951e-10	14	44	739	28530	chitin metabolic process	SP803280_C107572_G4|SP803280_C107572_G3|SP803280_C107905_G2|SP803280_C92331_G1|SP803280_C96127_G1|SP803280_C92331_G4|SP803280_C83204_G1|SP803280_C86998_G1|SP803280_C20470_G1|SP803280_C96551_G1|SP803280_C89123_G2|SP803280_C91401_G1|SP803280_C93325_G2|SP803280_C65551_G1
1901071	6.0398e-12	1.3567e-09	14	46	739	28530	glucosamine-containing compound metabolic process	SP803280_C107572_G4|SP803280_C107572_G3|SP803280_C107905_G2|SP803280_C92331_G1|SP803280_C96127_G1|SP803280_C92331_G4|SP803280_C83204_G1|SP803280_C86998_G1|SP803280_C20470_G1|SP803280_C96551_G1|SP803280_C89123_G2|SP803280_C91401_G1|SP803280_C93325_G2|SP803280_C65551_G1
6022	2.8876e-11	5.7655e-09	14	51	739	28530	aminoglycan metabolic process	SP803280_C107572_G4|SP803280_C107572_G3|SP803280_C107905_G2|SP803280_C92331_G1|SP803280_C96127_G1|SP803280_C92331_G4|SP803280_C83204_G1|SP803280_C86998_G1|SP803280_C20470_G1|SP803280_C96551_G1|SP803280_C89123_G2|SP803280_C91401_G1|SP803280_C93325_G2|SP803280_C65551_G1
6040	8.5924e-11	1.5441e-08	15	65	739	28530	amino sugar metabolic process	SP803280_C107572_G4|SP803280_C107572_G3|SP803280_C107905_G2|SP803280_C92331_G1|SP803280_C96127_G1|SP803280_C92331_G4|SP803280_C83204_G1|SP803280_C110051_G1|SP803280_C86998_G1|SP803280_C20470_G1|SP803280_C96551_G1|SP803280_C89123_G2|SP803280_C91401_G1|SP803280_C93325_G2|SP803280_C65551_G1
1901565	2.0595e-10	3.3644e-08	30	294	739	28530	organonitrogen compound catabolic process	SP803280_C107905_G2|SP803280_C89699_G1|SP803280_C96127_G1|SP803280_C117540_G1|SP803280_C85898_G1|SP803280_C88214_G1|SP803280_C20470_G1|SP803280_C94016_G1|SP803280_C96551_G1|SP803280_C97248_G1|SP803280_C98675_G1|SP803280_C89123_G2|SP803280_C87825_G3|SP803280_C93325_G2|SP803280_C83025_G1|SP803280_C107572_G4|SP803280_C107572_G3|SP803280_C98953_G1|SP803280_C92331_G1|SP803280_C92331_G4|SP803280_C10579…
1901136	6.5657e-10	9.8321e-08	21	155	739	28530	carbohydrate derivative catabolic process	SP803280_C107572_G4|SP803280_C107572_G3|SP803280_C90797_G1|SP803280_C107905_G2|SP803280_C98953_G1|SP803280_C92331_G1|SP803280_C96127_G1|SP803280_C92331_G4|SP803280_C83204_G1|SP803280_C86998_G1|SP803280_C109740_G1|SP803280_C93664_G2|SP803280_C98427_G1|SP803280_C20470_G1|SP803280_C96551_G1|SP803280_C97248_G1|SP803280_C89123_G2|SP803280_C91401_G1|SP803280_C93325_G2|SP803280_C88173_G1|SP803280_C65551…
55114	2.3241e-09	3.2126e-07	144	3426	739	28530	oxidation-reduction process	SP803280_C57883_G1|SP803280_C96511_G2|SP803280_C96511_G1|SP803280_C99185_G1|SP803280_C10528_G1|SP803280_C111094_G2|SP803280_C82512_G1|SP803280_C111094_G1|SP803280_C87126_G1|SP803280_C59672_G1|SP803280_C112206_G2|SP803280_C103718_G2|SP803280_C35478_G1|SP803280_C109999_G3|SP803280_C87825_G3|SP803280_C71683_G1|SP803280_C100509_G1|SP803280_C108467_G2|SP803280_C76595_G1|SP803280_C111213_G3|SP803280_C8…
16998	2.4592e-07	3.1565e-05	11	58	739	28530	cell wall macromolecule catabolic process	SP803280_C107572_G4|SP803280_C107572_G3|SP803280_C107905_G2|SP803280_C108265_G1|SP803280_C20470_G1|SP803280_C92331_G1|SP803280_C92331_G4|SP803280_C91401_G1|SP803280_C93325_G2|SP803280_C65551_G1|SP803280_C86998_G1
19748	3.3986e-07	4.0715e-05	33	474	739	28530	secondary metabolic process	SP803280_C102708_G1|SP803280_C83524_G1|SP803280_C116820_G1|SP803280_C98662_G1|SP803280_C106165_G1|SP803280_C107863_G1|SP803280_C117540_G1|SP803280_C111094_G2|SP803280_C82512_G1|SP803280_C111094_G1|SP803280_C103453_G1|SP803280_C88214_G1|SP803280_C105327_G1|SP803280_C114709_G1|SP803280_C114678_G1|SP803280_C111400_G1|SP803280_C101291_G4|SP803280_C114934_G1|SP803280_C84085_G1|SP803280_C95456_G1|SP803…
6811	1.5827e-06	0.00017776	74	1618	739	28530	ion transport	SP803280_C98545_G1|SP803280_C108331_G5|SP803280_C117152_G1|SP803280_C112507_G1|SP803280_C104387_G2|SP803280_C118174_G1|SP803280_C118260_G1|SP803280_C115918_G3|SP803280_C108331_G1|SP803280_C101710_G1|SP803280_C101993_G1|SP803280_C108746_G1|SP803280_C98575_G1|SP803280_C116525_G1|SP803280_C95456_G1|SP803280_C99872_G1|SP803280_C114558_G1|SP803280_C71363_G1|SP803280_C106854_G1|SP803280_C76065_G2|SP803…
9698	1.9038e-06	0.00020124	25	329	739	28530	phenylpropanoid metabolic process	SP803280_C102708_G1|SP803280_C83524_G1|SP803280_C106165_G1|SP803280_C107863_G1|SP803280_C117540_G1|SP803280_C111094_G2|SP803280_C82512_G1|SP803280_C111094_G1|SP803280_C88214_G1|SP803280_C105327_G1|SP803280_C114678_G1|SP803280_C111400_G1|SP803280_C114934_G1|SP803280_C84085_G1|SP803280_C95456_G1|SP803280_C106821_G1|SP803280_C100463_G2|SP803280_C52278_G1|SP803280_C118007_G1|SP803280_C100627_G1|SP803…
55085	2.1448e-06	0.00021413	92	2173	739	28530	transmembrane transport	SP803280_C112565_G4|SP803280_C98545_G1|SP803280_C108331_G5|SP803280_C118159_G2|SP803280_C108046_G1|SP803280_C86771_G1|SP803280_C117152_G1|SP803280_C112507_G1|SP803280_C104387_G2|SP803280_C118174_G1|SP803280_C83727_G1|SP803280_C98507_G1|SP803280_C118260_G1|SP803280_C110195_G1|SP803280_C115918_G3|SP803280_C108331_G1|SP803280_C101710_G1|SP803280_C108746_G1|SP803280_C115042_G1|SP803280_C90273_G3|SP80…
5975	3.1835e-06	0.0003011	92	2194	739	28530	carbohydrate metabolic process	SP803280_C95342_G1|SP803280_C96127_G1|SP803280_C95757_G2|SP803280_C108165_G2|SP803280_C111098_G1|SP803280_C104477_G1|SP803280_C114269_G1|SP803280_C98160_G1|SP803280_C93207_G1|SP803280_C89123_G2|SP803280_C109150_G1|SP803280_C116148_G2|SP803280_C93325_G2|SP803280_C112669_G2|SP803280_C101458_G2|SP803280_C107572_G4|SP803280_C107572_G3|SP803280_C107054_G1|SP803280_C91011_G1|SP803280_C114046_G3|SP80328…
71577	4.7966e-06	0.00043098	8	38	739	28530	zinc II ion transmembrane transport	SP803280_C109105_G2|SP803280_C112564_G2|SP803280_C103787_G1|SP803280_C97870_G1|SP803280_C86311_G1|SP803280_C115806_G2|SP803280_C101710_G1|SP803280_C105974_G1
42440	6.9263e-06	0.00059269	27	400	739	28530	pigment metabolic process	SP803280_C113694_G1|SP803280_C97491_G2|SP803280_C106165_G1|SP803280_C95375_G1|SP803280_C97835_G1|SP803280_C69615_G2|SP803280_C103453_G1|SP803280_C103658_G1|SP803280_C104200_G2|SP803280_C111400_G1|SP803280_C80539_G1|SP803280_C114508_G6|SP803280_C66891_G1|SP803280_C106821_G1|SP803280_C110222_G2|SP803280_C112600_G1|SP803280_C105792_G2|SP803280_C113265_G2|SP803280_C78487_G1|SP803280_C92257_G1|SP80328…
44710	1.2237e-05	0.00099102	280	8740	739	28530	single-organism metabolic process	SP803280_C57883_G1|SP803280_C96511_G2|SP803280_C96511_G1|SP803280_C95375_G1|SP803280_C10528_G1|SP803280_C99766_G2|SP803280_C82512_G1|SP803280_C63666_G1|SP803280_C73165_G1|SP803280_C103658_G1|SP803280_C88214_G1|SP803280_C105868_G2|SP803280_C35478_G1|SP803280_C98160_G1|SP803280_C71683_G1|SP803280_C117147_G1|SP803280_C83139_G1|SP803280_C102052_G2|SP803280_C103395_G3|SP803280_C78487_G1|SP803280_C1019…
1901564	1.2684e-05	0.00099102	90	2209	739	28530	organonitrogen compound metabolic process	SP803280_C90797_G1|SP803280_C82961_G1|SP803280_C116820_G1|SP803280_C89699_G1|SP803280_C96127_G1|SP803280_C87202_G1|SP803280_C114274_G1|SP803280_C117540_G1|SP803280_C113210_G2|SP803280_C63666_G1|SP803280_C98631_G5|SP803280_C73165_G1|SP803280_C85898_G1|SP803280_C88214_G1|SP803280_C105868_G2|SP803280_C94016_G1|SP803280_C97248_G1|SP803280_C89123_G2|SP803280_C109999_G3|SP803280_C97678_G1|SP803280_C878…
46148	1.9667e-05	0.0014726	24	353	739	28530	pigment biosynthetic process	SP803280_C113694_G1|SP803280_C106821_G1|SP803280_C110222_G2|SP803280_C112600_G1|SP803280_C113265_G2|SP803280_C106165_G1|SP803280_C78487_G1|SP803280_C95375_G1|SP803280_C97835_G1|SP803280_C69615_G2|SP803280_C93924_G1|SP803280_C103453_G1|SP803280_C103658_G1|SP803280_C94507_G1|SP803280_C104200_G2|SP803280_C96518_G1|SP803280_C111400_G1|SP803280_C80539_G1|SP803280_C112643_G3|SP803280_C108856_G2|SP80328…
46283	2.5913e-05	0.0018626	14	145	739	28530	anthocyanin-containing compound metabolic process	SP803280_C113694_G1|SP803280_C106821_G1|SP803280_C97491_G2|SP803280_C113265_G2|SP803280_C106165_G1|SP803280_C78487_G1|SP803280_C97835_G1|SP803280_C69615_G2|SP803280_C93924_G1|SP803280_C103453_G1|SP803280_C103658_G1|SP803280_C111400_G1|SP803280_C114508_G6|SP803280_C86890_G1
9718	2.9295e-05	0.0020247	13	128	739	28530	anthocyanin-containing compound biosynthetic process	SP803280_C113694_G1|SP803280_C106821_G1|SP803280_C113265_G2|SP803280_C106165_G1|SP803280_C78487_G1|SP803280_C97835_G1|SP803280_C69615_G2|SP803280_C93924_G1|SP803280_C103453_G1|SP803280_C103658_G1|SP803280_C111400_G1|SP803280_C114508_G6|SP803280_C86890_G1
6082	3.3333e-05	0.0022185	87	2172	739	28530	organic acid metabolic process	SP803280_C57883_G1|SP803280_C90797_G1|SP803280_C82961_G1|SP803280_C95757_G2|SP803280_C87202_G1|SP803280_C99766_G2|SP803280_C114274_G1|SP803280_C117540_G1|SP803280_C89172_G1|SP803280_C113210_G2|SP803280_C104213_G1|SP803280_C109408_G1|SP803280_C117063_G1|SP803280_C63666_G1|SP803280_C98631_G5|SP803280_C73165_G1|SP803280_C85898_G1|SP803280_C88214_G1|SP803280_C94016_G1|SP803280_C93207_G1|SP803280_C972…
6829	4.0048e-05	0.0025702	8	50	739	28530	zinc II ion transport	SP803280_C109105_G2|SP803280_C112564_G2|SP803280_C103787_G1|SP803280_C97870_G1|SP803280_C86311_G1|SP803280_C115806_G2|SP803280_C101710_G1|SP803280_C105974_G1
19752	4.4317e-05	0.0027461	82	2032	739	28530	carboxylic acid metabolic process	SP803280_C57883_G1|SP803280_C90797_G1|SP803280_C82961_G1|SP803280_C95757_G2|SP803280_C87202_G1|SP803280_C99766_G2|SP803280_C114274_G1|SP803280_C117540_G1|SP803280_C89172_G1|SP803280_C113210_G2|SP803280_C104213_G1|SP803280_C109408_G1|SP803280_C117063_G1|SP803280_C63666_G1|SP803280_C98631_G5|SP803280_C73165_G1|SP803280_C85898_G1|SP803280_C88214_G1|SP803280_C94016_G1|SP803280_C93207_G1|SP803280_C972…
43436	4.7449e-05	0.0028422	86	2162	739	28530	oxoacid metabolic process	SP803280_C57883_G1|SP803280_C90797_G1|SP803280_C82961_G1|SP803280_C95757_G2|SP803280_C87202_G1|SP803280_C99766_G2|SP803280_C114274_G1|SP803280_C117540_G1|SP803280_C89172_G1|SP803280_C113210_G2|SP803280_C104213_G1|SP803280_C109408_G1|SP803280_C117063_G1|SP803280_C63666_G1|SP803280_C98631_G5|SP803280_C73165_G1|SP803280_C85898_G1|SP803280_C88214_G1|SP803280_C94016_G1|SP803280_C93207_G1|SP803280_C972…
18958	5.3637e-05	0.0031092	8	52	739	28530	phenol-containing compound metabolic process	SP803280_C85898_G1|SP803280_C95456_G1|SP803280_C114678_G1|SP803280_C106821_G1|SP803280_C98662_G1|SP803280_C107863_G1|SP803280_C100627_G1|SP803280_C100627_G2
44765	8.9303e-05	0.0050149	113	3080	739	28530	single-organism transport	SP803280_C112565_G4|SP803280_C108046_G1|SP803280_C112507_G1|SP803280_C110195_G1|SP803280_C101993_G1|SP803280_C98575_G1|SP803280_C91611_G1|SP803280_C99872_G1|SP803280_C76065_G2|SP803280_C90031_G1|SP803280_C103787_G1|SP803280_C86311_G1|SP803280_C98043_G1|SP803280_C108856_G2|SP803280_C109398_G1|SP803280_C101457_G1|SP803280_C113071_G2|SP803280_C96966_G1|SP803280_C103797_G1|SP803280_C98425_G3|SP803280…
6970	9.5123e-05	0.0051799	45	955	739	28530	response to osmotic stress	SP803280_C104448_G1|SP803280_C96068_G4|SP803280_C96511_G1|SP803280_C93889_G1|SP803280_C116820_G1|SP803280_C62556_G1|SP803280_C104213_G1|SP803280_C63666_G1|SP803280_C104645_G1|SP803280_C73165_G1|SP803280_C103453_G1|SP803280_C94196_G2|SP803280_C96413_G1|SP803280_C89154_G1|SP803280_C84125_G2|SP803280_C88669_G2|SP803280_C97622_G1|SP803280_C112342_G3|SP803280_C100780_G3|SP803280_C84832_G2|SP803280_C10…
42221	0.00010501	0.0054033	137	3898	739	28530	response to chemical	SP803280_C102244_G3|SP803280_C104448_G1|SP803280_C96511_G1|SP803280_C101274_G1|SP803280_C104213_G1|SP803280_C109408_G1|SP803280_C63666_G1|SP803280_C112507_G1|SP803280_C73165_G1|SP803280_C113847_G3|SP803280_C116320_G1|SP803280_C97622_G1|SP803280_C93207_G1|SP803280_C101970_G1|SP803280_C106437_G1|SP803280_C100509_G1|SP803280_C83139_G1|SP803280_C110335_G1|SP803280_C114984_G3|SP803280_C102176_G1|SP803…
44550	0.00010524	0.0054033	21	320	739	28530	secondary metabolite biosynthetic process	SP803280_C102708_G1|SP803280_C95456_G1|SP803280_C106821_G1|SP803280_C100463_G2|SP803280_C52278_G1|SP803280_C107863_G1|SP803280_C100627_G1|SP803280_C100627_G2|SP803280_C117540_G1|SP803280_C89520_G1|SP803280_C103453_G1|SP803280_C88214_G1|SP803280_C95978_G1|SP803280_C104891_G1|SP803280_C114678_G1|SP803280_C100456_G1|SP803280_C101291_G4|SP803280_C91401_G1|SP803280_C114934_G1|SP803280_C98177_G1|SP8032…
55072	0.0001192	0.00595	8	58	739	28530	iron ion homeostasis	SP803280_C100537_G2|SP803280_C62446_G1|SP803280_C107214_G3|SP803280_C89856_G1|SP803280_C112063_G1|SP803280_C86311_G1|SP803280_C101710_G1|SP803280_C103331_G3
6812	0.00012544	0.0059506	49	1083	739	28530	cation transport	SP803280_C108331_G5|SP803280_C117152_G1|SP803280_C112507_G1|SP803280_C104387_G2|SP803280_C118174_G1|SP803280_C115918_G3|SP803280_C108331_G1|SP803280_C101710_G1|SP803280_C101993_G1|SP803280_C98575_G1|SP803280_C116525_G1|SP803280_C95456_G1|SP803280_C99872_G1|SP803280_C71363_G1|SP803280_C97870_G1|SP803280_C95978_G1|SP803280_C103787_G1|SP803280_C106925_G1|SP803280_C86311_G1|SP803280_C115806_G2|SP8032…
1902578	0.00012583	0.0059506	115	3173	739	28530	single-organism localization	SP803280_C112565_G4|SP803280_C108046_G1|SP803280_C112507_G1|SP803280_C110195_G1|SP803280_C101993_G1|SP803280_C98575_G1|SP803280_C91611_G1|SP803280_C99872_G1|SP803280_C76065_G2|SP803280_C90031_G1|SP803280_C103787_G1|SP803280_C86311_G1|SP803280_C98043_G1|SP803280_C108856_G2|SP803280_C109398_G1|SP803280_C101457_G1|SP803280_C113071_G2|SP803280_C96966_G1|SP803280_C103797_G1|SP803280_C98425_G3|SP803280…
10023	0.00015088	0.0069519	6	32	739	28530	proanthocyanidin biosynthetic process	SP803280_C95456_G1|SP803280_C114678_G1|SP803280_C106821_G1|SP803280_C107863_G1|SP803280_C100627_G1|SP803280_C100627_G2
1901361	0.00020194	0.0090721	22	360	739	28530	organic cyclic compound catabolic process	SP803280_C98953_G1|SP803280_C99159_G1|SP803280_C89699_G1|SP803280_C98662_G1|SP803280_C105792_G2|SP803280_C118007_G1|SP803280_C92257_G1|SP803280_C117540_G1|SP803280_C111094_G2|SP803280_C82512_G1|SP803280_C111094_G1|SP803280_C95547_G2|SP803280_C85898_G1|SP803280_C101916_G3|SP803280_C88214_G1|SP803280_C105327_G1|SP803280_C97248_G1|SP803280_C98675_G1|SP803280_C97823_G2|SP803280_C89479_G1|SP803280_C11…
9699	0.00024327	0.010489	17	245	739	28530	phenylpropanoid biosynthetic process	SP803280_C102708_G1|SP803280_C95456_G1|SP803280_C106821_G1|SP803280_C100463_G2|SP803280_C52278_G1|SP803280_C107863_G1|SP803280_C100627_G1|SP803280_C100627_G2|SP803280_C117540_G1|SP803280_C88214_G1|SP803280_C104891_G1|SP803280_C114678_G1|SP803280_C100456_G1|SP803280_C91401_G1|SP803280_C114934_G1|SP803280_C98177_G1|SP803280_C84085_G1
80167	0.0002512	0.010489	14	179	739	28530	response to karrikin	SP803280_C84974_G1|SP803280_C94837_G1|SP803280_C114558_G1|SP803280_C116820_G1|SP803280_C110758_G2|SP803280_C96193_G1|SP803280_C96413_G1|SP803280_C112767_G2|SP803280_C111210_G4|SP803280_C100212_G3|SP803280_C83727_G1|SP803280_C110173_G1|SP803280_C94940_G2|SP803280_C108746_G1
1906	0.00026266	0.010489	5	23	739	28530	cell killing	SP803280_C96068_G4|SP803280_C96068_G5|SP803280_C89051_G1|SP803280_C60614_G1|SP803280_C94666_G2
31640	0.00026266	0.010489	5	23	739	28530	killing of cells of other organism	SP803280_C96068_G4|SP803280_C96068_G5|SP803280_C89051_G1|SP803280_C60614_G1|SP803280_C94666_G2
44364	0.00026266	0.010489	5	23	739	28530	disruption of cells of other organism	SP803280_C96068_G4|SP803280_C96068_G5|SP803280_C89051_G1|SP803280_C60614_G1|SP803280_C94666_G2
6817	0.000297	0.011284	6	36	739	28530	phosphate ion transport	SP803280_C110808_G2|SP803280_C94507_G1|SP803280_C115352_G1|SP803280_C96518_G1|SP803280_C76065_G2|SP803280_C66891_G1
44699	0.00029824	0.011284	468	16300	739	28530	single-organism process	SP803280_C95375_G1|SP803280_C82512_G1|SP803280_C73165_G1|SP803280_C101557_G1|SP803280_C103658_G1|SP803280_C98160_G1|SP803280_C101970_G1|SP803280_C110195_G1|SP803280_C71683_G1|SP803280_C101993_G1|SP803280_C117147_G1|SP803280_C83139_G1|SP803280_C103395_G3|SP803280_C101672_G1|SP803280_C76065_G2|SP803280_C78487_G1|SP803280_C101982_G1|SP803280_C90031_G1|SP803280_C96460_G1|SP803280_C89145_G1|SP803280_C…
44281	0.00031716	0.011284	118	3350	739	28530	small molecule metabolic process	SP803280_C57883_G1|SP803280_C99766_G2|SP803280_C114274_G1|SP803280_C117540_G1|SP803280_C104213_G1|SP803280_C109408_G1|SP803280_C63666_G1|SP803280_C73165_G1|SP803280_C88214_G1|SP803280_C105868_G2|SP803280_C93207_G1|SP803280_C109999_G3|SP803280_C87825_G3|SP803280_C100509_G1|SP803280_C108467_G2|SP803280_C116718_G1|SP803280_C111213_G3|SP803280_C83139_G1|SP803280_C102052_G2|SP803280_C98953_G1|SP803280…
46083	0.00032652	0.011284	3	6	739	28530	adenine metabolic process	SP803280_C94507_G1|SP803280_C96518_G1|SP803280_C66891_G1
46084	0.00032652	0.011284	3	6	739	28530	adenine biosynthetic process	SP803280_C94507_G1|SP803280_C96518_G1|SP803280_C66891_G1
6168	0.00032652	0.011284	3	6	739	28530	adenine salvage	SP803280_C94507_G1|SP803280_C96518_G1|SP803280_C66891_G1
43096	0.00032652	0.011284	3	6	739	28530	purine nucleobase salvage	SP803280_C94507_G1|SP803280_C96518_G1|SP803280_C66891_G1
9651	0.00038434	0.013031	40	871	739	28530	response to salt stress	SP803280_C104448_G1|SP803280_C96068_G4|SP803280_C96511_G1|SP803280_C93889_G1|SP803280_C116820_G1|SP803280_C62556_G1|SP803280_C104213_G1|SP803280_C63666_G1|SP803280_C104645_G1|SP803280_C73165_G1|SP803280_C103453_G1|SP803280_C89154_G1|SP803280_C84125_G2|SP803280_C88669_G2|SP803280_C97622_G1|SP803280_C112342_G3|SP803280_C100780_G3|SP803280_C84832_G2|SP803280_C97896_G1|SP803280_C60642_G1|SP803280_C10…
272	0.00039199	0.013044	16	232	739	28530	polysaccharide catabolic process	SP803280_C107572_G4|SP803280_C107572_G3|SP803280_C107905_G2|SP803280_C101900_G1|SP803280_C95342_G1|SP803280_C92331_G1|SP803280_C96127_G1|SP803280_C92331_G4|SP803280_C83204_G1|SP803280_C86998_G1|SP803280_C20470_G1|SP803280_C96551_G1|SP803280_C89123_G2|SP803280_C93325_G2|SP803280_C65551_G1|SP803280_C112669_G2
16052	0.00042905	0.014018	25	458	739	28530	carbohydrate catabolic process	SP803280_C107905_G2|SP803280_C101900_G1|SP803280_C95342_G1|SP803280_C96127_G1|SP803280_C95757_G2|SP803280_C87942_G1|SP803280_C100212_G3|SP803280_C20470_G1|SP803280_C96551_G1|SP803280_C89123_G2|SP803280_C93325_G2|SP803280_C112669_G2|SP803280_C107572_G4|SP803280_C107572_G3|SP803280_C92331_G1|SP803280_C92331_G4|SP803280_C98571_G3|SP803280_C85603_G1|SP803280_C83204_G1|SP803280_C86998_G1|SP803280_C111…
8643	0.00045817	0.014418	19	307	739	28530	carbohydrate transport	SP803280_C112565_G4|SP803280_C111413_G1|SP803280_C103797_G1|SP803280_C112413_G1|SP803280_C60638_G1|SP803280_C89729_G1|SP803280_C109426_G2|SP803280_C100109_G1|SP803280_C104387_G2|SP803280_C90031_G1|SP803280_C101281_G2|SP803280_C110886_G2|SP803280_C101281_G3|SP803280_C98507_G1|SP803280_C83842_G1|SP803280_C108746_G1|SP803280_C90273_G3|SP803280_C97002_G1|SP803280_C90273_G2
19439	0.00046348	0.014418	20	332	739	28530	aromatic compound catabolic process	SP803280_C98953_G1|SP803280_C110222_G2|SP803280_C99159_G1|SP803280_C98662_G1|SP803280_C105792_G2|SP803280_C118007_G1|SP803280_C92257_G1|SP803280_C117540_G1|SP803280_C111094_G2|SP803280_C82512_G1|SP803280_C111094_G1|SP803280_C85898_G1|SP803280_C101916_G3|SP803280_C88214_G1|SP803280_C105327_G1|SP803280_C97248_G1|SP803280_C98675_G1|SP803280_C97823_G2|SP803280_C89479_G1|SP803280_C117147_G1
9607	0.00046537	0.014418	62	1547	739	28530	response to biotic stimulus	SP803280_C114450_G2|SP803280_C97491_G2|SP803280_C117454_G1|SP803280_C109408_G1|SP803280_C117152_G1|SP803280_C94196_G2|SP803280_C116320_G1|SP803280_C109253_G2|SP803280_C107638_G1|SP803280_C118174_G1|SP803280_C101970_G1|SP803280_C118260_G1|SP803280_C109150_G1|SP803280_C85531_G1|SP803280_C93325_G2|SP803280_C100509_G1|SP803280_C109565_G1|SP803280_C101710_G1|SP803280_C108746_G1|SP803280_C83139_G1|SP80…
34220	0.00058703	0.017697	51	1220	739	28530	ion transmembrane transport	SP803280_C117152_G1|SP803280_C112507_G1|SP803280_C104387_G2|SP803280_C118174_G1|SP803280_C115918_G3|SP803280_C101710_G1|SP803280_C108746_G1|SP803280_C98575_G1|SP803280_C116525_G1|SP803280_C95456_G1|SP803280_C99872_G1|SP803280_C71363_G1|SP803280_C106854_G1|SP803280_C97870_G1|SP803280_C95978_G1|SP803280_C103787_G1|SP803280_C96518_G1|SP803280_C106925_G1|SP803280_C86311_G1|SP803280_C98043_G1|SP803280…
35821	0.0005909	0.017697	9	91	739	28530	modification of morphology or physiology of other organism	SP803280_C96068_G4|SP803280_C96068_G5|SP803280_C112476_G1|SP803280_C87202_G1|SP803280_C89051_G1|SP803280_C60614_G1|SP803280_C87202_G3|SP803280_C94666_G2|SP803280_C73795_G1
9835	0.00061439	0.017807	6	41	739	28530	fruit ripening	SP803280_C101583_G4|SP803280_C92812_G1|SP803280_C110702_G2|SP803280_C96460_G1|SP803280_C85325_G1|SP803280_C82046_G1
71695	0.00061439	0.017807	6	41	739	28530	anatomical structure maturation	SP803280_C101583_G4|SP803280_C92812_G1|SP803280_C110702_G2|SP803280_C96460_G1|SP803280_C85325_G1|SP803280_C82046_G1
46189	0.00079734	0.022517	6	43	739	28530	phenol-containing compound biosynthetic process	SP803280_C95456_G1|SP803280_C114678_G1|SP803280_C106821_G1|SP803280_C107863_G1|SP803280_C100627_G1|SP803280_C100627_G2
46942	0.00081449	0.022517	19	322	739	28530	carboxylic acid transport	SP803280_C93523_G3|SP803280_C93523_G1|SP803280_C114558_G1|SP803280_C98545_G1|SP803280_C108331_G5|SP803280_C106854_G1|SP803280_C101167_G2|SP803280_C101310_G2|SP803280_C110585_G4|SP803280_C111210_G4|SP803280_C95978_G1|SP803280_C118016_G1|SP803280_C118260_G1|SP803280_C115918_G3|SP803280_C108331_G1|SP803280_C98043_G1|SP803280_C110694_G1|SP803280_C101457_G1|SP803280_C108746_G1
15849	0.00081449	0.022517	19	322	739	28530	organic acid transport	SP803280_C93523_G3|SP803280_C93523_G1|SP803280_C114558_G1|SP803280_C98545_G1|SP803280_C108331_G5|SP803280_C106854_G1|SP803280_C101167_G2|SP803280_C101310_G2|SP803280_C110585_G4|SP803280_C111210_G4|SP803280_C95978_G1|SP803280_C118016_G1|SP803280_C118260_G1|SP803280_C115918_G3|SP803280_C108331_G1|SP803280_C98043_G1|SP803280_C110694_G1|SP803280_C101457_G1|SP803280_C108746_G1
30001	0.00086047	0.023428	31	647	739	28530	metal ion transport	SP803280_C113071_G2|SP803280_C94951_G1|SP803280_C98425_G3|SP803280_C110758_G2|SP803280_C117152_G1|SP803280_C112507_G1|SP803280_C110585_G4|SP803280_C118016_G1|SP803280_C118174_G1|SP803280_C112063_G1|SP803280_C97133_G4|SP803280_C101710_G1|SP803280_C101993_G1|SP803280_C98575_G1|SP803280_C116525_G1|SP803280_C109105_G2|SP803280_C112564_G2|SP803280_C105282_G1|SP803280_C71363_G1|SP803280_C97870_G1|SP803…
55076	0.00088677	0.023784	10	116	739	28530	transition metal ion homeostasis	SP803280_C100537_G2|SP803280_C62446_G1|SP803280_C112564_G2|SP803280_C107214_G3|SP803280_C89856_G1|SP803280_C112063_G1|SP803280_C97870_G1|SP803280_C86311_G1|SP803280_C101710_G1|SP803280_C103331_G3
9636	0.00093062	0.024593	12	159	739	28530	response to toxic substance	SP803280_C113847_G2|SP803280_C98728_G2|SP803280_C112564_G2|SP803280_C107638_G1|SP803280_C107884_G2|SP803280_C116820_G1|SP803280_C98662_G1|SP803280_C106165_G1|SP803280_C97870_G1|SP803280_C99105_G1|SP803280_C114508_G6|SP803280_C113847_G3
1901135	0.00096297	0.025079	45	1064	739	28530	carbohydrate derivative metabolic process	SP803280_C90797_G1|SP803280_C96507_G1|SP803280_C107905_G2|SP803280_C107999_G3|SP803280_C96127_G1|SP803280_C106440_G1|SP803280_C110051_G1|SP803280_C114709_G1|SP803280_C105868_G2|SP803280_C95306_G1|SP803280_C20470_G1|SP803280_C114464_G1|SP803280_C96551_G1|SP803280_C105243_G1|SP803280_C97248_G1|SP803280_C89123_G2|SP803280_C93325_G2|SP803280_C113448_G1|SP803280_C66891_G1|SP803280_C107572_G4|SP803280_…
50801	0.0010831	0.027805	16	255	739	28530	ion homeostasis	SP803280_C62446_G1|SP803280_C112564_G2|SP803280_C96966_G1|SP803280_C97491_G2|SP803280_C97870_G1|SP803280_C112507_G1|SP803280_C100537_G2|SP803280_C110585_G4|SP803280_C101286_G2|SP803280_C107214_G3|SP803280_C89856_G1|SP803280_C112063_G1|SP803280_C86311_G1|SP803280_C106642_G1|SP803280_C101710_G1|SP803280_C103331_G3
71705	0.0011193	0.028329	29	601	739	28530	nitrogen compound transport	SP803280_C103797_G1|SP803280_C98545_G1|SP803280_C97879_G2|SP803280_C108331_G5|SP803280_C62556_G1|SP803280_C113973_G1|SP803280_C101167_G2|SP803280_C101310_G2|SP803280_C83727_G1|SP803280_C118260_G1|SP803280_C115918_G3|SP803280_C108331_G1|SP803280_C110694_G1|SP803280_C115042_G1|SP803280_C93523_G3|SP803280_C116118_G1|SP803280_C91611_G1|SP803280_C93523_G1|SP803280_C106854_G1|SP803280_C110239_G1|SP8032…
44036	0.0011715	0.029193	14	209	739	28530	cell wall macromolecule metabolic process	SP803280_C107572_G4|SP803280_C107572_G3|SP803280_C107905_G2|SP803280_C108265_G1|SP803280_C116550_G1|SP803280_C101900_G1|SP803280_C92331_G1|SP803280_C92331_G4|SP803280_C108165_G2|SP803280_C86998_G1|SP803280_C20470_G1|SP803280_C91401_G1|SP803280_C93325_G2|SP803280_C65551_G1
7568	0.0011859	0.029193	15	233	739	28530	aging	SP803280_C85325_G1|SP803280_C91752_G1|SP803280_C107974_G2|SP803280_C111223_G2|SP803280_C113061_G2|SP803280_C103453_G1|SP803280_C101583_G4|SP803280_C92812_G1|SP803280_C109253_G2|SP803280_C110702_G2|SP803280_C96460_G1|SP803280_C93751_G1|SP803280_C82046_G1|SP803280_C93207_G1|SP803280_C107518_G1
55080	0.001226	0.029772	14	210	739	28530	cation homeostasis	SP803280_C62446_G1|SP803280_C112564_G2|SP803280_C97491_G2|SP803280_C97870_G1|SP803280_C112507_G1|SP803280_C100537_G2|SP803280_C110585_G4|SP803280_C107214_G3|SP803280_C89856_G1|SP803280_C112063_G1|SP803280_C86311_G1|SP803280_C106642_G1|SP803280_C101710_G1|SP803280_C103331_G3
42538	0.0012879	0.030859	8	82	739	28530	hyperosmotic salinity response	SP803280_C112767_G2|SP803280_C96511_G1|SP803280_C93889_G1|SP803280_C97622_G1|SP803280_C115110_G1|SP803280_C62556_G1|SP803280_C102176_G1|SP803280_C103453_G1
44711	0.0015693	0.037106	116	3430	739	28530	single-organism biosynthetic process	SP803280_C95375_G1|SP803280_C99766_G2|SP803280_C114274_G1|SP803280_C117540_G1|SP803280_C63666_G1|SP803280_C73165_G1|SP803280_C103658_G1|SP803280_C88214_G1|SP803280_C105868_G2|SP803280_C93207_G1|SP803280_C109999_G3|SP803280_C111213_G3|SP803280_C83139_G1|SP803280_C102052_G2|SP803280_C94837_G1|SP803280_C78487_G1|SP803280_C101982_G1|SP803280_C105318_G1|SP803280_C93924_G1|SP803280_C103569_G1|SP803280_…
35435	0.0018127	0.042304	3	10	739	28530	phosphate ion transmembrane transport	SP803280_C94507_G1|SP803280_C96518_G1|SP803280_C66891_G1
10231	0.0019612	0.044612	5	35	739	28530	maintenance of seed dormancy	SP803280_C95456_G1|SP803280_C114678_G1|SP803280_C107863_G1|SP803280_C100627_G1|SP803280_C100627_G2
97437	0.0019612	0.044612	5	35	739	28530	maintenance of dormancy	SP803280_C95456_G1|SP803280_C114678_G1|SP803280_C107863_G1|SP803280_C100627_G1|SP803280_C100627_G2
