# Supplementary material for: Physiological and transcriptional analyses of developmental stages along sugarcane leaf
Source: BMC Plant Biol. 2015 Dec 29;15:300. doi: 10.1186/s12870-015-0694-z (PMC4696237; doi:10.1186/s12870-015-0694-z)
Supplement: Additional File 11: — This Additional File is an Excel File containing 2 spreadsheets (Additional Tables 10 and 11) showing the identification of genes related to cell wall modification and gene putatively related to suberin biosynthesis. Table S10. Cell Wall related genes identified in each contrast. Table S11. Genes putatively involved in suberin biosynthesis identified in each contrast. (XLSX 23 kb) [file 12870_2015_694_MOESM11_ESM.xlsx]

## Sheet: Table S10
Table S10. Cell Wall related genes identified in each contrast.
GeneID	Annotation	LogFC	PValue	FDR
Contrast B-B0
SP803280_c106028_g1	Glucomannan 4-beta-mannosyltransferase 1	-9.10062	5.89261e-10	1.06642e-06
SP803280_c80284_g1	Expansin-B4	-6.44605	3.18868e-08	2.92948e-05
SP803280_c108265_g2	Xyloglucan endotransglucosylase/hydrolase protein 32	-4.49332	1.40473e-07	9.74028e-05
SP803280_c112371_g4	Xyloglucan endotransglucosylase/hydrolase protein 21	-4.30024	6.83975e-09	8.22982e-06
SP803280_c110115_g3	Polygalacturonase inhibitor 1	-4.00024	7.31054e-07	0.000351852
SP803280_c104383_g3	Expansin-A2	-3.69876	1.52128e-10	3.88972e-07
SP803280_c110956_g2	Expansin-B3	-3.27652	1.27963e-10	3.48998e-07
SP803280_c108440_g4	Cellulose synthase A catalytic subunit 7 [UDP-forming]	-3.09303	0.000559733	0.0457974
SP803280_c96507_g1	Mannose-1-phosphate guanylyltransferase 1	-2.87242	1.84465e-05	0.00438747
SP803280_c103590_g3	Cellulose synthase A catalytic subunit 8 [UDP-forming]	-2.59032	0.000360993	0.0347754
SP803280_c108265_g1	Xyloglucan endotransglucosylase/hydrolase protein 31	-2.49701	9.71428e-07	0.000446529
SP803280_c110030_g1	COBRA-like protein 3	-1.93411	0.000147155	0.018696
SP803280_c82428_g1	Glucan endo-1,3-beta-glucosidase	-1.79062	0.000468106	0.0405725
SP803280_c92629_g1	Glucan endo-1,3-beta-glucosidase GV	-1.59057	4.68749e-07	0.000245853
SP803280_c95100_g1	Glucan endo-1,3-beta-glucosidase GV	-1.57905	1.46901e-06	0.000617787
SP803280_c103653_g2	Cellulose synthase A catalytic subunit 8 [UDP-forming]	-1.43307	5.99551e-10	1.06642e-06
SP803280_c117974_g5	Mixed-linked glucan synthase 6	-1.42308	7.3954e-06	0.0022246
SP803280_c95834_g1	Beta-glucosidase 29	-1.34199	1.64012e-05	0.0039939
SP803280_c107905_g2	Chitinase 10	-1.15312	0.000323162	0.0321624
SP803280_c78804_g1	Cellulose synthase A catalytic subunit 8 [UDP-forming]	-1.1431	1.1797e-06	0.000536238
SP803280_c91237_g2	Cellulose synthase A catalytic subunit 3 [UDP-forming]	-1.09578	1.52507e-06	0.000630207
SP803280_c106434_g2	Classical arabinogalactan protein 5	-1.02023	0.000259525	0.0275056
SP803280_c101969_g2	Beta-glucosidase 7	-0.996425	1.44545e-05	0.00365021
SP803280_c84428_g1	COBRA-like protein 3	-0.936197	3.87331e-05	0.00765494
SP803280_c91401_g1	Chitinase-like protein 1	-0.905014	0.000458487	0.0404239
SP803280_c95100_g2	Glucan endo-1,3-beta-glucosidase GII	2.01875	2.96998e-07	0.000182601
SP803280_c96455_g5	Glucan endo-1,3-beta-glucosidase GII	2.065	0.000133181	0.0176325
SP803280_c110039_g1	4-coumarate--CoA ligase 2	2.33282	0.000100932	0.0144215
SP803280_c88391_g2	Rhamnose biosynthetic enzyme 1	4.09477	0.000261251	0.027617
Contrast T-M
SP803280_c89117_g1	4-coumarate--CoA ligase-like 7	-3.78659	9.38352e-07	9.22788e-05
SP803280_c99234_g1	Glucan endo-1,3-beta-glucosidase-like protein 3	-3.60218	0.00144993	0.0380235
SP803280_c110956_g2	Expansin-B3	-2.21897	3.5733e-06	0.00029224
SP803280_c92545_g6	Mixed-linked glucan synthase 3	-1.5911	0.000138921	0.00617745
SP803280_c95834_g1	Beta-glucosidase 29	-1.50952	8.85358e-09	1.4488e-06
SP803280_c80271_g1	Mixed-linked glucan synthase 3	-1.39619	0.000431855	0.0151519
SP803280_c24877_g1	Putative GDP-L-fucose synthase 2	-1.32214	0.00104469	0.0298049
SP803280_c88797_g1	Glucan endo-1,3-beta-glucosidase 10	-0.932531	0.00106077	0.030178
SP803280_c117974_g5	Mixed-linked glucan synthase 6	-0.917669	0.000519991	0.0174901
SP803280_c109740_g1	Xylose isomerase	0.603359	0.000397028	0.0142228
SP803280_c109772_g2	Beta-glucosidase 18	0.611756	0.000364564	0.013269
SP803280_c91401_g1	Chitinase-like protein 1	0.713425	0.000505432	0.0171311
SP803280_c20470_g1	Chitinase 11	0.729223	0.00155964	0.0400281
SP803280_c100463_g2	Inactive beta-glucosidase 14	0.824442	3.02435e-05	0.00184785
SP803280_c92629_g1	Glucan endo-1,3-beta-glucosidase GV	0.864744	0.00100259	0.0289662
SP803280_c115291_g1	Beta-glucosidase 16	0.898615	0.000126319	0.0057547
SP803280_c77250_g2	Beta-glucosidase 7	0.939876	0.00116345	0.0323348
SP803280_c104477_g1	Beta-glucosidase 22	1.00401	1.12302e-07	1.39221e-05
SP803280_c95342_g1	Endoglucanase 12	1.028	0.000204495	0.00845894
SP803280_c107937_g1	Beta-glucosidase 32	1.10167	3.18352e-08	4.60205e-06
SP803280_c103729_g2	Cellulose synthase-like protein E6	1.14467	4.41414e-07	4.76471e-05
SP803280_c110898_g1	Pectinesterase 8	1.17521	1.87892e-05	0.00124581
SP803280_c108064_g1	Polygalacturonase	1.22408	0.000113488	0.00525202
SP803280_c111098_g1	Beta-glucosidase 32	1.25476	2.72191e-08	4.06398e-06
SP803280_c116042_g1	Glucuronosyltransferase Os04g0650300	1.28919	0.0016176	0.0411031
SP803280_c112406_g2	Beta-glucosidase 31	1.37143	1.77192e-14	6.65039e-12
SP803280_c107054_g1	Beta-fructofuranosidase 1	1.3807	2.83312e-05	0.0017508
SP803280_c101583_g4	Polygalacturonase	1.38584	3.23872e-06	0.000272021
SP803280_c113586_g2	4-coumarate--CoA ligase-like 10	1.45211	6.87361e-06	0.000514076
SP803280_c97021_g2	Cellulose synthase-like protein E1	1.55428	0.000108031	0.00502794
SP803280_c116148_g2	Beta-D-xylosidase 7	1.93839	8.12131e-06	0.000595417
SP803280_c96507_g1	Mannose-1-phosphate guanylyltransferase 1	2.00896	0.000149422	0.00658002
SP803280_c105880_g1	glycosyltransferase At5g03795-like	2.05063	1.86688e-09	3.47154e-07
SP803280_c99056_g3	Beta-glucosidase 12	2.07176	0.000689943	0.0218126
SP803280_c88669_g2	COBRA-like protein 1	2.16844	2.37044e-08	3.56524e-06
SP803280_c107905_g2	Chitinase 10	2.29803	5.58557e-17	2.78665e-14
SP803280_c83524_g1	4-coumarate--CoA ligase 5	2.56053	0.000362157	0.0131931
SP803280_c101583_g3	Polygalacturonase At1g48100	2.63813	5.10045e-17	2.57604e-14
SP803280_c107572_g4	Chitinase 6	2.79924	0.000709164	0.0222839
SP803280_c96455_g5	Glucan endo-1,3-beta-glucosidase GII	2.862	2.88154e-10	6.20441e-08
SP803280_c107572_g3	Chitinase 4	3.24392	1.19695e-20	9.41679e-18
SP803280_c108265_g1	xyloglucan endotransglucosylase/hydrolase protein 31	3.37639	1.45342e-14	5.60937e-12
SP803280_c95100_g2	Glucan endo-1,3-beta-glucosidase GII	3.51288	1.17297e-27	1.6547e-24
SP803280_c92331_g1	Chitinase 2	4.03955	1.37918e-15	5.87733e-13
SP803280_c96551_g1	Chitinase 2	4.0824	1.4189e-11	3.86983e-09
SP803280_c65551_g1	Chitinase 8	4.6045	4.02309e-16	1.76973e-13
SP803280_c86998_g1	Chitinase 1	4.66822	9.01685e-38	2.04933e-34
SP803280_c93325_g2	Chitinase 12	4.68254	1.39205e-20	1.05479e-17
SP803280_c92331_g4	Chitinase 8	5.10462	1.00761e-14	3.96361e-12
SP803280_c89123_g2	Chitinase 1	5.20087	5.48016e-28	8.30345e-25
SP803280_c99056_g2	Beta-glucosidase 12	5.27719	7.01028e-15	2.78438e-12
SP803280_c59374_g1	Expansin-B11	5.52018	1.19204e-13	3.80987e-11
SP803280_c59374_g2	Expansin-B11	6.24182	6.66428e-09	1.13127e-06
SP803280_c92629_g3	Glucan endo-1,3-beta-glucosidase, acidic isoform	7.06488	8.73669e-14	2.8824e-11
SP803280_c99668_g3	Glucan endo-1,3-beta-glucosidase 12	8.57461	6.4726e-23	6.78959e-20
SP803280_c96455_g4	Glucan endo-1,3-beta-glucosidase, acidic isoform	9.61023	5.66397e-30	9.26852e-27

## Sheet: Table S11
Table S11. Genes putatively involved in suberin biosynthesis identified in each contrast.
GeneID	Annotation	LogFC	PValue	FDR
Contrast B-B0
SP803280_c104538_g2	3-ketoacyl-CoA synthase 6	-3.56852	3.98567e-05	0.00783912
SP803280_c92436_g4	GDSL esterase/lipase	-3.23	2.2e-06	0.000836
SP803280_c92445_g1	GDSL esterase/lipase	-3.02	2.1e-07	0.000139
SP803280_c116310_g2	ABC transporter G family member 35	-2.56	5.94e-15	3.47e-11
SP803280_c114176_g2	Peroxidase 2	-2.41296	5.00065e-07	0.000258958
SP803280_c45413_g1	Enoyl-[acyl-carrier-protein] reductase [NADH] 1	-2.31774	0.000193661	0.0225076
SP803280_c109590_g1	Fatty acyl-CoA reductase 1 (FAR)	-1.98058	0.000361202	0.0347754
SP803280_c104891_g1	Cytochrome P450 86A1	-1.65	2.21e-05	0.0049
SP803280_c98177_g1	Caffeoyl-CoA O-methyltransferase 1	-1.55212	1.73356e-06	0.000688542
SP803280_c113467_g1	Transcription factor MYB1R1	-1.47	0.000244	0.0264
SP803280_c110804_g1	Protein IQ-DOMAIN 32	-1.46	3.09e-06	0.00108
SP803280_c112950_g2	ABC transporter B family member 19	-1.23	0.000379	0.0361
SP803280_c104039_g1	3-ketoacyl-CoA synthase 10	-1.22208	5.37934e-05	0.00959726
SP803280_c95108_g1	Ketol-acid reductoisomerase	-1.18536	0.000377947	0.0360415
SP803280_c93240_g4	3-ketoacyl-CoA synthase 6	-1.1676	2.04527e-05	0.00470921
SP803280_c103332_g3	Hydroxymethylglutaryl-CoA synthase	-1.16344	2.79196e-05	0.00594892
SP803280_c93240_g2	3-ketoacyl-CoA synthase 6	-1.15831	0.00048962	0.0419045
SP803280_c107781_g3	3-ketoacyl-CoA synthase 4	-1.10809	7.0717e-05	0.011526
SP803280_c102274_g1	Very-long-chain 3-oxoacyl-CoA reductase 1	-1.01762	0.000441953	0.0396497
SP803280_c113940_g1	U-box domain-containing protein 45	-1.01	3.66e-05	0.00731
SP803280_c111829_g1	U-box domain-containing protein 11	-0.94	4.89e-05	0.00907
SP803280_c111940_g3	Long chain acyl-CoA synthetase 1	-0.781397	0.000439989	0.0395603
SP803280_c110611_g1	ABC transporter B family member 7	-0.75	0.00053	0.0441
SP803280_c107839_g1	ABC transporter E family member 2s	2.04	0.000229	0.0253
SP803280_c110039_g1	4-coumarate--CoA ligase 2	2.33	0.000101	0.0144
SP803280_c108709_g1	ABC transporter G family member 1	2.38	9.68e-05	0.0141
SP803280_c83849_g1	Phenylalanine ammonia-lyase	3.38	7.09e-07	0.000345
Contrast M-B
SP803280_c109581_g5	Methylsterol monooxygenase 1-2	-2.95983	2.68718e-07	0.000366442
SP803280_c61431_g1	GDSL esterase/lipase At1g28570	-1.94393	2.25116e-05	0.0116576
SP803280_c111364_g1	Peroxidase 47	-1.79802	9.09118e-05	0.0320621
SP803280_c107300_g1	Cytochrome P450 94C1	-1.73918	6.93059e-05	0.0262528
SP803280_c96886_g1	RING-H2 finger protein ATL80	-1.68389	5.39495e-06	0.00367846
SP803280_c97800_g3	RING-H2 finger protein ATL44	-1.59548	1.64501e-05	0.00897296
SP803280_c100955_g1	Cytochrome P450 CYP99A1	-1.46965	2.54066e-10	7.99527e-07
SP803280_c99193_g1	Feruloyl CoA ortho-hydroxylase 1	0.929277	8.94895e-05	0.0318349
SP803280_c105960_g1	NAC transcription factor NAM	3.2476	2.67856e-09	7.82713e-06
Contrast T-M
SP803280_c61533_g1	Phytosulfokine receptor 1	-4.35211	0.000438529	0.0153204
SP803280_c89117_g1	4-coumarate--CoA ligase-like 7	-3.78659	9.38352e-07	9.22788e-05
SP803280_c28669_g1	Peroxidase 43	-2.74329	3.63419e-06	0.000294406
SP803280_c111364_g2	Peroxidase 70	-2.71179	1.14054e-10	2.57788e-08
SP803280_c93950_g2	3-ketoacyl-CoA synthase 11	-2.16581	1.24011e-05	0.000867232
SP803280_c57628_g1	RING-H2 finger protein ATL78	-2.16104	7.72347e-05	0.00382991
SP803280_c111364_g1	Peroxidase 47	-2.13266	1.64134e-06	0.000150554
SP803280_c45238_g1	Peroxidase 21	-2.02552	5.14952e-05	0.00277558
SP803280_c97800_g3	RING-H2 finger protein ATL44	-1.77915	3.62262e-06	0.00029405
SP803280_c96886_g1	RING-H2 finger protein ATL80	-1.65486	1.32222e-05	0.000914131
SP803280_c87425_g2	3-ketoacyl-CoA synthase 11	-1.56076	0.00013261	0.00596527
SP803280_c92547_g3	Peroxidase 35	-1.13816	0.000110043	0.00510995
SP803280_c104039_g1	3-ketoacyl-CoA synthase 10	-1.05788	2.26671e-05	0.00146264
SP803280_c116245_g2	RING-H2 finger protein ATL72	-0.97911	0.00108829	0.030811
SP803280_c79991_g1	MYB-like transcription factor TCL2	-0.882738	8.15501e-06	0.00059597
SP803280_c114206_g1	Laccase-4	-0.737767	0.00158342	0.0404607
SP803280_c96460_g1	1-aminocyclopropane-1-carboxylate oxidase 5	-0.623057	0.00131644	0.0354612
SP803280_c111829_g1	U-box domain-containing protein 11	-0.599138	0.00142328	0.0374686
SP803280_c97764_g1	GDSL esterase/lipase At1g28600	0.605939	0.000209657	0.00862924
SP803280_c109440_g1	GDSL esterase/lipase At5g45920	0.652827	0.000242752	0.00966991
SP803280_c116523_g1	Putative Myb family transcription factor At1g14600	0.663872	0.001386	0.0368908
SP803280_c102234_g1	GDSL esterase/lipase At1g28590	0.756209	2.48873e-05	0.00157607
SP803280_c114558_g1	ABC transporter G family member 11	0.877677	1.52593e-05	0.0010387
SP803280_c105318_g1	3-ketoacyl-CoA synthase 4	0.893041	5.01623e-05	0.00272891
SP803280_c104996_g2	NAC transcription factor NAM-1	0.93466	0.000547073	0.0181502
SP803280_c97563_g1	MYB family transcription factor APL	0.958805	6.95834e-05	0.00352746
SP803280_c83139_g1	Lipoxygenase 2.3, chloroplastic	0.959714	1.53861e-06	0.000143382
SP803280_c98177_g1	Caffeoyl-CoA O-methyltransferase 1	1.02467	0.000150793	0.00661193
SP803280_c103918_g2	Cytochrome P450 CYP99A1	1.08565	3.88025e-05	0.00223579
SP803280_c88214_g1	Phenylalanine ammonia-lyase	1.11628	0.000964163	0.028134
SP803280_c110507_g1	Peroxidase 5	1.15068	7.9151e-07	7.89772e-05
SP803280_c110702_g2	1-aminocyclopropane-1-carboxylate oxidase	1.16572	1.05399e-05	0.000752509
SP803280_c103664_g1	U-box domain-containing protein 33	1.19682	0.00209753	0.0494544
SP803280_c112246_g1	MYB family transcription factor APL	1.22199	0.000218548	0.00891385
SP803280_c105949_g1	GDSL esterase/lipase At3g05180	1.23928	2.00126e-07	2.37309e-05
SP803280_c104213_g1	Long chain acyl-CoA synthetase 7, peroxisomal	1.3152	1.60194e-05	0.00108144
SP803280_c96511_g2	Peroxidase 1	1.33519	0.0011881	0.0328202
SP803280_c97622_g1	GDSL esterase/lipase At5g03810	1.34837	3.83967e-05	0.00221553
SP803280_c104891_g1	Cytochrome P450 86A1	1.37834	1.27723e-06	0.000121515
SP803280_c96511_g1	Peroxidase 3	1.43141	0.000528228	0.017684
SP803280_c113586_g2	4-coumarate--CoA ligase-like 10	1.45211	6.87361e-06	0.000514076
SP803280_c117540_g1	Phenylalanine ammonia-lyase	1.61292	0.00208289	0.0491982
SP803280_c108313_g1	ABC transporter G family member 37	1.62509	0.000645893	0.0206595
SP803280_c103496_g1	1-aminocyclopropane-1-carboxylate oxidase homolog 1	1.91279	3.22932e-05	0.00194568
SP803280_c105327_g1	Laccase-3	2.1187	1.80797e-06	0.000163638
SP803280_c111094_g1	Laccase-14	2.17922	1.51905e-05	0.00103574
SP803280_c92812_g1	1-aminocyclopropane-1-carboxylate oxidase 1	2.51559	2.04048e-10	4.48797e-08
SP803280_c94837_g1	Glycerol-3-phosphate acyltransferase 1	2.51833	3.00715e-06	0.000256243
SP803280_c83524_g1	4-coumarate--CoA ligase 5	2.56053	0.000362157	0.0131931
SP803280_c97873_g2	U-box domain-containing protein 29	2.81674	0.000466539	0.0161064
SP803280_c100294_g2	Glycerol-3-phosphate acyltransferase 2	2.84028	0.00148699	0.0386485
SP803280_c93429_g1	Acyltransferase-like protein At1g54570, chloroplastic	3.56895	8.68244e-11	2.01817e-08
SP803280_c111094_g2	Laccase-13	6.93641	1.98568e-22	1.84623e-19
SP803280_c82512_g1	Laccase-24	8.2057	2.328e-18	1.45476e-15
