# Supplementary material for: Physiological and transcriptional analyses of developmental stages along sugarcane leaf
Source: BMC Plant Biol. 2015 Dec 29;15:300. doi: 10.1186/s12870-015-0694-z (PMC4696237; doi:10.1186/s12870-015-0694-z)
Supplement: Additional file 12: — This Additional File is an Excel File containing 6 spreadsheets (Additional Tables 12–17) with the results of our transcriptional factors families enrichment analysis for each leaf segment. Table S12. Transcriptional factors families enriched on B0 considering the contrast B-B0. In red are highlighted the families with significative enrichment. Table S13. Transcriptional factors families enriched on B considering the contrast B-B0. In red are highlighted the families with significative enrichment. Table S14. Transcriptional factors families enriched on B considering the contrast M-B. Table S15. Transcriptional factors families enriched on M considering the contrast M-B. Table S16. Transcriptional factors families enriched on M considering the contrast T-M. Table S17. Transcriptional factors families enriched on T considering the contrast T-M. In red are highlighted the families with significative enrichment. (XLSX 32 kb) [file 12870_2015_694_MOESM12_ESM.xlsx]

## Sheet: Table S12
Table S12. Transcriptional factors families enriched on B0 considering the contrast B-B0. In red are highlighted the families with significative enrichment.
FamilyID	FamilyID2	totalGenesFamily	totalGenesExpressedInFamily	totalGenesExpressedNotInFamily	totalGenesNotExpressedInFamily	totalGenesNotExpressedNotInFamily	OddsRatio	p.value	FDR
AUX/IAA	AUX/IAA	29	5	12	24	1331	22.866	1.53069e-05	0.0011021
ARF	ARF	22	3	14	19	1338	14.9773	0.00209748	0.0755091
RB	RB	2	1	15	1	1351	87.0143	0.0232635	0.558323
bZIP	bZIP	66	3	13	63	1289	4.7109	0.0382769	0.688984
bHLH	bHLH	79	3	13	76	1276	3.86805	0.0602419	0.867483
NAC	NAC	66	0	16	66	1287	0	1	1
SBP	SBP	16	0	16	16	1336	0	1	1
C2C2-GATA	C2C2-GATA	17	0	16	17	1336	0	1	1
MYB-related	MYB-related	101	1	15	100	1264	0.842755	0.705654	1
GRF2	GRF2	15	0	16	15	1337	0	1	1
GRAS	GRAS	64	0	16	64	1288	0	1	1
HSF	HSF	21	0	16	21	1331	0	1	1
SNF2	SNF2	25	0	16	25	1327	0	1	1
CCAAT	CCAAT	24	0	16	24	1328	0	1	1
PBF-2-like	PBF-2-like	2	0	16	2	1350	0	1	1
WRKY	WRKY	73	0	16	73	1279	0	1	1
TRAF	TRAF	65	0	16	65	1287	0	1	1
SRF-TF	SRF-TF	22	0	16	22	1330	0	1	1
FHA	FHA	10	0	16	10	1342	0	1	1
MYB	MYB	38	0	16	38	1323	0	1	1
HB	HB	51	0	16	51	1301	0	1	1
HMG	HMG	9	0	16	9	1344	0	1	1
GNAT	GNAT	20	0	16	20	1332	0	1	1
DBP	DBP	3	0	16	3	1349	0	1	1
GeBP	GeBP	7	0	16	7	1345	0	1	1
SET	SET	43	0	16	43	1310	0	1	1
AP2-EREBP	AP2-EREBP	52	1	15	51	1301	1.6998	0.463957	1
Tify	Tify	17	0	16	17	1335	0	1	1
ABI3VP1	ABI3VP1	44	0	16	44	1309	0	1	1
Bromodomain	Bromodomain	14	0	16	14	1338	0	1	1
Jumonji	Jumonji	8	0	16	8	1344	0	1	1
SWI/SNF-BAF60b	SWI/SNF-BAF60b	6	0	16	6	1346	0	1	1
OFP	OFP	11	0	16	11	1341	0	1	1
PHD	PHD	33	0	16	33	1320	0	1	1
C3H	C3H	36	0	16	36	1316	0	1	1
VOZ	VOZ	2	0	16	2	1350	0	1	1
mTERF	mTERF	24	0	16	24	1328	0	1	1
E2F-DP	E2F-DP	9	0	16	9	1343	0	1	1
FAR1	FAR1	67	0	16	67	1285	0	1	1
zf-HD	zf-HD	5	0	16	5	1347	0	1	1
TUB	TUB	12	0	16	12	1340	0	1	1
ARID	ARID	5	0	16	5	1348	0	1	1
HRT	HRT	1	0	16	1	1351	0	1	1
C2C2-Dof	C2C2-Dof	19	0	16	19	1333	0	1	1
SWI/SNF-SWI3	SWI/SNF-SWI3	5	0	16	5	1349	0	1	1
RWP-RK	RWP-RK	7	0	16	7	1345	0	1	1
C2C2-YABBY	C2C2-YABBY	8	0	16	8	1344	0	1	1
TCP	TCP	11	0	16	11	1341	0	1	1
TAZ	TAZ	5	0	16	5	1347	0	1	1
BSD	BSD	9	0	16	9	1343	0	1	1
ARR-B	ARR-B	7	0	16	7	1346	0	1	1
LOB	LOB	12	0	16	12	1340	0	1	1
Pseudo_ARR-B	Pseudo_ARR-B	3	0	16	3	1349	0	1	1
Sigma70-like	Sigma70-like	6	0	16	6	1346	0	1	1
PLATZ	PLATZ	6	0	16	6	1346	0	1	1
SGT1	SGT1	1	0	16	1	1351	0	1	1
C2C2-CO-like	C2C2-CO-like	2	0	16	2	1350	0	1	1
CPP	CPP	7	0	16	7	1346	0	1	1
EIL	EIL	5	0	16	5	1347	0	1	1
TIG	TIG	5	0	16	5	1347	0	1	1
GRF	GRF	5	0	16	5	1347	0	1	1
C2H2	C2H2	5	0	16	5	1347	0	1	1
CAMTA	CAMTA	2	0	16	2	1350	0	1	1
SRS	SRS	3	0	16	3	1349	0	1	1
CBF	CBF	2	0	16	2	1350	0	1	1
BES1	BES1	4	0	16	4	1348	0	1	1
DDT	DDT	3	0	16	3	1349	0	1	1
LIM	LIM	4	0	16	4	1348	0	1	1
CSD	CSD	2	0	16	2	1350	0	1	1
Coactivator_p15	Coactivator_p15	2	0	16	2	1350	0	1	1
MBF1	MBF1	2	0	16	2	1350	0	1	1
S1Fa-like	S1Fa-like	1	0	16	1	1351	0	1	1

## Sheet: Table S13
Table S13. Transcriptional factors families enriched on B considering the contrast B-B0. In red are highlighted the families with significative enrichment.
FamilyID	FamilyID2	totalGenesFamily	totalGenesExpressedInFamily	totalGenesExpressedNotInFamily	totalGenesNotExpressedInFamily	totalGenesNotExpressedNotInFamily	OddsRatio	p.value	FDR
TCP	TCP	11	1	0	10	1357	Inf	0.00804094	0.578947
bZIP	bZIP	66	0	1	66	1301	0	1	1
NAC	NAC	66	0	1	66	1302	0	1	1
SBP	SBP	16	0	1	16	1351	0	1	1
C2C2-GATA	C2C2-GATA	17	0	1	17	1351	0	1	1
MYB-related	MYB-related	101	0	1	101	1278	0	1	1
GRF2	GRF2	15	0	1	15	1352	0	1	1
bHLH	bHLH	79	0	1	79	1288	0	1	1
GRAS	GRAS	64	0	1	64	1303	0	1	1
HSF	HSF	21	0	1	21	1346	0	1	1
SNF2	SNF2	25	0	1	25	1342	0	1	1
CCAAT	CCAAT	24	0	1	24	1343	0	1	1
PBF-2-like	PBF-2-like	2	0	1	2	1365	0	1	1
WRKY	WRKY	73	0	1	73	1294	0	1	1
TRAF	TRAF	65	0	1	65	1302	0	1	1
SRF-TF	SRF-TF	22	0	1	22	1345	0	1	1
FHA	FHA	10	0	1	10	1357	0	1	1
MYB	MYB	38	0	1	38	1338	0	1	1
HB	HB	51	0	1	51	1316	0	1	1
HMG	HMG	9	0	1	9	1359	0	1	1
GNAT	GNAT	20	0	1	20	1347	0	1	1
DBP	DBP	3	0	1	3	1364	0	1	1
GeBP	GeBP	7	0	1	7	1360	0	1	1
SET	SET	43	0	1	43	1325	0	1	1
AP2-EREBP	AP2-EREBP	52	0	1	52	1315	0	1	1
Tify	Tify	17	0	1	17	1350	0	1	1
ABI3VP1	ABI3VP1	44	0	1	44	1324	0	1	1
Bromodomain	Bromodomain	14	0	1	14	1353	0	1	1
Jumonji	Jumonji	8	0	1	8	1359	0	1	1
SWI/SNF-BAF60b	SWI/SNF-BAF60b	6	0	1	6	1361	0	1	1
OFP	OFP	11	0	1	11	1356	0	1	1
PHD	PHD	33	0	1	33	1335	0	1	1
C3H	C3H	36	0	1	36	1331	0	1	1
AUX/IAA	AUX/IAA	29	0	1	29	1342	0	1	1
VOZ	VOZ	2	0	1	2	1365	0	1	1
mTERF	mTERF	24	0	1	24	1343	0	1	1
E2F-DP	E2F-DP	9	0	1	9	1358	0	1	1
FAR1	FAR1	67	0	1	67	1300	0	1	1
zf-HD	zf-HD	5	0	1	5	1362	0	1	1
TUB	TUB	12	0	1	12	1355	0	1	1
ARF	ARF	22	0	1	22	1351	0	1	1
ARID	ARID	5	0	1	5	1363	0	1	1
HRT	HRT	1	0	1	1	1366	0	1	1
C2C2-Dof	C2C2-Dof	19	0	1	19	1348	0	1	1
SWI/SNF-SWI3	SWI/SNF-SWI3	5	0	1	5	1364	0	1	1
RWP-RK	RWP-RK	7	0	1	7	1360	0	1	1
C2C2-YABBY	C2C2-YABBY	8	0	1	8	1359	0	1	1
TAZ	TAZ	5	0	1	5	1362	0	1	1
RB	RB	2	0	1	2	1365	0	1	1
BSD	BSD	9	0	1	9	1358	0	1	1
ARR-B	ARR-B	7	0	1	7	1361	0	1	1
LOB	LOB	12	0	1	12	1355	0	1	1
Pseudo_ARR-B	Pseudo_ARR-B	3	0	1	3	1364	0	1	1
Sigma70-like	Sigma70-like	6	0	1	6	1361	0	1	1
PLATZ	PLATZ	6	0	1	6	1361	0	1	1
SGT1	SGT1	1	0	1	1	1366	0	1	1
C2C2-CO-like	C2C2-CO-like	2	0	1	2	1365	0	1	1
CPP	CPP	7	0	1	7	1361	0	1	1
EIL	EIL	5	0	1	5	1362	0	1	1
TIG	TIG	5	0	1	5	1362	0	1	1
GRF	GRF	5	0	1	5	1362	0	1	1
C2H2	C2H2	5	0	1	5	1362	0	1	1
CAMTA	CAMTA	2	0	1	2	1365	0	1	1
SRS	SRS	3	0	1	3	1364	0	1	1
CBF	CBF	2	0	1	2	1365	0	1	1
BES1	BES1	4	0	1	4	1363	0	1	1
DDT	DDT	3	0	1	3	1364	0	1	1
LIM	LIM	4	0	1	4	1363	0	1	1
CSD	CSD	2	0	1	2	1365	0	1	1
Coactivator_p15	Coactivator_p15	2	0	1	2	1365	0	1	1
MBF1	MBF1	2	0	1	2	1365	0	1	1
S1Fa-like	S1Fa-like	1	0	1	1	1366	0	1	1

## Sheet: Table S14
Table S14. Transcriptional factors families enriched on B considering the contrast M-B
FamilyID	FamilyID2	totalGenesFamily	totalGenesExpressedInFamily	totalGenesExpressedNotInFamily	totalGenesNotExpressedInFamily	totalGenesNotExpressedNotInFamily	OddsRatio	p.value	FDR
AUX/IAA	AUX/IAA	29	2	5	27	1338	19.634	0.00848652	0.611029
bZIP	bZIP	66	1	6	65	1296	3.31801	0.293137	1
NAC	NAC	66	0	7	66	1296	0	1	1
SBP	SBP	16	0	7	16	1345	0	1	1
C2C2-GATA	C2C2-GATA	17	0	7	17	1345	0	1	1
MYB-related	MYB-related	101	1	6	100	1273	2.12008	0.413299	1
GRF2	GRF2	15	0	7	15	1346	0	1	1
bHLH	bHLH	79	1	6	78	1283	2.73842	0.341194	1
GRAS	GRAS	64	0	7	64	1297	0	1	1
HSF	HSF	21	0	7	21	1340	0	1	1
SNF2	SNF2	25	0	7	25	1336	0	1	1
CCAAT	CCAAT	24	0	7	24	1337	0	1	1
PBF-2-like	PBF-2-like	2	0	7	2	1359	0	1	1
WRKY	WRKY	73	2	5	71	1290	7.24415	0.0495523	1
TRAF	TRAF	65	0	7	65	1296	0	1	1
SRF-TF	SRF-TF	22	0	7	22	1339	0	1	1
FHA	FHA	10	0	7	10	1351	0	1	1
MYB	MYB	38	0	7	38	1332	0	1	1
HB	HB	51	0	7	51	1310	0	1	1
HMG	HMG	9	0	7	9	1353	0	1	1
GNAT	GNAT	20	0	7	20	1341	0	1	1
DBP	DBP	3	0	7	3	1358	0	1	1
GeBP	GeBP	7	0	7	7	1354	0	1	1
SET	SET	43	0	7	43	1319	0	1	1
AP2-EREBP	AP2-EREBP	52	0	7	52	1309	0	1	1
Tify	Tify	17	0	7	17	1344	0	1	1
ABI3VP1	ABI3VP1	44	0	7	44	1318	0	1	1
Bromodomain	Bromodomain	14	0	7	14	1347	0	1	1
Jumonji	Jumonji	8	0	7	8	1353	0	1	1
SWI/SNF-BAF60b	SWI/SNF-BAF60b	6	0	7	6	1355	0	1	1
OFP	OFP	11	0	7	11	1350	0	1	1
PHD	PHD	33	0	7	33	1329	0	1	1
C3H	C3H	36	0	7	36	1325	0	1	1
VOZ	VOZ	2	0	7	2	1359	0	1	1
mTERF	mTERF	24	0	7	24	1337	0	1	1
E2F-DP	E2F-DP	9	0	7	9	1352	0	1	1
FAR1	FAR1	67	0	7	67	1294	0	1	1
zf-HD	zf-HD	5	0	7	5	1356	0	1	1
TUB	TUB	12	0	7	12	1349	0	1	1
ARF	ARF	22	0	7	22	1345	0	1	1
ARID	ARID	5	0	7	5	1357	0	1	1
HRT	HRT	1	0	7	1	1360	0	1	1
C2C2-Dof	C2C2-Dof	19	0	7	19	1342	0	1	1
SWI/SNF-SWI3	SWI/SNF-SWI3	5	0	7	5	1358	0	1	1
RWP-RK	RWP-RK	7	0	7	7	1354	0	1	1
C2C2-YABBY	C2C2-YABBY	8	0	7	8	1353	0	1	1
TCP	TCP	11	0	7	11	1350	0	1	1
TAZ	TAZ	5	0	7	5	1356	0	1	1
RB	RB	2	0	7	2	1359	0	1	1
BSD	BSD	9	0	7	9	1352	0	1	1
ARR-B	ARR-B	7	0	7	7	1355	0	1	1
LOB	LOB	12	0	7	12	1349	0	1	1
Pseudo_ARR-B	Pseudo_ARR-B	3	0	7	3	1358	0	1	1
Sigma70-like	Sigma70-like	6	0	7	6	1355	0	1	1
PLATZ	PLATZ	6	0	7	6	1355	0	1	1
SGT1	SGT1	1	0	7	1	1360	0	1	1
C2C2-CO-like	C2C2-CO-like	2	0	7	2	1359	0	1	1
CPP	CPP	7	0	7	7	1355	0	1	1
EIL	EIL	5	0	7	5	1356	0	1	1
TIG	TIG	5	0	7	5	1356	0	1	1
GRF	GRF	5	0	7	5	1356	0	1	1
C2H2	C2H2	5	0	7	5	1356	0	1	1
CAMTA	CAMTA	2	0	7	2	1359	0	1	1
SRS	SRS	3	0	7	3	1358	0	1	1
CBF	CBF	2	0	7	2	1359	0	1	1
BES1	BES1	4	0	7	4	1357	0	1	1
DDT	DDT	3	0	7	3	1358	0	1	1
LIM	LIM	4	0	7	4	1357	0	1	1
CSD	CSD	2	0	7	2	1359	0	1	1
Coactivator_p15	Coactivator_p15	2	0	7	2	1359	0	1	1
MBF1	MBF1	2	0	7	2	1359	0	1	1
S1Fa-like	S1Fa-like	1	0	7	1	1360	0	1	1

## Sheet: Table S15
Table S15. Transcriptional factors families enriched on M considering the contrast M-B
FamilyID	FamilyID2	totalGenesFamily	totalGenesExpressedInFamily	totalGenesExpressedNotInFamily	totalGenesNotExpressedInFamily	totalGenesNotExpressedNotInFamily	OddsRatio	p.value	FDR
SRS	SRS	3	1	3	2	1362	206.693	0.00875269	0.630194
bZIP	bZIP	66	0	4	66	1298	0	1	1
NAC	NAC	66	0	4	66	1299	0	1	1
SBP	SBP	16	0	4	16	1348	0	1	1
C2C2-GATA	C2C2-GATA	17	0	4	17	1348	0	1	1
MYB-related	MYB-related	101	0	4	101	1275	0	1	1
GRF2	GRF2	15	0	4	15	1349	0	1	1
bHLH	bHLH	79	1	3	78	1286	5.48231	0.211956	1
GRAS	GRAS	64	0	4	64	1300	0	1	1
HSF	HSF	21	0	4	21	1343	0	1	1
SNF2	SNF2	25	0	4	25	1339	0	1	1
CCAAT	CCAAT	24	0	4	24	1340	0	1	1
PBF-2-like	PBF-2-like	2	0	4	2	1362	0	1	1
WRKY	WRKY	73	0	4	73	1291	0	1	1
TRAF	TRAF	65	0	4	65	1299	0	1	1
SRF-TF	SRF-TF	22	1	3	21	1343	21.0845	0.0628596	1
FHA	FHA	10	0	4	10	1354	0	1	1
MYB	MYB	38	0	4	38	1335	0	1	1
HB	HB	51	0	4	51	1313	0	1	1
HMG	HMG	9	0	4	9	1356	0	1	1
GNAT	GNAT	20	0	4	20	1344	0	1	1
DBP	DBP	3	0	4	3	1361	0	1	1
GeBP	GeBP	7	0	4	7	1357	0	1	1
SET	SET	43	0	4	43	1322	0	1	1
AP2-EREBP	AP2-EREBP	52	0	4	52	1312	0	1	1
Tify	Tify	17	0	4	17	1347	0	1	1
ABI3VP1	ABI3VP1	44	0	4	44	1321	0	1	1
Bromodomain	Bromodomain	14	0	4	14	1350	0	1	1
Jumonji	Jumonji	8	0	4	8	1356	0	1	1
SWI/SNF-BAF60b	SWI/SNF-BAF60b	6	0	4	6	1358	0	1	1
OFP	OFP	11	0	4	11	1353	0	1	1
PHD	PHD	33	0	4	33	1332	0	1	1
C3H	C3H	36	0	4	36	1328	0	1	1
AUX/IAA	AUX/IAA	29	0	4	29	1339	0	1	1
VOZ	VOZ	2	0	4	2	1362	0	1	1
mTERF	mTERF	24	0	4	24	1340	0	1	1
E2F-DP	E2F-DP	9	0	4	9	1355	0	1	1
FAR1	FAR1	67	0	4	67	1297	0	1	1
zf-HD	zf-HD	5	0	4	5	1359	0	1	1
TUB	TUB	12	0	4	12	1352	0	1	1
ARF	ARF	22	0	4	22	1348	0	1	1
ARID	ARID	5	0	4	5	1360	0	1	1
HRT	HRT	1	0	4	1	1363	0	1	1
C2C2-Dof	C2C2-Dof	19	0	4	19	1345	0	1	1
SWI/SNF-SWI3	SWI/SNF-SWI3	5	0	4	5	1361	0	1	1
RWP-RK	RWP-RK	7	0	4	7	1357	0	1	1
C2C2-YABBY	C2C2-YABBY	8	0	4	8	1356	0	1	1
TCP	TCP	11	1	3	10	1354	44.0805	0.0318124	1
TAZ	TAZ	5	0	4	5	1359	0	1	1
RB	RB	2	0	4	2	1362	0	1	1
BSD	BSD	9	0	4	9	1355	0	1	1
ARR-B	ARR-B	7	0	4	7	1358	0	1	1
LOB	LOB	12	0	4	12	1352	0	1	1
Pseudo_ARR-B	Pseudo_ARR-B	3	0	4	3	1361	0	1	1
Sigma70-like	Sigma70-like	6	0	4	6	1358	0	1	1
PLATZ	PLATZ	6	0	4	6	1358	0	1	1
SGT1	SGT1	1	0	4	1	1363	0	1	1
C2C2-CO-like	C2C2-CO-like	2	0	4	2	1362	0	1	1
CPP	CPP	7	0	4	7	1358	0	1	1
EIL	EIL	5	0	4	5	1359	0	1	1
TIG	TIG	5	0	4	5	1359	0	1	1
GRF	GRF	5	0	4	5	1359	0	1	1
C2H2	C2H2	5	0	4	5	1359	0	1	1
CAMTA	CAMTA	2	0	4	2	1362	0	1	1
CBF	CBF	2	0	4	2	1362	0	1	1
BES1	BES1	4	0	4	4	1360	0	1	1
DDT	DDT	3	0	4	3	1361	0	1	1
LIM	LIM	4	0	4	4	1360	0	1	1
CSD	CSD	2	0	4	2	1362	0	1	1
Coactivator_p15	Coactivator_p15	2	0	4	2	1362	0	1	1
MBF1	MBF1	2	0	4	2	1362	0	1	1
S1Fa-like	S1Fa-like	1	0	4	1	1363	0	1	1

## Sheet: Table S16
Table S16. Transcriptional factors families enriched on M considering the contrast T-M
FamilyID	FamilyID2	totalGenesFamily	totalGenesExpressedInFamily	totalGenesExpressedNotInFamily	totalGenesNotExpressedInFamily	totalGenesNotExpressedNotInFamily	OddsRatio	p.value	FDR
bZIP	bZIP	66	1	16	65	1286	1.23633	0.570744	1
NAC	NAC	66	0	17	66	1286	0	1	1
SBP	SBP	16	0	17	16	1335	0	1	1
C2C2-GATA	C2C2-GATA	17	1	16	16	1336	5.20469	0.192396	1
MYB-related	MYB-related	101	1	16	100	1263	0.789482	0.72745	1
GRF2	GRF2	15	0	17	15	1336	0	1	1
bHLH	bHLH	79	2	15	77	1274	2.20423	0.25702	1
GRAS	GRAS	64	1	16	63	1288	1.27752	0.559325	1
HSF	HSF	21	1	16	20	1331	4.15029	0.23245	1
SNF2	SNF2	25	0	17	25	1326	0	1	1
CCAAT	CCAAT	24	1	16	23	1328	3.60191	0.261166	1
PBF-2-like	PBF-2-like	2	0	17	2	1349	0	1	1
WRKY	WRKY	73	2	15	71	1280	2.40141	0.228745	1
TRAF	TRAF	65	0	17	65	1286	0	1	1
SRF-TF	SRF-TF	22	1	16	21	1330	3.95043	0.242137	1
FHA	FHA	10	0	17	10	1341	0	1	1
MYB	MYB	38	0	17	38	1322	0	1	1
HB	HB	51	0	17	51	1300	0	1	1
HMG	HMG	9	0	17	9	1343	0	1	1
GNAT	GNAT	20	1	16	19	1332	4.37136	0.222646	1
DBP	DBP	3	0	17	3	1348	0	1	1
GeBP	GeBP	7	0	17	7	1344	0	1	1
SET	SET	43	0	17	43	1309	0	1	1
AP2-EREBP	AP2-EREBP	52	1	16	51	1300	1.59245	0.484574	1
Tify	Tify	17	0	17	17	1334	0	1	1
ABI3VP1	ABI3VP1	44	0	17	44	1308	0	1	1
Bromodomain	Bromodomain	14	0	17	14	1337	0	1	1
Jumonji	Jumonji	8	0	17	8	1343	0	1	1
SWI/SNF-BAF60b	SWI/SNF-BAF60b	6	0	17	6	1345	0	1	1
OFP	OFP	11	0	17	11	1340	0	1	1
PHD	PHD	33	0	17	33	1319	0	1	1
C3H	C3H	36	0	17	36	1315	0	1	1
AUX/IAA	AUX/IAA	29	1	16	28	1327	2.95803	0.306039	1
VOZ	VOZ	2	0	17	2	1349	0	1	1
mTERF	mTERF	24	0	17	24	1327	0	1	1
E2F-DP	E2F-DP	9	0	17	9	1342	0	1	1
FAR1	FAR1	67	0	17	67	1284	0	1	1
zf-HD	zf-HD	5	0	17	5	1346	0	1	1
TUB	TUB	12	0	17	12	1339	0	1	1
ARF	ARF	22	0	17	22	1335	0	1	1
ARID	ARID	5	0	17	5	1347	0	1	1
HRT	HRT	1	0	17	1	1350	0	1	1
C2C2-Dof	C2C2-Dof	19	0	17	19	1332	0	1	1
SWI/SNF-SWI3	SWI/SNF-SWI3	5	0	17	5	1348	0	1	1
RWP-RK	RWP-RK	7	0	17	7	1344	0	1	1
C2C2-YABBY	C2C2-YABBY	8	1	16	7	1344	11.9209	0.0954309	1
TCP	TCP	11	1	16	10	1341	8.34162	0.128954	1
TAZ	TAZ	5	0	17	5	1346	0	1	1
RB	RB	2	0	17	2	1349	0	1	1
BSD	BSD	9	0	17	9	1342	0	1	1
ARR-B	ARR-B	7	0	17	7	1345	0	1	1
LOB	LOB	12	1	16	11	1340	7.58156	0.139866	1
Pseudo_ARR-B	Pseudo_ARR-B	3	0	17	3	1348	0	1	1
Sigma70-like	Sigma70-like	6	0	17	6	1345	0	1	1
PLATZ	PLATZ	6	0	17	6	1345	0	1	1
SGT1	SGT1	1	0	17	1	1350	0	1	1
C2C2-CO-like	C2C2-CO-like	2	0	17	2	1349	0	1	1
CPP	CPP	7	0	17	7	1345	0	1	1
EIL	EIL	5	0	17	5	1346	0	1	1
TIG	TIG	5	0	17	5	1346	0	1	1
GRF	GRF	5	0	17	5	1346	0	1	1
C2H2	C2H2	5	0	17	5	1346	0	1	1
CAMTA	CAMTA	2	0	17	2	1349	0	1	1
SRS	SRS	3	0	17	3	1348	0	1	1
CBF	CBF	2	0	17	2	1349	0	1	1
BES1	BES1	4	0	17	4	1347	0	1	1
DDT	DDT	3	0	17	3	1348	0	1	1
LIM	LIM	4	0	17	4	1347	0	1	1
CSD	CSD	2	0	17	2	1349	0	1	1
Coactivator_p15	Coactivator_p15	2	0	17	2	1349	0	1	1
MBF1	MBF1	2	0	17	2	1349	0	1	1
S1Fa-like	S1Fa-like	1	0	17	1	1350	0	1	1

## Sheet: Table S17
Table S17. Transcriptional factors families enriched on T considering the contrast T-M. In red are highlighted the families with significative enrichment.
FamilyID	FamilyID2	totalGenesFamily	totalGenesExpressedInFamily	totalGenesExpressedNotInFamily	totalGenesNotExpressedInFamily	totalGenesNotExpressedNotInFamily	OddsRatio	p.value	FDR
NAC	NAC	66	11	46	55	1257	5.45182	4.5e-05	0.00323711
WRKY	WRKY	73	6	51	67	1244	2.18263	0.0782496	1
bHLH	bHLH	79	6	51	73	1238	1.99384	0.105492	1
MYB-related	MYB-related	101	7	50	94	1229	1.82933	0.116849	1
SRS	SRS	3	1	56	2	1309	11.6244	0.119948	1
AUX/IAA	AUX/IAA	29	3	56	26	1287	2.64895	0.125181	1
SBP	SBP	16	2	55	14	1297	3.3636	0.141006	1
LIM	LIM	4	1	56	3	1308	7.75748	0.156697	1
TIG	TIG	5	1	56	4	1307	5.81769	0.191938	1
PLATZ	PLATZ	6	1	56	5	1306	4.65319	0.225731	1
SRF-TF	SRF-TF	22	2	55	20	1291	2.34503	0.232516	1
ARF	ARF	22	2	57	20	1295	2.27002	0.243084	1
ARR-B	ARR-B	7	1	56	6	1306	3.87994	0.257969	1
ABI3VP1	ABI3VP1	44	3	54	41	1271	1.72135	0.275977	1
C2C2-YABBY	C2C2-YABBY	8	1	56	7	1304	3.32139	0.289204	1
TCP	TCP	11	1	56	10	1301	2.32094	0.374943	1
LOB	LOB	12	1	56	11	1300	2.10865	0.401198	1
Tify	Tify	17	1	56	16	1295	1.44483	0.517064	1
HSF	HSF	21	1	56	20	1291	1.15255	0.593632	1
AP2-EREBP	AP2-EREBP	52	2	55	50	1261	0.917145	0.6489	1
bZIP	bZIP	66	2	55	64	1247	0.708654	0.774248	1
MYB	MYB	38	1	56	37	1283	0.61937	0.803861	1
HB	HB	51	1	56	50	1261	0.450546	0.890531	1
GRAS	GRAS	64	1	56	63	1248	0.353919	0.938578	1
C2C2-GATA	C2C2-GATA	17	0	57	17	1295	0	1	1
GRF2	GRF2	15	0	57	15	1296	0	1	1
SNF2	SNF2	25	0	57	25	1286	0	1	1
CCAAT	CCAAT	24	0	57	24	1287	0	1	1
PBF-2-like	PBF-2-like	2	0	57	2	1309	0	1	1
TRAF	TRAF	65	0	57	65	1246	0	1	1
FHA	FHA	10	0	57	10	1301	0	1	1
HMG	HMG	9	0	57	9	1303	0	1	1
GNAT	GNAT	20	0	57	20	1291	0	1	1
DBP	DBP	3	0	57	3	1308	0	1	1
GeBP	GeBP	7	0	57	7	1304	0	1	1
SET	SET	43	0	57	43	1269	0	1	1
Bromodomain	Bromodomain	14	0	57	14	1297	0	1	1
Jumonji	Jumonji	8	0	57	8	1303	0	1	1
SWI/SNF-BAF60b	SWI/SNF-BAF60b	6	0	57	6	1305	0	1	1
OFP	OFP	11	0	57	11	1300	0	1	1
PHD	PHD	33	0	57	33	1279	0	1	1
C3H	C3H	36	0	57	36	1275	0	1	1
VOZ	VOZ	2	0	57	2	1309	0	1	1
mTERF	mTERF	24	0	57	24	1287	0	1	1
E2F-DP	E2F-DP	9	0	57	9	1302	0	1	1
FAR1	FAR1	67	0	57	67	1244	0	1	1
zf-HD	zf-HD	5	0	57	5	1306	0	1	1
TUB	TUB	12	0	57	12	1299	0	1	1
ARID	ARID	5	0	57	5	1307	0	1	1
HRT	HRT	1	0	57	1	1310	0	1	1
C2C2-Dof	C2C2-Dof	19	0	57	19	1292	0	1	1
SWI/SNF-SWI3	SWI/SNF-SWI3	5	0	57	5	1308	0	1	1
RWP-RK	RWP-RK	7	0	57	7	1304	0	1	1
TAZ	TAZ	5	0	57	5	1306	0	1	1
RB	RB	2	0	57	2	1309	0	1	1
BSD	BSD	9	0	57	9	1302	0	1	1
Pseudo_ARR-B	Pseudo_ARR-B	3	0	57	3	1308	0	1	1
Sigma70-like	Sigma70-like	6	0	57	6	1305	0	1	1
SGT1	SGT1	1	0	57	1	1310	0	1	1
C2C2-CO-like	C2C2-CO-like	2	0	57	2	1309	0	1	1
CPP	CPP	7	0	57	7	1305	0	1	1
EIL	EIL	5	0	57	5	1306	0	1	1
GRF	GRF	5	0	57	5	1306	0	1	1
C2H2	C2H2	5	0	57	5	1306	0	1	1
CAMTA	CAMTA	2	0	57	2	1309	0	1	1
CBF	CBF	2	0	57	2	1309	0	1	1
BES1	BES1	4	0	57	4	1307	0	1	1
DDT	DDT	3	0	57	3	1308	0	1	1
CSD	CSD	2	0	57	2	1309	0	1	1
Coactivator_p15	Coactivator_p15	2	0	57	2	1309	0	1	1
MBF1	MBF1	2	0	57	2	1309	0	1	1
S1Fa-like	S1Fa-like	1	0	57	1	1310	0	1	1
