# Supplementary material for: Physiological and transcriptional analyses of developmental stages along sugarcane leaf
Source: BMC Plant Biol. 2015 Dec 29;15:300. doi: 10.1186/s12870-015-0694-z (PMC4696237; doi:10.1186/s12870-015-0694-z)
Supplement: Additional file 13: — This Additional File is an Excel File containing 2 spreadsheets (Additional Tables 18 and 19) indicating the genes identified as having their peak expression at the middle segment and demonstrating the gene ontology analysis of those genes. Table S18. Genes with expression peaking at the M segment. Table S19. Enriched KEGG pathways for genes with expression peaking at the M segment. In grey are highlighted the significant KEGG pathways. (XLSX 92 kb) [file 12870_2015_694_MOESM13_ESM.xlsx]

## Sheet: Table S18
Table S18. Genes with expression peaking at the M segment.
Gene ID	Protein ID	Z-value B0	Z-value B	Z-value M	Z-value P
SP803280_c107031_g1		-0.5	-0.5	1.5	-0.5
SP803280_c97152_g1	Cytochrome P450 81F1	-0.5	-0.5	1.5	-0.5
SP803280_c70101_g1		-0.47674	-0.511529	1.4998	-0.511529
SP803280_c114133_g3		-0.53089	-0.484375	1.49964	-0.484375
SP803280_c107872_g1	Aquaporin SIP1-1	-0.529302	-0.499762	1.49957	-0.470504
SP803280_c100035_g1		-0.499713	-0.53474	1.49939	-0.464939
SP803280_c114598_g1	Myb-related protein Zm38	-0.463896	-0.501104	1.49938	-0.534379
SP803280_c101212_g3		-0.48739	-0.542745	1.49927	-0.46913
SP803280_c73370_g1		-0.526013	-0.526013	1.49896	-0.446931
SP803280_c74538_g1		-0.557369	-0.470689	1.49875	-0.470689
SP803280_c105204_g2		-0.502602	-0.549784	1.49866	-0.446271
SP803280_c117836_g1		-0.469184	-0.560249	1.49862	-0.469184
SP803280_c113333_g1		-0.483407	-0.451553	1.49834	-0.563379
SP803280_c112165_g2	Phosphoglucan phosphatase LSF2, chloroplastic	-0.533254	-0.533254	1.49828	-0.431775
SP803280_c66655_g1		-0.464927	-0.464927	1.49822	-0.568361
SP803280_c104612_g2		-0.435347	-0.507314	1.49817	-0.555509
SP803280_c105913_g1		-0.491434	-0.578301	1.49713	-0.427394
SP803280_c106133_g1		-0.454672	-0.454672	1.49705	-0.587703
SP803280_c86393_g1		-0.481025	-0.586798	1.49676	-0.428938
SP803280_c92770_g1		-0.450447	-0.450447	1.49648	-0.595591
SP803280_c93815_g1		-0.447808	-0.600494	1.49611	-0.447808
SP803280_c107089_g1		-0.400111	-0.577664	1.49591	-0.518137
SP803280_c101911_g1		-0.396176	-0.523876	1.49573	-0.575675
SP803280_c108045_g2		-0.562145	-0.547317	1.49521	-0.385743
SP803280_c57564_g1		-0.411592	-0.47612	1.49502	-0.607307
SP803280_c109218_g2		-0.580775	-0.530562	1.49473	-0.383392
SP803280_c109761_g1		-0.558402	-0.558402	1.49455	-0.377746
SP803280_c104251_g5		-0.377593	-0.558472	1.49454	-0.558472
SP803280_c90358_g1	RuBisCO large subunit-binding protein subunit alpha, chloroplastic	-0.390625	-0.502414	1.49443	-0.601391
SP803280_c111157_g2		-0.586321	-0.381228	1.49442	-0.526873
SP803280_c105710_g1		-0.375958	-0.573379	1.49429	-0.544956
SP803280_c111048_g2		-0.515157	-0.383655	1.49427	-0.595461
SP803280_c113674_g1		-0.380692	-0.521395	1.4942	-0.59211
SP803280_c113083_g2	Protein argonaute MEL1	-0.554866	-0.369731	1.4938	-0.569201
SP803280_c88665_g1		-0.626932	-0.433407	1.49374	-0.433407
SP803280_c89216_g4		-0.603019	-0.516039	1.49332	-0.374261
SP803280_c100272_g1	MATE efflux family protein 9	-0.470608	-0.627154	1.49299	-0.395223
SP803280_c102508_g1	3-dehydroquinate synthase	-0.391517	-0.465904	1.49221	-0.634789
SP803280_c98029_g3		-0.379322	-0.628635	1.49214	-0.484188
SP803280_c115612_g4		-0.45658	-0.397078	1.49207	-0.638417
SP803280_c99354_g2		-0.592958	-0.354202	1.49201	-0.544847
SP803280_c115867_g2		-0.3498	-0.58181	1.49177	-0.560155
SP803280_c99102_g4		-0.455445	-0.394252	1.49165	-0.641956
SP803280_c113171_g1	Auxilin-related protein 1	-0.517377	-0.357548	1.49144	-0.616514
SP803280_c108745_g2		-0.646852	-0.390372	1.49105	-0.453827
SP803280_c109092_g2		-0.574689	-0.341534	1.49091	-0.574689
SP803280_c117408_g2		-0.418508	-0.653733	1.49075	-0.418508
SP803280_c107806_g1		-0.38434	-0.649732	1.49056	-0.456483
SP803280_c78355_g1		-0.519168	-0.632149	1.48892	-0.337601
SP803280_c109762_g1		-0.583118	-0.583118	1.48863	-0.322392
SP803280_c110026_g2		-0.624583	-0.329809	1.48855	-0.534162
SP803280_c104176_g1		-0.666748	-0.446852	1.48839	-0.374789
SP803280_c113482_g1	Translation initiation factor IF-2	-0.598068	-0.569911	1.48827	-0.320287
SP803280_c104541_g2		-0.451652	-0.369592	1.48816	-0.66692
SP803280_c110567_g1	Probable Ufm1-specific protease	-0.49364	-0.650925	1.48814	-0.343578
SP803280_c102876_g1		-0.465932	-0.66416	1.48788	-0.357788
SP803280_c98612_g3	Cytochrome c oxidase subunit 6b-1	-0.651728	-0.340871	1.48787	-0.495272
SP803280_c106209_g1		-0.321239	-0.62146	1.48778	-0.545078
SP803280_c109268_g1		-0.608371	-0.56215	1.48771	-0.317184
SP803280_c87150_g1		-0.313572	-0.58696	1.48749	-0.58696
SP803280_c94041_g2		-0.43815	-0.675067	1.48738	-0.374167
SP803280_c116626_g1		-0.670697	-0.461024	1.48706	-0.355341
SP803280_c109667_g1		-0.627784	-0.546729	1.48649	-0.311976
SP803280_c90941_g1	ATP phosphoribosyltransferase, chloroplastic	-0.642992	-0.530482	1.4858	-0.312327
SP803280_c106885_g2		-0.628304	-0.304618	1.4856	-0.552674
SP803280_c115297_g1		-0.34783	-0.45696	1.48553	-0.680739
SP803280_c114538_g2	Putative pentatricopeptide repeat-containing protein At3g23330	-0.689799	-0.418432	1.48551	-0.377282
SP803280_c112046_g3		-0.422703	-0.691829	1.48506	-0.370528
SP803280_c127627_g1		-0.344853	-0.456557	1.48503	-0.683616
SP803280_c116267_g1		-0.322594	-0.670119	1.48482	-0.49211
SP803280_c63499_g1		-0.691375	-0.355216	1.48458	-0.437991
SP803280_c113972_g5		-0.330394	-0.469053	1.48399	-0.684544
SP803280_c116745_g2		-0.552096	-0.292723	1.48369	-0.638874
SP803280_c104681_g2		-0.599716	-0.599716	1.48328	-0.283847
SP803280_c113375_g3		-0.562292	-0.285989	1.48297	-0.63469
SP803280_c81586_g1		-0.680422	-0.311112	1.48285	-0.491316
SP803280_c114170_g1	Pentatricopeptide repeat-containing protein At4g18750, chloroplastic	-0.640546	-0.555897	1.4828	-0.286352
SP803280_c98246_g1		-0.505187	-0.303767	1.48274	-0.673788
SP803280_c117103_g1	L-type lectin-domain containing receptor kinase IV.1	-0.386983	-0.386983	1.48265	-0.708684
SP803280_c107323_g2		-0.579939	-0.279139	1.48233	-0.623253
SP803280_c109754_g2		-0.602331	-0.277665	1.48233	-0.602331
SP803280_c88603_g1		-0.532853	-0.289374	1.48216	-0.659938
SP803280_c118023_g3		-0.400516	-0.366204	1.48144	-0.714718
SP803280_c87546_g1		-0.275988	-0.639627	1.48141	-0.565797
SP803280_c99047_g1	Histidine-containing phosphotransfer protein 4	-0.378275	-0.386774	1.48131	-0.716262
SP803280_c108386_g2	Adagio-like protein 1	-0.69285	-0.305658	1.48109	-0.482587
SP803280_c58210_g1		-0.709655	-0.437584	1.48104	-0.333803
SP803280_c105236_g2		-0.270097	-0.638093	1.48061	-0.572423
SP803280_c86880_g1		-0.389905	-0.366856	1.47998	-0.723219
SP803280_c110455_g1		-0.279865	-0.676766	1.47984	-0.523206
SP803280_c103843_g2	Folylpolyglutamate synthase	-0.319169	-0.448609	1.47982	-0.712045
SP803280_c108571_g3		-0.520269	-0.679917	1.47953	-0.279341
SP803280_c113272_g2		-0.465159	-0.306739	1.47948	-0.707584
SP803280_c106563_g1		-0.583051	-0.636662	1.47901	-0.259299
SP803280_c114964_g1		-0.652793	-0.262122	1.47888	-0.563968
SP803280_c111473_g4		-0.490222	-0.286308	1.47827	-0.701737
SP803280_c92227_g1	Golgi SNAP receptor complex member 1-2	-0.701776	-0.49136	1.47813	-0.28499
SP803280_c115283_g4		-0.661332	-0.558857	1.47782	-0.257628
SP803280_c105565_g2		-0.390939	-0.349435	1.47721	-0.736833
SP803280_c97037_g1		-0.328108	-0.735526	1.47672	-0.413088
SP803280_c91388_g1		-0.461446	-0.72235	1.47637	-0.292577
SP803280_c86611_g1		-0.603888	-0.241735	1.47622	-0.630598
SP803280_c99318_g2		-0.735351	-0.426219	1.47604	-0.314472
SP803280_c110062_g1		-0.284076	-0.468875	1.47556	-0.722613
SP803280_c104482_g1		-0.619291	-0.236838	1.47542	-0.619291
SP803280_c116447_g1	Pentatricopeptide repeat-containing protein At5g16420, mitochondrial	-0.479358	-0.27554	1.47503	-0.72013
SP803280_c96400_g3		-0.662165	-0.574904	1.47465	-0.237577
SP803280_c87683_g3		-0.551893	-0.241813	1.47434	-0.680634
SP803280_c112813_g4		-0.400836	-0.749133	1.47413	-0.324158
SP803280_c96247_g1	Protein TOPLESS	-0.738505	-0.291706	1.47397	-0.443762
SP803280_c67135_g1		-0.753794	-0.360072	1.47394	-0.360072
SP803280_c110740_g1		-0.674381	-0.563367	1.47381	-0.236058
SP803280_c114525_g1	Pentatricopeptide repeat-containing protein At1g08070	-0.755302	-0.370309	1.47354	-0.347933
SP803280_c61070_g1		-0.670873	-0.232892	1.47347	-0.569708
SP803280_c97687_g2		-0.269132	-0.47487	1.4732	-0.729201
SP803280_c116022_g1	Cytochrome P450 90A1	-0.743298	-0.287738	1.47291	-0.441873
SP803280_c89400_g1		-0.407535	-0.311394	1.47268	-0.753757
SP803280_c101414_g3	Ethylene-responsive transcription factor ERF003	-0.694891	-0.540764	1.4726	-0.236948
SP803280_c92742_g3		-0.262409	-0.744594	1.47038	-0.463373
SP803280_c71230_g1	Cytochrome P450 81D11	-0.713308	-0.23177	1.47026	-0.525181
SP803280_c92184_g1		-0.493517	-0.731149	1.47023	-0.24556
SP803280_c107465_g4		-0.767195	-0.314496	1.47022	-0.388531
SP803280_c107690_g2		-0.230085	-0.527125	1.47005	-0.712843
SP803280_c113060_g3	Probable auxin efflux carrier component 6	-0.705705	-0.225327	1.46996	-0.538924
SP803280_c86385_g1		-0.400224	-0.302193	1.46965	-0.767229
SP803280_c83950_g1		-0.218927	-0.552878	1.46954	-0.697738
SP803280_c90576_g1		-0.672274	-0.58723	1.4694	-0.209901
SP803280_c112099_g2	Polypyrimidine tract-binding protein homolog 1	-0.660912	-0.600848	1.46938	-0.207618
SP803280_c77748_g1		-0.214712	-0.689528	1.46938	-0.565137
SP803280_c106260_g1	Probable zinc metalloprotease EGY1, chloroplastic	-0.334728	-0.774965	1.46909	-0.359395
SP803280_c93913_g1		-0.315674	-0.773417	1.46897	-0.379877
SP803280_c79953_g1		-0.487263	-0.739082	1.46885	-0.242506
SP803280_c100992_g1	Protein TOC75, chloroplastic	-0.496	-0.237342	1.46866	-0.735317
SP803280_c114922_g1		-0.708076	-0.218349	1.46865	-0.542228
SP803280_c91372_g1	Probable homogentisate phytyltransferase 2, chloroplastic	-0.686598	-0.209145	1.46857	-0.572831
SP803280_c3053_g1		-0.298471	-0.398185	1.46853	-0.771873
SP803280_c38029_g1		-0.705804	-0.212706	1.46791	-0.549399
SP803280_c103759_g3		-0.19807	-0.625038	1.46781	-0.644699
SP803280_c112538_g1		-0.526563	-0.722681	1.46728	-0.21804
SP803280_c89924_g2		-0.195184	-0.657666	1.46703	-0.614177
SP803280_c91301_g3		-0.636512	-0.193972	1.467	-0.636512
SP803280_c66530_g1		-0.197335	-0.676642	1.46687	-0.592889
SP803280_c92957_g5		-0.196859	-0.584364	1.46639	-0.685169
SP803280_c78073_g1		-0.780565	-0.2865	1.46609	-0.399024
SP803280_c72330_g1		-0.293735	-0.783169	1.46595	-0.389045
SP803280_c87118_g1		-0.338353	-0.789049	1.46575	-0.338353
SP803280_c110330_g2	Uncharacterized protein Cbei_0202	-0.755123	-0.475545	1.46574	-0.23507
SP803280_c115559_g2		-0.372779	-0.787713	1.46545	-0.304958
SP803280_c96395_g1		-0.216799	-0.509726	1.46536	-0.738839
SP803280_c98470_g1	Calmodulin-interacting protein 111	-0.2245	-0.747814	1.46536	-0.493046
SP803280_c111953_g1	Sucrose transport protein SUT2	-0.21899	-0.502832	1.46515	-0.743329
SP803280_c105862_g2		-0.609275	-0.668712	1.46512	-0.187136
SP803280_c106789_g1		-0.522844	-0.210171	1.4651	-0.732083
SP803280_c95329_g6		-0.6625	-0.616434	1.46508	-0.186145
SP803280_c88700_g2		-0.277835	-0.402637	1.46477	-0.784302
SP803280_c114074_g1		-0.685083	-0.592739	1.46441	-0.186591
SP803280_c92802_g1	Non-structural maintenance of chromosomes element 4 homolog A	-0.485187	-0.224392	1.4644	-0.754825
SP803280_c115524_g1		-0.753011	-0.222294	1.46437	-0.489064
SP803280_c118335_g1		-0.399703	-0.275597	1.46376	-0.788465
SP803280_c76663_g1		-0.484173	-0.221908	1.46368	-0.757603
SP803280_c104030_g2		-0.192875	-0.721701	1.4632	-0.548626
SP803280_c115831_g1	DEAD-box ATP-dependent RNA helicase 52A	-0.472604	-0.225879	1.46317	-0.764689
SP803280_c115420_g2		-0.181704	-0.699709	1.4627	-0.581289
SP803280_c104936_g1	K(+) efflux antiporter 2, chloroplastic	-0.517071	-0.743381	1.46259	-0.202136
SP803280_c117158_g1		-0.423072	-0.785898	1.46256	-0.253586
SP803280_c113195_g1		-0.19882	-0.521357	1.46221	-0.742031
SP803280_c77969_g1		-0.789992	-0.257361	1.46208	-0.414727
SP803280_c112141_g3		-0.786522	-0.246873	1.46181	-0.428418
SP803280_c81099_g1		-0.355755	-0.803165	1.46173	-0.302815
SP803280_c4069_g1	Topless-related protein 4	-0.249644	-0.423604	1.4617	-0.788455
SP803280_c95895_g1	RNA pseudouridine synthase 1	-0.694606	-0.592241	1.46159	-0.17474
SP803280_c115548_g1		-0.372724	-0.286806	1.46143	-0.801899
SP803280_c98006_g1		-0.211539	-0.485482	1.46131	-0.764287
SP803280_c102677_g3		-0.625609	-0.666977	1.46127	-0.168681
SP803280_c72640_g1		-0.628721	-0.664523	1.46114	-0.167897
SP803280_c71107_g1		-0.534534	-0.737388	1.46108	-0.189158
SP803280_c94185_g1		-0.1808	-0.725061	1.46073	-0.554865
SP803280_c86533_g1		-0.468288	-0.774271	1.46069	-0.218135
SP803280_c91100_g3		-0.794623	-0.251627	1.46066	-0.414409
SP803280_c71968_g3		-0.483008	-0.768736	1.46023	-0.208489
SP803280_c12703_g1		-0.527887	-0.186723	1.45983	-0.745223
SP803280_c121985_g1		-0.44392	-0.788379	1.45939	-0.227092
SP803280_c96880_g1		-0.794476	-0.429687	1.4591	-0.23494
SP803280_c83324_g1		-0.807893	-0.382306	1.45906	-0.268864
SP803280_c105348_g1		-0.615089	-0.160145	1.45895	-0.68372
SP803280_c77094_g1		-0.321921	-0.815064	1.45891	-0.321921
SP803280_c75660_g2		-0.723437	-0.565476	1.45877	-0.169862
SP803280_c96172_g1		-0.350345	-0.814166	1.45871	-0.2942
SP803280_c94974_g1		-0.815979	-0.3544	1.45803	-0.287647
SP803280_c105257_g1		-0.413979	-0.803628	1.45778	-0.240173
SP803280_c109668_g1	La-related protein 6B	-0.528752	-0.750738	1.45775	-0.17826
SP803280_c103087_g2		-0.742414	-0.542044	1.45773	-0.173275
SP803280_c110974_g4	Probable rRNA-processing protein EBP2 homolog	-0.711816	-0.585656	1.45763	-0.160154
SP803280_c97435_g1		-0.767373	-0.18799	1.45733	-0.501971
SP803280_c106285_g2		-0.197642	-0.481915	1.45732	-0.777763
SP803280_c86143_g1		-0.653671	-0.653671	1.45706	-0.149716
SP803280_c99078_g1		-0.418491	-0.805157	1.45679	-0.233142
SP803280_c82095_g1		-0.316188	-0.316188	1.45639	-0.824009
SP803280_c96782_g1		-0.419327	-0.807914	1.45575	-0.228514
SP803280_c90091_g1		-0.823181	-0.275033	1.45566	-0.35745
SP803280_c103106_g1		-0.334851	-0.294887	1.45562	-0.825883
SP803280_c107879_g1	Pentatricopeptide repeat-containing protein At5g48730, chloroplastic	-0.786257	-0.474519	1.45557	-0.194795
SP803280_c128330_g1		-0.289406	-0.825618	1.45555	-0.34053
SP803280_c97046_g4		-0.364282	-0.823257	1.45529	-0.267746
SP803280_c111152_g1	Glutamate--tRNA ligase, chloroplastic/mitochondrial	-0.739628	-0.156331	1.45474	-0.558783
SP803280_c3687_g1		-0.811963	-0.418392	1.45446	-0.224101
SP803280_c105729_g2	Uncharacterized protein ycf45	-0.629928	-0.139214	1.45416	-0.685014
SP803280_c86195_g1		-0.825325	-0.376155	1.45384	-0.252363
SP803280_c113994_g1	Pentatricopeptide repeat-containing protein At4g21300	-0.78532	-0.486228	1.45383	-0.182284
SP803280_c75173_g1		-0.475983	-0.187456	1.45382	-0.790382
SP803280_c102159_g1	Heat stress transcription factor C-1b	-0.439368	-0.207028	1.4535	-0.807107
SP803280_c102087_g2		-0.234136	-0.82166	1.45329	-0.397494
SP803280_c108102_g1		-0.810148	-0.433096	1.45326	-0.210021
SP803280_c114994_g2		-0.722528	-0.589284	1.45286	-0.141048
SP803280_c109787_g1		-0.146935	-0.565665	1.45278	-0.740179
SP803280_c111481_g1		-0.831488	-0.364182	1.45258	-0.256911
SP803280_c110667_g1		-0.147171	-0.56192	1.45254	-0.743448
SP803280_c108480_g1		-0.273081	-0.834836	1.45249	-0.344577
SP803280_c103674_g1	ABC transporter B family member 12	-0.777879	-0.167545	1.45249	-0.507063
SP803280_c102087_g1		-0.307547	-0.837367	1.45246	-0.307547
SP803280_c125259_g1		-0.785602	-0.493844	1.45227	-0.172821
SP803280_c99531_g1		-0.195012	-0.807404	1.45191	-0.449489
SP803280_c89777_g1		-0.132331	-0.704628	1.45186	-0.614898
SP803280_c115385_g1	Twinkle homolog protein, chloroplastic/mitochondria	-0.58386	-0.729767	1.45172	-0.138089
SP803280_c113531_g1		-0.661872	-0.127969	1.45171	-0.661872
SP803280_c115458_g2	DUF21 domain-containing protein At1g55930, chloroplastic	-0.196487	-0.445147	1.45161	-0.809977
SP803280_c96438_g1		-0.797809	-0.18073	1.45158	-0.473037
SP803280_c64276_g1		-0.696918	-0.626838	1.45093	-0.127177
SP803280_c116238_g1		-0.125265	-0.636379	1.4507	-0.689057
SP803280_c87229_g1		-0.269819	-0.842025	1.45038	-0.338531
SP803280_c112430_g1		-0.763902	-0.540688	1.45015	-0.145556
SP803280_c107462_g1		-0.779677	-0.515069	1.45006	-0.155318
SP803280_c101615_g1	Proline-rich receptor-like protein kinase PERK9	-0.598308	-0.723225	1.44999	-0.128457
SP803280_c104114_g1		-0.444918	-0.19018	1.44985	-0.81475
SP803280_c94138_g1		-0.786076	-0.15818	1.44969	-0.505434
SP803280_c113884_g1		-0.210928	-0.411216	1.44969	-0.827541
SP803280_c69685_g1		-0.301187	-0.847104	1.44948	-0.301187
SP803280_c116986_g3	Pentatricopeptide repeat-containing protein At5g64320, mitochondrial	-0.720305	-0.604769	1.44914	-0.12407
SP803280_c102833_g5		-0.518495	-0.150435	1.44909	-0.780165
SP803280_c118404_g1		-0.812167	-0.456208	1.44901	-0.180635
SP803280_c90972_g2	Long-chain-alcohol oxidase FAO2	-0.800996	-0.167471	1.44896	-0.480494
SP803280_c52180_g1		-0.257558	-0.845713	1.44881	-0.345535
SP803280_c98010_g1		-0.666287	-0.116095	1.44867	-0.666287
SP803280_c99768_g1		-0.471432	-0.169935	1.44834	-0.806969
SP803280_c116319_g2	Pentatricopeptide repeat-containing protein At5g44230	-0.826791	-0.42392	1.44833	-0.197617
SP803280_c96833_g1		-0.795993	-0.496556	1.44768	-0.155126
SP803280_c115306_g7		-0.548636	-0.133893	1.44764	-0.765114
SP803280_c106606_g1		-0.650557	-0.684521	1.4476	-0.112521
SP803280_c87873_g2		-0.583751	-0.740731	1.44755	-0.123069
SP803280_c113780_g2		-0.497209	-0.796601	1.44729	-0.153482
SP803280_c134936_g1		-0.720304	-0.610793	1.44727	-0.116176
SP803280_c99437_g3		-0.646364	-0.689778	1.4471	-0.110961
SP803280_c93946_g3		-0.553298	-0.763823	1.44692	-0.129802
SP803280_c107703_g1		-0.479204	-0.806958	1.44685	-0.160683
SP803280_c106843_g1		-0.111694	-0.717633	1.44632	-0.616994
SP803280_c70187_g1	Subtilisin-chymotrypsin inhibitor-2A	-0.190469	-0.832577	1.4462	-0.42315
SP803280_c108295_g1		-0.112946	-0.596844	1.44556	-0.735774
SP803280_c82140_g1		-0.239023	-0.853804	1.44551	-0.352683
SP803280_c117014_g1		-0.589491	-0.114372	1.44548	-0.741619
SP803280_c88195_g1	Cytosolic sulfotransferase 15	-0.747972	-0.581258	1.4454	-0.116171
SP803280_c85788_g3		-0.104444	-0.701805	1.44513	-0.638879
SP803280_c112084_g2	Protein FAR1-RELATED SEQUENCE 8	-0.10232	-0.657313	1.44493	-0.6853
SP803280_c106894_g1		-0.149165	-0.488674	1.44487	-0.807031
SP803280_c104330_g1		-0.809159	-0.150487	1.44475	-0.485101
SP803280_c115629_g1	RNA polymerase sigma factor sigC	-0.304798	-0.862031	1.44459	-0.277764
SP803280_c116969_g5		-0.855098	-0.360805	1.44444	-0.228533
SP803280_c116968_g3		-0.824654	-0.164646	1.44425	-0.454949
SP803280_c26503_g1	30S ribosomal protein S31, mitochondria	-0.10268	-0.621839	1.444	-0.719478
SP803280_c110682_g1	AP2-like ethylene-responsive transcription factor At1g16060	-0.119962	-0.552569	1.44399	-0.771464
SP803280_c113204_g1	Pentatricopeptide repeat-containing protein At5g08305	-0.521859	-0.791703	1.44359	-0.130032
SP803280_c116914_g2	Putative squamosa promoter-binding-like protein 19	-0.464714	-0.15632	1.44338	-0.822348
SP803280_c107763_g1		-0.609777	-0.102198	1.44325	-0.731273
SP803280_c98777_g1		-0.231487	-0.860174	1.44323	-0.35157
SP803280_c113402_g2		-0.108741	-0.58068	1.44319	-0.753774
SP803280_c95499_g1		-0.225815	-0.35508	1.44245	-0.861552
SP803280_c83615_g2		-0.276582	-0.296849	1.44235	-0.868917
SP803280_c106618_g2		-0.130538	-0.50736	1.44191	-0.804013
SP803280_c115855_g1		-0.114652	-0.782626	1.44156	-0.544286
SP803280_c101647_g1		-0.851695	-0.401798	1.44147	-0.187978
SP803280_c81043_g1		-0.798663	-0.123728	1.44136	-0.518964
SP803280_c58941_g1		-0.0877463	-0.696496	1.44085	-0.656611
SP803280_c88258_g1		-0.146069	-0.465919	1.44052	-0.828536
SP803280_c89685_g1		-0.282882	-0.874683	1.44045	-0.282882
SP803280_c118056_g3	Pentatricopeptide repeat-containing protein At3g22150, chloroplastic	-0.86237	-0.203383	1.44036	-0.374603
SP803280_c65415_g2		-0.568492	-0.769196	1.44035	-0.102664
SP803280_c91374_g1		-0.231738	-0.872335	1.43969	-0.335613
SP803280_c109953_g1		-0.474635	-0.13831	1.43955	-0.826608
SP803280_c116880_g2	Translocase of chloroplast 159, chloroplastic	-0.689195	-0.0820509	1.43939	-0.668148
SP803280_c110436_g1	Pentatricopeptide repeat-containing protein At3g53360, mitochondrial	-0.228257	-0.872669	1.43937	-0.338448
SP803280_c96587_g6		-0.760737	-0.586301	1.43846	-0.0914233
SP803280_c108765_g1		-0.102248	-0.78629	1.43839	-0.54985
SP803280_c109177_g2	Calmodulin-binding receptor-like cytoplasmic kinase	-0.710141	-0.0795729	1.4383	-0.648585
SP803280_c101128_g1		-0.100618	-0.552127	1.43813	-0.785381
SP803280_c68975_g1		-0.720746	-0.637471	1.43798	-0.0797652
SP803280_c87594_g1		-0.774299	-0.569637	1.43777	-0.0938297
SP803280_c114877_g2	Methionine aminopeptidase 1B, chloroplastic	-0.797953	-0.533956	1.4377	-0.105787
SP803280_c110625_g4	Protein FAR1-RELATED SEQUENCE 6	-0.402296	-0.172063	1.43688	-0.862518
SP803280_c88852_g1		-0.128707	-0.474595	1.4366	-0.833296
SP803280_c113725_g1		-0.554096	-0.0949486	1.43658	-0.787532
SP803280_c107541_g3		-0.605221	-0.0799611	1.43634	-0.751158
SP803280_c91281_g1		-0.159818	-0.416736	1.43601	-0.859456
SP803280_c92608_g1	Ethylene-responsive transcription factor-like protein At4g13040	-0.697077	-0.0697918	1.43585	-0.668984
SP803280_c91763_g1		-0.577051	-0.774149	1.43548	-0.0842798
SP803280_c92136_g3		-0.585186	-0.769001	1.43514	-0.0809581
SP803280_c117641_g2	Copper-transporting ATPase PAA2, chloroplastic	-0.42227	-0.152644	1.43487	-0.859958
SP803280_c81466_g1		-0.579703	-0.0813056	1.43478	-0.773776
SP803280_c113316_g1	Pentatricopeptide repeat-containing protein At1g08070	-0.123045	-0.838154	1.43465	-0.473446
SP803280_c91248_g1	Probable metal-nicotianamine transporter YSL6	-0.800218	-0.541722	1.43444	-0.0925052
SP803280_c113324_g3		-0.165899	-0.869312	1.43438	-0.399166
SP803280_c135664_g1		-0.864371	-0.413848	1.4343	-0.156087
SP803280_c103177_g3		-0.118357	-0.480034	1.43421	-0.83582
SP803280_c106620_g1		-0.436338	-0.85606	1.43412	-0.141718
SP803280_c60566_g1		-0.650784	-0.0653194	1.43411	-0.718009
SP803280_c106147_g1	Ribonuclease II, chloroplastic/mitochondrial	-0.369336	-0.878893	1.43408	-0.185854
SP803280_c58566_g2	Probable AMP deaminase	-0.685481	-0.685481	1.43397	-0.063005
SP803280_c108663_g1		-0.44498	-0.852953	1.43387	-0.135938
SP803280_c85248_g1	Probable rhamnose biosynthetic enzyme 3	-0.771002	-0.588078	1.43325	-0.0741742
SP803280_c82075_g1		-0.137732	-0.857167	1.43323	-0.438335
SP803280_c102732_g1		-0.210683	-0.889494	1.43304	-0.332866
SP803280_c61131_g1		-0.736494	-0.632456	1.433	-0.0640458
SP803280_c113289_g1		-0.377241	-0.176374	1.43295	-0.879337
SP803280_c117534_g1		-0.841552	-0.117023	1.43288	-0.474302
SP803280_c103352_g1		-0.830924	-0.105988	1.43267	-0.495762
SP803280_c88017_g1		-0.0586194	-0.687027	1.43267	-0.687027
SP803280_c113279_g3		-0.0977319	-0.821445	1.43253	-0.513354
SP803280_c110221_g1		-0.399155	-0.158135	1.43198	-0.874694
SP803280_c101581_g1		-0.63769	-0.735836	1.43128	-0.0577539
SP803280_c107679_g2		-0.900723	-0.28805	1.43079	-0.242016
SP803280_c88359_g1		-0.122919	-0.448671	1.4304	-0.858807
SP803280_c109752_g1		-0.226133	-0.900364	1.43034	-0.303846
SP803280_c96449_g2		-0.217527	-0.900203	1.42997	-0.312243
SP803280_c114706_g2		-0.776842	-0.0634484	1.42996	-0.589668
SP803280_c99293_g2		-0.738893	-0.0522553	1.42958	-0.638435
SP803280_c114996_g3		-0.280098	-0.905076	1.42927	-0.244091
SP803280_c108396_g2	Protein LURP-one-related 6	-0.81261	-0.077233	1.42925	-0.539404
SP803280_c86875_g3		-0.732523	-0.64666	1.42924	-0.0500605
SP803280_c116873_g3		-0.153858	-0.883253	1.42916	-0.392046
SP803280_c101192_g1		-0.233333	-0.290602	1.42898	-0.905049
SP803280_c113425_g1		-0.878261	-0.143001	1.42898	-0.407716
SP803280_c94717_g2		-0.593452	-0.776348	1.42885	-0.0590491
SP803280_c73979_g1		-0.79553	-0.0664479	1.42879	-0.566813
SP803280_c114052_g1	Pentatricopeptide repeat-containing protein At3g53700, chloroplastic	-0.906162	-0.240062	1.42878	-0.282553
SP803280_c32199_g2		-0.182602	-0.348784	1.42841	-0.897024
SP803280_c104631_g1		-0.540624	-0.813827	1.42827	-0.0738202
SP803280_c117741_g2		-0.260009	-0.908234	1.42825	-0.260009
SP803280_c115754_g2		-0.906791	-0.229381	1.42822	-0.292051
SP803280_c96708_g1	Adenylate kinase, chloroplastic	-0.288552	-0.232264	1.42813	-0.907317
SP803280_c111123_g2		-0.132804	-0.87582	1.42807	-0.419441
SP803280_c111892_g1		-0.508871	-0.833572	1.4279	-0.0854586
SP803280_c113871_g2	Wall-associated receptor kinase 3	-0.789539	-0.0601418	1.42784	-0.578163
SP803280_c102403_g1		-0.632968	-0.748565	1.42721	-0.0456722
SP803280_c86681_g1		-0.0450274	-0.746511	1.42713	-0.635596
SP803280_c116413_g1	Pentatricopeptide repeat-containing protein At4g35130, chloroplastic	-0.897755	-0.169526	1.42688	-0.359599
SP803280_c101052_g1	FHA domain-containing protein DDL	-0.457896	-0.106677	1.42675	-0.862174
SP803280_c91914_g4	Amino acid permease 6	-0.186406	-0.904513	1.42638	-0.335465
SP803280_c513_g1		-0.0820769	-0.50586	1.42634	-0.838404
SP803280_c100550_g1	Coronatine-insensitive protein 1	-0.6512	-0.0399795	1.42621	-0.73503
SP803280_c41596_g1		-0.0966996	-0.471756	1.42583	-0.857378
SP803280_c110690_g1		-0.207535	-0.91135	1.42559	-0.306704
SP803280_c84028_g2		-0.187478	-0.330449	1.42548	-0.907555
SP803280_c84662_g1	Cytochrome P450 71A4	-0.604003	-0.046061	1.42543	-0.77537
SP803280_c65599_g1		-0.165045	-0.901018	1.42541	-0.359347
SP803280_c116920_g1		-0.654932	-0.733662	1.42529	-0.0366993
SP803280_c103257_g2		-0.199233	-0.31515	1.42524	-0.910861
SP803280_c70876_g1		-0.138203	-0.397091	1.42522	-0.889926
SP803280_c105919_g2		-0.466288	-0.861274	1.42522	-0.0976558
SP803280_c116825_g3	Transcription factor TCP14	-0.913041	-0.301083	1.42519	-0.211063
SP803280_c119561_g1	Probable LRR receptor-like serine/threonine-protein kinase At3g47570	-0.592091	-0.0473892	1.42489	-0.78541
SP803280_c103781_g3		-0.33122	-0.908929	1.4248	-0.184648
SP803280_c101720_g2		-0.523188	-0.832104	1.42446	-0.0691711
SP803280_c110623_g1	Probable polygalacturonase	-0.289457	-0.218684	1.42439	-0.916248
SP803280_c110400_g4		-0.872008	-0.105606	1.42438	-0.446764
SP803280_c9578_g1	Zinc finger CCCH domain-containing protein 37	-0.179458	-0.909824	1.42406	-0.334776
SP803280_c106813_g1		-0.717256	-0.0304193	1.42386	-0.676188
SP803280_c102606_g2		-0.919868	-0.245768	1.42368	-0.258041
SP803280_c83948_g1		-0.727995	-0.665218	1.42358	-0.0303694
SP803280_c105596_g1	Pentatricopeptide repeat-containing protein At2g27800, mitochondrial	-0.203464	-0.916583	1.42351	-0.303465
SP803280_c98557_g2		-0.101073	-0.450049	1.42347	-0.872344
SP803280_c117948_g1	Clustered mitochondria protein	-0.682494	-0.712431	1.42332	-0.0283943
SP803280_c115532_g1	Pentatricopeptide repeat-containing protein At1g74850, chloroplastic	-0.921041	-0.269358	1.42303	-0.232631
SP803280_c85617_g1		-0.268567	-0.233215	1.42298	-0.921199
SP803280_c91794_g1		-0.904933	-0.368483	1.42237	-0.148952
SP803280_c89442_g1		-0.248919	-0.248919	1.42198	-0.924145
SP803280_c115252_g1		-0.0455945	-0.809968	1.42173	-0.56617
SP803280_c114132_g1		-0.357573	-0.910346	1.42123	-0.153316
SP803280_c49141_g1		-0.317855	-0.919406	1.42121	-0.183945
SP803280_c87956_g1		-0.682445	-0.71701	1.42116	-0.0217037
SP803280_c107355_g1	Plasma membrane ATPase	-0.339712	-0.165313	1.42079	-0.915764
SP803280_c104990_g1		-0.912909	-0.150807	1.42015	-0.356429
SP803280_c68736_g1		-0.326603	-0.920347	1.41998	-0.173034
SP803280_c32590_g1		-0.0174168	-0.701254	1.41992	-0.701254
SP803280_c106832_g2		-0.0173556	-0.701274	1.4199	-0.701274
SP803280_c95041_g3		-0.0234694	-0.764363	1.4198	-0.631964
SP803280_c111349_g5		-0.140309	-0.367773	1.41937	-0.911288
SP803280_c109203_g1	Glycerol-3-phosphate acyltransferase, chloroplastic;	-0.802641	-0.033558	1.41936	-0.583156
SP803280_c116776_g3		-0.818198	-0.563324	1.4184	-0.0368778
SP803280_c104827_g1	Translocase of chloroplast 159, chloroplastic	-0.376995	-0.911211	1.418	-0.129793
SP803280_c97692_g1		-0.0160652	-0.641807	1.41784	-0.759969
SP803280_c112409_g1	DNA gyrase subunit B, chloroplastic/mitochondrial	-0.622774	-0.775934	1.41765	-0.0189378
SP803280_c113485_g1		-0.407568	-0.901916	1.41732	-0.10784
SP803280_c76075_g1		-0.841111	-0.531328	1.41712	-0.0446797
SP803280_c108325_g3		-0.49232	-0.0611142	1.41706	-0.863621
SP803280_c114779_g2	F-box/LRR-repeat protein 14	-0.520322	-0.0486942	1.41698	-0.847968
SP803280_c115299_g3	Casein kinase I isoform delta-like	-0.505977	-0.856682	1.41674	-0.0540831
SP803280_c112249_g2	Probable flavin-containing monooxygenase 1	-0.407526	-0.903375	1.41657	-0.105669
SP803280_c99996_g1		-0.269615	-0.210807	1.41653	-0.936111
SP803280_c63415_g1		-0.667773	-0.739931	1.41651	-0.00880645
SP803280_c45945_g1	putative formamidase	-0.251388	-0.227907	1.41651	-0.937213
SP803280_c90827_g1		-0.212638	-0.937306	1.41612	-0.266175
SP803280_c96663_g1		-0.656158	-0.751369	1.41592	-0.00839351
SP803280_c83952_g1		-0.880636	-0.463882	1.41571	-0.0711883
SP803280_c114188_g1	Uncharacterized protein MJ1426	-0.335825	-0.152243	1.41556	-0.92749
SP803280_c104403_g1	RNA pseudouridine synthase 5	-0.126241	-0.371452	1.41552	-0.917824
SP803280_c11372_g1		-0.728557	-0.682392	1.41546	-0.0045103
SP803280_c87679_g1	EPIDERMAL PATTERNING FACTOR-like protein 9	-0.486275	-0.0591916	1.41538	-0.86991
SP803280_c97584_g4		-0.588116	-0.806922	1.41513	-0.0200914
SP803280_c64972_g1		-0.767925	-0.638817	1.41497	-0.00822559
SP803280_c92146_g7		-0.839125	-0.0334656	1.41457	-0.54198
SP803280_c80821_g1		-0.32623	-0.156501	1.41452	-0.931785
SP803280_c91744_g1		-0.760811	-0.648359	1.41449	-0.00531474
SP803280_c110733_g1		-0.0372452	-0.531162	1.41446	-0.846048
SP803280_c105650_g1		-0.465824	-0.882015	1.41443	-0.0665952
SP803280_c99373_g5		-0.935837	-0.168183	1.41413	-0.310107
SP803280_c111643_g2		-0.000849721	-0.678438	1.41412	-0.734834
SP803280_c71095_g1	Cytochrome P450 81D11	-0.414062	-0.09372	1.41382	-0.906033
SP803280_c113606_g1		-0.60406	-0.0116256	1.41361	-0.797924
SP803280_c27673_g1		-0.654013	-0.00162058	1.41348	-0.757849
SP803280_c110390_g2	Eukaryotic translation initiation factor 3 subunit C	-0.382763	-0.918485	1.41327	-0.112021
SP803280_c115612_g2		-0.553486	-0.0253331	1.41313	-0.834311
SP803280_c110680_g1	Acidic endochitinase	-0.682575	0.00251617	1.41307	-0.733014
SP803280_c100150_g2	Leucine-rich repeat extensin-like protein 5	-0.687	0.00319391	1.41294	-0.72913
SP803280_c102591_g1		-0.533337	-0.847545	1.41287	-0.0319868
SP803280_c109909_g1	Heavy metal-associated isoprenylated plant protein 26	-0.944751	-0.204571	1.41285	-0.263528
SP803280_c40088_g1		-0.442668	-0.074124	1.41274	-0.895947
SP803280_c107404_g2		-0.715448	-0.702454	1.41232	0.00557708
SP803280_c110343_g1	Probable beta-1,3-galactosyltransferase 16	-0.183741	-0.943874	1.41221	-0.284598
SP803280_c95476_g1		-0.922685	-0.111351	1.4119	-0.377867
SP803280_c77630_g1		-0.919378	-0.388583	1.41173	-0.103768
SP803280_c54083_g1		0.00788447	-0.709725	1.41157	-0.709725
SP803280_c98227_g1		-0.691903	0.00768494	1.41149	-0.727268
SP803280_c109667_g6		-0.0216903	-0.839466	1.4114	-0.550246
SP803280_c107774_g1		-0.841955	-0.0230527	1.4114	-0.546388
SP803280_c99412_g1	Putative flavin-containing monooxygenase 2	-0.131913	-0.345453	1.41114	-0.933776
SP803280_c110911_g1		-0.00671676	-0.595167	1.41103	-0.809148
SP803280_c105255_g1		-0.660216	0.00637744	1.41097	-0.75713
SP803280_c107207_g1	Pentatricopeptide repeat-containing protein At5g27270	-0.946216	-0.287803	1.41087	-0.176856
SP803280_c92959_g1	3-epi-6-deoxocathasterone 23-monooxygenase	-0.947471	-0.291663	1.40998	-0.170846
SP803280_c110352_g1		-0.0417369	-0.876999	1.40992	-0.491182
SP803280_c102083_g2	Hexokinase-7	-0.14024	-0.941105	1.40958	-0.328235
SP803280_c108195_g1	Chloroplastic group IIA intron splicing facilitator CRS1, chloroplastic	-0.859894	-0.522558	1.40953	-0.0270805
SP803280_c102093_g1	Methyltransferase-like protein 1	-0.439735	-0.903397	1.4093	-0.0661689
SP803280_c96807_g1		-0.926933	-0.379796	1.40927	-0.102538
SP803280_c107721_g1		-0.051975	-0.464329	1.40889	-0.89259
SP803280_c102348_g2		0.014513	-0.674115	1.40865	-0.749046
SP803280_c114481_g1	Cytochrome P450 716B1	-0.887461	-0.0454296	1.40857	-0.475681
SP803280_c112255_g1	Protein RER1A	-0.00801974	-0.833506	1.40847	-0.566941
SP803280_c106685_g3	Mannose-6-phosphate isomerase 1	-0.623263	-0.792934	1.4081	0.00810091
SP803280_c114313_g1		0.00814943	-0.623392	1.40809	-0.792845
SP803280_c118378_g1		-0.00699562	-0.564209	1.40776	-0.836556
SP803280_c116438_g1		0.0156043	-0.763088	1.40769	-0.660204
SP803280_c94548_g5		-0.164637	-0.290415	1.40757	-0.95252
SP803280_c95982_g1		-0.730241	-0.696756	1.40744	0.0195531
SP803280_c113605_g3		-0.948778	-0.142608	1.40706	-0.315678
SP803280_c97576_g2		0.0218205	-0.714305	1.40679	-0.714305
SP803280_c97139_g1		-0.158851	-0.955575	1.40594	-0.291512
SP803280_c110126_g1	Uncharacterized RNA methyltransferase pc1998	-0.88321	-0.0303126	1.40591	-0.492385
SP803280_c106650_g1	Pentatricopeptide repeat-containing protein At4g14170	-0.936862	-0.370501	1.40549	-0.0981232
SP803280_c115719_g2		-0.0235455	-0.878013	1.40528	-0.503719
SP803280_c112457_g1		-0.512713	-0.873092	1.40516	-0.0193501
SP803280_c96247_g2		-0.825444	-0.586726	1.40511	0.00705588
SP803280_c101239_g1		-0.717552	-0.714189	1.40511	0.026628
SP803280_c72279_g1	Glycine-rich RNA-binding protein GRP2A	-0.265628	-0.960842	1.4051	-0.178634
SP803280_c95486_g3		-0.00226115	-0.848891	1.40464	-0.553493
SP803280_c118515_g1		-0.0426009	-0.901978	1.40463	-0.460048
SP803280_c114283_g1	60S ribosomal protein L35a-1	-0.43724	-0.0535148	1.40416	-0.913401
SP803280_c116454_g4		-0.632858	-0.792485	1.40392	0.02142
SP803280_c88084_g1		-0.913424	-0.438282	1.40387	-0.052161
SP803280_c96866_g1	E3 ubiquitin-protein ligase XB3	0.0213555	-0.624267	1.40329	-0.80038
SP803280_c107110_g2		-0.56068	0.00380551	1.40329	-0.846412
SP803280_c84616_g1		0.000778476	-0.852745	1.4032	-0.551233
SP803280_c93572_g1		-0.217448	-0.217448	1.40296	-0.968062
SP803280_c103310_g4	Probable rRNA-processing protein EBP2 homolog	-0.853118	0.00160519	1.40291	-0.551396
SP803280_c91851_g1		-0.734168	-0.702253	1.40238	0.0340373
SP803280_c96192_g1		-0.620019	0.0229911	1.40233	-0.805304
SP803280_c105478_g1		-0.92722	-0.413762	1.40191	-0.0609275
SP803280_c108016_g2		-0.40188	-0.0680624	1.4019	-0.931956
SP803280_c85514_g1	RNA polymerase II transcriptional coactivator KELP	-0.106754	-0.342976	1.40169	-0.951962
SP803280_c72849_g1		-0.0938743	-0.947158	1.40148	-0.360451
SP803280_c112761_g4		-0.928834	-0.412991	1.40114	-0.0593133
SP803280_c94948_g1		-0.434216	-0.0468002	1.40102	-0.920004
SP803280_c95479_g1		-0.463594	-0.0304471	1.40074	-0.906694
SP803280_c114952_g1	1,4-alpha-glucan-branching enzyme 3, chloroplastic/amyloplastic	-0.545928	-0.860552	1.40049	0.00598885
SP803280_c98131_g3		-0.139235	-0.295308	1.40027	-0.965732
SP803280_c92463_g1	LRR receptor-like serine/threonine-protein kinase GSO1	-0.618221	0.0282381	1.4002	-0.810216
SP803280_c102575_g2		-0.246679	-0.180032	1.39988	-0.973172
SP803280_c72123_g1		-0.0843641	-0.367659	1.3998	-0.947775
SP803280_c111728_g1	Uncharacterized protein in xynA 3'region	-0.00245489	-0.878581	1.39968	-0.518643
SP803280_c113952_g2		-0.695047	-0.746378	1.39931	0.0421199
SP803280_c115805_g1		-0.62435	0.0322662	1.39919	-0.807105
SP803280_c77092_g1	9-cis-epoxycarotenoid dioxygenase 1, chloroplastic	-0.432289	-0.924059	1.39908	-0.0427286
SP803280_c106702_g1	E3 ubiquitin-protein ligase SINAT4	-0.0623467	-0.93876	1.39881	-0.397704
SP803280_c38506_g1		-0.890174	-0.0072078	1.39866	-0.50128
SP803280_c104776_g1		-0.126438	-0.96828	1.39802	-0.3033
SP803280_c108068_g3		-0.373236	-0.949439	1.39772	-0.075048
SP803280_c80901_g1		-0.98025	-0.172657	1.39642	-0.243516
SP803280_c107028_g1		0.0491526	-0.681428	1.39627	-0.76399
SP803280_c89183_g1		-0.00460212	-0.899412	1.39605	-0.492031
SP803280_c87241_g1		-0.980846	-0.164534	1.39577	-0.25039
SP803280_c101143_g2		-0.30265	-0.119309	1.39528	-0.973323
SP803280_c107081_g1		-0.223922	-0.187529	1.39527	-0.983822
SP803280_c100560_g1	Histidine decarboxylase	-0.379844	-0.951316	1.39521	-0.0640511
SP803280_c112046_g1		0.0543956	-0.723525	1.39515	-0.726022
SP803280_c72257_g1	Cis-zeatin O-glucosyltransferase 1	-0.839347	-0.59029	1.39494	0.0346993
SP803280_c78991_g1		-0.725129	-0.725129	1.39474	0.055519
SP803280_c90359_g1		-0.96383	-0.0861239	1.39458	-0.344624
SP803280_c102304_g2		0.0568799	-0.712941	1.39416	-0.7381
SP803280_c71203_g1		-0.147468	-0.264452	1.39413	-0.982207
SP803280_c54563_g1	Amino acid permease 6	-0.665295	0.0533236	1.39394	-0.781967
SP803280_c113119_g1	Kinesin-like protein NACK2;	-0.484164	-0.907258	1.39372	-0.00230002
SP803280_c114117_g1		-0.489405	0.0003702	1.39363	-0.904592
SP803280_c117978_g2		-0.568015	-0.857039	1.3935	0.0315522
SP803280_c72836_g1		-0.242858	-0.986163	1.39337	-0.164353
SP803280_c13911_g1		-0.317838	-0.102219	1.39331	-0.973253
SP803280_c59759_g1		-0.178525	-0.987737	1.3932	-0.226936
SP803280_c96684_g1	Transcription factor HY5	-0.595667	-0.838649	1.39289	0.041429
SP803280_c48980_g1		-0.568818	-0.857646	1.39275	0.0337149
SP803280_c102241_g1		-0.987034	-0.249882	1.39252	-0.155603
SP803280_c110856_g1		-0.529814	0.0203733	1.39251	-0.883066
SP803280_c104470_g2		-0.969001	-0.0843115	1.39245	-0.339136
SP803280_c4571_g1		-0.364696	-0.961095	1.39243	-0.0666366
SP803280_c72222_g1		-0.0475772	-0.393456	1.3922	-0.951164
SP803280_c102002_g4		-0.275044	-0.132013	1.39182	-0.984763
SP803280_c112527_g1		-0.478421	-0.000189988	1.39182	-0.913209
SP803280_c81979_g1		-0.159606	-0.989202	1.39175	-0.242947
SP803280_c116287_g3	Structural maintenance of chromosomes protein 6B	-0.942198	-0.0302626	1.39136	-0.418896
SP803280_c87896_g1		-0.0100237	-0.455721	1.39127	-0.925522
SP803280_c111136_g1		-0.0584912	-0.369595	1.39055	-0.962466
SP803280_c87728_g1		-0.0381551	-0.401372	1.39042	-0.950889
SP803280_c116460_g1	Pentatricopeptide repeat-containing protein At3g61360	-0.355552	-0.066911	1.39019	-0.967724
SP803280_c80930_g1		-0.0546956	-0.962662	1.38981	-0.372452
SP803280_c83672_g1		-0.903405	0.015751	1.38978	-0.502124
SP803280_c106692_g1		-0.484156	-0.913402	1.38969	0.00787182
SP803280_c106539_g1		0.0353752	-0.874593	1.38958	-0.550363
SP803280_c108587_g1		0.0238086	-0.894341	1.38938	-0.51885
SP803280_c117273_g2	Zinc finger CCCH domain-containing protein 7	-0.343698	-0.972725	1.38937	-0.0729494
SP803280_c114226_g2	UDP-glycosyltransferase 85A2	-0.907396	0.01484	1.38917	-0.496612
SP803280_c77675_g1		-0.0941446	-0.313177	1.38901	-0.981687
SP803280_c115768_g5	Phosphomethylpyrimidine synthase, chloroplastic	-0.962993	-0.0472111	1.38832	-0.378119
SP803280_c75139_g1		-0.00611934	-0.933688	1.38821	-0.448402
SP803280_c114436_g1		-0.977599	-0.334079	1.38811	-0.0764311
SP803280_c92311_g2	Aspartic proteinase CDR1	-0.950439	-0.0261051	1.38804	-0.411496
SP803280_c90664_g1		-0.99908	-0.179419	1.38775	-0.209255
SP803280_c115035_g1		-0.636606	-0.815464	1.38766	0.0644096
SP803280_c73152_g1		-0.141116	-0.249557	1.38729	-0.996614
SP803280_c76680_g1		-0.778371	0.0726164	1.38724	-0.681487
SP803280_c94398_g2		-0.0882779	-0.984342	1.3872	-0.314578
SP803280_c113842_g1	Long chain acyl-CoA synthetase 8	0.0222431	-0.501714	1.38709	-0.907618
SP803280_c116400_g2		-0.24579	-0.997466	1.38707	-0.143816
SP803280_c113144_g1	Baicalein 7-O-glucuronosyltransferase	-0.106089	-0.290169	1.38683	-0.990575
SP803280_c103803_g3		-0.291545	-0.99208	1.38577	-0.102142
SP803280_c83427_g1		-0.926446	0.0122449	1.38545	-0.471249
SP803280_c115636_g2		-0.411793	-0.954703	1.38514	-0.0186467
SP803280_c99657_g2		-0.229885	-1.00262	1.38514	-0.152629
SP803280_c85162_g1		-0.39754	-0.960564	1.38512	-0.0270133
SP803280_c117265_g1		0.0788111	-0.777203	1.38502	-0.686629
SP803280_c106459_g1		-0.0955764	-0.993068	1.38459	-0.295948
SP803280_c96751_g1		-0.994547	-0.0924577	1.3836	-0.296599
SP803280_c116494_g2	Cyclin-dependent kinase G-2	-0.942727	0.0083151	1.38226	-0.447845
SP803280_c80121_g1		-0.135568	-0.239822	1.38219	-1.0068
SP803280_c118528_g2	tRNA (guanine(37)-N1)-methyltransferase 1	-0.411921	-0.010925	1.38206	-0.959218
SP803280_c119354_g1		-0.658173	-0.806188	1.38206	0.0822992
SP803280_c89842_g3	UDP-glycosyltransferase 85A5	-0.355369	-0.0450812	1.38164	-0.981194
SP803280_c109180_g1	Protein S-acyltransferase 11	-0.111974	-1.00397	1.38164	-0.265693
SP803280_c117994_g1	MATE efflux family protein 2, chloroplastic	-0.951396	-0.43275	1.38115	0.00299961
SP803280_c91461_g1	E3 ubiquitin-protein ligase RHA1B	-0.362475	-0.0374406	1.38048	-0.98056
SP803280_c64311_g1		-0.210613	-0.156682	1.38023	-1.01294
SP803280_c105515_g1		0.0916282	-0.779753	1.38012	-0.691996
SP803280_c101479_g1	FACT complex subunit SSRP1	-0.254009	-1.00869	1.37996	-0.117258
SP803280_c57805_g1	GDSL esterase/lipase At1g09390	-0.285665	-0.0910822	1.37983	-1.00308
SP803280_c110376_g2		-0.240779	-1.0108	1.37981	-0.128235
SP803280_c113010_g2	Transcription factor GTE7	-0.0954552	-1.00445	1.37973	-0.27983
SP803280_c62934_g1		-0.712729	-0.761352	1.37965	0.0944285
SP803280_c103396_g2		-0.100308	-1.00592	1.37961	-0.273376
SP803280_c115643_g1		-0.436334	0.00876289	1.37957	-0.952004
SP803280_c113294_g2		-0.100551	-1.0065	1.37938	-0.272321
SP803280_c104452_g1		-1.01588	-0.181625	1.37913	-0.181625
SP803280_c94349_g2		-0.245804	-1.01164	1.37892	-0.121474
SP803280_c108222_g1		-0.121596	-1.01216	1.37868	-0.24492
SP803280_c108110_g1		-0.923021	-0.496231	1.37845	0.0408039
SP803280_c116982_g1		-0.417396	-0.962171	1.37841	0.00116018
SP803280_c117057_g1		-0.77476	0.0975546	1.37806	-0.70085
SP803280_c116912_g1		-1.01641	-0.221452	1.37778	-0.13992
SP803280_c74126_g1	Cytochrome P450 714B1	-0.97336	-0.39289	1.37771	-0.0114572
SP803280_c91207_g1		-0.0971622	-1.00983	1.37754	-0.27054
SP803280_c111272_g1		-0.366502	-0.983536	1.37753	-0.0274878
SP803280_c106957_g1		-0.884963	0.0691878	1.37725	-0.56147
SP803280_c105584_g1		-0.0940089	-1.01101	1.37667	-0.271653
SP803280_c116829_g2	Lipoxygenase 2.3, chloroplastic	-0.919596	0.0502779	1.37645	-0.507137
SP803280_c86360_g1		0.0826694	-0.597625	1.37628	-0.861321
SP803280_c106318_g4		-1.01029	-0.0846784	1.37594	-0.280965
SP803280_c118254_g1	Pentatricopeptide repeat-containing protein At1g34160	-0.0660643	-1.00494	1.3758	-0.304796
SP803280_c87825_g1	Isovaleryl-CoA dehydrogenase, mitochondrial	-0.219826	-0.135843	1.37574	-1.02007
SP803280_c104442_g1		-0.917973	0.0549802	1.3754	-0.512411
SP803280_c107421_g3		-0.975512	-0.397088	1.37502	-0.00242482
SP803280_c107978_g1	Zinc finger protein VAR3, chloroplastic	-0.929561	-0.493757	1.37468	0.0486341
SP803280_c91142_g1		-1.00873	-0.0687216	1.37458	-0.297127
SP803280_c107365_g2		-0.377224	-0.0129932	1.37439	-0.984171
SP803280_c89620_g1		-0.471265	0.0397487	1.37404	-0.942522
SP803280_c102172_g2	Ribulose bisphosphate carboxylase/oxygenase activase, chloroplastic	-0.2058	-0.143974	1.374	-1.02423
SP803280_c111126_g2		0.0889601	-0.865275	1.37356	-0.597249
SP803280_c94681_g7		-0.945022	0.0397579	1.37339	-0.468129
SP803280_c91775_g1		-0.977493	-0.398601	1.37318	0.00291568
SP803280_c93704_g2	Transcription initiation factor TFIID subunit 11	-1.01217	-0.0687099	1.3731	-0.292221
SP803280_c98726_g1		-0.06338	-1.01078	1.37296	-0.298802
SP803280_c91096_g1		0.0072628	-0.404107	1.37271	-0.975865
SP803280_c61916_g1		-1.02555	-0.220504	1.37246	-0.126411
SP803280_c64109_g1	Nucleolar complex protein 2 homolog	0.102754	-0.641807	1.3723	-0.833251
SP803280_c93024_g3		-0.924536	0.0614227	1.37203	-0.508916
SP803280_c111453_g1	4-hydroxy-3-methylbut-2-en-1-yl diphosphate synthase, chloroplastic	0.0689566	-0.91964	1.37077	-0.520088
SP803280_c92274_g2		-1.00339	-0.338565	1.37032	-0.0283638
SP803280_c81001_g1		0.0737426	-0.914617	1.37031	-0.529432
SP803280_c100998_g1	F-box/LRR-repeat protein At4g29420	-1.03341	-0.130161	1.36861	-0.205039
SP803280_c114821_g3		-0.96506	-0.441539	1.3683	0.0383027
SP803280_c92645_g1	30S ribosomal protein S5	-1.0321	-0.110366	1.36809	-0.225623
SP803280_c100144_g2	Calmodulin-binding receptor-like cytoplasmic kinase 1	-0.0767692	-1.02705	1.3674	-0.263583
SP803280_c117581_g1	MATE efflux family protein ALF5	-1.01828	-0.0470103	1.36735	-0.302057
SP803280_c65599_g2		-0.0636634	-1.02499	1.36675	-0.278096
SP803280_c95191_g1		-1.00548	-0.347632	1.36674	-0.0136338
SP803280_c108710_g2		0.0108254	-0.991399	1.36671	-0.386141
SP803280_c112377_g1		-0.500321	-0.936986	1.36627	0.0710381
SP803280_c98116_g1		-0.434676	-0.971031	1.36623	0.0394734
SP803280_c99604_g2		-1.0384	-0.19451	1.36607	-0.133161
SP803280_c104485_g1	Probable monodehydroascorbate reductase, cytoplasmic isoform 2	-1.02219	-0.296035	1.36573	-0.0475047
SP803280_c89556_g1		-0.0264125	-1.01413	1.36569	-0.325154
SP803280_c100124_g1		-0.342514	-1.00919	1.3653	-0.0135965
SP803280_c113544_g1		-1.0235	-0.296401	1.36476	-0.0448559
SP803280_c105039_g2		-0.994471	0.0155805	1.36457	-0.385675
SP803280_c116133_g2		0.0517119	-0.965833	1.36444	-0.450321
SP803280_c359_g1		-0.974368	-0.436394	1.36304	0.0477178
SP803280_c80533_g1		-0.692208	0.133169	1.36277	-0.803729
SP803280_c73505_g1	Putative receptor-like protein kinase At1g72540	0.0413221	-0.422045	1.36247	-0.981751
SP803280_c88773_g1		-1.02482	-0.0337284	1.36244	-0.303898
SP803280_c99798_g1		0.0877772	-0.518898	1.36232	-0.931197
SP803280_c109094_g2		-0.95819	-0.47068	1.36232	0.0665551
SP803280_c84892_g1	Putative enzymatic polyprotein	-0.15805	-1.04613	1.36223	-0.15805
SP803280_c110073_g1	Pentatricopeptide repeat-containing protein At1g11290	-0.226543	-0.0942185	1.36212	-1.04136
SP803280_c117805_g2	Putative late blight resistance protein homolog R1A-4	-0.272263	-1.03333	1.36196	-0.0563707
SP803280_c125449_g1		-0.0234559	-1.02288	1.36155	-0.315217
SP803280_c106834_g7		-0.988175	-0.41156	1.36112	0.0386191
SP803280_c84401_g1		-1.02662	-0.307517	1.36044	-0.0262995
SP803280_c90139_g1	Crocetin glucosyltransferase 2	-1.02553	-0.0198284	1.35979	-0.314424
SP803280_c118442_g2	Pentatricopeptide repeat-containing protein At4g18750, chloroplastic	-0.395095	0.0327636	1.35955	-0.99722
SP803280_c39295_g1	Wall-associated receptor kinase-like 20	-0.154177	-1.051	1.35936	-0.154177
SP803280_c87948_g1		-0.210316	-0.101115	1.35926	-1.04783
SP803280_c108533_g1		-1.03642	-0.0414022	1.35844	-0.280623
SP803280_c116620_g4		0.0423302	-0.995697	1.35769	-0.404323
SP803280_c94751_g1		0.124287	-0.888002	1.35766	-0.593943
SP803280_c11837_g1		-0.705379	-0.798663	1.35762	0.14642
SP803280_c96757_g1		0.0984644	-0.936723	1.35762	-0.519358
SP803280_c97994_g1		-0.251749	-1.04446	1.35721	-0.0609967
SP803280_c95292_g1		-0.0792359	-1.04874	1.35699	-0.229018
SP803280_c118261_g1		-0.256935	-1.04472	1.35631	-0.0546557
SP803280_c108278_g1		0.0851007	-0.960034	1.35625	-0.48132
SP803280_c109433_g1		0.131565	-0.882018	1.35582	-0.605372
SP803280_c98093_g1		-0.237254	-1.04943	1.3556	-0.0689112
SP803280_c108328_g1		0.0304072	-1.01033	1.35546	-0.375536
SP803280_c107163_g1	Probable glucan endo-1,3-beta-glucosidase A6	-0.435148	0.0641983	1.35546	-0.984509
SP803280_c88579_g1		-0.0257442	-0.289442	1.35465	-1.03946
SP803280_c99922_g2		-1.03402	-0.00895271	1.3542	-0.311226
SP803280_c91082_g1	Cyclin-H1-1	-1.05661	-0.202886	1.35406	-0.0945623
SP803280_c113073_g2		0.0155571	-1.02295	1.35396	-0.346566
SP803280_c111507_g1	Mitochondrial import inner membrane translocase subunit TIM44-1	0.110709	-0.529315	1.35385	-0.935239
SP803280_c100986_g6		-0.248876	-1.04992	1.35378	-0.0549821
SP803280_c99650_g1		-0.191027	-1.05904	1.35325	-0.103185
SP803280_c117620_g1	GTPase Der	-0.223558	-1.05565	1.35285	-0.0736383
SP803280_c102551_g1	Nudix hydrolase 8	-1.01507	-0.372456	1.35266	0.0348729
SP803280_c106151_g1		-1.06066	-0.0938392	1.35177	-0.197277
SP803280_c109657_g3		-0.101041	-1.06165	1.35166	-0.188974
SP803280_c90093_g1		-1.03704	-0.315638	1.3509	0.00177525
SP803280_c104331_g1	Clavaminate synthase-like protein At3g21360	-1.06185	-0.200273	1.35074	-0.0886167
SP803280_c37775_g1		-0.205237	-0.083952	1.35062	-1.06143
SP803280_c111288_g2		0.0584228	-0.404747	1.35062	-1.00429
SP803280_c112191_g1	Uncharacterized RNA methyltransferase BT_0643	-1.066	-0.142136	1.35027	-0.142136
SP803280_c83284_g1		-0.28618	-1.04632	1.35019	-0.0176923
SP803280_c78623_g1		-0.184878	-1.06501	1.34967	-0.0997789
SP803280_c109246_g1		-0.020468	-1.04848	1.34963	-0.280677
SP803280_c52073_g1		-0.183526	-0.100069	1.34929	-1.0657
SP803280_c108852_g1	Pentatricopeptide repeat-containing protein At3g29230	0.000263878	-1.04191	1.34905	-0.307396
SP803280_c113801_g1		-0.272303	-0.0248481	1.3488	-1.05165
SP803280_c102368_g2		-1.06802	-0.163178	1.34867	-0.117477
SP803280_c115734_g5		-1.04739	-0.293141	1.34796	-0.0074282
SP803280_c89431_g1		-0.116403	-0.161142	1.34748	-1.06994
SP803280_c112551_g1		0.00531016	-0.307285	1.3468	-1.04483
SP803280_c113015_g1	Protein TOPLESS	-0.0146023	-0.279019	1.34657	-1.05295
SP803280_c110949_g1		-1.0715	-0.168867	1.34617	-0.105803
SP803280_c87455_g1		-0.340573	-1.03602	1.34524	0.0313546
SP803280_c82052_g1		0.00236067	-1.05064	1.34472	-0.296447
SP803280_c104699_g1		-0.632855	0.16275	1.34467	-0.874567
SP803280_c113563_g3	Alpha-L-arabinofuranosidase 1	-1.07306	-0.0849258	1.34413	-0.186143
SP803280_c114884_g4		-0.308468	-1.04797	1.34404	0.0123976
SP803280_c116035_g2		-1.0706	-0.0569891	1.34317	-0.215581
SP803280_c135994_g1		0.0725103	-0.400465	1.34309	-1.01513
SP803280_c107152_g3		-1.04912	-0.309027	1.34299	0.0151578
SP803280_c94963_g2		-1.0702	-0.0496584	1.34261	-0.222753
SP803280_c97524_g4	UNC93-like protein 3	-1.0588	0.00261799	1.34086	-0.28467
SP803280_c108727_g2		-0.18809	-1.07808	1.34046	-0.0742929
SP803280_c94279_g1		0.0633003	-1.02943	1.34026	-0.374133
SP803280_c115219_g2		-1.0787	-0.19741	1.3392	-0.0630863
SP803280_c61727_g1		-0.0165868	-1.0695	1.33869	-0.252609
SP803280_c88470_g1		0.0371735	-1.0492	1.33839	-0.326361
SP803280_c100569_g3	Membrane magnesium transporter	0.0152831	-1.05916	1.33836	-0.294482
SP803280_c81222_g1		-0.329028	0.040265	1.33779	-1.04902
SP803280_c109766_g1		-1.0854	-0.106281	1.33765	-0.145976
SP803280_c111575_g1		-0.286569	-1.06231	1.33763	0.0112487
SP803280_c109675_g1	Probable 16S rRNA-processing protein RimM	-1.05348	-0.317388	1.33728	0.0335969
SP803280_c57276_g1		-0.332369	-1.04855	1.33722	0.0437011
SP803280_c88754_g1		-0.144658	-0.10529	1.33674	-1.08679
SP803280_c88725_g1		-0.0649879	-1.084	1.33628	-0.187289
SP803280_c70822_g1		-1.07629	-0.0211329	1.33579	-0.238366
SP803280_c97148_g3	Protein STRUBBELIG-RECEPTOR FAMILY 7	-1.0452	0.0561047	1.33575	-0.346661
SP803280_c110045_g2		-0.296832	0.023122	1.33558	-1.06187
SP803280_c97823_g1		-1.05451	-0.321446	1.3353	0.0406501
SP803280_c74722_g1		-0.291049	0.0196762	1.33529	-1.06391
SP803280_c40719_g1		-0.158733	-1.08825	1.33519	-0.0882001
SP803280_c116242_g1	La-related protein 1A	-0.231888	-1.07843	1.33514	-0.024823
SP803280_c110344_g1	indole-2-monooxygenase	-0.922273	0.170377	1.33452	-0.582621
SP803280_c101527_g2		-1.09059	-0.114827	1.33445	-0.129032
SP803280_c85729_g4		-1.08673	-0.185422	1.33445	-0.0622991
SP803280_c76535_g1		-1.07959	-0.0223693	1.33419	-0.232232
SP803280_c109956_g1	Putative tRNA pseudouridine synthase	-0.262037	-1.07374	1.33358	0.0021955
SP803280_c110350_g2	ATP-dependent Clp protease proteolytic subunit-related protein 3, chloroplastic	-0.223584	-0.0278604	1.33353	-1.08209
SP803280_c75149_g1		-0.120312	-1.09256	1.33318	-0.120312
SP803280_c96341_g1		0.0381462	-0.30821	1.33234	-1.06227
SP803280_c107394_g1		0.0661552	-1.04763	1.3323	-0.350822
SP803280_c108834_g2	Ent-cassadiene C2-hydroxylase	0.0299879	-0.294253	1.33163	-1.06737
SP803280_c109292_g1		-1.08119	-0.00822086	1.33133	-0.241912
SP803280_c81942_g1		-0.624063	0.188948	1.33115	-0.896036
SP803280_c78403_g1		0.111916	-1.01734	1.33095	-0.425531
SP803280_c101346_g1		-0.117361	-1.09609	1.33081	-0.117361
SP803280_c103717_g1		0.0923655	-0.389226	1.33078	-1.03392
SP803280_c103542_g6	Disease resistance RPP13-like protein 4	-1.09384	-0.0622996	1.33017	-0.174028
SP803280_c102927_g1		-0.180892	-0.0550039	1.32965	-1.09375
SP803280_c108862_g1	Chaperonin 60 subunit beta 4, chloroplastic	-0.79952	0.211465	1.3292	-0.741141
SP803280_c114628_g2	Enoyl-[acyl-carrier-protein] reductase [NADH] 1, chloroplastic	-0.0685473	-1.09629	1.32909	-0.164254
SP803280_c114966_g2		-1.09211	-0.0360437	1.32881	-0.20066
SP803280_c118292_g1		-1.08963	-0.0233169	1.32875	-0.215807
SP803280_c76245_g1		-0.0638549	-1.09771	1.32789	-0.166319
SP803280_c113385_g2		-0.0829312	-0.145153	1.32772	-1.09964
SP803280_c115510_g1	Retrovirus-related Pol polyprotein from transposon TNT 1-94	-0.344087	0.0717869	1.32766	-1.05536
SP803280_c101688_g4		-1.08934	-0.233852	1.32614	-0.00294169
SP803280_c105652_g3		-0.0193103	-0.213333	1.32609	-1.09344
SP803280_c116940_g1		-1.10283	-0.0955759	1.32602	-0.127618
SP803280_c114327_g1		-0.190385	-0.0376974	1.32572	-1.09764
SP803280_c113717_g1	Uncharacterized protein YnbB	-1.08144	0.0253331	1.3256	-0.269497
SP803280_c85389_g2		-0.110774	-0.110774	1.32546	-1.10391
SP803280_c79235_g1		-0.099145	-1.10402	1.32529	-0.12213
SP803280_c92558_g1	NifU-like protein 3, chloroplastic	0.061523	-0.318722	1.32475	-1.06755
SP803280_c116599_g1		-0.0827832	-0.137683	1.32471	-1.10424
SP803280_c60667_g1		0.0932034	-1.04943	1.32453	-0.3683
SP803280_c106046_g2		-0.0443052	-1.10259	1.32333	-0.176438
SP803280_c91199_g1	Zinc finger protein HD1	-1.10361	-0.0499769	1.32317	-0.169589
SP803280_c63323_g1	Epstein-Barr nuclear antigen 1	-1.0994	-0.20084	1.32305	-0.0228039
SP803280_c96596_g1		0.033648	-0.271872	1.32256	-1.08434
SP803280_c77576_g1	Sucrose-phosphate synthase	-1.10879	-0.134428	1.32151	-0.0782917
SP803280_c110300_g2	Pentatricopeptide repeat-containing protein At5g27110	-1.09664	-0.226179	1.32145	0.00136345
SP803280_c76186_g1		-0.462162	-1.00896	1.32135	0.149771
SP803280_c100750_g3		-0.143821	-1.10865	1.32117	-0.0686985
SP803280_c95289_g1		-0.259951	-1.08992	1.32047	0.0294044
SP803280_c84339_g1	ATP-dependent zinc metalloprotease FTSH 1, chloroplastic	-0.170231	-1.10726	1.32029	-0.0427952
SP803280_c78404_g1		-1.11147	-0.0957742	1.32012	-0.112869
SP803280_c125941_g1		-0.109821	-1.11203	1.31975	-0.0979057
SP803280_c108730_g2		-1.09043	0.0335001	1.31944	-0.262515
SP803280_c117428_g1		0.126329	-0.406872	1.31907	-1.03853
SP803280_c110697_g2	F-box/FBD/LRR-repeat protein At5g56420	-0.165993	-1.10966	1.3188	-0.0431416
SP803280_c112544_g4		0.0273889	-0.250863	1.31825	-1.09478
SP803280_c105540_g1	Extracellular ribonuclease	-0.132835	-0.0716829	1.31805	-1.11353
SP803280_c65314_g1		0.0472406	-1.08826	1.31788	-0.276855
SP803280_c114060_g2		-1.11405	-0.0727649	1.31775	-0.130934
SP803280_c110521_g2		-0.197855	-1.10766	1.31675	-0.0112328
SP803280_c106641_g1		-0.0625203	-1.11552	1.31628	-0.138243
SP803280_c114339_g1		-0.0988711	-1.11787	1.31561	-0.0988711
SP803280_c109484_g1	Alkaline/neutral invertase CINV1	-0.210915	0.00201432	1.31558	-1.10668
SP803280_c108200_g1		-0.186056	-1.11127	1.31534	-0.0180128
SP803280_c114355_g1		-0.0161086	-1.11186	1.31477	-0.186804
SP803280_c118190_g1		-1.10532	-0.223848	1.31451	0.0146635
SP803280_c113102_g2	Probable WRKY transcription factor 12	-0.202115	-0.00226855	1.31427	-1.10988
SP803280_c103598_g1		-0.00708232	-0.188666	1.31138	-1.11563
SP803280_c117160_g4		-1.1204	-0.034475	1.31114	-0.156269
SP803280_c116646_g1		0.0046146	-1.11355	1.31114	-0.202204
SP803280_c84654_g1		-0.0665095	-1.12328	1.31114	-0.121344
SP803280_c117801_g1		-0.0374922	-1.12186	1.31042	-0.15107
SP803280_c87615_g1		0.129466	-0.380881	1.31031	-1.05889
SP803280_c104535_g3	Probable protein phosphatase 2C 27	-1.12518	-0.116808	1.30985	-0.0678613
SP803280_c103508_g1	Violaxanthin de-epoxidase, chloroplastic	-0.275802	0.0638507	1.30959	-1.09764
SP803280_c98821_g1		-1.11799	-0.194735	1.30849	0.00423679
SP803280_c108958_g1	Pentatricopeptide repeat-containing protein At3g59040	-0.352688	0.119355	1.30707	-1.07374
SP803280_c50832_g1		-0.0173844	-0.165025	1.3069	-1.12449
SP803280_c109859_g4		-0.0667476	-1.13009	1.30631	-0.109468
SP803280_c97739_g2	Calreticulin	-0.529629	0.208797	1.30594	-0.985104
SP803280_c101584_g1		-0.183065	-1.12308	1.30582	0.000321454
SP803280_c35135_g1		-1.13063	-0.0632112	1.30581	-0.111964
SP803280_c91100_g1		-0.0866443	-1.13196	1.30524	-0.0866443
SP803280_c88564_g1		-0.17655	-1.12495	1.30511	-0.00361326
SP803280_c118267_g1	Indole-3-acetaldehyde oxidase	-0.196442	0.013329	1.30491	-1.1218
SP803280_c86000_g1		-0.0241008	-1.12943	1.30426	-0.150731
SP803280_c114998_g1		-1.13185	-0.047564	1.30425	-0.124831
SP803280_c85710_g1		-0.0201209	-1.12935	1.30395	-0.15448
SP803280_c54185_g1	Hydroxyethylthiazole kinase	-1.09888	0.0862336	1.30391	-0.291262
SP803280_c100810_g1		-1.09879	0.0881395	1.30351	-0.292861
SP803280_c108559_g1		-0.0134652	-0.159577	1.30295	-1.1299
SP803280_c109748_g1		-0.0609638	-0.107175	1.30281	-1.13467
SP803280_c82109_g1	Protein TIFY 10A	-0.944494	-0.595418	1.30275	0.237159
SP803280_c102887_g5		-0.0539882	-0.110802	1.30125	-1.13646
SP803280_c109294_g1		-1.12876	-0.181595	1.30109	0.00926435
SP803280_c115368_g1	Probable E3 ubiquitin-protein ligase HIP1	-1.1236	0.0339198	1.3007	-0.21102
SP803280_c98640_g1		-1.1406	-0.0972415	1.29843	-0.0605912
SP803280_c90026_g1	Transcription factor DIVARICATA	-0.669943	0.26363	1.2984	-0.89209
SP803280_c87945_g1		-1.13454	0.000929463	1.29834	-0.16473
SP803280_c103801_g1		-0.111085	-1.14224	1.29656	-0.0432336
SP803280_c95256_g2		-0.240421	-1.12146	1.29623	0.0656478
SP803280_c99351_g6		0.128734	-0.329213	1.29501	-1.09453
SP803280_c109212_g1		0.0567968	-1.12696	1.29472	-0.22456
SP803280_c82407_g1	Regulator of nonsense transcripts UPF2	0.000580273	-0.155137	1.29465	-1.14009
SP803280_c96478_g1		0.121709	-1.09957	1.29455	-0.316686
SP803280_c92136_g5		0.00118783	-0.153957	1.29389	-1.14112
SP803280_c87585_g2		0.107743	-1.10913	1.29342	-0.292037
SP803280_c68367_g1		0.00103589	-1.14336	1.29237	-0.15004
SP803280_c113247_g4		-1.13906	-0.181234	1.29185	0.0284443
SP803280_c98807_g1	Calcium-dependent protein kinase 29	-0.159177	-1.14394	1.2907	0.0124095
SP803280_c89411_g1		-0.210528	-1.13488	1.29023	0.0551739
SP803280_c95019_g1	Probable leucine-rich repeat receptor-like protein kinase At5g05160	0.114072	-1.11573	1.28838	-0.286721
SP803280_c91713_g2		0.0840936	-0.241974	1.28764	-1.12976
SP803280_c102501_g2		-1.1557	-0.041222	1.28634	-0.0894165
SP803280_c112110_g1		-0.0954126	-1.156	1.28583	-0.0344205
SP803280_c97215_g1		-1.15716	-0.0719729	1.28555	-0.056417
SP803280_c99182_g1	ATP-dependent zinc metalloprotease FTSH 11, chloroplastic/mitochondrial	-1.14778	0.0326631	1.2855	-0.170377
SP803280_c110662_g1	Probable chlorophyll(ide) b reductase NYC1, chloroplastic	-0.206191	0.0632811	1.28456	-1.14165
SP803280_c76767_g3		-1.15777	-0.102246	1.28396	-0.0239469
SP803280_c95528_g1		0.0446102	-1.14748	1.28394	-0.181067
SP803280_c73515_g2		-0.20942	0.0687734	1.28307	-1.14243
SP803280_c108611_g2		-1.14734	0.0536574	1.28259	-0.188905
SP803280_c111440_g2	Ethylene-overproduction protein 1	-0.108507	-0.0148209	1.2824	-1.15907
SP803280_c107752_g1		0.0177842	-1.15525	1.28223	-0.144766
SP803280_c117164_g2	Pentatricopeptide repeat-containing protein At4g01030, mitochondria	-0.0755728	-0.0383027	1.27889	-1.16502
SP803280_c109079_g1		-1.16588	-0.0178749	1.27735	-0.0935956
SP803280_c108434_g1		0.184734	-1.09587	1.27711	-0.365974
SP803280_c59180_g1	Dehydration-responsive element-binding protein 1A	-0.0251244	-0.084807	1.27688	-1.16695
SP803280_c113866_g1		-1.1557	-0.177165	1.27664	0.0562227
SP803280_c87683_g2		-0.159166	-1.15898	1.2766	0.0415407
SP803280_c114221_g2		0.109917	-1.13936	1.27626	-0.246817
SP803280_c104813_g1		-0.016229	-1.16854	1.27518	-0.0904044
SP803280_c93070_g1		-0.10716	0.00124777	1.27421	-1.16829
SP803280_c110168_g2		-0.0239743	-0.079246	1.27387	-1.17065
SP803280_c85882_g1		-0.0510306	-1.17159	1.27365	-0.0510306
SP803280_c112047_g6		-0.02353	-0.0774765	1.27287	-1.17186
SP803280_c116530_g3		-1.17115	-0.00112015	1.27217	-0.0998982
SP803280_c69770_g1		-1.17467	-0.066628	1.27077	-0.0294689
SP803280_c94225_g1		-0.0978433	-1.17374	1.26995	0.00162996
SP803280_c66071_g1	Copper transporter 1	-1.17635	-0.00195442	1.26812	-0.0898252
SP803280_c111266_g1	4-coumarate--CoA ligase-like 5	-1.13393	-0.288446	1.2677	0.154673
SP803280_c112978_g3	Plasma membrane ATPase 1	-0.0195803	-0.0685515	1.26698	-1.17885
SP803280_c79208_g1		0.126755	-1.14845	1.26685	-0.245155
SP803280_c122594_g1	L-type lectin-domain containing receptor kinase IV.1	-0.129891	-1.17346	1.2668	0.0365546
SP803280_c108235_g2		0.037377	-1.17484	1.26567	-0.128202
SP803280_c103781_g2		-0.15306	-1.1711	1.26557	0.0585812
SP803280_c107012_g2		-1.17805	0.0151459	1.26548	-0.102581
SP803280_c82100_g1	Linoleate 9S-lipoxygenase 2	0.318952	-0.646074	1.26523	-0.938109
SP803280_c1889_g1		0.00631019	-1.18169	1.26327	-0.0878916
SP803280_c93297_g1		-1.18388	-0.0395883	1.26305	-0.0395883
SP803280_c117039_g1		-1.17828	-0.123238	1.26292	0.0385964
SP803280_c97477_g1	DEAD-box ATP-dependent RNA helicase 47A	-1.17978	0.0388138	1.26175	-0.120782
SP803280_c105822_g1	Putative disease resistance RPP13-like protein 1	0.055251	-1.17745	1.26142	-0.139225
SP803280_c65365_g1		-1.1806	0.0384146	1.26117	-0.118986
SP803280_c109596_g1		-0.0104669	-1.18679	1.25996	-0.0627064
SP803280_c108272_g1		0.0350077	-1.18422	1.25873	-0.109525
SP803280_c112141_g1		0.0520099	-0.127631	1.25809	-1.18247
SP803280_c110209_g3		0.0290513	-1.18594	1.25797	-0.101076
SP803280_c109050_g1	Probable GTP-binding protein OBGC1, chloroplastic	-1.18984	-0.00160518	1.25698	-0.0655345
SP803280_c117659_g1	Glutathione S-transferase F11	-1.192	-0.0469161	1.25565	-0.0167325
SP803280_c109581_g7		0.100762	-1.17485	1.25563	-0.18154
SP803280_c112619_g5		0.00400393	-1.19114	1.25558	-0.0684411
SP803280_c82227_g1		-0.126587	0.062079	1.25251	-1.188
SP803280_c114397_g1	Putative pumilio homolog 7, chloroplastic	-1.14322	0.193906	1.25082	-0.301496
SP803280_c93257_g1	Glutamine synthetase, chloroplastic	-1.19728	-0.00902988	1.25079	-0.0444812
SP803280_c103220_g2		-1.19866	0.00682182	1.24896	-0.0571213
SP803280_c57395_g1		0.00242982	-0.0514657	1.24848	-1.19944
SP803280_c68853_g1		-1.19959	-0.0567803	1.24807	0.00830471
SP803280_c116370_g2		0.12228	-1.17942	1.24803	-0.190894
SP803280_c113019_g1	Pentatricopeptide repeat-containing protein At1g62260, mitochondrial	0.0358147	-0.0836512	1.24674	-1.1989
SP803280_c79801_g1		0.013187	-1.20208	1.24564	-0.0567479
SP803280_c94071_g1		-0.0772885	-1.2018	1.24439	0.0346937
SP803280_c104833_g1	Probable alanine--tRNA ligase, chloroplastic;	-0.0628857	0.0221725	1.24402	-1.20331
SP803280_c86306_g1		-0.123924	-1.19693	1.24338	0.0774794
SP803280_c101751_g1		0.0527542	-1.20201	1.24246	-0.0931964
SP803280_c92108_g1	Alpha-1,4 glucan phosphorylase L-2 isozyme, chloroplastic/amyloplastic	-0.215658	0.152047	1.24184	-1.17823
SP803280_c134912_g1		-0.119255	-1.19949	1.24138	0.0773599
SP803280_c101482_g2	Signal recognition particle 54 kDa protein, chloroplastic	0.050552	-0.0881691	1.2413	-1.20368
SP803280_c115867_g3		0.0054919	-1.20846	1.24024	-0.0372676
SP803280_c97101_g1		-0.175618	0.127612	1.23885	-1.19085
SP803280_c114757_g1	Histidine-containing phosphotransfer protein 4	-0.0969508	-1.20771	1.23584	0.0688221
SP803280_c116720_g1		-0.100563	-1.20783	1.23518	0.0732215
SP803280_c103839_g4		0.0980049	-1.20363	1.23489	-0.12927
SP803280_c117621_g1	Pentatricopeptide repeat-containing protein At4g33990	-0.0668336	-1.21192	1.23486	0.0438939
SP803280_c112832_g2	Cytochrome c biogenesis protein CCS1, chloroplastic	-0.168823	0.130823	1.23425	-1.19625
SP803280_c92708_g2	Cytochrome P450 714B3	0.131746	-0.168115	1.23345	-1.19708
SP803280_c77774_g1		-1.16341	0.213442	1.23317	-0.283202
SP803280_c107819_g1		0.0285371	-0.042479	1.23116	-1.21722
SP803280_c113644_g2		-0.0475902	-1.21695	1.23112	0.0334226
SP803280_c96656_g1		0.127763	-1.20316	1.22974	-0.154345
SP803280_c101047_g6		-0.110736	-1.21188	1.22895	0.0936611
SP803280_c105341_g1	Cytochrome P450 78A5	-1.21428	0.0832681	1.22845	-0.0974428
SP803280_c87080_g1	F-box/kelch-repeat protein At1g51550	0.0862297	-1.21691	1.22582	-0.0951448
SP803280_c115860_g1	High affinity sulfate transporter 1	-1.21618	0.0909785	1.22577	-0.100568
SP803280_c115199_g4		-0.145295	0.137343	1.22053	-1.21258
SP803280_c90189_g1	Glucose-1-phosphate adenylyltransferase large subunit 2, chloroplastic/amyloplastic	-0.0168121	0.0251054	1.2204	-1.2287
SP803280_c67536_g1		-0.103704	-1.22078	1.21984	0.104641
SP803280_c114741_g1		-1.23232	0.0149901	1.21703	0.000301812
SP803280_c108572_g1		-0.0527312	0.0681364	1.2155	-1.23091
SP803280_c99479_g1		0.0273019	-1.23576	1.21331	-0.00485681
SP803280_c115940_g1	DIMBOA UDP-glucosyltransferase BX9	0.00730858	0.0221445	1.20982	-1.23927
SP803280_c87343_g1		-0.0153413	-1.24071	1.20749	0.0485638
SP803280_c94392_g1		0.0555905	-1.24055	1.20725	-0.0222865
SP803280_c42611_g1		-1.23593	0.100286	1.20719	-0.0715397
SP803280_c100557_g1	Alpha-glucan water dikinase, chloroplastic	0.066053	-0.0331886	1.20709	-1.23995
SP803280_c83520_g1		0.0235108	-1.2478	1.20078	0.0235108
SP803280_c116076_g1	Disease resistance protein RGA2	-0.0374933	-1.24941	1.19549	0.0914103
SP803280_c82938_g1		-1.2505	0.0801633	1.19548	-0.0251442
SP803280_c69314_g1		0.029552	0.029552	1.19448	-1.25358
SP803280_c113328_g2		0.00656671	0.0523644	1.19436	-1.25329
SP803280_c49964_g1		-0.106592	-1.24173	1.19269	0.155636
SP803280_c100719_g2	Transcription factor bHLH35	-1.22967	0.201539	1.19184	-0.163707
SP803280_c100311_g1		-1.25518	0.0667471	1.19166	-0.00323227
SP803280_c77845_g1		-1.25369	-0.0300126	1.19113	0.0925759
SP803280_c111464_g3		0.0352577	0.0352577	1.18847	-1.25899
SP803280_c101810_g1		0.0731961	-1.2581	1.1882	-0.00328819
SP803280_c104087_g1		0.0359319	-1.25962	1.18776	0.0359319
SP803280_c102295_g1	Ubiquitin carboxyl-terminal hydrolase 22	-0.292623	-1.19043	1.18735	0.295699
SP803280_c51103_g1		-1.26083	0.0372119	1.1864	0.0372119
SP803280_c107875_g3		-1.26328	0.0285315	1.1835	0.0512534
SP803280_c114469_g2		0.136933	-1.2598	1.17939	-0.0565204
SP803280_c87655_g1		0.10416	-1.26408	1.17935	-0.0194335
SP803280_c109054_g1		-0.0840677	0.162678	1.17794	-1.25655
SP803280_c91860_g1		0.0453566	-1.26842	1.17771	0.0453566
SP803280_c100050_g2		-1.26921	0.0397081	1.17675	0.052747
SP803280_c115261_g1	Retrovirus-related Pol polyprotein from transposon TNT 1-94	0.0658443	0.0285424	1.17559	-1.26998
SP803280_c78617_g1		0.0505752	0.0505752	1.17208	-1.27323
SP803280_c98215_g4		-0.00020531	-1.27217	1.17102	0.101356
SP803280_c116222_g1		-1.27411	0.0337102	1.17075	0.06965
SP803280_c112002_g1	Soluble starch synthase 3, chloroplastic/amyloplastic	0.0914181	0.015697	1.16826	-1.27537
SP803280_c114024_g5		-1.27905	0.0200897	1.16386	0.0951004
SP803280_c97109_g1		-1.28452	0.0276129	1.15729	0.0996143
SP803280_c112914_g3		-0.601561	1.19622	1.15436	-0.552797
SP803280_c89553_g1		-0.0142512	-1.28411	1.15317	0.145192
SP803280_c102987_g1		0.0332203	0.101853	1.153	-1.28807
SP803280_c99842_g2		0.059975	-1.28897	1.1529	0.076099
SP803280_c100004_g1		-0.0437776	0.17644	1.14984	-1.2825
SP803280_c66275_g1		-1.2956	0.102997	1.14387	0.0487341
SP803280_c94173_g1		0.120266	0.0317885	1.14319	-1.29524
SP803280_c104867_g1		0.0883206	0.0684865	1.14127	-1.29808
SP803280_c64375_g1		-1.29904	0.0959242	1.13987	0.0632458
SP803280_c109193_g3	1,4-alpha-glucan-branching enzyme 2, chloroplastic/amyloplastic	0.0808724	0.0808724	1.13852	-1.30027
SP803280_c96291_g1		0.186314	-1.2948	1.13494	-0.0264513
SP803280_c94947_g1		0.0676542	-1.30463	1.13245	0.104524
SP803280_c107801_g5		0.0863742	-1.30501	1.13226	0.0863742
SP803280_c97916_g2		0.151497	-1.30647	1.12667	0.0283068
SP803280_c65040_g1		-1.31091	0.0614794	1.12332	0.126112
SP803280_c87915_g1	Metallothionein-like protein 3B	-1.30725	0.229703	1.11226	-0.0347143
SP803280_c106800_g1		0.140238	-1.32497	1.10373	0.0810014
SP803280_c80804_g1		0.0262487	0.191035	1.10363	-1.32091
SP803280_c105404_g3	Uncharacterized methyltransferase At2g41040, chloroplastic	0.0818988	0.152031	1.09605	-1.32998
SP803280_c89316_g1	Leucine-rich repeat receptor-like tyrosine-protein kinase At2g41820	-1.32891	0.0480511	1.09396	0.186902
SP803280_c36516_g1		0.165528	-1.33559	1.08717	0.0828874
SP803280_c116170_g3	Eukaryotic translation initiation factor 5	0.118203	0.134571	1.08522	-1.33799
SP803280_c95031_g1		0.0778108	0.187466	1.07641	-1.34169
SP803280_c76488_g1		0.0897823	-1.34714	1.06839	0.188966
SP803280_c95312_g1	Indole-3-glycerol phosphate lyase, chloroplastic	-1.34412	0.238881	1.06522	0.040017
SP803280_c98012_g2	Proteasome subunit alpha type-7-A	0.118777	0.173592	1.06067	-1.35304
SP803280_c64558_g1		0.182104	-1.35561	1.05612	0.117389
SP803280_c80185_g1		0.212469	-1.35452	1.05476	0.0872832
SP803280_c104032_g1	Leucine--tRNA ligase	0.198612	0.104498	1.05337	-1.35648
SP803280_c107358_g7		0.225841	-1.36792	1.03235	0.109723
SP803280_c116013_g4		0.183716	-1.37239	1.02812	0.16055
SP803280_c115547_g1		0.18845	-1.37599	1.02157	0.165973
SP803280_c55252_g1		0.20944	-1.40369	0.966368	0.227879
SP803280_c116152_g2		0.247357	-1.42108	0.926368	0.247357
SP803280_c110526_g3		0.328442	-1.47233	0.759185	0.384707

## Sheet: Table S19
TableS 19. Enriched KEGG pathways for genes with expression peaking at the M segment. In grey are highlighted the significant KEGG pathways
ID	PathwayID	PathwayName	totalGenesPathway	totalGenesDetectedInPathway	totalGenesPeakingInPathway	totalGenesPeakingNotInPathway	totalGenesNotPeakingInPathway	totalGenesNotPeakingNotInPathway	OddsRatio	p.value	FDR
4	ko00500	Starch and sucrose metabolism	99	30	4	35	26	9377	41.0812	6.30476e-06	0.000378692
12	ko00520	Amino sugar and nucleotide sugar metabolism	141	35	4	35	31	9341	34.3668	1.2022e-05	0.000378692
23	ko00982	Drug metabolism - cytochrome P450	23	4	2	35	2	9425	264.248	8.87989e-05	0.00186478
18	ko00970	Aminoacyl-tRNA biosynthesis	64	26	3	34	23	9370	35.8356	0.000135869	0.00213994
1	ko00340	Histidine metabolism	44	12	2	35	10	9414	53.5235	0.000958307	0.0120747
38	ko00910	Nitrogen metabolism	56	13	2	36	11	9400	47.2663	0.00119458	0.0125431
2	ko00051	Fructose and mannose metabolism	92	17	2	36	15	9380	34.6704	0.00206871	0.0186184
9	ko04910	Insulin signaling pathway	85	19	2	36	17	9419	30.7009	0.00256605	0.0202077
6	ko00524	Butirosin and neomycin biosynthesis	22	1	1	36	0	9406	Inf	0.00391825	0.0224409
36	ko00630	Glyoxylate and dicarboxylate metabolism	73	22	2	36	20	9408	26.0863	0.00344593	0.0224409
53	ko00402	Benzoxazinoid biosynthesis	9	1	1	35	0	9417	Inf	0.00380831	0.0224409
3	ko04973	Carbohydrate digestion and absorption	19	2	1	36	1	9423	259.034	0.0078067	0.0351302
34	ko05204	Chemical carcinogenesis	35	2	1	36	1	9423	259.034	0.0078067	0.0351302
41	ko04075	Plant hormone signal transduction	45	34	2	34	32	9385	17.2213	0.007328	0.0351302
40	ko03015	mRNA surveillance pathway	59	39	2	35	37	9399	14.4988	0.0100444	0.0421863
33	ko00980	Metabolism of xenobiotics by cytochrome P450	32	3	1	36	2	9422	130.027	0.0116878	0.0460206
7	ko04930	Type II diabetes mellitus	37	4	1	36	3	9422	86.641	0.0155525	0.0544508
32	ko00591	Linoleic acid metabolism	25	4	1	36	3	9419	86.6139	0.0155574	0.0544508
13	ko00521	Streptomycin biosynthesis	18	5	1	36	4	9419	65.0691	0.0194077	0.0611343
39	ko00730	Thiamine metabolism	24	5	1	35	4	9407	66.8299	0.018913	0.0611343
49	ko04724	Glutamatergic synapse	83	6	1	36	5	9420	52.0715	0.0232402	0.0697205
28	ko04920	Adipocytokine signaling pathway	50	7	1	36	6	9425	43.4888	0.0270451	0.0741886
61	ko05145	Toxoplasmosis	94	7	1	36	6	9411	43.4233	0.0270847	0.0741886
19	ko00190	Oxidative phosphorylation	216	72	2	35	70	9340	7.61975	0.0321322	0.0749751
27	ko03320	PPAR signaling pathway	56	8	1	36	7	9407	37.1949	0.0309049	0.0749751
48	ko04727	GABAergic synapse	63	8	1	36	7	9420	37.2447	0.030863	0.0749751
51	ko02020	Two-component system	413	8	1	36	7	9094	35.9644	0.0319489	0.0749751
11	ko01200	Carbon metabolism	315	79	2	36	77	9425	6.79572	0.0392785	0.080623
15	ko00790	Folate biosynthesis	43	11	1	35	10	9396	26.7933	0.0411712	0.080623
24	ko00061	Fatty acid biosynthesis	32	11	1	36	10	9422	26.1251	0.0421742	0.080623
26	ko00071	Fatty acid degradation	51	10	1	36	9	9421	29.0079	0.0384208	0.080623
31	ko00592	alpha-Linolenic acid metabolism	23	10	1	36	9	9417	28.9956	0.0384368	0.080623
37	ko00460	Cyanoamino acid metabolism	32	11	1	36	10	9409	26.0892	0.0422311	0.080623
10	ko05230	Central carbon metabolism in cancer	46	12	1	36	11	9421	23.7519	0.0459213	0.0826583
60	ko04260	Cardiac muscle contraction	60	12	1	36	11	9425	23.7619	0.0459023	0.0826583
16	ko00770	Pantothenate and CoA biosynthesis	36	14	1	36	13	9408	20.0567	0.0534331	0.0909808
17	ko00410	beta-Alanine metabolism	43	14	1	36	13	9425	20.0937	0.0533396	0.0909808
43	ko01230	Biosynthesis of amino acids	226	98	2	36	96	9425	5.45255	0.0576184	0.0955253
14	ko04066	HIF-1 signaling pathway	69	16	1	36	15	9424	17.4151	0.0607237	0.0980921
8	ko00052	Galactose metabolism	74	18	1	36	17	9392	15.3253	0.0682663	0.102399
35	ko00480	Glutathione metabolism	40	18	1	36	17	9404	15.3449	0.0681825	0.102399
47	ko00130	Ubiquinone and other terpenoid-quinone biosynthesis	52	18	1	35	17	9386	15.7521	0.0665284	0.102399
29	ko01212	Fatty acid metabolism	70	20	1	36	19	9425	13.766	0.0752965	0.110318
46	ko03022	Basal transcription factors	35	21	1	36	20	9415	13.0571	0.078985	0.113092
22	ko00860	Porphyrin and chlorophyll metabolism	104	23	1	36	22	9334	11.7725	0.0868773	0.114026
30	ko03010	Ribosome	143	128	2	34	126	9289	4.33516	0.0850986	0.114026
54	ko05168	Herpes simplex infection	126	23	1	35	22	9415	12.2135	0.0839413	0.114026
62	ko04626	Plant-pathogen interaction	78	23	1	36	22	9363	11.8091	0.086621	0.114026
20	ko00561	Glycerolipid metabolism	71	24	1	36	23	9401	11.3421	0.0898608	0.115535
52	ko00250	Alanine, aspartate and glutamate metabolism	65	25	1	36	24	9418	10.8911	0.0932598	0.117507
25	ko04146	Peroxisome	72	29	1	36	28	9390	9.30513	0.107632	0.132957
5	ko00010	Glycolysis / Gluconeogenesis	93	31	1	36	30	9414	8.71002	0.114328	0.135899
44	ko03420	Nucleotide excision repair	47	31	1	36	30	9416	8.71187	0.114305	0.135899
21	ko00564	Glycerophospholipid metabolism	106	34	1	36	33	9372	7.88342	0.125174	0.146037
50	ko00330	Arginine and proline metabolism	134	35	1	36	34	9369	7.64936	0.12864	0.147352
59	ko04932	Non-alcoholic fatty liver disease (NAFLD)	124	40	1	36	39	9424	6.7079	0.144796	0.162896
58	ko05012	Parkinson's disease	122	47	1	36	46	9416	5.68321	0.167961	0.185641
45	ko04110	Cell cycle	107	49	1	36	48	9421	5.4502	0.174345	0.189375
63	ko03040	Spliceosome	120	54	1	35	53	9344	5.03515	0.187031	0.199711
56	ko05010	Alzheimer's disease	141	54	1	36	53	9418	4.93338	0.190338	0.199855
42	ko03013	RNA transport	138	64	1	36	63	9349	4.1205	0.222711	0.230013
57	ko05016	Huntington's disease	149	67	1	36	66	9412	3.96009	0.230455	0.234172
55	ko00230	Purine metabolism	261	76	1	35	75	9345	3.55872	0.252522	0.252522
