# Supplementary material for: Physiological and transcriptional analyses of developmental stages along sugarcane leaf
Source: BMC Plant Biol. 2015 Dec 29;15:300. doi: 10.1186/s12870-015-0694-z (PMC4696237; doi:10.1186/s12870-015-0694-z)
Supplement: Additional file 14: — List of sugarcane genes and primers used for qRT-PCR. Table S20. qRT-PCR Primers. (XLSX 9 kb) [file 12870_2015_694_MOESM14_ESM.xlsx]

## Sheet: Table S20
Table S20. qRT-PCR Primers
Gene ID	FW	RV
SP803280_c109776_g3	GGTCGGCTTCCACATCTCTC	CTACCAGCGGCTAGCTTGAG
SP803280_c88088_g1	CTCGTCGTCGTCCAGTTTGA	TCTAGAAATTGAGCCGCCCC
SP803280_c108434_g2	ATGGTGCCAACAATCACCCA	TGGACTCACAAGAGGGCAAC
SP803280_c113688_g1	TCACCTTCACTCTCGCCAAC	GTCCCACTCTAACTACGCCG
SP803280_c103567_g1	AAGGGACAAGAAGAGCGGTG	AGAGGCCTCCACGACAGTAT
SP803280_c110116_g1	GACCACCATCTATGGGCTCG	GTGACCGGGAAGAAGAAGGG
SP803280_c99583_g1	AAAGTGAAGGCAGGGACAGC	TGCAAGCTTTCCTACGCACA
SP803280_c109581_g5	GTTGCTCATGTGGCATGTCG	TGGATAATCATGGCGGGCAG
SP803280_c87779_g1	TACTAGCGCCACGTTGGAAA	ATTTCAGCATCCTGCGTCCA
SP803280_c81421_g1	TGGTGGTGCTCATCCTGTTG	CGTAGTAGGCCGTGGAGTTG
SP803280_c114207_g1	CGACGGAGATAACCGGACTG	TGTTCACTCAAGCCTGCCAA
SP803280_c100769_g2	CCTGTGGCGCTTGGACTTC	AACATGGTTCCCGTGGACAG
SP803280_c70793_g2	GACGGTCCTGAGCTGCATAA	CTCCTGCTGCGTCTCTCAAT
SP803280_c116667_g1	GCATCTTCCAGGTGGTGGAC	GCTGGAGACAATGAAACCGC
